# Supplementary material for: An intronic LINE-1 regulates IFNAR1 expression in human immune cells
Source: Mob DNA. 2023 Nov 30;14:20. doi: 10.1186/s13100-023-00308-3 (PMC10688052; doi:10.1186/s13100-023-00308-3)
Supplement: Supplementary file 2 — Additional file 2: Supplemental Table 1. Epigenetically Marked LINE-1s in Primary Naive B Cells. Lists of LINE-1s in the human genome which overlap the epigenetic marks of interest in naive B cells [28]. [file 13100_2023_308_MOESM2_ESM.xlsx]

## Sheet: LINE-1s overlapping H3K9me3
Chromosome	Start	End	Family	Length	Strand
chr1	180699214	180701810	L1HS	17	-
chr1	180701808	180702480	L1HS	24	-
chr16	34118474	34119193	L1HS	74	+
chr16	35608476	35614503	L1HS	22	-
chr16	68583448	68589504	L1HS	19	-
chr18	36986319	36987497	L1HS	14	+
chr19	43864493	43867300	L1HS	19	-
chr2	86655239	86661268	L1HS	20	-
chr21	7261802	7263543	L1HS	29	-
chr22_KI270735v1_random	2881	3487	L1HS	10	-
chr3	114662898	114664051	L1HS	75	+
chr3	189253049	189253991	L1HS	144	-
chr4	82008109	82010239	L1HS	23	+
chr4	101866628	101867173	L1HS	11	+
chr5	29486063	29489016	L1HS	22	-
chr5	33953496	33954137	L1HS	32	+
chr5	46389227	46391253	L1HS	71	+
chr5	123933945	123935867	L1HS	35	+
chr7	46818781	46819787	L1HS	296	+
chr7	61837993	61844054	L1HS	21	-
chr8	27113618	27119644	L1HS	18	+
chrUn_KI270442v1	192440	193869	L1HS	67	-
chr1	48116468	48118145	L1M1	133	+
chr1	48324255	48324978	L1M1	142	+
chr1	50885238	50886391	L1M1	154	-
chr1	52170228	52171006	L1M1	100	-
chr1	59937512	59938158	L1M1	148	-
chr1	62771848	62774135	L1M1	162	-
chr1	69474356	69476005	L1M1	213	+
chr1	70488510	70489355	L1M1	303	+
chr1	70490111	70492751	L1M1	159	+
chr1	71152448	71153663	L1M1	154	-
chr1	71384119	71387305	L1M1	148	+
chr1	71387623	71388935	L1M1	140	+
chr1	71389239	71390798	L1M1	143	+
chr1	75034417	75036395	L1M1	171	+
chr1	77253201	77255975	L1M1	179	+
chr1	78765202	78766465	L1M1	157	-
chr1	85587787	85590110	L1M1	123	+
chr1	85590459	85591221	L1M1	123	+
chr1	85591562	85592280	L1M1	143	+
chr1	88735461	88736356	L1M1	314	-
chr1	88736654	88738063	L1M1	314	-
chr1	89395289	89395851	L1M1	176	+
chr1	91330271	91331495	L1M1	91	+
chr1	93250409	93251995	L1M1	274	-
chr1	93252332	93252987	L1M1	269	-
chr1	98636866	98642907	L1M1	138	+
chr1	100551609	100553869	L1M1	139	-
chr1	100555134	100558018	L1M1	242	-
chr1	100695584	100697218	L1M1	100	-
chr1	102485269	102486829	L1M1	201	+
chr1	102486829	102487800	L1M1	133	+
chr1	110902716	110906144	L1M1	140	+
chr1	113311871	113313666	L1M1	141	+
chr1	115997154	115999495	L1M1	106	-
chr1	115999803	116000620	L1M1	193	-
chr1	157393077	157393870	L1M1	119	-
chr1	157393892	157394744	L1M1	115	-
chr1	158232493	158233147	L1M1	120	+
chr1	158311216	158312136	L1M1	163	-
chr1	158322569	158324445	L1M1	318	-
chr1	158893466	158894197	L1M1	418	+
chr1	158894245	158895836	L1M1	264	+
chr1	158909604	158911093	L1M1	187	+
chr1	158911632	158913794	L1M1	146	+
chr1	159355726	159356957	L1M1	198	-
chr1	169329385	169330397	L1M1	109	+
chr1	170920850	170922574	L1M1	236	+
chr1	170922903	170924175	L1M1	175	+
chr1	172999812	173001889	L1M1	108	-
chr1	173001886	173002682	L1M1	177	-
chr1	174344750	174347467	L1M1	129	-
chr1	186505439	186506095	L1M1	246	-
chr1	186603273	186606634	L1M1	265	-
chr1	191773740	191774997	L1M1	302	+
chr1	191862738	191865080	L1M1	141	+
chr1	192713582	192716210	L1M1	157	+
chr1	192716688	192719111	L1M1	127	+
chr1	192719910	192721283	L1M1	281	+
chr1	196245352	196247455	L1M1	157	+
chr1	196247817	196249490	L1M1	134	+
chr1	199463630	199464424	L1M1	290	+
chr1	207256834	207260586	L1M1	142	-
chr1	221944014	221944597	L1M1	113	+
chr1	221944865	221947144	L1M1	172	-
chr1	224477457	224478711	L1M1	123	-
chr1	225179168	225180330	L1M1	220	-
chr1	227633560	227635091	L1M1	187	+
chr1	244546233	244547950	L1M1	255	+
chr1	247004232	247005409	L1M1	144	+
chr1	247053770	247054796	L1M1	206	+
chr1	247263211	247265708	L1M1	115	-
chr1	247272517	247273066	L1M1	171	-
chr10	23571008	23572498	L1M1	283	+
chr10	26037981	26039014	L1M1	252	-
chr10	26040674	26043149	L1M1	179	-
chr10	32589436	32591369	L1M1	168	-
chr10	32651962	32653146	L1M1	227	-
chr10	32653776	32655521	L1M1	230	-
chr10	32658769	32659460	L1M1	174	-
chr10	38122307	38122921	L1M1	98	+
chr10	38734502	38735696	L1M1	158	-
chr10	42515317	42515948	L1M1	103	-
chr10	56151568	56152265	L1M1	220	+
chr10	56152260	56152919	L1M1	138	+
chr10	56334382	56336081	L1M1	300	-
chr10	56653949	56655548	L1M1	308	+
chr10	64916760	64918259	L1M1	204	+
chr10	64918262	64920194	L1M1	110	+
chr10	64920194	64922058	L1M1	138	+
chr10	67439673	67442791	L1M1	159	+
chr10	74360305	74360905	L1M1	143	-
chr10	74361203	74362891	L1M1	274	-
chr10	76707807	76710983	L1M1	125	+
chr10	79987849	79988428	L1M1	126	+
chr10	79988697	79989425	L1M1	134	+
chr10	79989729	79991699	L1M1	134	+
chr10	80828759	80830161	L1M1	266	+
chr10	80833617	80835724	L1M1	164	+
chr10	83415475	83420037	L1M1	216	-
chr10	85464143	85467443	L1M1	151	+
chr10	90821154	90821670	L1M1	139	+
chr10	92553582	92554270	L1M1	98	+
chr10	94833616	94834583	L1M1	128	-
chr10	105569624	105570408	L1M1	88	+
chr10	105678947	105681240	L1M1	175	+
chr10	108090408	108091125	L1M1	201	+
chr10	108091468	108092311	L1M1	201	+
chr10	111026657	111029602	L1M1	148	-
chr10	111489900	111490442	L1M1	104	-
chr10	111490448	111494788	L1M1	163	-
chr10	112241025	112243539	L1M1	160	-
chr10	117210781	117212949	L1M1	236	+
chr10	120352427	120354393	L1M1	96	+
chr11	5922391	5924952	L1M1	158	+
chr11	9558881	9559536	L1M1	97	-
chr11	9559844	9560446	L1M1	125	-
chr11	9561187	9562442	L1M1	93	-
chr11	16667260	16668097	L1M1	134	+
chr11	17035858	17038354	L1M1	127	+
chr11	18214575	18216460	L1M1	143	+
chr11	20801367	20803683	L1M1	120	-
chr11	20806297	20809093	L1M1	128	-
chr11	21445888	21448294	L1M1	168	-
chr11	22612788	22619322	L1M1	164	-
chr11	28765651	28769595	L1M1	161	+
chr11	35567446	35569397	L1M1	176	+
chr11	40763379	40765117	L1M1	196	+
chr11	40765498	40770104	L1M1	173	+
chr11	48114542	48116871	L1M1	225	+
chr11	48299854	48300695	L1M1	105	-
chr11	54560430	54561200	L1M1	113	-
chr11	58743828	58745248	L1M1	253	+
chr11	59011507	59015268	L1M1	172	+
chr11	63098688	63099190	L1M1	130	+
chr11	63099491	63101192	L1M1	130	+
chr11	63498166	63498758	L1M1	208	-
chr11	74656598	74658050	L1M1	129	-
chr11	78627537	78628725	L1M1	166	-
chr11	78629005	78629739	L1M1	222	-
chr11	78630048	78631878	L1M1	268	-
chr11	79724367	79725055	L1M1	125	+
chr11	81731110	81734119	L1M1	170	-
chr11	82585509	82586536	L1M1	214	+
chr11	82776050	82779946	L1M1	127	+
chr11	91527226	91528186	L1M1	222	+
chr11	94165933	94166691	L1M1	183	-
chr11	95347829	95348758	L1M1	110	+
chr11	95348756	95352656	L1M1	109	+
chr11	96964327	96965606	L1M1	207	+
chr11	97470902	97473260	L1M1	294	+
chr11	101313506	101314376	L1M1	121	-
chr11	101314683	101316191	L1M1	170	-
chr11	103291523	103292533	L1M1	223	-
chr11	103292956	103293794	L1M1	210	-
chr11	103294079	103295295	L1M1	262	-
chr11	104481002	104483586	L1M1	126	+
chr11	106555051	106555666	L1M1	252	-
chr11	107120492	107124087	L1M1	178	+
chr11	107124138	107125441	L1M1	128	+
chr11	114423473	114424852	L1M1	128	-
chr11	114424878	114427060	L1M1	128	-
chr11	118671300	118672117	L1M1	78	+
chr11	124914030	124917857	L1M1	157	-
chr11	125035326	125037860	L1M1	187	-
chr11	125798852	125800602	L1M1	114	-
chr11	132389557	132390944	L1M1	139	+
chr12	10857318	10859602	L1M1	188	+
chr12	10860877	10861518	L1M1	128	+
chr12	10861871	10862512	L1M1	240	+
chr12	11142617	11143870	L1M1	159	+
chr12	15304347	15308080	L1M1	164	-
chr12	17756208	17756910	L1M1	188	-
chr12	17757667	17758240	L1M1	214	-
chr12	18791386	18792189	L1M1	105	+
chr12	20246997	20249962	L1M1	160	+
chr12	33296202	33297178	L1M1	173	+
chr12	33297178	33299263	L1M1	129	+
chr12	33299503	33300449	L1M1	113	+
chr12	33488843	33492254	L1M1	179	+
chr12	38186321	38188369	L1M1	185	+
chr12	38191408	38192421	L1M1	177	+
chr12	39149664	39150331	L1M1	119	-
chr12	39150650	39151513	L1M1	119	-
chr12	39511089	39511678	L1M1	116	+
chr12	39512414	39513507	L1M1	116	+
chr12	39513602	39517225	L1M1	96	+
chr12	39705100	39707730	L1M1	168	+
chr12	43706003	43706563	L1M1	178	-
chr12	43706561	43707382	L1M1	98	-
chr12	43707443	43708797	L1M1	114	-
chr12	44303938	44305231	L1M1	190	+
chr12	44474387	44474893	L1M1	103	-
chr12	44474894	44475469	L1M1	199	-
chr12	47309994	47310990	L1M1	156	+
chr12	51740272	51740783	L1M1	103	-
chr12	51741085	51741698	L1M1	145	-
chr12	51742002	51743840	L1M1	107	-
chr12	55515724	55517194	L1M1	147	+
chr12	56943746	56949331	L1M1	163	-
chr12	61102647	61104886	L1M1	315	-
chr12	61305999	61307412	L1M1	119	-
chr12	63817381	63818670	L1M1	188	+
chr12	63818711	63820833	L1M1	123	+
chr12	69229830	69230698	L1M1	108	+
chr12	70009944	70011631	L1M1	139	+
chr12	70019110	70022046	L1M1	115	+
chr12	73179441	73181102	L1M1	183	-
chr12	73585090	73586267	L1M1	286	+
chr12	83689141	83693583	L1M1	189	+
chr12	83704774	83708935	L1M1	169	+
chr12	83709243	83709996	L1M1	130	+
chr12	84191393	84193866	L1M1	173	-
chr12	86575876	86577775	L1M1	120	-
chr12	88842207	88844196	L1M1	154	+
chr12	91753199	91754113	L1M1	249	-
chr12	104921114	104923080	L1M1	198	+
chr12	131172572	131173592	L1M1	341	+
chr12	131174414	131175459	L1M1	286	+
chr13	18899471	18900908	L1M1	348	+
chr13	21470577	21471143	L1M1	192	-
chr13	21471469	21473856	L1M1	127	-
chr13	28922340	28922908	L1M1	193	-
chr13	35032619	35038080	L1M1	176	-
chr13	37422164	37424878	L1M1	153	+
chr13	38809346	38812598	L1M1	131	-
chr13	46484533	46485329	L1M1	291	-
chr13	46936615	46938985	L1M1	135	+
chr13	46939992	46941652	L1M1	134	+
chr13	49404004	49405484	L1M1	133	+
chr13	53970578	53971276	L1M1	173	+
chr13	54297022	54297899	L1M1	181	-
chr13	55472803	55475075	L1M1	223	+
chr13	56241737	56248132	L1M1	151	-
chr13	57020278	57021586	L1M1	206	+
chr13	57023057	57024642	L1M1	151	+
chr13	57116499	57118635	L1M1	159	-
chr13	57409523	57411034	L1M1	186	+
chr13	58176966	58181933	L1M1	187	-
chr13	63310813	63312527	L1M1	166	+
chr13	63953922	63956106	L1M1	270	-
chr13	66759126	66760358	L1M1	271	-
chr13	67696671	67697567	L1M1	204	+
chr13	68110526	68111897	L1M1	218	+
chr13	69105939	69108799	L1M1	279	+
chr13	71067273	71067953	L1M1	334	-
chr13	72028973	72029503	L1M1	241	+
chr13	72029783	72031037	L1M1	265	+
chr13	72031330	72032076	L1M1	209	+
chr13	72059455	72061057	L1M1	128	+
chr13	74801715	74804237	L1M1	178	+
chr13	80835571	80836132	L1M1	141	+
chr13	83027659	83028938	L1M1	206	+
chr13	83372822	83374953	L1M1	228	-
chr13	83644779	83647297	L1M1	283	-
chr13	83647303	83647923	L1M1	282	-
chr13	90044684	90046755	L1M1	184	-
chr13	90048158	90049288	L1M1	294	-
chr13	90946353	90949670	L1M1	147	+
chr13	95664498	95669665	L1M1	133	-
chr13	95670601	95672312	L1M1	166	-
chr13	97034750	97036232	L1M1	258	+
chr13	97037135	97037817	L1M1	213	+
chr13	102497526	102498030	L1M1	215	+
chr13	108002611	108004339	L1M1	166	-
chr13	108485229	108486815	L1M1	198	+
chr13	111258269	111262338	L1M1	151	+
chr13	112412817	112413798	L1M1	240	-
chr13	112414711	112416258	L1M1	285	-
chr13	114091285	114092902	L1M1	152	-
chr13	114092911	114094133	L1M1	246	-
chr14	20064885	20066417	L1M1	309	+
chr14	25342353	25343372	L1M1	264	-
chr14	25344698	25345245	L1M1	286	-
chr14	28000641	28001998	L1M1	193	+
chr14	30086137	30089496	L1M1	144	+
chr14	32178859	32181043	L1M1	107	-
chr14	33822198	33823945	L1M1	113	+
chr14	37364264	37366982	L1M1	105	-
chr14	39884953	39888860	L1M1	157	+
chr14	39889188	39891418	L1M1	114	+
chr14	39899727	39901661	L1M1	103	-
chr14	42569920	42570782	L1M1	259	+
chr14	42571954	42576836	L1M1	199	+
chr14	44419587	44421710	L1M1	148	+
chr14	44578264	44579937	L1M1	185	+
chr14	46047581	46049190	L1M1	319	-
chr14	46168242	46169014	L1M1	269	-
chr14	46192043	46192690	L1M1	139	-
chr14	49069656	49074688	L1M1	138	+
chr14	52971703	52974543	L1M1	140	-
chr14	61842946	61845037	L1M1	94	-
chr14	61845346	61849906	L1M1	157	-
chr14	62397339	62397869	L1M1	166	-
chr14	62397869	62399767	L1M1	176	-
chr14	65714578	65715441	L1M1	100	-
chr14	65715991	65716546	L1M1	152	-
chr14	65717814	65721239	L1M1	144	-
chr14	70332870	70334240	L1M1	285	+
chr14	70334540	70335664	L1M1	190	+
chr14	70487930	70489687	L1M1	178	+
chr14	73525971	73527469	L1M1	237	+
chr14	80514373	80515872	L1M1	178	-
chr14	84350026	84352499	L1M1	189	+
chr14	84884876	84886968	L1M1	215	+
chr14	84886999	84887915	L1M1	215	+
chr14	87658781	87664098	L1M1	162	+
chr14	93384089	93385496	L1M1	113	-
chr14	93409881	93413037	L1M1	132	+
chr14	95721702	95722827	L1M1	249	-
chr14	98099849	98100775	L1M1	115	+
chr14	98100777	98101392	L1M1	142	+
chr15	33273903	33275757	L1M1	134	-
chr15	34833565	34836127	L1M1	95	+
chr15	35228641	35231613	L1M1	136	-
chr15	42631601	42632714	L1M1	143	-
chr15	47004389	47005827	L1M1	128	-
chr15	47008352	47010093	L1M1	186	-
chr15	47124527	47125236	L1M1	86	-
chr15	47125235	47126240	L1M1	137	-
chr15	47126238	47130174	L1M1	155	-
chr15	49212395	49213345	L1M1	200	-
chr15	49551292	49554882	L1M1	160	-
chr15	51430462	51431856	L1M1	139	+
chr15	51819746	51821624	L1M1	110	+
chr15	54644076	54648566	L1M1	178	+
chr15	54891573	54892599	L1M1	134	-
chr15	54892598	54896637	L1M1	159	-
chr15	56304184	56304731	L1M1	102	-
chr15	56379091	56383482	L1M1	162	-
chr15	63963472	63966898	L1M1	124	-
chr15	81991603	81995163	L1M1	231	+
chr15	83541533	83544514	L1M1	108	-
chr15	83544516	83547666	L1M1	184	-
chr15	97608128	97610888	L1M1	161	+
chr15	97613273	97615216	L1M1	132	+
chr15	97771817	97773876	L1M1	152	-
chr16	25667527	25669341	L1M1	202	+
chr16	29950307	29952417	L1M1	142	-
chr16	31908198	31909064	L1M1	129	-
chr16	31909432	31914138	L1M1	172	-
chr16	35444254	35445205	L1M1	181	+
chr16	58359670	58360320	L1M1	175	-
chr16	58360316	58362885	L1M1	141	-
chr16	60035342	60038174	L1M1	233	+
chr16	63800113	63803060	L1M1	147	-
chr16	84335128	84335714	L1M1	110	+
chr16	84337068	84337936	L1M1	98	+
chr17	3172744	3174910	L1M1	129	+
chr17	3175218	3176014	L1M1	92	+
chr17	21148764	21149967	L1M1	231	+
chr17	52802856	52804439	L1M1	167	-
chr17	52804464	52805498	L1M1	218	-
chr17	53459268	53460451	L1M1	114	-
chr17	53594048	53595238	L1M1	245	-
chr17	54031059	54032531	L1M1	191	+
chr17	54536122	54538140	L1M1	177	+
chr17	54577231	54580840	L1M1	157	+
chr17	68788705	68790107	L1M1	101	-
chr17	69231291	69233892	L1M1	267	-
chr17	82991517	82995376	L1M1	107	+
chr18	1147583	1149382	L1M1	166	+
chr18	10829259	10830423	L1M1	104	+
chr18	14106536	14108176	L1M1	211	+
chr18	14109140	14109767	L1M1	132	+
chr18	25884160	25887664	L1M1	134	+
chr18	47195333	47195972	L1M1	231	+
chr18	51552525	51553501	L1M1	224	-
chr18	51553809	51555368	L1M1	214	-
chr18	57713926	57714585	L1M1	171	+
chr18	57714623	57717264	L1M1	140	+
chr18	57725252	57725949	L1M1	112	+
chr18	62472976	62475055	L1M1	138	-
chr18	70942706	70946009	L1M1	160	+
chr18	70946143	70947514	L1M1	129	+
chr18	74103122	74104851	L1M1	240	+
chr18	76290906	76295577	L1M1	140	-
chr18	76295573	76296850	L1M1	173	-
chr19	6570340	6571680	L1M1	132	-
chr19	12213489	12215643	L1M1	89	-
chr19	12216972	12217992	L1M1	168	-
chr19	12218288	12221236	L1M1	141	-
chr19	12443644	12444223	L1M1	110	-
chr19	12444528	12445337	L1M1	158	-
chr19	12448781	12450149	L1M1	115	-
chr19	15634533	15636729	L1M1	167	-
chr19	39689690	39691144	L1M1	133	+
chr19	43949598	43950253	L1M1	98	+
chr19	53144107	53144610	L1M1	178	+
chr19	53147588	53148288	L1M1	169	+
chr19	57463789	57467134	L1M1	248	-
chr2	3689061	3690240	L1M1	158	-
chr2	3690462	3691241	L1M1	263	-
chr2	3691562	3692266	L1M1	263	-
chr2	4393980	4396172	L1M1	259	-
chr2	6612123	6614676	L1M1	195	-
chr2	13360696	13361741	L1M1	149	+
chr2	13795651	13798617	L1M1	170	-
chr2	30060347	30066128	L1M1	119	+
chr2	30066206	30066905	L1M1	103	+
chr2	31449924	31451690	L1M1	186	+
chr2	31451806	31453553	L1M1	138	+
chr2	31711400	31714419	L1M1	159	+
chr2	31714464	31714996	L1M1	129	+
chr2	31821090	31821628	L1M1	104	-
chr2	31822012	31822533	L1M1	117	-
chr2	31829011	31829996	L1M1	181	-
chr2	35114749	35119392	L1M1	166	+
chr2	35720516	35722583	L1M1	296	+
chr2	42733799	42737647	L1M1	167	-
chr2	46212647	46214808	L1M1	122	-
chr2	46214855	46218150	L1M1	133	-
chr2	48836115	48841671	L1M1	158	-
chr2	49462040	49465177	L1M1	132	-
chr2	49465501	49466587	L1M1	128	-
chr2	51423455	51424486	L1M1	114	+
chr2	51425382	51426554	L1M1	118	+
chr2	57092146	57093620	L1M1	189	-
chr2	58825458	58827103	L1M1	103	-
chr2	58827398	58829382	L1M1	130	-
chr2	58829379	58832000	L1M1	163	-
chr2	63997144	63998065	L1M1	118	-
chr2	63998077	63998950	L1M1	158	-
chr2	76044989	76045997	L1M1	150	+
chr2	76046368	76047782	L1M1	112	+
chr2	77633203	77634290	L1M1	149	-
chr2	77951474	77953810	L1M1	185	+
chr2	79767053	79767679	L1M1	109	-
chr2	79767673	79768527	L1M1	191	-
chr2	81029945	81034712	L1M1	200	-
chr2	81779895	81783181	L1M1	270	-
chr2	81783460	81784006	L1M1	368	-
chr2	96076723	96077333	L1M1	92	-
chr2	99768468	99770974	L1M1	119	-
chr2	102202460	102208319	L1M1	152	-
chr2	103073018	103075355	L1M1	137	+
chr2	106232370	106234833	L1M1	162	+
chr2	106236242	106236856	L1M1	107	+
chr2	106237166	106238447	L1M1	118	+
chr2	108705487	108706846	L1M1	155	+
chr2	108707157	108707708	L1M1	155	+
chr2	108708013	108708627	L1M1	155	+
chr2	114308791	114311238	L1M1	157	-
chr2	117730072	117733025	L1M1	143	+
chr2	123219802	123220445	L1M1	183	+
chr2	125503086	125504745	L1M1	145	-
chr2	125505103	125505691	L1M1	145	-
chr2	136200729	136201866	L1M1	97	-
chr2	153748115	153755298	L1M1	188	-
chr2	156219942	156220606	L1M1	128	+
chr2	162944227	162947182	L1M1	230	+
chr2	167028320	167029156	L1M1	163	+
chr2	167033448	167034817	L1M1	141	+
chr2	168305623	168308098	L1M1	146	-
chr2	168308745	168311698	L1M1	142	-
chr2	174509781	174510326	L1M1	129	+
chr2	181293563	181298432	L1M1	136	+
chr2	182383600	182384458	L1M1	285	+
chr2	182384494	182385641	L1M1	297	+
chr2	185582732	185585049	L1M1	252	+
chr2	187793965	187795928	L1M1	154	+
chr2	187796343	187797264	L1M1	143	+
chr2	194009087	194010021	L1M1	307	+
chr2	202716582	202717186	L1M1	138	-
chr2	204898430	204899207	L1M1	139	-
chr2	206776235	206777125	L1M1	231	-
chr2	207372410	207374145	L1M1	148	+
chr2	207374144	207376460	L1M1	140	+
chr2	208573849	208577413	L1M1	103	+
chr2	213631593	213633331	L1M1	102	-
chr2	213633332	213634595	L1M1	116	-
chr2	214115898	214116546	L1M1	383	+
chr2	214116592	214118400	L1M1	228	+
chr2	216248716	216249275	L1M1	94	+
chr2	228762225	228762827	L1M1	211	+
chr2	230102727	230103514	L1M1	96	-
chr2	230105333	230105858	L1M1	130	-
chr2	230106006	230107406	L1M1	164	-
chr2	230107705	230109858	L1M1	137	-
chr2	230702546	230703260	L1M1	134	-
chr2	230703567	230704236	L1M1	137	-
chr2	233641285	233642870	L1M1	146	-
chr2	233642917	233644286	L1M1	146	-
chr20	7096164	7100110	L1M1	164	+
chr20	12542599	12545550	L1M1	166	-
chr20	14996422	14999376	L1M1	171	+
chr20	20135483	20139099	L1M1	145	-
chr20	28611542	28613767	L1M1	185	-
chr20	28614055	28617655	L1M1	297	-
chr20	29065451	29069047	L1M1	271	+
chr20	29404665	29407882	L1M1	182	+
chr20	29506022	29508255	L1M1	176	-
chr20	29508543	29512147	L1M1	290	-
chr20	30816652	30818530	L1M1	194	-
chr20	30828922	30831843	L1M1	212	+
chr20	30836477	30838372	L1M1	178	+
chr20	39747475	39749861	L1M1	255	-
chr20	45201656	45202792	L1M1	298	-
chr20	45754847	45755915	L1M1	146	+
chr20	52131284	52133653	L1M1	85	+
chr20	53817810	53819201	L1M1	128	-
chr20	59538255	59541787	L1M1	192	-
chr21	17147237	17149871	L1M1	191	+
chr21	17278682	17281990	L1M1	188	+
chr21	17317970	17319010	L1M1	180	+
chr21	17319165	17319806	L1M1	150	+
chr21	17320306	17321323	L1M1	159	+
chr21	18911076	18914506	L1M1	182	-
chr21	25220298	25222104	L1M1	305	-
chr21	25518301	25523254	L1M1	142	+
chr22	11339531	11341424	L1M1	178	-
chr22	11348322	11348970	L1M1	252	-
chr22	17072238	17072866	L1M1	143	-
chr22	17072866	17074354	L1M1	255	-
chr22	20662205	20662753	L1M1	273	-
chr22	20663056	20664977	L1M1	301	-
chr22	28366546	28369360	L1M1	115	+
chr22	34926005	34926631	L1M1	81	+
chr22	38541804	38543183	L1M1	84	+
chr3	825968	829365	L1M1	163	+
chr3	4158241	4159029	L1M1	98	-
chr3	4159162	4160236	L1M1	127	-
chr3	15839521	15840858	L1M1	104	+
chr3	19550672	19552567	L1M1	164	-
chr3	19552867	19555761	L1M1	177	-
chr3	19908948	19911279	L1M1	170	+
chr3	19911977	19912844	L1M1	115	+
chr3	19912839	19913971	L1M1	93	+
chr3	20491734	20495450	L1M1	186	-
chr3	22510218	22513732	L1M1	157	+
chr3	22513777	22516229	L1M1	108	+
chr3	23315283	23317469	L1M1	162	-
chr3	26518973	26523496	L1M1	167	-
chr3	27247777	27248976	L1M1	109	-
chr3	27249335	27250177	L1M1	146	-
chr3	27948472	27951305	L1M1	102	-
chr3	31149986	31152549	L1M1	161	-
chr3	34114671	34116064	L1M1	117	-
chr3	34122731	34123949	L1M1	124	-
chr3	34123939	34125424	L1M1	166	-
chr3	35096666	35097355	L1M1	147	-
chr3	36124219	36124911	L1M1	347	-
chr3	36124898	36128087	L1M1	191	+
chr3	37406801	37407349	L1M1	104	-
chr3	37407653	37408352	L1M1	156	-
chr3	40930620	40933203	L1M1	123	+
chr3	40933259	40934720	L1M1	101	+
chr3	41859969	41861820	L1M1	147	-
chr3	45368201	45370236	L1M1	143	+
chr3	45371447	45371964	L1M1	83	+
chr3	51014578	51015705	L1M1	108	-
chr3	75672775	75676010	L1M1	180	-
chr3	75700410	75701063	L1M1	159	+
chr3	78232504	78233884	L1M1	132	+
chr3	85214076	85215388	L1M1	205	-
chr3	85215465	85216168	L1M1	205	-
chr3	87445103	87446402	L1M1	173	-
chr3	87446399	87448475	L1M1	220	-
chr3	89565319	89570070	L1M1	138	+
chr3	89731773	89732809	L1M1	167	+
chr3	97017030	97017650	L1M1	217	+
chr3	97017649	97018253	L1M1	135	-
chr3	97177611	97179717	L1M1	180	-
chr3	97179761	97181458	L1M1	165	-
chr3	97352228	97356018	L1M1	172	+
chr3	98267421	98269719	L1M1	194	-
chr3	98270019	98271171	L1M1	161	-
chr3	98271483	98272713	L1M1	161	-
chr3	98358858	98361794	L1M1	169	-
chr3	98363837	98365960	L1M1	241	-
chr3	99114352	99115071	L1M1	316	-
chr3	100406831	100408327	L1M1	257	-
chr3	104316123	104317569	L1M1	206	+
chr3	104317569	104321963	L1M1	168	+
chr3	109442168	109442976	L1M1	167	+
chr3	109444038	109445045	L1M1	134	+
chr3	109445348	109446783	L1M1	146	+
chr3	109447156	109448531	L1M1	163	+
chr3	109451146	109452163	L1M1	108	+
chr3	109849250	109850287	L1M1	352	+
chr3	109850293	109852481	L1M1	253	+
chr3	109976482	109977203	L1M1	162	-
chr3	113682365	113683464	L1M1	208	-
chr3	113683766	113686453	L1M1	182	-
chr3	118265302	118265980	L1M1	264	-
chr3	118313125	118314633	L1M1	200	+
chr3	118655224	118657697	L1M1	101	-
chr3	120969769	120970782	L1M1	279	-
chr3	121959115	121961860	L1M1	178	+
chr3	135664644	135666747	L1M1	118	+
chr3	135732704	135735756	L1M1	224	-
chr3	135736168	135737052	L1M1	283	-
chr3	135954288	135955272	L1M1	247	-
chr3	135958056	135959106	L1M1	161	-
chr3	135959645	135960884	L1M1	266	-
chr3	135961202	135962095	L1M1	176	-
chr3	137250188	137251027	L1M1	301	+
chr3	137868003	137871504	L1M1	139	+
chr3	139009337	139010952	L1M1	96	-
chr3	139011762	139013187	L1M1	150	-
chr3	139415491	139419806	L1M1	166	-
chr3	139488558	139492779	L1M1	197	-
chr3	140662106	140662676	L1M1	130	+
chr3	145247607	145249785	L1M1	169	-
chr3	145249779	145250829	L1M1	224	-
chr3	145439057	145442837	L1M1	170	+
chr3	146294220	146295703	L1M1	123	-
chr3	146300273	146304474	L1M1	153	+
chr3	146443080	146448276	L1M1	179	-
chr3	149935115	149937582	L1M1	248	-
chr3	152502367	152506459	L1M1	165	-
chr3	153476773	153478306	L1M1	185	-
chr3	154574161	154577983	L1M1	146	+
chr3	154632816	154633835	L1M1	188	-
chr3	160118638	160121597	L1M1	196	+
chr3	160588140	160593555	L1M1	114	+
chr3	161318715	161322816	L1M1	143	+
chr3	162994242	162995683	L1M1	176	-
chr3	163573456	163574599	L1M1	172	+
chr3	163770732	163773997	L1M1	175	-
chr3	164278029	164282664	L1M1	160	+
chr3	164887870	164890501	L1M1	174	-
chr3	165056733	165057854	L1M1	118	+
chr3	165305592	165307918	L1M1	166	+
chr3	165403605	165405312	L1M1	240	+
chr3	165766841	165769122	L1M1	176	-
chr3	166343883	166347355	L1M1	166	+
chr3	166353486	166354611	L1M1	127	+
chr3	166519530	166521751	L1M1	162	-
chr3	166662599	166663100	L1M1	249	-
chr3	169731308	169732463	L1M1	83	+
chr3	169814834	169816664	L1M1	114	-
chr3	172570873	172571651	L1M1	101	-
chr3	176529095	176532248	L1M1	158	+
chr3	176867876	176869388	L1M1	188	+
chr3	176876355	176877037	L1M1	98	-
chr3	178789338	178792808	L1M1	163	+
chr3	180092524	180094482	L1M1	203	-
chr3	190285276	190286386	L1M1	260	-
chr3	190795766	190799508	L1M1	165	+
chr3	192092264	192093123	L1M1	202	+
chr3	195359766	195360513	L1M1	154	+
chr4	144304	144927	L1M1	180	-
chr4	542500	546115	L1M1	131	-
chr4	8922231	8925450	L1M1	259	+
chr4	12480837	12487735	L1M1	196	-
chr4	21066278	21067513	L1M1	182	+
chr4	21897689	21899083	L1M1	186	+
chr4	21899080	21900072	L1M1	124	+
chr4	23393973	23395642	L1M1	122	-
chr4	23395951	23398278	L1M1	186	-
chr4	23398343	23400437	L1M1	154	-
chr4	30218766	30219901	L1M1	112	-
chr4	35457764	35462710	L1M1	179	-
chr4	37331615	37334252	L1M1	144	+
chr4	43056313	43060753	L1M1	157	+
chr4	43472830	43477399	L1M1	190	-
chr4	48870778	48871628	L1M1	112	-
chr4	49630397	49631296	L1M1	141	+
chr4	52325810	52331151	L1M1	210	-
chr4	58535559	58536387	L1M1	210	-
chr4	59016473	59019526	L1M1	200	-
chr4	60504689	60507217	L1M1	175	+
chr4	60508418	60510329	L1M1	166	+
chr4	60767193	60768561	L1M1	121	-
chr4	60768578	60770592	L1M1	157	-
chr4	61592954	61596251	L1M1	161	-
chr4	63106912	63107744	L1M1	293	+
chr4	63981313	63984440	L1M1	188	-
chr4	67905127	67908401	L1M1	157	-
chr4	69560323	69562761	L1M1	184	+
chr4	72924615	72925584	L1M1	137	-
chr4	75096986	75097571	L1M1	80	-
chr4	75097568	75101051	L1M1	151	-
chr4	80884759	80890480	L1M1	149	+
chr4	81937926	81942554	L1M1	179	+
chr4	83082196	83084554	L1M1	159	-
chr4	85110958	85111868	L1M1	114	+
chr4	85196648	85198140	L1M1	165	-
chr4	86083135	86084287	L1M1	162	+
chr4	86209601	86210453	L1M1	120	+
chr4	86652220	86653495	L1M1	181	-
chr4	88310457	88311830	L1M1	107	-
chr4	89988191	89989456	L1M1	127	-
chr4	91242835	91245689	L1M1	175	+
chr4	95341587	95348603	L1M1	152	+
chr4	96480785	96485379	L1M1	189	-
chr4	99373128	99374435	L1M1	124	-
chr4	103379772	103381574	L1M1	197	+
chr4	103381873	103384731	L1M1	146	+
chr4	105024401	105027902	L1M1	163	+
chr4	109605262	109605956	L1M1	119	-
chr4	109607517	109608486	L1M1	105	-
chr4	109609669	109610289	L1M1	105	-
chr4	116764689	116766430	L1M1	163	+
chr4	118195587	118197790	L1M1	100	-
chr4	127056122	127059060	L1M1	251	+
chr4	128987154	128991775	L1M1	178	+
chr4	129302876	129306900	L1M1	179	-
chr4	130938730	130939266	L1M1	249	-
chr4	135316970	135320994	L1M1	230	-
chr4	135569923	135572569	L1M1	311	+
chr4	137939138	137941211	L1M1	166	+
chr4	139468382	139471633	L1M1	140	-
chr4	141585432	141588417	L1M1	260	-
chr4	144232990	144235738	L1M1	162	+
chr4	146361427	146364465	L1M1	194	+
chr4	157638045	157639078	L1M1	125	+
chr4	157726792	157728510	L1M1	205	+
chr4	160024108	160025695	L1M1	162	-
chr4	160026187	160028593	L1M1	172	-
chr4	163038716	163041462	L1M1	171	+
chr4	170381522	170382539	L1M1	131	-
chr4	172895406	172896527	L1M1	278	-
chr4	176091147	176092759	L1M1	123	+
chr4	178051235	178053120	L1M1	206	-
chr4	178598487	178599894	L1M1	289	-
chr4	178648190	178651501	L1M1	174	-
chr4	179566851	179568537	L1M1	220	-
chr4	179569000	179569663	L1M1	182	-
chr4	184719842	184722365	L1M1	111	+
chr4	189920163	189923737	L1M1	263	+
chr4	189924026	189925900	L1M1	175	+
chr5	4563239	4568457	L1M1	197	+
chr5	8308245	8309966	L1M1	163	+
chr5	8310226	8313082	L1M1	148	+
chr5	8923373	8925054	L1M1	177	+
chr5	9967687	9970741	L1M1	105	+
chr5	13039570	13041975	L1M1	179	+
chr5	13041974	13043474	L1M1	143	+
chr5	15173463	15177436	L1M1	138	+
chr5	22991836	22992364	L1M1	178	+
chr5	22992363	22993721	L1M1	131	+
chr5	23655368	23656694	L1M1	309	+
chr5	25357454	25358845	L1M1	184	+
chr5	25358890	25359848	L1M1	184	+
chr5	25361579	25362126	L1M1	294	+
chr5	26432788	26434183	L1M1	164	+
chr5	27638981	27639758	L1M1	188	-
chr5	27797329	27798970	L1M1	299	+
chr5	28027255	28028740	L1M1	292	+
chr5	28551370	28553138	L1M1	133	-
chr5	28553133	28556771	L1M1	181	-
chr5	28556799	28557707	L1M1	144	-
chr5	29403942	29405598	L1M1	174	+
chr5	30144571	30147204	L1M1	142	-
chr5	30280606	30282298	L1M1	136	-
chr5	30438678	30440975	L1M1	191	+
chr5	37642557	37647877	L1M1	150	-
chr5	38895254	38898949	L1M1	123	-
chr5	43919750	43923726	L1M1	172	-
chr5	44934197	44935524	L1M1	273	-
chr5	50515550	50519045	L1M1	131	-
chr5	52110923	52113446	L1M1	155	-
chr5	53509898	53513424	L1M1	164	-
chr5	58724747	58725579	L1M1	246	-
chr5	60166310	60167261	L1M1	284	-
chr5	60167524	60168085	L1M1	284	-
chr5	60738312	60741500	L1M1	136	+
chr5	60994568	60997064	L1M1	165	-
chr5	62568597	62569109	L1M1	270	-
chr5	62855262	62861745	L1M1	153	-
chr5	63604014	63604594	L1M1	185	-
chr5	63743803	63747757	L1M1	166	-
chr5	64041442	64046242	L1M1	150	+
chr5	64046548	64048423	L1M1	107	+
chr5	64083205	64085498	L1M1	159	-
chr5	65092666	65094662	L1M1	152	+
chr5	69246523	69248370	L1M1	156	-
chr5	75482081	75485184	L1M1	164	+
chr5	76899234	76902749	L1M1	136	-
chr5	83997821	84000679	L1M1	183	+
chr5	84001361	84002708	L1M1	133	+
chr5	84695360	84698673	L1M1	166	+
chr5	85225883	85226842	L1M1	314	-
chr5	94269525	94270156	L1M1	103	+
chr5	97338457	97341783	L1M1	148	+
chr5	97344048	97345643	L1M1	143	+
chr5	97699240	97700511	L1M1	192	+
chr5	98383404	98387494	L1M1	197	-
chr5	98663064	98664206	L1M1	195	+
chr5	99746487	99748459	L1M1	305	-
chr5	100955140	100955876	L1M1	266	-
chr5	100956278	100957985	L1M1	173	+
chr5	100958658	100960539	L1M1	147	+
chr5	101061624	101062452	L1M1	164	-
chr5	101062448	101063510	L1M1	208	-
chr5	103506449	103507804	L1M1	95	+
chr5	105702106	105704121	L1M1	275	+
chr5	105704119	105705662	L1M1	174	+
chr5	109117543	109123152	L1M1	90	-
chr5	114172658	114173438	L1M1	90	-
chr5	115740006	115746969	L1M1	150	-
chr5	123300521	123301336	L1M1	240	+
chr5	124421962	124423149	L1M1	274	+
chr5	129055136	129056545	L1M1	160	+
chr5	129056543	129057177	L1M1	129	+
chr5	129057481	129058637	L1M1	129	+
chr5	130630619	130633382	L1M1	142	-
chr5	140912336	140914942	L1M1	141	-
chr5	140915656	140917376	L1M1	176	-
chr5	144567644	144571197	L1M1	198	-
chr5	150815896	150818899	L1M1	191	+
chr5	151310543	151313351	L1M1	163	-
chr5	158584648	158587836	L1M1	169	-
chr5	163040584	163044284	L1M1	219	+
chr5	163819003	163823113	L1M1	159	-
chr5	164382338	164384758	L1M1	293	-
chr5	169609398	169610035	L1M1	169	+
chr5	179090086	179090631	L1M1	302	-
chr5	179094241	179095222	L1M1	290	-
chr6	4527978	4529089	L1M1	108	+
chr6	8911441	8912475	L1M1	105	+
chr6	30458918	30460055	L1M1	122	+
chr6	38531862	38532951	L1M1	165	+
chr6	49693648	49694171	L1M1	257	-
chr6	54489734	54491760	L1M1	155	-
chr6	55157384	55158006	L1M1	179	+
chr6	55164779	55165370	L1M1	130	+
chr6	57021981	57023617	L1M1	166	-
chr6	57023802	57025627	L1M1	217	-
chr6	61558575	61561781	L1M1	184	-
chr6	61765564	61768691	L1M1	174	-
chr6	63139628	63141822	L1M1	180	+
chr6	63142121	63144606	L1M1	184	+
chr6	65908106	65908950	L1M1	178	+
chr6	69447044	69447936	L1M1	288	+
chr6	69448242	69449057	L1M1	288	+
chr6	74018333	74019276	L1M1	204	+
chr6	76271186	76271986	L1M1	122	-
chr6	76272244	76273495	L1M1	122	-
chr6	76273496	76274922	L1M1	158	-
chr6	76283468	76286081	L1M1	236	-
chr6	76286073	76286938	L1M1	264	-
chr6	76941107	76945750	L1M1	152	+
chr6	78764245	78766570	L1M1	160	+
chr6	78823686	78824889	L1M1	272	+
chr6	80622323	80626160	L1M1	174	+
chr6	82849387	82851940	L1M1	124	+
chr6	83752782	83756090	L1M1	274	-
chr6	83756301	83757929	L1M1	273	-
chr6	85579339	85582387	L1M1	149	+
chr6	85776665	85777634	L1M1	146	-
chr6	85777755	85779681	L1M1	146	-
chr6	86313985	86316865	L1M1	169	+
chr6	86317692	86319726	L1M1	131	+
chr6	87000348	87001424	L1M1	133	+
chr6	87003562	87006367	L1M1	110	+
chr6	89036939	89037742	L1M1	163	+
chr6	93684045	93686537	L1M1	172	+
chr6	94654544	94656193	L1M1	156	-
chr6	94656185	94657731	L1M1	145	-
chr6	94657843	94658460	L1M1	215	-
chr6	97417379	97422754	L1M1	165	-
chr6	101171795	101172729	L1M1	248	-
chr6	102648036	102650358	L1M1	203	+
chr6	103903697	103905602	L1M1	126	-
chr6	103905603	103909452	L1M1	169	-
chr6	104164568	104165533	L1M1	201	+
chr6	104165906	104168427	L1M1	96	+
chr6	118944071	118946333	L1M1	121	+
chr6	118946630	118947926	L1M1	89	+
chr6	119919887	119923574	L1M1	242	-
chr6	120710854	120711418	L1M1	185	+
chr6	120711404	120713495	L1M1	142	+
chr6	121123299	121125357	L1M1	279	-
chr6	122243012	122244395	L1M1	268	+
chr6	122244643	122246789	L1M1	183	+
chr6	125710048	125711026	L1M1	158	+
chr6	131192075	131196264	L1M1	156	-
chr6	140748556	140750146	L1M1	146	+
chr6	145471328	145472772	L1M1	194	+
chr6	145472767	145474175	L1M1	122	+
chr6	145475617	145478601	L1M1	109	+
chr6	145576518	145578661	L1M1	158	+
chr6	146040295	146041673	L1M1	237	-
chr6	152192706	152193383	L1M1	171	-
chr6	152194029	152194913	L1M1	143	-
chr6	153812762	153815097	L1M1	172	+
chr6	156575944	156576639	L1M1	256	+
chr7	733793	734871	L1M1	117	-
chr7	3393631	3394187	L1M1	121	-
chr7	9105982	9108793	L1M1	163	+
chr7	9108891	9110911	L1M1	157	+
chr7	9111522	9113186	L1M1	130	+
chr7	9889170	9892724	L1M1	161	+
chr7	9893012	9895862	L1M1	129	+
chr7	16825378	16830114	L1M1	154	+
chr7	17856842	17857502	L1M1	240	+
chr7	33118060	33119324	L1M1	114	-
chr7	33320819	33323831	L1M1	126	-
chr7	33324135	33327176	L1M1	147	-
chr7	34775301	34776694	L1M1	137	-
chr7	34776688	34777676	L1M1	197	-
chr7	35477108	35480333	L1M1	212	+
chr7	46777046	46780618	L1M1	155	+
chr7	49462854	49463552	L1M1	188	+
chr7	49944486	49948210	L1M1	172	-
chr7	51957247	51958627	L1M1	111	-
chr7	54209951	54212944	L1M1	195	+
chr7	54213971	54216469	L1M1	142	+
chr7	56654073	56658593	L1M1	217	+
chr7	63982317	63985584	L1M1	209	+
chr7	64060612	64065133	L1M1	228	-
chr7	64326479	64328478	L1M1	240	-
chr7	64328775	64330155	L1M1	208	-
chr7	64330455	64331642	L1M1	208	-
chr7	64776764	64777500	L1M1	143	-
chr7	66336326	66337299	L1M1	282	+
chr7	66337608	66339648	L1M1	172	+
chr7	66340229	66340800	L1M1	144	+
chr7	83120421	83121028	L1M1	209	+
chr7	83121159	83121826	L1M1	236	+
chr7	83122585	83123809	L1M1	132	+
chr7	87731272	87732399	L1M1	160	+
chr7	89694095	89695849	L1M1	160	+
chr7	89695884	89701284	L1M1	138	+
chr7	91740993	91743319	L1M1	146	-
chr7	93089326	93093809	L1M1	200	-
chr7	93801462	93804496	L1M1	123	+
chr7	97588656	97592448	L1M1	154	-
chr7	108931279	108932505	L1M1	179	-
chr7	109307740	109309282	L1M1	273	+
chr7	109453050	109456627	L1M1	148	-
chr7	112897745	112900088	L1M1	237	+
chr7	123047911	123048768	L1M1	129	-
chr7	123052101	123053499	L1M1	141	-
chr7	125218638	125220131	L1M1	127	+
chr7	125612726	125613602	L1M1	179	+
chr7	127458740	127460130	L1M1	153	+
chr7	127460366	127462358	L1M1	104	+
chr7	134599277	134599778	L1M1	194	-
chr7	140816830	140817710	L1M1	94	+
chr7	141818355	141821815	L1M1	100	-
chr7	141822862	141825286	L1M1	146	-
chr7	142369224	142370281	L1M1	233	-
chr7	145962845	145966589	L1M1	205	+
chr7	147437454	147441807	L1M1	172	-
chr7	147441851	147443627	L1M1	155	-
chr7	150525592	150526749	L1M1	187	-
chr7	152044512	152047094	L1M1	120	-
chr7	152047691	152048520	L1M1	161	-
chr7	153577740	153579372	L1M1	193	+
chr7	153579372	153581143	L1M1	95	+
chr7	158228487	158229114	L1M1	216	+
chr7	158229146	158230984	L1M1	247	+
chr7	158231284	158234361	L1M1	178	+
chr8	2013879	2014933	L1M1	128	-
chr8	2015190	2018611	L1M1	146	-
chr8	7047966	7048939	L1M1	184	-
chr8	7049240	7050467	L1M1	286	-
chr8	13708852	13711767	L1M1	143	-
chr8	17396152	17398677	L1M1	162	+
chr8	18132335	18133476	L1M1	174	+
chr8	39208266	39209029	L1M1	221	-
chr8	39209056	39210496	L1M1	304	-
chr8	40238542	40241461	L1M1	221	-
chr8	50599083	50600888	L1M1	133	-
chr8	50601180	50604138	L1M1	191	-
chr8	50604441	50605833	L1M1	164	-
chr8	54819037	54819885	L1M1	152	-
chr8	54819890	54820858	L1M1	214	-
chr8	62114344	62117402	L1M1	202	-
chr8	63459037	63460599	L1M1	295	-
chr8	78875959	78877137	L1M1	212	-
chr8	79226601	79230580	L1M1	170	-
chr8	79544251	79546354	L1M1	123	+
chr8	83928990	83929554	L1M1	210	-
chr8	95563380	95564907	L1M1	97	+
chr8	98225420	98226584	L1M1	145	-
chr8	98226623	98228323	L1M1	122	-
chr8	99685509	99687930	L1M1	140	-
chr8	100057788	100059757	L1M1	125	+
chr8	103731214	103734004	L1M1	177	-
chr8	121487365	121490594	L1M1	115	+
chr8	123995253	123998373	L1M1	185	-
chr8	123998425	123999363	L1M1	151	-
chr8	128757309	128758828	L1M1	139	+
chr8	128759142	128759866	L1M1	125	+
chr8	137351713	137354218	L1M1	296	-
chr8	137756405	137757376	L1M1	174	+
chr9	2559104	2562341	L1M1	146	+
chr9	4401814	4405073	L1M1	178	+
chr9	5157677	5159889	L1M1	127	+
chr9	5160197	5161821	L1M1	125	+
chr9	6173527	6175152	L1M1	287	+
chr9	6368148	6370296	L1M1	149	+
chr9	7426853	7430475	L1M1	180	-
chr9	17244515	17246823	L1M1	168	-
chr9	18593970	18595129	L1M1	284	-
chr9	19269458	19270491	L1M1	145	-
chr9	22834735	22836286	L1M1	152	-
chr9	22836284	22837233	L1M1	200	-
chr9	27708069	27710048	L1M1	111	-
chr9	28237040	28237568	L1M1	128	+
chr9	28237880	28240988	L1M1	113	+
chr9	30412309	30414867	L1M1	293	-
chr9	34862060	34863415	L1M1	120	+
chr9	34863452	34864894	L1M1	120	+
chr9	35452334	35454795	L1M1	130	+
chr9	41251469	41253779	L1M1	187	+
chr9	62802819	62804690	L1M1	193	-
chr9	71834284	71835478	L1M1	103	+
chr9	81064437	81067729	L1M1	159	-
chr9	82284675	82286712	L1M1	168	+
chr9	82287864	82289592	L1M1	126	+
chr9	82650229	82651437	L1M1	277	-
chr9	82651459	82652166	L1M1	289	-
chr9	84528257	84530119	L1M1	128	-
chr9	84536980	84540012	L1M1	147	-
chr9	88867927	88868567	L1M1	185	+
chr9	88868598	88869336	L1M1	185	+
chr9	91093142	91095153	L1M1	139	+
chr9	92129158	92130300	L1M1	167	-
chr9	92130878	92131737	L1M1	194	-
chr9	92196426	92197599	L1M1	222	+
chr9	92197888	92198740	L1M1	207	+
chr9	95280703	95282976	L1M1	216	+
chr9	103151587	103152825	L1M1	303	-
chr9	103166861	103168304	L1M1	159	-
chr9	103168697	103170247	L1M1	232	-
chr9	108730477	108732153	L1M1	136	+
chr9	108734861	108737485	L1M1	110	+
chr9	110823109	110825190	L1M1	136	+
chr9	118191976	118194085	L1M1	165	+
chr9	118750818	118751774	L1M1	206	+
chr9	118751757	118752813	L1M1	189	+
chr9	121055330	121056474	L1M1	244	+
chr9	121056550	121057817	L1M1	171	+
chr9	122643030	122644556	L1M1	188	+
chr9	122644557	122646780	L1M1	132	+
chr9	123701194	123701736	L1M1	279	+
chr9	123701729	123702983	L1M1	275	+
chrUn_GL000219v1	108337	110551	L1M1	182	-
chrUn_GL000219v1	114246	117556	L1M1	308	-
chrUn_KI270442v1	308896	309544	L1M1	244	-
chrUn_KI270442v1	378356	380229	L1M1	203	+
chrX	21418880	21421491	L1M1	153	-
chrX	45578706	45579279	L1M1	153	-
chrX	45579295	45580670	L1M1	268	-
chrX	45580855	45581409	L1M1	244	-
chrX	51965514	51968809	L1M1	152	-
chrX	54651466	54652225	L1M1	120	+
chrX	56540583	56544636	L1M1	130	+
chrX	56604756	56605884	L1M1	146	+
chrX	56932125	56934358	L1M1	220	+
chrX	57956759	57957286	L1M1	219	-
chrX	57957300	57959449	L1M1	283	-
chrX	62874528	62875474	L1M1	336	+
chrX	65193071	65193806	L1M1	142	-
chrX	65198216	65198830	L1M1	129	-
chrX	65232399	65233940	L1M1	186	+
chrX	65233940	65234702	L1M1	174	+
chrX	73219344	73220997	L1M1	213	+
chrX	73626175	73631344	L1M1	171	-
chrX	73631642	73632759	L1M1	216	-
chrX	73633066	73635100	L1M1	275	-
chrX	75029871	75031245	L1M1	163	-
chrX	76224362	76225086	L1M1	251	-
chrX	76584333	76585544	L1M1	174	-
chrX	78212663	78213230	L1M1	168	-
chrX	78302147	78303515	L1M1	188	-
chrX	79065613	79067266	L1M1	214	-
chrX	81141509	81143370	L1M1	164	+
chrX	81184500	81186690	L1M1	138	-
chrX	86286411	86289405	L1M1	155	-
chrX	95311169	95312051	L1M1	215	-
chrX	101863681	101865632	L1M1	141	+
chrX	101865923	101866763	L1M1	124	+
chrX	101908332	101911529	L1M1	153	+
chrX	115972576	115975161	L1M1	159	+
chrX	116060466	116061109	L1M1	347	-
chrX	127491172	127491683	L1M1	161	-
chrX	132720506	132721494	L1M1	99	+
chrX	139664491	139665764	L1M1	128	-
chrX	148016214	148017587	L1M1	121	-
chrX	155405714	155406497	L1M1	173	+
chrY	10105560	10106205	L1M1	254	+
chrY	10106308	10108469	L1M1	192	+
chrY	13290026	13290563	L1M1	147	+
chrY	13642789	13643857	L1M1	202	+
chrY	21223944	21226131	L1M1	204	-
chr1	88914215	88917377	L1M2a1	215	-
chr1	88917867	88919989	L1M2a1	181	-
chr1	166236055	166237912	L1M2a1	164	-
chr11	60694788	60695792	L1M2a1	234	+
chr11	76941510	76947179	L1M2a1	179	-
chr11	88228515	88231720	L1M2a1	202	-
chr12	68068712	68069628	L1M2a1	142	-
chr12	96803386	96804219	L1M2a1	238	+
chr13	69806371	69807622	L1M2a1	192	+
chr14	24561469	24561995	L1M2a1	351	+
chr14	24565638	24568845	L1M2a1	206	+
chr14	24569151	24570644	L1M2a1	159	+
chr2	22150985	22152838	L1M2a1	183	-
chr2	136477444	136478589	L1M2a1	237	-
chr2	136478590	136481236	L1M2a1	200	-
chr5	18916973	18917891	L1M2a1	206	-
chr5	18918257	18918998	L1M2a1	205	-
chr5	114198701	114202324	L1M2a1	207	-
chr6	22837929	22841761	L1M2a1	205	+
chr6	78174126	78175023	L1M2a1	212	+
chr7	23741675	23742837	L1M2a1	188	-
chr7	96618962	96620785	L1M2a1	191	-
chr8	33950117	33952295	L1M2a1	217	-
chr8	40063705	40065691	L1M2a1	206	+
chr8	56345888	56348982	L1M2a1	178	-
chr8	56359733	56360561	L1M2a1	263	-
chr8	56361439	56363742	L1M2a1	207	-
chr8	77798147	77799694	L1M2a1	245	-
chr1	81169649	81170301	L1M2a	128	-
chr1	81170640	81171178	L1M2a	128	-
chr1	81171167	81173046	L1M2a	274	-
chr1	81173342	81174361	L1M2a	251	-
chr1	110787168	110787884	L1M2a	211	+
chr1	110787884	110788712	L1M2a	194	+
chr1	166255456	166258706	L1M2a	267	-
chr1	175112921	175116143	L1M2a	189	-
chr1	187026899	187029714	L1M2a	269	+
chr10	1002496	1005135	L1M2a	213	-
chr10	21790035	21792476	L1M2a	219	+
chr11	7943669	7946852	L1M2a	223	-
chr11	19069375	19070740	L1M2a	183	-
chr11	34764984	34770697	L1M2a	183	-
chr11	38981948	38983244	L1M2a	294	+
chr11	38983385	38985137	L1M2a	241	+
chr11	47301417	47302207	L1M2a	134	-
chr11	47302511	47303236	L1M2a	189	-
chr11	60560466	60561191	L1M2a	318	+
chr11	77250458	77252037	L1M2a	200	-
chr11	77252362	77254539	L1M2a	184	-
chr11	78240210	78242221	L1M2a	179	+
chr11	130790872	130791600	L1M2a	221	-
chr12	3408533	3409983	L1M2a	213	-
chr12	20304904	20308537	L1M2a	246	+
chr12	21946349	21947243	L1M2a	322	+
chr12	30885304	30887511	L1M2a	212	+
chr12	71358959	71361604	L1M2a	209	+
chr12	71859910	71863096	L1M2a	164	-
chr12	71863402	71864065	L1M2a	204	-
chr12	73514483	73515038	L1M2a	303	-
chr12	107043366	107044601	L1M2a	179	+
chr12	107044602	107045376	L1M2a	172	+
chr12	131701792	131703918	L1M2a	182	+
chr12	131705256	131705965	L1M2a	173	+
chr13	41923444	41924388	L1M2a	221	+
chr13	61485365	61487098	L1M2a	243	-
chr13	92759019	92761152	L1M2a	199	-
chr13	92762446	92763981	L1M2a	229	-
chr14	31908985	31909595	L1M2a	152	-
chr14	31909634	31910186	L1M2a	213	-
chr14	31911051	31911997	L1M2a	223	-
chr14	31912399	31914530	L1M2a	239	-
chr14	67103537	67106737	L1M2a	172	-
chr14	67106764	67107975	L1M2a	186	-
chr14	67171622	67172432	L1M2a	187	+
chr14	67172400	67174090	L1M2a	199	+
chr15	58612195	58613833	L1M2a	192	+
chr17	30062144	30065381	L1M2a	176	+
chr17	30065686	30067315	L1M2a	278	+
chr18	27428090	27431192	L1M2a	262	+
chr2	20408570	20411869	L1M2a	223	-
chr2	163273057	163273697	L1M2a	320	-
chr2	169975832	169977273	L1M2a	212	-
chr2	185095008	185095763	L1M2a	308	-
chr2	188835223	188839205	L1M2a	275	+
chr21	14415932	14418410	L1M2a	328	+
chr21	14418709	14419405	L1M2a	266	+
chr21	33330568	33333615	L1M2a	198	+
chr3	5546481	5547864	L1M2a	318	-
chr3	179491893	179493667	L1M2a	335	+
chr3	189192597	189193129	L1M2a	192	-
chr3	189193347	189196029	L1M2a	254	-
chr4	31912386	31913147	L1M2a	355	-
chr4	116699770	116701042	L1M2a	201	-
chr4	129056457	129057434	L1M2a	223	-
chr4	129058048	129062391	L1M2a	236	-
chr4	132938402	132941383	L1M2a	229	+
chr4	132950869	132951714	L1M2a	194	+
chr4	144952442	144953321	L1M2a	294	+
chr4	146481005	146484069	L1M2a	255	+
chr4	146746804	146749035	L1M2a	259	+
chr4	146749337	146750008	L1M2a	331	+
chr4	146750306	146751996	L1M2a	225	+
chr4	175094192	175094767	L1M2a	403	+
chr5	83452915	83453655	L1M2a	343	+
chr5	180752985	180756024	L1M2a	212	+
chr6	64116399	64117276	L1M2a	206	+
chr6	64117666	64119054	L1M2a	149	+
chr6	73929163	73929937	L1M2a	194	-
chr6	77616946	77617745	L1M2a	361	-
chr6	80072510	80073732	L1M2a	214	-
chr6	80074033	80076148	L1M2a	235	-
chr6	91411345	91411858	L1M2a	345	-
chr6	92748697	92754190	L1M2a	205	-
chr7	37691403	37691961	L1M2a	176	-
chr7	44367239	44371667	L1M2a	172	+
chr7	50946612	50951112	L1M2a	191	+
chr7	145820286	145822084	L1M2a	245	-
chr8	24758149	24761392	L1M2a	276	+
chr8	48715262	48715962	L1M2a	328	+
chr9	12256756	12257489	L1M2a	212	-
chr9	31978831	31982505	L1M2a	272	-
chr9	80729001	80731667	L1M2a	215	-
chr9	82299687	82301257	L1M2a	207	-
chr9	82301290	82303751	L1M2a	262	-
chr9	96795897	96796862	L1M2a	359	+
chr9	105733339	105735871	L1M2a	244	-
chr9	105736169	105738568	L1M2a	246	-
chrX	84676149	84680833	L1M2a	254	-
chr1	68607972	68608640	L1M2b	232	+
chr10	83749321	83750419	L1M2b	283	+
chr10	83756517	83758978	L1M2b	184	+
chr11	90770518	90772718	L1M2b	184	+
chr11	97273305	97275874	L1M2b	269	+
chr11	98792939	98793514	L1M2b	287	+
chr11	98793562	98794328	L1M2b	194	+
chr11	102070538	102071312	L1M2b	152	-
chr11	102071314	102072457	L1M2b	207	-
chr11	102072603	102074599	L1M2b	240	-
chr12	17544013	17545544	L1M2b	312	-
chr12	39509315	39510355	L1M2b	244	+
chr12	39510365	39511104	L1M2b	250	+
chr12	46603314	46605289	L1M2b	270	+
chr12	60607735	60608557	L1M2b	248	-
chr14	39361739	39363247	L1M2b	239	-
chr14	39363540	39364077	L1M2b	230	-
chr14	39365697	39367768	L1M2b	226	-
chr15	86173266	86176131	L1M2b	142	-
chr15	93731362	93732487	L1M2b	281	-
chr19	7758851	7759502	L1M2b	137	-
chr19	7759623	7760235	L1M2b	201	-
chr19	32890463	32891343	L1M2b	224	+
chr19	32891378	32892293	L1M2b	220	+
chr19	32892604	32894055	L1M2b	136	+
chr2	165853420	165855339	L1M2b	255	-
chr3	80969426	80970023	L1M2b	265	-
chr3	89727914	89730054	L1M2b	168	+
chr4	107478709	107479360	L1M2b	327	+
chr4	107479505	107480427	L1M2b	191	+
chr5	1677901	1678588	L1M2b	124	-
chr5	1678652	1681037	L1M2b	151	-
chr5	98226717	98228724	L1M2b	285	+
chr6	120233353	120234308	L1M2b	395	+
chr7	56573592	56574567	L1M2b	389	+
chr7	64428855	64429792	L1M2b	390	-
chr8	39133341	39134619	L1M2b	253	-
chr8	71893892	71894947	L1M2b	247	-
chr1	7877888	7878594	L1M2	129	+
chr1	35069133	35070880	L1M2	144	-
chr1	35529201	35530038	L1M2	143	-
chr1	35530325	35531792	L1M2	247	-
chr1	42241230	42244318	L1M2	209	+
chr1	42863195	42864048	L1M2	270	+
chr1	44167840	44170077	L1M2	245	-
chr1	45243296	45244050	L1M2	108	+
chr1	46861442	46863201	L1M2	173	+
chr1	46863907	46866171	L1M2	167	+
chr1	49193832	49194586	L1M2	186	-
chr1	49195141	49195789	L1M2	241	-
chr1	49846636	49847701	L1M2	179	+
chr1	50923441	50924700	L1M2	157	+
chr1	54822805	54824019	L1M2	148	-
chr1	54824327	54825023	L1M2	236	-
chr1	57357959	57358462	L1M2	138	-
chr1	68609253	68612762	L1M2	189	-
chr1	69314146	69315438	L1M2	255	-
chr1	69332846	69334437	L1M2	225	-
chr1	69334419	69335108	L1M2	324	-
chr1	72457866	72458464	L1M2	154	-
chr1	77439941	77440743	L1M2	223	-
chr1	77441048	77442759	L1M2	226	-
chr1	80141915	80142795	L1M2	282	+
chr1	80143175	80145609	L1M2	219	+
chr1	80929990	80931747	L1M2	312	+
chr1	85331751	85333998	L1M2	254	+
chr1	85334790	85335675	L1M2	188	+
chr1	88422335	88424808	L1M2	214	+
chr1	88633805	88635629	L1M2	204	-
chr1	88733089	88733703	L1M2	138	-
chr1	90522012	90522609	L1M2	147	+
chr1	90522648	90523894	L1M2	139	+
chr1	93952767	93953428	L1M2	144	-
chr1	93953733	93954474	L1M2	144	-
chr1	93955286	93957130	L1M2	174	-
chr1	97028741	97029295	L1M2	124	-
chr1	106065972	106066852	L1M2	167	+
chr1	106467073	106468845	L1M2	263	+
chr1	106468836	106470809	L1M2	191	+
chr1	106470811	106472013	L1M2	181	+
chr1	106773353	106774674	L1M2	263	+
chr1	106774956	106776789	L1M2	249	+
chr1	110978104	110978727	L1M2	161	-
chr1	112476850	112477951	L1M2	290	+
chr1	112481188	112481728	L1M2	157	+
chr1	116281794	116282565	L1M2	155	-
chr1	119198051	119198903	L1M2	158	+
chr1	119199187	119200147	L1M2	170	+
chr1	119904717	119906805	L1M2	180	-
chr1	147303565	147304585	L1M2	145	+
chr1	152258164	152258941	L1M2	123	-
chr1	152275177	152276187	L1M2	201	-
chr1	159495832	159498809	L1M2	202	-
chr1	159499168	159500511	L1M2	233	-
chr1	159500496	159501315	L1M2	357	-
chr1	163631430	163634754	L1M2	288	-
chr1	164010354	164012025	L1M2	293	+
chr1	166712124	166713372	L1M2	215	+
chr1	166713654	166714499	L1M2	268	+
chr1	166744257	166745042	L1M2	302	+
chr1	166745047	166747314	L1M2	216	+
chr1	169633266	169634481	L1M2	315	+
chr1	169634790	169635671	L1M2	283	+
chr1	171299742	171300901	L1M2	227	+
chr1	171300899	171303883	L1M2	189	+
chr1	172258424	172260759	L1M2	182	-
chr1	172261126	172261894	L1M2	229	-
chr1	172366655	172367791	L1M2	180	+
chr1	172368024	172369642	L1M2	181	+
chr1	179405530	179407219	L1M2	162	-
chr1	179407524	179408377	L1M2	156	-
chr1	179408975	179409499	L1M2	170	-
chr1	179714170	179715196	L1M2	292	-
chr1	179715575	179716077	L1M2	334	-
chr1	179978756	179980638	L1M2	143	-
chr1	180694804	180695408	L1M2	132	-
chr1	180695441	180696165	L1M2	142	-
chr1	180696209	180699221	L1M2	154	-
chr1	180702473	180703646	L1M2	280	-
chr1	185224193	185225566	L1M2	150	-
chr1	186540386	186542052	L1M2	277	+
chr1	186543265	186544317	L1M2	187	+
chr1	186544347	186545302	L1M2	190	-
chr1	187286418	187287415	L1M2	177	-
chr1	188207216	188209250	L1M2	202	+
chr1	191281941	191284923	L1M2	262	+
chr1	192285319	192285870	L1M2	163	+
chr1	207150800	207151804	L1M2	304	-
chr1	207152506	207153641	L1M2	378	-
chr1	209215684	209217755	L1M2	221	+
chr1	219723846	219724830	L1M2	214	+
chr1	219725134	219727254	L1M2	203	+
chr1	225014421	225015577	L1M2	208	-
chr1	225016250	225017119	L1M2	190	-
chr1	239221650	239222181	L1M2	212	-
chr1	239222181	239222919	L1M2	187	-
chr1	239225325	239227537	L1M2	315	-
chr1	247720621	247721503	L1M2	235	+
chr10	759029	763745	L1M2	184	+
chr10	764046	765432	L1M2	137	+
chr10	32616966	32619105	L1M2	222	-
chr10	32645268	32646568	L1M2	169	-
chr10	32674810	32675700	L1M2	247	-
chr10	32677377	32678981	L1M2	299	-
chr10	37334660	37335703	L1M2	200	-
chr10	37336051	37337382	L1M2	211	-
chr10	37341197	37342996	L1M2	235	-
chr10	37382642	37383529	L1M2	245	-
chr10	37384707	37386580	L1M2	343	-
chr10	45264259	45265790	L1M2	305	+
chr10	46239731	46244973	L1M2	200	+
chr10	47445506	47446238	L1M2	199	+
chr10	51792916	51793749	L1M2	315	+
chr10	54782642	54783721	L1M2	237	+
chr10	54784296	54784815	L1M2	264	+
chr10	55917592	55918339	L1M2	158	-
chr10	56289152	56292835	L1M2	191	-
chr10	56456408	56458150	L1M2	239	+
chr10	58559313	58562976	L1M2	181	-
chr10	58562947	58563655	L1M2	285	-
chr10	63389340	63391228	L1M2	188	+
chr10	66597958	66599099	L1M2	156	+
chr10	66602606	66604288	L1M2	169	+
chr10	69606953	69607744	L1M2	240	+
chr10	79953177	79954582	L1M2	282	-
chr10	79969530	79971712	L1M2	159	-
chr10	81616691	81620073	L1M2	231	+
chr10	83527049	83528310	L1M2	211	+
chr10	90869272	90869987	L1M2	149	+
chr10	98219211	98219757	L1M2	169	-
chr10	98219750	98220372	L1M2	136	-
chr10	102886925	102887806	L1M2	147	-
chr10	105293018	105295014	L1M2	216	+
chr10	105298052	105299630	L1M2	168	+
chr10	106013543	106014145	L1M2	218	+
chr10	107354605	107355148	L1M2	221	+
chr10	115613234	115615528	L1M2	216	-
chr10	127637447	127638110	L1M2	186	-
chr10	133611306	133612671	L1M2	225	+
chr11	2646811	2647931	L1M2	150	-
chr11	2648204	2648968	L1M2	177	-
chr11	2649004	2650588	L1M2	203	-
chr11	6016394	6016995	L1M2	179	+
chr11	6017634	6019394	L1M2	175	+
chr11	7805430	7807390	L1M2	218	+
chr11	8114634	8115513	L1M2	295	+
chr11	10871967	10872760	L1M2	151	-
chr11	15396404	15397702	L1M2	177	-
chr11	15398014	15398931	L1M2	176	-
chr11	21488591	21491129	L1M2	157	+
chr11	25300877	25304422	L1M2	224	+
chr11	27140926	27142909	L1M2	298	+
chr11	34694271	34696020	L1M2	153	-
chr11	37636037	37636855	L1M2	158	-
chr11	38985209	38987355	L1M2	289	-
chr11	39265340	39266079	L1M2	180	+
chr11	49942301	49942808	L1M2	339	+
chr11	49942782	49944249	L1M2	302	+
chr11	56242204	56242725	L1M2	210	+
chr11	56363439	56363986	L1M2	174	+
chr11	57893570	57894137	L1M2	138	-
chr11	58102072	58103042	L1M2	216	-
chr11	58103416	58103977	L1M2	210	-
chr11	59303988	59307092	L1M2	151	-
chr11	73009566	73011968	L1M2	201	-
chr11	77077814	77078918	L1M2	133	-
chr11	77789024	77790099	L1M2	254	+
chr11	78633526	78634795	L1M2	247	+
chr11	80493843	80494822	L1M2	287	-
chr11	81012042	81012682	L1M2	223	+
chr11	81693357	81694836	L1M2	242	+
chr11	81694835	81699579	L1M2	203	+
chr11	85520541	85521112	L1M2	137	+
chr11	93207942	93209536	L1M2	253	+
chr11	95618330	95621445	L1M2	242	+
chr11	101632028	101633741	L1M2	258	+
chr11	104757642	104761913	L1M2	210	+
chr11	109693601	109695618	L1M2	235	+
chr11	119397670	119398850	L1M2	173	+
chr11	119399156	119400010	L1M2	184	+
chr11	119400312	119402532	L1M2	184	+
chr11	125872500	125873114	L1M2	177	+
chr12	1057961	1058788	L1M2	129	-
chr12	1058934	1060044	L1M2	138	-
chr12	1062423	1063058	L1M2	155	-
chr12	1063560	1064219	L1M2	148	-
chr12	2655692	2656867	L1M2	127	+
chr12	3407320	3408110	L1M2	186	-
chr12	8979317	8979893	L1M2	259	-
chr12	10581660	10582288	L1M2	150	+
chr12	10862514	10863477	L1M2	194	+
chr12	16970151	16973846	L1M2	225	-
chr12	17070010	17070765	L1M2	160	+
chr12	17546337	17547710	L1M2	329	-
chr12	20761206	20761942	L1M2	202	+
chr12	25093914	25095863	L1M2	206	-
chr12	27475905	27477210	L1M2	155	-
chr12	27477235	27479454	L1M2	255	-
chr12	28667067	28668098	L1M2	283	+
chr12	28912895	28914217	L1M2	229	+
chr12	29108717	29113370	L1M2	194	-
chr12	33063236	33066941	L1M2	229	+
chr12	33949403	33951061	L1M2	293	-
chr12	34225471	34226241	L1M2	161	-
chr12	38231984	38233675	L1M2	287	-
chr12	39223749	39225480	L1M2	270	-
chr12	42823960	42825506	L1M2	209	-
chr12	44667582	44671829	L1M2	228	+
chr12	54783358	54784338	L1M2	197	-
chr12	54784363	54785829	L1M2	204	-
chr12	54785810	54786577	L1M2	203	-
chr12	55579341	55580185	L1M2	184	-
chr12	55596075	55597756	L1M2	132	+
chr12	58050173	58051808	L1M2	133	+
chr12	67106374	67107963	L1M2	276	-
chr12	70005524	70006105	L1M2	193	+
chr12	70006091	70007821	L1M2	188	+
chr12	70008593	70009949	L1M2	176	+
chr12	74858143	74859449	L1M2	228	-
chr12	76493135	76494353	L1M2	281	-
chr12	77625549	77627276	L1M2	189	+
chr12	78585439	78586802	L1M2	259	-
chr12	80011109	80013008	L1M2	217	-
chr12	80013009	80014827	L1M2	377	-
chr12	83857450	83858125	L1M2	221	-
chr12	86224180	86226015	L1M2	186	+
chr12	88212394	88213808	L1M2	209	+
chr12	89188251	89190938	L1M2	169	+
chr12	106930016	106930953	L1M2	140	+
chr12	107532583	107534039	L1M2	150	+
chr12	133161771	133162298	L1M2	173	+
chr13	18901425	18902089	L1M2	201	+
chr13	19461537	19462538	L1M2	178	-
chr13	19463278	19464195	L1M2	269	-
chr13	19484095	19488233	L1M2	218	-
chr13	23712201	23713642	L1M2	171	+
chr13	24396880	24397870	L1M2	171	+
chr13	31288215	31289736	L1M2	232	+
chr13	35368975	35369922	L1M2	183	-
chr13	35369918	35373333	L1M2	193	-
chr13	38797173	38797876	L1M2	156	-
chr13	38800928	38803119	L1M2	262	-
chr13	46223884	46225193	L1M2	191	-
chr13	49023922	49024823	L1M2	151	+
chr13	49147573	49150094	L1M2	141	-
chr13	49150965	49151559	L1M2	139	-
chr13	52508984	52512244	L1M2	230	+
chr13	52534665	52535659	L1M2	203	+
chr13	58624858	58627567	L1M2	252	+
chr13	58905088	58907279	L1M2	211	-
chr13	59616410	59618089	L1M2	307	+
chr13	59618391	59620491	L1M2	249	+
chr13	59926286	59928901	L1M2	208	-
chr13	63274437	63278509	L1M2	270	+
chr13	65757568	65761845	L1M2	232	+
chr13	67467988	67471732	L1M2	209	-
chr13	68109524	68110421	L1M2	322	+
chr13	71053444	71057164	L1M2	272	-
chr13	76074596	76076781	L1M2	197	+
chr13	78852867	78854889	L1M2	302	+
chr13	82605705	82606561	L1M2	199	-
chr13	83209428	83210472	L1M2	289	+
chr13	83643964	83644471	L1M2	205	-
chr13	84383596	84386131	L1M2	286	+
chr13	95978221	95978735	L1M2	139	-
chr13	100377793	100379405	L1M2	184	-
chr13	102051372	102053397	L1M2	293	+
chr13	103342888	103345336	L1M2	193	-
chr13	111073799	111074956	L1M2	179	-
chr13	111075268	111077150	L1M2	171	-
chr14	19171823	19172837	L1M2	176	+
chr14	19839391	19840008	L1M2	165	+
chr14	20163068	20163872	L1M2	173	-
chr14	20164372	20165712	L1M2	282	-
chr14	20165707	20166315	L1M2	372	-
chr14	24596586	24598301	L1M2	156	-
chr14	30145418	30150974	L1M2	203	+
chr14	31746085	31746787	L1M2	155	-
chr14	31747436	31748607	L1M2	155	-
chr14	31748910	31750169	L1M2	212	-
chr14	31753098	31753760	L1M2	297	-
chr14	35893562	35896795	L1M2	157	-
chr14	35896805	35898919	L1M2	294	-
chr14	37330958	37331868	L1M2	147	-
chr14	38801469	38802258	L1M2	211	+
chr14	38802560	38805015	L1M2	179	+
chr14	44455011	44455714	L1M2	337	+
chr14	44455745	44457170	L1M2	244	+
chr14	44457488	44458060	L1M2	299	+
chr14	45425835	45426528	L1M2	163	-
chr14	46618899	46620569	L1M2	163	-
chr14	48036863	48038869	L1M2	200	-
chr14	50691279	50691800	L1M2	189	-
chr14	50692113	50693225	L1M2	168	-
chr14	53223852	53226868	L1M2	184	-
chr14	60042884	60045250	L1M2	154	-
chr14	60546343	60548382	L1M2	149	-
chr14	60548419	60549150	L1M2	152	-
chr14	60578055	60578694	L1M2	111	+
chr14	62388534	62389859	L1M2	269	-
chr14	67928842	67929806	L1M2	143	-
chr14	67929948	67930913	L1M2	230	-
chr14	68063778	68065794	L1M2	241	-
chr14	71041828	71043475	L1M2	190	-
chr14	71043516	71044343	L1M2	207	-
chr14	76016158	76019969	L1M2	150	-
chr14	76020272	76021270	L1M2	213	-
chr14	80807357	80810041	L1M2	282	+
chr14	81915114	81915794	L1M2	161	+
chr14	82323465	82325716	L1M2	257	-
chr14	82325711	82326903	L1M2	316	-
chr14	88104131	88104647	L1M2	149	-
chr14	88104642	88106847	L1M2	209	-
chr15	27734195	27734808	L1M2	251	+
chr15	27734809	27735966	L1M2	254	+
chr15	37923176	37923860	L1M2	293	+
chr15	46389815	46392317	L1M2	267	+
chr15	46929313	46930234	L1M2	185	-
chr15	49226559	49228660	L1M2	238	-
chr15	49725423	49726885	L1M2	216	+
chr15	50963994	50964771	L1M2	221	-
chr15	50970449	50972187	L1M2	202	-
chr15	52465747	52467944	L1M2	313	+
chr15	52545425	52545949	L1M2	174	-
chr15	52545921	52547012	L1M2	213	-
chr15	54358039	54360610	L1M2	175	-
chr15	54360607	54361691	L1M2	305	-
chr15	54738103	54738652	L1M2	318	+
chr15	54738737	54739643	L1M2	248	+
chr15	54740044	54742045	L1M2	231	+
chr15	56288319	56289766	L1M2	312	-
chr15	58327810	58328709	L1M2	154	-
chr15	72946568	72947209	L1M2	156	+
chr15	72947519	72948239	L1M2	156	+
chr15	72948548	72950963	L1M2	158	+
chr15	73154642	73157776	L1M2	270	-
chr15	76023184	76025157	L1M2	311	+
chr15	76025896	76026840	L1M2	285	+
chr15	81461760	81465963	L1M2	176	-
chr15	86737859	86738565	L1M2	168	+
chr15	88965652	88966255	L1M2	143	-
chr15	88969722	88970880	L1M2	169	-
chr15	94957488	94959442	L1M2	278	+
chr15	94959979	94963206	L1M2	186	+
chr15	95047604	95050579	L1M2	268	+
chr15	98055822	98057782	L1M2	148	-
chr16	5279801	5281986	L1M2	157	-
chr16	5284782	5285766	L1M2	191	-
chr16	8455684	8457200	L1M2	179	+
chr16	10403100	10404250	L1M2	282	+
chr16	10406405	10407639	L1M2	140	+
chr16	10417045	10417647	L1M2	252	+
chr16	25309184	25309774	L1M2	147	-
chr16	25310090	25311181	L1M2	187	-
chr16	25311698	25312687	L1M2	265	-
chr16	25313178	25314341	L1M2	256	-
chr16	25666421	25667318	L1M2	305	+
chr16	26437002	26437735	L1M2	149	+
chr16	35110423	35111659	L1M2	233	+
chr16	35511044	35511873	L1M2	214	+
chr16	48309561	48310340	L1M2	196	-
chr16	48310651	48311625	L1M2	253	-
chr16	48312242	48312972	L1M2	295	-
chr16	48580091	48580688	L1M2	148	+
chr16	48581037	48581706	L1M2	148	+
chr16	52118235	52122050	L1M2	214	+
chr16	52848438	52850310	L1M2	157	-
chr16	52850874	52853665	L1M2	196	-
chr16	58983532	58985762	L1M2	251	+
chr16	62891892	62894559	L1M2	315	-
chr16	72523774	72524519	L1M2	135	+
chr16	82322634	82323670	L1M2	201	-
chr16	82323961	82324823	L1M2	212	-
chr17	13667337	13670241	L1M2	203	+
chr17	13670239	13671331	L1M2	158	+
chr17	14391141	14392079	L1M2	274	+
chr17	49422486	49423055	L1M2	136	-
chr17	52262307	52263102	L1M2	182	-
chr17	52678439	52680102	L1M2	194	+
chr17	54018052	54019750	L1M2	176	+
chr17	54727675	54728230	L1M2	219	-
chr17	58948670	58950080	L1M2	177	-
chr17	58951812	58952656	L1M2	191	-
chr17	62813654	62814434	L1M2	123	-
chr18	4502335	4503921	L1M2	214	+
chr18	4504976	4506044	L1M2	181	+
chr18	4506180	4507096	L1M2	165	+
chr18	5120011	5121995	L1M2	252	+
chr18	5808991	5809972	L1M2	151	-
chr18	11432845	11435704	L1M2	148	+
chr18	30189345	30190394	L1M2	193	-
chr18	30190529	30193220	L1M2	220	-
chr18	30411957	30412697	L1M2	165	-
chr18	36247942	36248872	L1M2	142	-
chr18	42682830	42683432	L1M2	231	-
chr18	42789392	42790128	L1M2	175	-
chr18	54142953	54144006	L1M2	211	-
chr18	62099417	62100392	L1M2	116	+
chr18	71366265	71367418	L1M2	283	-
chr18	72563784	72565727	L1M2	257	+
chr18	78759916	78761473	L1M2	148	+
chr19	7754202	7754705	L1M2	136	-
chr19	7755014	7755761	L1M2	134	-
chr19	9330138	9331109	L1M2	269	-
chr19	11794683	11795885	L1M2	178	-
chr19	12521446	12522015	L1M2	140	+
chr19	15904590	15907673	L1M2	178	-
chr19	16932446	16933001	L1M2	173	+
chr19	21064617	21065668	L1M2	239	-
chr19	21065981	21066687	L1M2	238	-
chr19	21662616	21663524	L1M2	231	-
chr19	23149164	23149732	L1M2	259	-
chr19	23477704	23478453	L1M2	229	+
chr19	23844730	23845484	L1M2	255	-
chr19	23845952	23847315	L1M2	263	-
chr19	24145568	24146694	L1M2	271	-
chr19	30939860	30940505	L1M2	161	+
chr19	33848938	33850839	L1M2	214	+
chr19	33851142	33852039	L1M2	154	+
chr19	33852351	33853932	L1M2	130	+
chr19	34612335	34613092	L1M2	256	-
chr19	34613398	34615624	L1M2	243	-
chr19	34856390	34857416	L1M2	135	+
chr19	35183998	35184661	L1M2	190	+
chr19	36894118	36895884	L1M2	209	+
chr19	36896896	36897887	L1M2	156	+
chr19	36898187	36899160	L1M2	156	+
chr19	36958920	36960108	L1M2	165	-
chr19	36960752	36961522	L1M2	188	-
chr19	37491477	37493081	L1M2	148	-
chr19	37621455	37622670	L1M2	174	+
chr19	37624035	37624542	L1M2	174	+
chr19	37624876	37625381	L1M2	174	+
chr19	39786819	39788227	L1M2	260	+
chr19	40044102	40045323	L1M2	179	+
chr19	40076625	40077212	L1M2	194	+
chr19	40077624	40080107	L1M2	193	+
chr19	41079745	41080655	L1M2	241	-
chr19	41080788	41082721	L1M2	309	-
chr19	46083917	46084469	L1M2	132	-
chr19	46086623	46088356	L1M2	205	-
chr19	46088991	46090605	L1M2	270	-
chr19	46090633	46091196	L1M2	244	-
chr19	53117464	53118863	L1M2	175	+
chr19	53321976	53322951	L1M2	210	-
chr19	57294311	57294906	L1M2	113	-
chr19	57295084	57296108	L1M2	168	-
chr19	57461105	57461785	L1M2	177	+
chr2	60070	61136	L1M2	242	+
chr2	944130	944919	L1M2	252	-
chr2	11970933	11974098	L1M2	162	-
chr2	11974405	11975387	L1M2	177	-
chr2	14376774	14377374	L1M2	179	+
chr2	17402143	17402857	L1M2	156	-
chr2	19625755	19629283	L1M2	199	+
chr2	21857766	21858546	L1M2	194	-
chr2	30535435	30537099	L1M2	204	+
chr2	30537555	30538367	L1M2	148	+
chr2	33992185	33992799	L1M2	133	+
chr2	34537985	34541013	L1M2	185	-
chr2	35271050	35272920	L1M2	268	-
chr2	35273210	35274578	L1M2	317	-
chr2	45200453	45204870	L1M2	173	+
chr2	49054217	49056445	L1M2	210	+
chr2	49056487	49058266	L1M2	169	+
chr2	56576352	56577156	L1M2	198	-
chr2	58340289	58343235	L1M2	207	+
chr2	58343400	58344254	L1M2	155	+
chr2	61436338	61437492	L1M2	161	+
chr2	63271600	63273808	L1M2	223	+
chr2	63273849	63275798	L1M2	161	+
chr2	66153627	66154506	L1M2	180	-
chr2	66154773	66155557	L1M2	180	-
chr2	72471601	72476462	L1M2	206	-
chr2	75991154	75993225	L1M2	282	-
chr2	75993379	75995222	L1M2	264	-
chr2	76801665	76803623	L1M2	168	+
chr2	86428546	86431503	L1M2	232	+
chr2	97883894	97885192	L1M2	168	-
chr2	97885487	97887575	L1M2	197	-
chr2	102217279	102218080	L1M2	125	+
chr2	103001013	103001724	L1M2	138	+
chr2	111331697	111332908	L1M2	177	-
chr2	115676466	115678065	L1M2	226	+
chr2	119887483	119889137	L1M2	149	-
chr2	122127871	122129115	L1M2	232	-
chr2	122129185	122132232	L1M2	232	-
chr2	123004494	123010843	L1M2	228	+
chr2	126351764	126352336	L1M2	166	-
chr2	126928972	126932162	L1M2	172	-
chr2	135305262	135306281	L1M2	145	-
chr2	151894183	151895096	L1M2	124	+
chr2	152811270	152813946	L1M2	212	-
chr2	153032360	153033629	L1M2	327	+
chr2	153033626	153035677	L1M2	173	+
chr2	153766061	153766894	L1M2	309	-
chr2	157607357	157613326	L1M2	242	-
chr2	157757108	157758251	L1M2	188	+
chr2	168950294	168953687	L1M2	169	-
chr2	169120943	169126167	L1M2	176	+
chr2	173526486	173527289	L1M2	140	-
chr2	180882484	180883722	L1M2	321	+
chr2	180883731	180888581	L1M2	171	+
chr2	183183447	183185323	L1M2	159	-
chr2	183698498	183699742	L1M2	269	+
chr2	185040945	185043176	L1M2	188	+
chr2	185453141	185455017	L1M2	167	+
chr2	185510407	185510929	L1M2	157	+
chr2	185773163	185774569	L1M2	359	-
chr2	191134060	191134676	L1M2	185	+
chr2	192602944	192603604	L1M2	223	-
chr2	193416880	193418156	L1M2	202	+
chr2	195439601	195441516	L1M2	183	+
chr2	195441515	195442672	L1M2	183	+
chr2	198560300	198561741	L1M2	131	+
chr2	202742822	202744152	L1M2	188	+
chr2	202745302	202746606	L1M2	170	+
chr2	202842181	202843662	L1M2	292	-
chr2	204432712	204433411	L1M2	226	-
chr2	210326475	210327396	L1M2	147	-
chr2	213429111	213430359	L1M2	280	+
chr2	213430581	213433879	L1M2	206	+
chr2	216228388	216229265	L1M2	158	-
chr2	216229301	216231416	L1M2	160	-
chr2	216231774	216232389	L1M2	163	-
chr2	216232698	216234832	L1M2	163	-
chr2	222332862	222335647	L1M2	184	+
chr2	223204637	223208051	L1M2	238	+
chr2	224758381	224759067	L1M2	223	-
chr2	225948833	225952025	L1M2	207	+
chr2	238470733	238471820	L1M2	169	-
chr2	238472061	238473078	L1M2	200	-
chr2	238473290	238474661	L1M2	232	-
chr2	239850379	239852701	L1M2	316	-
chr20	6523441	6525398	L1M2	199	-
chr20	12296266	12300041	L1M2	191	-
chr20	12617340	12619200	L1M2	221	+
chr20	16081359	16087194	L1M2	195	+
chr20	18201249	18202432	L1M2	206	-
chr20	18202475	18203444	L1M2	221	-
chr20	22670095	22671736	L1M2	165	+
chr20	22704077	22704947	L1M2	154	-
chr20	25723901	25726009	L1M2	208	-
chr20	31269905	31270490	L1M2	309	+
chr20	31270797	31271636	L1M2	301	+
chr20	31271785	31272489	L1M2	273	+
chr20	31272498	31273811	L1M2	244	+
chr20	31283693	31284733	L1M2	185	+
chr20	41999448	42002382	L1M2	236	-
chr20	45677512	45678383	L1M2	278	-
chr20	59793188	59793840	L1M2	147	-
chr20	59794143	59797666	L1M2	232	-
chr21	10340880	10341850	L1M2	343	+
chr21	10570807	10571727	L1M2	260	+
chr21	10572473	10573466	L1M2	178	+
chr21	14130375	14130940	L1M2	175	+
chr21	14131215	14132734	L1M2	256	+
chr21	16964697	16967599	L1M2	221	-
chr21	18084284	18084920	L1M2	197	-
chr21	18084961	18086041	L1M2	256	-
chr21	18086067	18087665	L1M2	285	-
chr21	18445549	18447163	L1M2	168	+
chr21	21890138	21893693	L1M2	202	-
chr21	24079207	24080211	L1M2	161	+
chr21	25480206	25482853	L1M2	216	+
chr21	39120825	39122813	L1M2	169	+
chr21	39123114	39124235	L1M2	174	+
chr21	44670324	44670921	L1M2	225	+
chr21	44670975	44672288	L1M2	171	+
chr21	45241422	45242292	L1M2	222	+
chr21	45602596	45605626	L1M2	208	-
chr22	16981204	16982747	L1M2	161	+
chr22	16983376	16984459	L1M2	138	+
chr22	38371633	38374489	L1M2	211	-
chr22	39795725	39796262	L1M2	138	-
chr22	39796565	39798368	L1M2	145	-
chr22	39798334	39799430	L1M2	246	-
chr3	11799636	11800886	L1M2	202	+
chr3	17791917	17792819	L1M2	277	-
chr3	17793127	17794339	L1M2	304	-
chr3	20289827	20290405	L1M2	165	-
chr3	20291172	20293592	L1M2	164	-
chr3	20293617	20295538	L1M2	251	-
chr3	31447528	31452636	L1M2	229	+
chr3	35174297	35179197	L1M2	219	-
chr3	35284411	35285642	L1M2	205	+
chr3	39039385	39040796	L1M2	293	+
chr3	39301962	39302864	L1M2	141	+
chr3	39625770	39627490	L1M2	168	+
chr3	40928671	40929886	L1M2	137	+
chr3	41547242	41553690	L1M2	193	+
chr3	50798525	50801048	L1M2	158	-
chr3	50801578	50803029	L1M2	206	-
chr3	51196235	51198165	L1M2	237	-
chr3	51761532	51762406	L1M2	280	-
chr3	59648552	59649319	L1M2	319	+
chr3	59649351	59650606	L1M2	249	+
chr3	68708294	68709835	L1M2	136	-
chr3	81124957	81129170	L1M2	244	+
chr3	81129629	81130289	L1M2	195	+
chr3	81379922	81382998	L1M2	218	+
chr3	83282097	83283847	L1M2	204	-
chr3	84196355	84197731	L1M2	290	+
chr3	84197738	84198517	L1M2	175	+
chr3	84198508	84200395	L1M2	201	+
chr3	87628723	87630049	L1M2	156	+
chr3	87922870	87923636	L1M2	163	-
chr3	87923634	87924281	L1M2	164	-
chr3	87924282	87925067	L1M2	187	-
chr3	87925393	87926024	L1M2	331	-
chr3	88973230	88974151	L1M2	301	+
chr3	95893589	95894397	L1M2	279	-
chr3	96006584	96008456	L1M2	345	+
chr3	96271291	96272199	L1M2	186	-
chr3	96363689	96365488	L1M2	335	+
chr3	96384219	96385097	L1M2	181	-
chr3	97294314	97297392	L1M2	237	-
chr3	97518395	97519965	L1M2	167	-
chr3	97853851	97855583	L1M2	173	-
chr3	98040875	98043277	L1M2	239	+
chr3	99376257	99378651	L1M2	207	+
chr3	99381288	99382360	L1M2	156	+
chr3	99993324	99994222	L1M2	171	-
chr3	101387414	101389120	L1M2	266	+
chr3	101389264	101389938	L1M2	176	+
chr3	101390243	101392830	L1M2	159	+
chr3	101393000	101393621	L1M2	156	+
chr3	101444923	101445959	L1M2	211	+
chr3	101446344	101447153	L1M2	198	+
chr3	111370207	111371066	L1M2	192	+
chr3	111371411	111372086	L1M2	314	+
chr3	111403062	111405916	L1M2	209	-
chr3	112955669	112957335	L1M2	291	-
chr3	122153279	122154841	L1M2	226	+
chr3	122154926	122156557	L1M2	145	+
chr3	125806650	125807673	L1M2	150	-
chr3	125807700	125808858	L1M2	157	-
chr3	125811565	125812607	L1M2	223	-
chr3	134138747	134139873	L1M2	123	+
chr3	134399575	134401178	L1M2	167	+
chr3	137419964	137423218	L1M2	221	+
chr3	137878660	137879901	L1M2	137	+
chr3	139048057	139049252	L1M2	139	-
chr3	139050544	139051473	L1M2	140	-
chr3	139052046	139055845	L1M2	228	-
chr3	139068599	139069337	L1M2	199	-
chr3	142324921	142325432	L1M2	138	-
chr3	149866707	149867259	L1M2	156	-
chr3	151480089	151480958	L1M2	272	+
chr3	151481426	151483508	L1M2	264	+
chr3	153124215	153124956	L1M2	142	-
chr3	153125252	153126195	L1M2	142	-
chr3	157349089	157351163	L1M2	137	+
chr3	158614927	158617403	L1M2	164	-
chr3	159599725	159601297	L1M2	201	-
chr3	163321389	163324070	L1M2	239	-
chr3	163329735	163330629	L1M2	343	-
chr3	163393051	163395795	L1M2	239	+
chr3	182571787	182575194	L1M2	183	+
chr3	191801335	191802742	L1M2	229	+
chr3	191802755	191804171	L1M2	227	+
chr3	197312551	197313179	L1M2	161	-
chr4	79429	79976	L1M2	246	-
chr4	152796	153650	L1M2	228	-
chr4	248083	248979	L1M2	241	-
chr4	276573	278163	L1M2	256	+
chr4	365475	366298	L1M2	232	-
chr4	2101269	2104235	L1M2	243	+
chr4	5909326	5910120	L1M2	141	-
chr4	15263592	15265296	L1M2	309	+
chr4	15265708	15266479	L1M2	174	+
chr4	19763029	19765959	L1M2	202	-
chr4	22567938	22568854	L1M2	154	-
chr4	22569410	22571979	L1M2	221	-
chr4	30406644	30409523	L1M2	241	+
chr4	30630755	30631508	L1M2	207	+
chr4	30706676	30709104	L1M2	170	-
chr4	30709108	30709644	L1M2	211	-
chr4	30709939	30711111	L1M2	209	-
chr4	30711107	30711858	L1M2	250	-
chr4	31535015	31536396	L1M2	228	-
chr4	31537939	31540263	L1M2	351	-
chr4	35712261	35714431	L1M2	240	+
chr4	35714838	35717783	L1M2	210	+
chr4	44853375	44854523	L1M2	162	-
chr4	45969479	45970131	L1M2	252	+
chr4	47124286	47125552	L1M2	265	+
chr4	57515413	57517568	L1M2	296	+
chr4	58395671	58397294	L1M2	220	+
chr4	59275145	59279557	L1M2	218	+
chr4	61184280	61186059	L1M2	244	+
chr4	66025735	66026710	L1M2	175	-
chr4	68782274	68783389	L1M2	338	-
chr4	68783708	68784274	L1M2	400	-
chr4	73974398	73974917	L1M2	290	-
chr4	73975570	73977312	L1M2	290	-
chr4	79340354	79341577	L1M2	218	+
chr4	79342317	79343419	L1M2	223	+
chr4	92901617	92902477	L1M2	237	-
chr4	94139512	94141839	L1M2	310	+
chr4	94142112	94143354	L1M2	244	+
chr4	94325912	94328352	L1M2	233	-
chr4	95581374	95582663	L1M2	202	-
chr4	96494181	96497113	L1M2	237	+
chr4	98006053	98008822	L1M2	280	+
chr4	105042257	105042917	L1M2	262	+
chr4	108546649	108547267	L1M2	184	+
chr4	114055475	114056608	L1M2	148	-
chr4	122488844	122491250	L1M2	272	-
chr4	126009049	126010069	L1M2	201	-
chr4	126417457	126420634	L1M2	193	-
chr4	130447370	130448329	L1M2	309	-
chr4	131239229	131239735	L1M2	165	-
chr4	132838381	132841749	L1M2	208	+
chr4	133066972	133070221	L1M2	206	-
chr4	134395462	134396341	L1M2	337	+
chr4	134547156	134548411	L1M2	282	+
chr4	136947511	136950643	L1M2	289	-
chr4	141703756	141708870	L1M2	269	-
chr4	146008895	146009813	L1M2	232	-
chr4	152853074	152853904	L1M2	181	-
chr4	152854212	152856066	L1M2	241	-
chr4	157187297	157188079	L1M2	233	+
chr4	157188287	157189202	L1M2	192	+
chr4	167980721	167982006	L1M2	182	-
chr4	168934297	168935017	L1M2	155	+
chr4	169443370	169445146	L1M2	181	+
chr4	169491162	169492223	L1M2	266	+
[truncated: 43,709 more rows]

## Sheet: LINE-1s overlapping enh marks
Chromosome	Start	End	Family	Length	Strand
chr1	1153903	1154507
chr1	1771134	1771802
chr1	1799576	1801027
chr1	1801712	1802486
chr1	1816920	1817513
chr1	2244937	2245467
chr1	2259538	2260530
chr1	2260838	2261815
chr1	2379700	2380356
chr1	2551460	2552036
chr1	2579575	2580250
chr1	2953582	2954091
chr1	2956911	2957772
chr1	3898564	3899317
chr1	4028521	4029206
chr1	4029569	4030484
chr1	4034320	4043199
chr1	5954500	5956024
chr1	5982535	5983242
chr1	6783328	6783855
chr1	6804854	6805503
chr1	6805804	6806452
chr1	7830622	7832367
chr1	7966797	7967487
chr1	8386932	8388314
chr1	8398848	8399897
chr1	8405103	8405637
chr1	8503143	8503672
chr1	8504870	8505540
chr1	8528032	8528559
chr1	8533315	8533854
chr1	8583178	8584275
chr1	8585168	8586491
chr1	8693060	8693925
chr1	8694780	8695467
chr1	8695780	8696330
chr1	8764720	8765526
chr1	9079801	9080661
chr1	9703427	9703976
chr1	9798104	9798896
chr1	11224105	11225226
chr1	11281557	11282306
chr1	11407043	11407709
chr1	11821687	11822245
chr1	12156915	12157807
chr1	12158528	12159210
chr1	12386675	12387560
chr1	13735546	13736102
chr1	13747796	13748498
chr1	15699175	15699676
chr1	15965133	15966059
chr1	16641286	16641930
chr1	17181079	17181814
chr1	19457534	19458179
chr1	19464591	19465150
chr1	19988577	19989406
chr1	20036964	20038528
chr1	20057795	20058547
chr1	21091592	21092500
chr1	21164877	21165868
chr1	21759456	21760290
chr1	21779796	21780706
chr1	22459109	22459917
chr1	23622086	23622882
chr1	23882840	23883542
chr1	23944168	23944999
chr1	24393692	24395402
chr1	24667393	24667898
chr1	24775088	24776497
chr1	24794100	24795018
chr1	24809946	24810461
chr1	24830120	24830696
chr1	25628616	25629433
chr1	25629720	25630940
chr1	26626428	26627000
chr1	27329224	27329819
chr1	27454718	27455237
chr1	27465778	27466456
chr1	27802098	27803642
chr1	28072489	28073103
chr1	28074613	28075715
chr1	28933818	28934666
chr1	28935935	28937388
chr1	28943671	28944514
chr1	29691527	29692584
chr1	29692686	29694214
chr1	30748972	30749505
chr1	30753115	30753914
chr1	30771036	30771648
chr1	30780318	30781027
chr1	30938980	30939702
chr1	31983388	31984036
chr1	32020435	32021125
chr1	32139393	32139946
chr1	32151110	32151802
chr1	35244040	35244547
chr1	35285795	35286313
chr1	35801248	35801922
chr1	36195105	36195645
chr1	37472789	37473363
chr1	37511097	37512084
chr1	37551801	37552460
chr1	38472437	38473947
chr1	38478512	38479734
chr1	39260656	39262032
chr1	39288816	39289678
chr1	40179565	40180252
chr1	40180557	40181147
chr1	40181616	40182155
chr1	40362781	40363988
chr1	40420311	40421214
chr1	41172206	41174229
chr1	41720568	41721200
chr1	41754976	41756417
chr1	41769356	41769954
chr1	42209309	42211973
chr1	42214501	42215874
chr1	42240232	42240909
chr1	42241230	42244318
chr1	42245188	42245936
chr1	42245937	42248252
chr1	42256085	42256989
chr1	42266287	42266918
chr1	42266931	42268756
chr1	42312500	42313052
chr1	42314750	42315369
chr1	43009001	43009583
chr1	44471850	44472541
chr1	44710637	44711671
chr1	45371017	45371580
chr1	45600217	45601560
chr1	45670027	45670785
chr1	45677795	45678325
chr1	45819339	45820888
chr1	45879591	45880629
chr1	45934722	45936554
chr1	45990785	45991875
chr1	47355910	47356662
chr1	48457458	48458439
chr1	48765296	48766103
chr1	48797846	48800759
chr1	49980241	49980782
chr1	50732374	50733049
chr1	50766668	50769768
chr1	50839957	50840921
chr1	50858899	50861228
chr1	50892490	50894035
chr1	50894537	50896117
chr1	50955547	50956171
chr1	51434158	51434667
chr1	51499787	51500525
chr1	51505133	51505694
chr1	51513127	51513645
chr1	51663497	51664408
chr1	51866250	51866947
chr1	52547166	52548017
chr1	52627394	52627975
chr1	52628543	52629088
chr1	52647867	52648374
chr1	52654282	52654900
chr1	52684282	52685549
chr1	52701647	52702762
chr1	52767621	52768383
chr1	53364898	53365519
chr1	54726945	54727546
chr1	55117768	55119762
chr1	55168324	55169829
chr1	55183018	55183926
chr1	55186951	55188677
chr1	55188993	55189725
chr1	56248071	56249141
chr1	56402996	56404007
chr1	58496870	58497510
chr1	58816743	58817313
chr1	59004339	59005097
chr1	59096813	59097740
chr1	59176644	59177459
chr1	59561863	59562373
chr1	59571469	59572140
chr1	62809683	62810191
chr1	62810408	62810953
chr1	63384154	63385159
chr1	64770234	64771788
chr1	64773192	64775154
chr1	64841845	64842348
chr1	64863505	64864115
chr1	64919018	64919666
chr1	64929726	64931157
chr1	64946718	64947234
chr1	66841817	66842379
chr1	67434135	67435288
chr1	67636135	67636924
chr1	68352876	68353954
chr1	69488011	69490091
chr1	70202020	70202847
chr1	70247534	70248523
chr1	75257752	75264139
chr1	75783780	75784436
chr1	76102267	76103552
chr1	76104012	76104694
chr1	76217523	76218211
chr1	76231331	76231906
chr1	76249078	76250180
chr1	77309641	77310369
chr1	77652091	77652899
chr1	78008229	78008745
chr1	78618151	78619186
chr1	78621791	78622409
chr1	83493937	83494521
chr1	84115915	84117948
chr1	84154377	84155574
chr1	84157397	84158069
chr1	84158333	84163805
chr1	84272749	84274716
chr1	84442768	84449239
chr1	84487128	84488825
chr1	84973725	84976485
chr1	85331751	85333998
chr1	85334790	85335675
chr1	86389317	86390140
chr1	86390442	86392820
chr1	86618253	86618918
chr1	86858660	86859204
chr1	86865258	86865912
chr1	86868221	86869663
chr1	87041466	87042024
chr1	87061248	87062076
chr1	87062232	87063333
chr1	87066576	87068653
chr1	88191814	88192333
chr1	88192375	88193673
chr1	88607372	88608178
chr1	88725068	88726715
chr1	88726806	88727333
chr1	88746122	88747397
chr1	88937433	88938187
chr1	88996608	88997610
chr1	89122168	89124355
chr1	89195754	89196613
chr1	89567476	89568095
chr1	89569711	89571771
chr1	89648574	89649140
chr1	89699012	89699566
chr1	89701702	89702452
chr1	89702781	89703935
chr1	90956863	90958065
chr1	90958257	90959816
chr1	90985172	90985989
chr1	90986773	90989267
chr1	90989567	90990325
chr1	90990358	90990881
chr1	90994396	90995829
chr1	90996799	90997566
chr1	91003689	91006255
chr1	91025085	91025770
chr1	92743680	92744587
chr1	92840958	92841543
chr1	92853070	92853842
chr1	92900846	92902934
chr1	92925793	92927111
chr1	92927506	92928176
chr1	92928176	92928679
chr1	92928988	92929765
chr1	92947283	92948129
chr1	92953108	92953921
chr1	92954863	92955416
chr1	93083351	93084720
chr1	93094275	93094884
chr1	93103151	93103675
chr1	93108075	93108993
chr1	93168848	93169765
chr1	93171416	93172526
chr1	93172643	93173332
chr1	93174481	93175023
chr1	93219766	93220619
chr1	93415763	93416288
chr1	93558001	93559293
chr1	93685383	93686011
chr1	95210687	95216990
chr1	96730026	96731026
chr1	97158524	97159617
chr1	97163968	97164841
chr1	97847380	97847941
chr1	99219056	99220608
chr1	100043579	100044510
chr1	100044803	100045524
chr1	100046525	100047416
chr1	100183851	100184520
chr1	100915274	100916141
chr1	100939031	100939554
chr1	100947079	100950115
chr1	101047500	101048340
chr1	101066792	101067758
chr1	101113092	101114646
chr1	101222031	101223392
chr1	101275002	101275590
chr1	101346263	101348714
chr1	101410236	101416725
chr1	104752797	104753526
chr1	105878843	105882514
chr1	107732240	107738364
chr1	107784084	107784603
chr1	107799557	107800525
chr1	107800654	107801416
chr1	107802027	107806512
chr1	107814015	107814728
chr1	107834612	107835992
chr1	107836303	107837420
chr1	107837422	107839113
chr1	107839292	107840147
chr1	107844023	107848032
chr1	107852353	107853170
chr1	107869653	107870642
chr1	107878045	107879264
chr1	107926365	107929137
chr1	107951404	107952471
chr1	108074703	108075600
chr1	108075641	108076281
chr1	108076564	108077441
chr1	108102400	108102953
chr1	108964199	108964774
chr1	109553713	109555494
chr1	110001531	110003445
chr1	110389424	110390055
chr1	110786348	110787166
chr1	110787168	110787884
chr1	110787884	110788712
chr1	110825950	110826673
chr1	110842026	110843679
chr1	110861782	110863897
chr1	110864240	110869729
chr1	110876781	110877306
chr1	110881116	110885270
chr1	110885887	110886566
chr1	110895726	110896397
chr1	110902716	110906144
chr1	111080951	111083944
chr1	111113331	111113975
chr1	111129541	111130044
chr1	111134624	111135146
chr1	111153484	111154187
chr1	111154252	111155441
chr1	111155901	111156476
chr1	111173574	111174228
chr1	111205762	111206264
chr1	111219250	111219865
chr1	111223880	111224578
chr1	111302057	111304919
chr1	111479036	111480091
chr1	111627094	111627598
chr1	111652628	111653399
chr1	111659606	111660446
chr1	111689135	111689674
chr1	111689975	111690673
chr1	111692403	111692983
chr1	111790552	111791302
chr1	111806576	111807216
chr1	112500788	112501650
chr1	112633117	112634094
chr1	112962586	112963425
chr1	113701724	113702463
chr1	113787453	113788703
chr1	113802705	113803472
chr1	113808473	113809059
chr1	113845500	113847581
chr1	113883799	113884744
chr1	113945148	113945969
chr1	114446154	114446768
chr1	114476521	114477395
chr1	114477979	114478563
chr1	114487929	114488481
chr1	114490165	114490723
chr1	114498654	114499878
chr1	115063166	115064063
chr1	115097604	115098359
chr1	115098627	115099358
chr1	116000931	116003826
chr1	116434509	116435987
chr1	116552566	116553248
chr1	117358724	117359721
chr1	117389692	117390893
chr1	117391026	117391678
chr1	117603583	117604669
chr1	117618690	117620006
chr1	117643854	117644721
chr1	117665449	117666249
chr1	117735358	117737362
chr1	119221672	119222523
chr1	119463266	119464504
chr1	119989255	119990490
chr1	121408794	121409432
chr1	147048283	147049726
chr1	147205567	147206941
chr1	147244489	147245029
chr1	147245833	147246995
chr1	149200270	149200774
chr1	150051967	150053391
chr1	150075089	150075768
chr1	150087930	150088469
chr1	150099852	150100938
chr1	150167987	150168614
chr1	150453563	150454520
chr1	150759168	150759698
chr1	150761758	150763590
chr1	150935120	150935983
chr1	151626888	151627577
chr1	151791753	151792575
chr1	153790714	153791348
chr1	153841153	153841961
chr1	153906528	153907634
chr1	154413299	154413847
chr1	154609980	154610528
chr1	154628342	154629054
chr1	155150295	155150808
chr1	155455711	155456273
chr1	155518099	155518678
chr1	155528709	155529610
chr1	155691207	155691828
chr1	156217750	156218337
chr1	157553400	157554786
chr1	157560898	157562158
chr1	157654327	157654989
chr1	157655054	157656541
chr1	157656766	157658287
chr1	157685216	157685918
chr1	157685920	157688584
chr1	157688712	157689393
chr1	157705347	157707493
chr1	157712730	157713952
chr1	157713973	157718145
chr1	157725069	157726067
chr1	157727503	157728831
chr1	157735252	157735889
chr1	157736202	157737506
chr1	157738160	157738812
chr1	157739176	157740552
chr1	157742254	157743128
chr1	157758380	157758975
chr1	157761881	157762446
chr1	157762461	157763244
chr1	157764248	157765554
chr1	157785116	157785670
chr1	157785852	157786586
chr1	157786893	157787977
chr1	157788109	157791689
chr1	157811166	157816780
chr1	157816825	157818576
chr1	157821384	157821957
chr1	158164412	158165434
chr1	158197411	158198490
chr1	158201116	158203038
chr1	158246206	158246870
chr1	158247180	158247690
chr1	158251350	158251860
chr1	158276633	158277136
chr1	158281676	158282900
chr1	158284524	158285080
chr1	158309988	158310934
chr1	158336090	158342235
chr1	158374718	158379871
chr1	158832189	158833006
chr1	158833314	158834226
chr1	158952741	158958797
chr1	159021099	159021939
chr1	159025522	159026288
chr1	159026598	159029674
chr1	159029980	159031725
chr1	159039928	159040481
chr1	159060411	159061053
chr1	159061704	159062221
chr1	159315246	159315933
chr1	160249638	160250170
chr1	160301789	160302548
chr1	160314961	160316077
chr1	160340406	160341839
chr1	160435950	160436729
chr1	160442754	160443463
chr1	160443773	160444431
chr1	160464307	160464829
chr1	160465657	160466255
chr1	160475304	160481449
chr1	160497514	160498191
chr1	160498701	160499729
chr1	160504409	160505408
chr1	160509673	160518026
chr1	160518117	160518936
chr1	160518946	160519949
chr1	160526324	160530345
chr1	160557739	160561017
chr1	160561046	160561968
chr1	160561968	160563765
chr1	160602899	160606902
chr1	160617177	160617769
chr1	160647807	160648634
chr1	160660601	160662816
chr1	160666603	160667143
chr1	160734651	160735254
chr1	160738591	160739181
chr1	160783080	160788401
chr1	160788401	160789036
chr1	160800553	160801813
chr1	160804027	160805741
chr1	160805782	160808820
chr1	161688156	161689124
chr1	162230506	162231562
chr1	162423361	162424229
chr1	163597181	163597926
chr1	165675219	165676276
chr1	165686085	165687705
chr1	165737101	165737841
chr1	165851618	165852189
chr1	167091089	167091618
chr1	167287492	167288209
chr1	167292440	167294059
chr1	167359205	167361872
chr1	167437434	167438011
chr1	167587922	167588671
chr1	167610548	167611134
chr1	167611292	167612006
chr1	167614524	167615776
chr1	167623897	167624475
chr1	167625356	167625994
chr1	167652637	167653186
chr1	167658730	167659387
chr1	167665070	167665813
chr1	167747760	167748801
chr1	167937900	167938539
chr1	167946254	167948152
chr1	168272609	168273993
chr1	168274048	168275054
chr1	168347514	168348449
chr1	168406050	168408374
chr1	169603650	169604526
chr1	169608171	169608708
chr1	169648022	169648698
chr1	169655961	169661033
chr1	169669410	169670776
chr1	169672449	169673806
chr1	169879037	169879984
chr1	169880123	169880762
chr1	170067296	170068773
chr1	170068776	170071399
chr1	171504072	171505021
chr1	171507754	171508496
chr1	172188851	172189629
chr1	172340975	172341869
chr1	172341869	172342744
chr1	172356789	172357799
chr1	172431615	172437728
chr1	172661662	172662356
chr1	172733381	172735131
chr1	172782042	172786208
chr1	172808013	172810633
chr1	172907696	172908238
chr1	173176400	173177137
chr1	173258181	173262596
chr1	173408889	173409518
chr1	173412396	173412924
chr1	173445126	173446280
chr1	173745974	173747815
chr1	173775848	173778066
chr1	173986867	173989017
chr1	174125497	174131900
chr1	174172217	174173022
chr1	174205029	174205847
chr1	174224749	174226274
chr1	174313519	174315625
chr1	174316637	174318238
chr1	174325353	174327956
chr1	174344750	174347467
chr1	174365331	174365937
chr1	174411680	174413996
chr1	174740433	174741353
chr1	174777561	174778526
chr1	174840895	174841838
chr1	174915754	174916287
chr1	175185623	175186213
chr1	175234072	175240294
chr1	175652844	175653663
chr1	176183408	176184075
chr1	176193142	176193954
chr1	176196012	176196756
chr1	176197701	176199035
chr1	176199341	176199945
chr1	178413259	178414009
chr1	178568167	178568844
chr1	178569149	178569692
chr1	178574253	178574988
chr1	178577433	178578056
chr1	178588289	178590443
chr1	178592054	178593109
chr1	178599281	178600698
chr1	178611992	178612876
chr1	178639021	178639631
chr1	178717746	178718422
chr1	178718990	178719947
chr1	178732599	178733101
chr1	178733117	178733762
chr1	178733762	178734361
chr1	178742155	178742933
chr1	178743230	178744528
chr1	178744845	178745819
chr1	178755179	178756763
chr1	178756903	178758256
chr1	178766566	178767953
chr1	178768042	178769283
chr1	178769285	178770014
chr1	178781964	178783491
chr1	178808172	178808867
chr1	178815724	178816705
chr1	178817369	178817901
chr1	178818377	178818952
chr1	178827694	178828223
chr1	178828550	178829294
chr1	178830232	178830921
chr1	178837547	178843665
chr1	178873247	178873836
chr1	178899657	178900176
chr1	178900326	178900860
chr1	178903356	178905189
chr1	178907943	178909403
chr1	178909947	178912999
chr1	178913308	178914664
chr1	178924466	178926500
chr1	179166801	179167710
chr1	179962707	179965468
chr1	179978756	179980638
chr1	180002526	180003101
chr1	180051294	180052165
chr1	180227591	180228560
chr1	180345375	180345903
chr1	180451112	180451887
chr1	182481997	182482621
chr1	182482660	182483441
chr1	182483732	182485451
chr1	182567063	182567929
chr1	182587070	182587790
chr1	183045329	183046243
chr1	183073276	183073987
chr1	183492121	183492642
chr1	183494181	183494756
chr1	183498600	183499696
chr1	183910396	183911689
chr1	184488992	184489942
chr1	185062453	185063197
chr1	185608187	185608993
chr1	185609901	185610906
chr1	186506408	186512975
chr1	189888633	189889564
chr1	189889565	189890107
chr1	192537766	192538706
chr1	193062504	193063613
chr1	193117868	193119326
chr1	193301719	193302266
chr1	193536562	193537159
chr1	193538967	193539855
chr1	193540959	193541734
chr1	194277224	194278422
chr1	194279584	194280165
chr1	194502523	194503177
chr1	194828170	194829086
chr1	194829176	194832533
chr1	194845634	194846816
chr1	194867473	194868031
chr1	197201877	197202381
chr1	197690937	197692135
chr1	197706295	197707574
chr1	197738699	197739345
chr1	197777752	197778392
chr1	197778705	197780323
chr1	198047001	198048528
chr1	198177304	198178251
chr1	198191137	198192114
chr1	198192561	198194140
chr1	198194303	198195005
chr1	198199564	198200166
chr1	198230298	198231301
chr1	198594339	198595821
chr1	198613718	198614226
chr1	198615152	198615840
chr1	198616369	198617989
chr1	198711318	198712500
chr1	198736042	198738851
chr1	198738852	198740295
chr1	198761264	198762764
chr1	198962669	198966797
chr1	199088834	199090107
chr1	199102783	199105221
chr1	199217861	199219360
chr1	199221297	199222439
chr1	199324191	199324693
chr1	199324988	199326480
chr1	199326782	199328173
chr1	199328592	199329717
chr1	199411967	199413313
chr1	199413855	199415229
chr1	199460834	199462012
chr1	199498104	199498625
chr1	199498930	199500999
chr1	199505265	199506738
chr1	199878912	199879768
chr1	201840370	201841892
chr1	202481598	202483277
chr1	202483721	202485850
chr1	202486818	202487548
chr1	203377375	203377918
chr1	203460972	203461627
chr1	203775426	203776035
chr1	204532472	204533088
chr1	204581329	204581922
chr1	205626575	205627227
chr1	206570393	206571356
chr1	206708334	206709171
chr1	206718555	206719198
chr1	206789590	206790263
chr1	206816057	206816959
chr1	207261551	207262675
chr1	207272589	207277782
chr1	207278562	207281065
chr1	207332715	207335491
chr1	207340666	207344711
chr1	207345015	207347193
chr1	207347571	207349176
chr1	207349479	207351549
chr1	207364972	207365689
chr1	207410798	207411330
chr1	207411995	207412762
chr1	207413796	207414494
chr1	207453304	207453858
chr1	207498902	207499636
chr1	207595271	207595994
chr1	207643788	207644359
chr1	207750540	207751110
chr1	207846328	207847404
chr1	209848774	209849378
chr1	211187316	211188262
chr1	211286974	211287543
chr1	211342350	211343150
chr1	211362697	211363570
chr1	211380222	211380930
chr1	211381483	211382535
chr1	211400824	211402293
chr1	211415378	211416296
chr1	212302579	212304017
chr1	212307054	212307841
chr1	212309913	212310990
chr1	212316613	212317307
chr1	212372310	212374685
chr1	212788611	212789115
chr1	213110050	213111282
chr1	213153347	213155855
chr1	216403031	216403731
chr1	219057135	219059695
chr1	219081395	219083075
chr1	219088453	219094764
chr1	219098142	219099647
chr1	219172676	219173407
chr1	219182944	219185516
chr1	219186093	219187224
chr1	220176410	220176994
chr1	220243898	220245156
chr1	220252170	220253446
chr1	220255202	220257096
chr1	220257406	220260764
chr1	221047132	221053551
chr1	221775977	221776484
chr1	221805527	221806299
chr1	221806317	221807112
chr1	221911522	221912046
chr1	222357676	222359029
chr1	222582347	222582900
chr1	222642306	222643514
chr1	222656271	222657610
chr1	222676942	222677712
chr1	222703950	222704818
chr1	222705905	222706593
chr1	222743457	222744141
chr1	222771976	222772480
chr1	222776816	222777613
chr1	222896629	222897485
chr1	224188408	224189084
chr1	225249588	225250344
chr1	226138954	226139545
chr1	226397725	226398328
chr1	226398562	226399072
chr1	226437551	226438317
chr1	226689633	226690252
chr1	229843131	229843879
chr1	229845051	229846243
chr1	229953936	229954605
chr1	230064811	230066196
chr1	230117919	230118443
chr1	230118822	230120025
chr1	230132894	230133439
chr1	230157281	230158004
chr1	230178587	230179913
chr1	230185321	230186131
chr1	230213350	230214108
chr1	230214410	230214948
chr1	230214950	230215535
chr1	230221432	230222023
chr1	230649722	230650916
chr1	230919566	230920306
chr1	231229301	231230032
chr1	231591914	231592438
chr1	231920229	231920739
chr1	232963880	232964493
chr1	233308487	233309259
chr1	234244842	234245512
chr1	234399443	234400071
chr1	234473008	234473960
chr1	234474780	234476269
chr1	234675976	234676573
chr1	234845400	234846343
chr1	235005958	235006710
chr1	235268771	235269367
chr1	235285205	235285862
chr1	235296759	235298289
chr1	235816774	235817879
chr1	235844976	235851560
chr1	235881440	235882044
chr1	235926979	235928954
chr1	235935863	235936494
chr1	235952883	235954013
chr1	236561486	236562235
chr1	236562305	236563268
chr1	241423266	241423787
chr1	241479132	241480320
chr1	241528778	241530235
chr1	241530544	241531052
chr1	241543122	241543752
chr1	241547599	241548147
chr1	241569026	241571860
chr1	241573286	241578745
chr1	241579107	241580350
chr1	241580365	241583602
chr1	241630340	241631104
chr1	243284043	243284884
chr1	243589332	243590396
chr1	243599104	243599682
chr1	243837174	243838058
chr1	243841570	243842186
chr1	244661411	244662266
chr1	244919384	244919991
chr1	244944667	244945441
chr1	245670713	245671276
chr1	246433686	246435324
chr1	246497898	246498451
chr1	246610312	246611412
chr1	246722873	246723561
chr1	246773643	246774160
chr1	247317100	247318975
chr1	247407353	247407863
chr1	247475015	247476050
chr1	247912736	247913956
chr1	247940756	247941302
chr1	247992386	247993417
chr1	248146302	248149813
chr1	248662647	248663171
chr1	248792668	248793193
chr1	248793559	248794165
chr1	248796969	248799483
chr1	248799785	248800821
chr1	248918947	248919871
chr10	297932	298527
chr10	299468	300523
chr10	314938	316305
chr10	847827	848796
chr10	849216	851179
chr10	852075	853195
chr10	855833	856342
chr10	856354	857475
chr10	858186	858869
chr10	896866	897707
chr10	1063397	1064581
chr10	1427173	1427966
chr10	1454347	1454855
chr10	3004303	3006080
chr10	3177756	3178273
chr10	3393809	3394362
chr10	3791686	3793157
chr10	4160860	4161613
chr10	5461093	5461911
chr10	5581155	5581752
chr10	5657201	5657865
chr10	5686405	5687074
chr10	5697255	5697852
chr10	5698773	5699515
chr10	5699824	5702627
chr10	5704242	5704954
chr10	5704995	5706396
chr10	5768390	5769004
chr10	5769591	5770280
chr10	5777492	5778288
chr10	5780247	5781345
chr10	5782028	5782651
chr10	5783253	5784958
chr10	5973503	5974021
chr10	6042619	6043427
chr10	6087128	6088676
chr10	6100263	6100915
chr10	6162406	6163054
chr10	6295525	6296186
chr10	6319047	6319620
chr10	6926097	6927103
chr10	7307045	7307895
chr10	7470310	7470840
chr10	7470985	7471727
chr10	7478286	7478801
chr10	7792406	7793109
chr10	7793411	7794130
chr10	9705493	9707160
chr10	9749285	9749890
chr10	10137736	10140337
chr10	11182956	11185172
chr10	11185712	11186617
chr10	11186840	11188105
chr10	11188402	11189073
chr10	11308953	11310580
chr10	11310761	11312657
chr10	11402475	11403065
chr10	11403514	11404631
chr10	11467193	11467848
chr10	11475625	11476635
chr10	11550781	11551389
chr10	11554281	11554790
chr10	11555497	11556828
chr10	11561232	11561915
chr10	11562846	11563632
chr10	11586105	11586690
chr10	11595101	11595944
chr10	11601000	11601552
chr10	11605078	11606769
chr10	11632932	11634386
chr10	11635028	11636552
chr10	11665946	11666627
chr10	11684126	11684647
chr10	11993173	11993690
chr10	12383735	12385738
chr10	12619616	12620140
chr10	12620213	12621552
chr10	12621824	12622615
chr10	13453433	13453997
chr10	13780520	13781021
chr10	13785625	13786306
chr10	14384100	14384963
chr10	14591565	14592073
chr10	14617912	14618450
chr10	14646189	14646780
chr10	14672997	14674026
chr10	14694675	14696671
chr10	14705046	14705832
chr10	14722460	14723033
chr10	14739932	14740796
chr10	14743029	14747870
chr10	14767391	14768597
chr10	14797837	14799057
chr10	14913889	14914662
chr10	14914961	14916424
chr10	14917842	14918634
chr10	16799538	16800621
chr10	17452478	17453046
chr10	17668331	17669652
chr10	17682450	17683024
chr10	18627418	18633425
chr10	21570372	21572615
chr10	21702223	21703550
chr10	21889429	21890132
chr10	21982225	21982846
chr10	22005500	22006719
chr10	22631604	22632398
chr10	22679007	22680094
chr10	22701661	22702290
chr10	23094131	23095196
chr10	23413696	23414223
chr10	24911080	24911585
chr10	26334603	26335915
chr10	26372494	26373259
chr10	26455718	26456231
chr10	26458939	26459619
chr10	26461228	26462017
chr10	26462223	26463155
chr10	26539517	26540289
chr10	26546774	26547432
chr10	26548408	26551511
chr10	26782740	26783469
chr10	26795364	26795949
chr10	26819718	26820341
chr10	26822273	26822978
chr10	26824095	26824826
chr10	26829836	26830342
chr10	26841282	26842491
chr10	27137152	27139202
chr10	28564663	28565357
chr10	28566461	28567239
chr10	28600920	28602068
chr10	30465784	30466456
chr10	31223743	31224348
chr10	31333466	31335025
chr10	31348813	31350252
chr10	31379728	31380711
chr10	31450111	31451464
chr10	31896763	31897843
chr10	31914385	31915104
chr10	31918730	31919400
chr10	32007102	32007782
chr10	32023537	32024145
chr10	32303325	32303944
chr10	32308658	32309433
chr10	32316150	32317063
chr10	32336939	32337634
chr10	32995646	32996530
chr10	33098634	33099411
chr10	35083183	35083716
chr10	35299088	35300030
chr10	35300030	35300564
chr10	35494403	35494911
chr10	35507316	35508734
chr10	35524677	35525351
chr10	37854082	37854904
chr10	37973620	37975397
chr10	38021662	38022374
chr10	38037623	38038126
chr10	38038401	38039216
chr10	38039523	38040799
chr10	42476739	42477267
chr10	42546764	42548022
chr10	42607863	42609136
chr10	42609443	42610253
chr10	42610559	42611062
chr10	43147626	43149081
chr10	43401759	43402262
chr10	43690818	43691460
chr10	44725459	44728074
chr10	44865189	44865931
chr10	44943792	44946874
chr10	45250612	45251417
chr10	45253063	45253695
chr10	45296890	45301997
chr10	45355385	45357108
chr10	45357115	45358749
chr10	45358750	45368172
chr10	45368594	45369838
chr10	45369848	45371021
chr10	45371585	45372167
chr10	45372273	45373242
chr10	45387820	45390976
chr10	45397400	45399474
chr10	45399479	45400318
chr10	45402350	45403645
chr10	45404468	45404977
chr10	45432387	45433203
chr10	45435264	45437070
chr10	45500622	45502361
chr10	45502372	45503255
chr10	45553522	45554639
chr10	45564298	45565164
chr10	45578048	45579326
chr10	45587012	45588088
chr10	45653315	45654328
chr10	46012088	46012734
chr10	46227558	46229265
chr10	47257945	47258486
chr10	48512940	48515829
chr10	48659904	48661047
chr10	48662533	48663134
chr10	48674383	48675170
chr10	48686342	48687609
chr10	48688083	48688592
chr10	48700893	48701423
chr10	48702325	48702974
chr10	48706442	48706981
chr10	48706999	48707915
chr10	48717361	48718352
chr10	48719020	48719598
chr10	48746154	48747867
chr10	48752385	48753868
chr10	48754939	48755836
chr10	48757207	48759973
chr10	48783960	48784510
chr10	48798060	48798858
chr10	48864104	48866740
chr10	48960190	48961089
chr10	49179525	49182050
chr10	49183919	49184960
chr10	49191140	49192236
chr10	50302536	50303641
chr10	50384749	50385258
chr10	50391373	50392202
chr10	50452447	50453412
chr10	50572978	50574779
chr10	50618059	50618794
chr10	50619166	50619667
chr10	56617121	56618185
chr10	58229727	58235821
chr10	58239683	58240487
chr10	58240492	58241527
chr10	58249383	58251010
chr10	58251029	58252442
chr10	58259862	58260666
chr10	58261074	58261582
chr10	58262255	58263104
chr10	58263705	58264322
chr10	58349695	58350751
chr10	59859272	59859812
chr10	59860101	59860767
chr10	59902699	59903476
chr10	60114712	60115927
chr10	60214388	60219305
chr10	60233744	60234360
chr10	60236028	60236644
chr10	60238909	60239887
chr10	60652913	60653587
chr10	60727016	60727572
chr10	61931297	61932050
chr10	61951539	61952087
chr10	61976860	61979030
chr10	61991073	61991743
chr10	62100762	62101376
chr10	62105615	62106341
chr10	62106649	62107749
chr10	62144600	62145662
chr10	62234523	62235337
chr10	62236353	62237259
chr10	62330617	62334355
chr10	62491034	62492029
chr10	62525112	62526266
chr10	62526627	62528290
chr10	62529721	62531313
chr10	62531623	62534361
chr10	62537747	62539499
chr10	62542709	62543528
chr10	63173747	63174552
chr10	63243673	63244678
chr10	63245954	63246685
chr10	63246691	63247459
chr10	63312952	63314238
chr10	63375830	63377428
chr10	63387934	63389043
chr10	63450475	63451432
chr10	63507664	63509997
chr10	63511890	63513147
chr10	63515166	63515782
chr10	64040404	64041137
chr10	64041475	64042055
chr10	65776248	65777976
chr10	65817829	65818819
chr10	68022561	68023726
chr10	68027946	68028905
chr10	68047411	68047918
chr10	68048219	68048837
chr10	68048864	68049382
chr10	69137850	69138442
chr10	69146408	69147698
chr10	69328638	69329152
chr10	70306128	70307150
chr10	70415186	70416298
chr10	70491599	70492164
chr10	70578791	70579356
chr10	72282801	72283374
chr10	72563183	72563707
chr10	72593528	72594616
chr10	73060601	73061601
chr10	73165627	73167367
chr10	73359454	73360513
chr10	73408837	73410501
chr10	73983594	73984137
chr10	73997113	73997633
chr10	74032723	74033480
chr10	74140615	74141165
chr10	74156844	74157597
chr10	74186601	74187237
chr10	74187404	74187932
chr10	74189037	74189574
chr10	74189589	74190252
chr10	74190252	74190974
chr10	74191592	74192218
chr10	74263451	74263995
chr10	74264171	74264940
chr10	74293775	74294277
chr10	74306022	74307117
chr10	74335341	74336428
chr10	74347140	74353586
chr10	74372494	74374462
chr10	74375744	74376327
chr10	74473252	74474109
chr10	74588039	74588932
chr10	74603261	74609701
chr10	74610050	74610576
chr10	74611491	74612275
chr10	74614657	74615469
chr10	74710224	74711123
chr10	74835820	74836397
chr10	74863061	74864061
chr10	74888242	74889246
chr10	75136720	75137257
chr10	75143328	75143927
chr10	77625389	77626061
chr10	78296096	78296675
chr10	78297806	78298751
chr10	78990977	78991648
chr10	79360008	79360535
chr10	79979245	79981467
chr10	80189765	80190291
chr10	80310498	80312792
chr10	80463275	80463788
chr10	80472245	80472855
chr10	80493163	80493795
chr10	80590715	80591295
chr10	84316858	84318367
chr10	84404673	84406411
chr10	87184906	87185590
chr10	87836282	87838245
chr10	87881228	87882216
chr10	87889849	87890704
chr10	87891006	87891534
chr10	87891973	87892519
chr10	87897802	87903982
chr10	87907587	87908435
chr10	87908729	87909296
chr10	87916952	87917639
chr10	87919556	87920524
chr10	87922679	87923516
chr10	87984348	87985481
chr10	88080696	88081367
chr10	88101488	88102147
chr10	88108984	88110262
chr10	88111715	88112424
chr10	88140732	88142595
chr10	88171564	88172823
chr10	88273263	88273929
chr10	88274173	88274907
chr10	88303970	88309286
chr10	88317675	88322360
chr10	88322705	88324717
chr10	88329351	88330070
chr10	88391657	88395203
chr10	89244792	89245351
chr10	89296978	89298708
chr10	89700366	89701137
chr10	89842301	89843464
chr10	89894771	89899476
chr10	89908832	89911557
chr10	90015828	90017543
chr10	90027144	90027949
chr10	90028741	90030465
chr10	90045074	90049411
chr10	90050470	90051855
chr10	90052075	90053334
chr10	90072227	90077091
chr10	90507484	90508313
chr10	91034346	91034871
chr10	91105775	91107543
chr10	91175710	91178054
chr10	91179346	91182171
chr10	91182796	91186028
chr10	91207321	91208340
chr10	92681209	92681818
chr10	92712606	92713371
chr10	92716890	92717561
chr10	92758400	92759124
chr10	94360341	94360845
chr10	95252198	95253424
chr10	95254933	95255900
chr10	95255937	95256689
chr10	95257241	95257911
chr10	95724871	95726188
chr10	95742842	95743997
chr10	95748388	95749591
chr10	95762284	95763028
chr10	95765021	95765986
chr10	95770900	95771401
chr10	95804955	95808525
chr10	95834945	95836354
chr10	95838261	95838787
chr10	95895689	95896277
chr10	95940728	95942326
chr10	96048473	96049091
chr10	96245169	96245805
chr10	96248264	96248961
chr10	96278262	96279239
chr10	96280308	96280921
chr10	96281180	96282350
chr10	96284055	96284822
chr10	96291185	96291954
chr10	96535876	96536591
chr10	96660095	96660904
chr10	96663712	96664453
chr10	96714521	96715597
chr10	96727436	96727968
chr10	96729016	96729603
chr10	96759557	96760398
chr10	96838422	96839296
chr10	96882425	96883032
chr10	96919495	96920379
chr10	96925373	96926149
chr10	96926540	96927794
chr10	96931702	96932309
chr10	97198316	97198987
chr10	97489390	97490089
chr10	97739368	97739973
chr10	98193870	98195465
chr10	98217137	98218312
chr10	98223371	98224247
chr10	98440184	98440709
chr10	98441311	98442494
chr10	98653007	98655639
chr10	99431903	99432713
chr10	99776601	99777155
chr10	100004269	100005473
chr10	100272443	100273392
chr10	100372246	100372907
chr10	101692770	101693436
chr10	101942883	101943782
chr10	101948418	101950329
chr10	102537430	102538041
chr10	102539172	102540353
chr10	103068828	103069518
chr10	103179950	103180452
chr10	103972687	103973666
chr10	104258862	104259449
chr10	104263663	104264309
chr10	104351259	104352321
chr10	104352601	104353133
chr10	107685204	107685779
chr10	108545005	108545686
chr10	108595842	108596651
chr10	108629783	108630292
chr10	108632600	108634205
chr10	109916686	109917922
chr10	109918984	109919752
chr10	110021261	110021892
chr10	110063783	110064838
chr10	110091379	110092729
chr10	110309203	110310632
chr10	110380576	110381103
chr10	110386840	110387452
chr10	110537030	110537739
chr10	110538044	110538990
chr10	110718915	110719432
chr10	110895064	110895764
chr10	110942675	110943544
chr10	110944394	110945618
chr10	110947542	110948828
chr10	110949048	110951718
chr10	110967455	110968215
chr10	110969904	110971778
chr10	110973320	110974449
chr10	110977543	110978945
chr10	110982720	110984567
chr10	112385370	112386179
chr10	113308445	113309003
chr10	113683312	113685089
chr10	113685109	113686075
chr10	113965757	113966462
chr10	114175166	114176447
chr10	114255781	114256612
chr10	114493577	114494251
chr10	114505860	114506882
chr10	115207476	115208936
chr10	117344686	117345485
chr10	117351037	117351683
chr10	118738265	118738917
chr10	118739215	118739862
chr10	118750998	118753065
chr10	119231731	119232488
chr10	119257953	119258561
chr10	119322746	119323334
chr10	119767132	119767879
chr10	119778606	119779186
chr10	119784702	119785286
chr10	119816828	119817695
chr10	119832353	119833360
chr10	119833666	119834534
chr10	119919678	119920684
chr10	120854016	120854882
chr10	122385739	122386742
chr10	122390804	122391666
chr10	122414424	122415618
chr10	122421018	122421584
chr10	122421876	122423076
chr10	122425761	122426318
chr10	122541873	122542549
chr10	122859986	122861785
chr10	123242124	123242631
chr10	124072997	124073593
chr10	124465862	124466456
chr10	124531438	124532574
chr10	124546810	124547366
chr10	124556119	124556856
chr10	124595813	124596465
chr10	124609568	124610071
chr10	124633187	124633960
chr10	124635386	124636078
chr10	124695417	124695940
chr10	124710948	124711552
chr10	124925209	124925806
chr10	124956782	124957324
chr10	125821071	125821649
chr10	126961440	126961989
chr10	128061061	128061613
chr10	128147531	128148290
chr10	128180848	128182776
chr10	129512748	129513407
chr10	130141364	130141866
chr10	131762037	131762927
chr10	131927516	131928190
chr10	132329437	132330350
chr10	132412543	132413568
chr10	132580654	132581836
chr10	132584106	132584728
chr10	132593341	132593854
chr10	132622999	132624233
chr10	132634430	132635000
chr10	132637400	132638557
chr10	133229086	133229599
chr10	133405275	133406308
chr10	133519276	133520241
chr11	269019	270041
chr11	274554	275672
chr11	457539	458199
chr11	628043	628757
chr11	1489319	1489979
chr11	1492361	1493251
chr11	1493539	1495301
chr11	1520802	1521633
chr11	1588961	1589515
chr11	1707252	1708109
chr11	1727638	1728321
chr11	1728967	1730086
chr11	1896024	1896880
chr11	2385719	2386301
chr11	2457790	2458633
chr11	2468436	2469263
chr11	2482216	2482782
chr11	2551098	2552706
chr11	3030603	3031334
chr11	3036422	3036932
chr11	3726222	3726777
chr11	3852441	3852951
chr11	3882398	3883063
chr11	3914739	3915251
chr11	3954737	3955387
chr11	3995923	3996824
chr11	4019666	4020580
chr11	4030886	4032184
chr11	4390519	4392221
chr11	4611146	4611678
chr11	6666941	6668075
chr11	6723769	6725077
chr11	6725382	6726713
chr11	6727126	6727860
chr11	8235180	8235774
chr11	9210942	9211651
chr11	9232107	9233079
chr11	9396445	9397093
chr11	9462896	9463702
chr11	9627877	9629152
chr11	9632406	9633343
chr11	9633825	9634858
chr11	9708014	9708536
chr11	9735719	9736933
chr11	9947685	9948448
chr11	9985621	9989449
chr11	10221592	10222627
chr11	10466279	10469757
chr11	10516224	10517778
chr11	10543291	10543794
chr11	10545381	10546599
chr11	10597658	10598425
chr11	10977195	10978964
chr11	11858366	11859147
chr11	11864779	11866187
chr11	11867196	11868027
chr11	11868071	11869669
chr11	11869967	11870889
chr11	11923932	11924961
chr11	13318831	13319466
chr11	13336996	13337807
chr11	13426183	13426981
chr11	13431978	13432553
chr11	14315118	14315738
chr11	14323477	14324959
chr11	14331751	14332327
chr11	14335603	14337214
chr11	14346106	14346658
chr11	14348239	14348956
chr11	14349466	14350197
chr11	14469863	14470401
chr11	14496332	14498316
chr11	14775947	14776509
chr11	14776645	14777671
chr11	14903515	14904016
chr11	16901890	16902646
chr11	17230912	17231658
chr11	18280039	18281048
chr11	18353772	18354418
chr11	20131945	20133245
chr11	20472642	20474704
chr11	22621365	22622243
chr11	24742064	24745651
chr11	24745975	24748453
chr11	24859545	24861551
chr11	24899406	24899915
chr11	24899987	24900523
chr11	25289813	25292507
chr11	26042146	26043120
chr11	26105531	26106449
chr11	26320627	26322199
chr11	30281548	30282574
chr11	30328974	30330833
chr11	32847466	32848004
chr11	33158293	33159173
chr11	33261217	33262031
chr11	33277369	33278131
chr11	33281278	33281994
chr11	33295588	33296456
chr11	33307780	33308395
chr11	33383955	33385330
chr11	35060335	35060948
chr11	35067724	35068331
chr11	35091057	35096771
chr11	35121485	35122239
chr11	35328919	35329547
chr11	35665886	35666607
chr11	35666777	35667278
chr11	35680369	35680999
chr11	35718413	35720905
chr11	36284146	36286266
chr11	36391687	36392571
chr11	36392927	36393836
chr11	43339919	43341216
chr11	44094989	44095560
chr11	44158601	44159875
chr11	44159887	44160469
chr11	44940270	44940935
chr11	45114085	45115647
chr11	45340750	45341633
chr11	45990720	45991263
chr11	46621437	46622049
chr11	47368385	47368955
chr11	47400748	47401469
chr11	47548890	47549811
chr11	47828160	47829307
chr11	47829600	47830874
chr11	48002906	48003470
chr11	48141785	48142571
chr11	48151460	48152912
chr11	57531828	57532357
chr11	57562073	57563207
chr11	58529736	58531767
chr11	58533240	58537669
chr11	58539333	58540633
chr11	58545985	58546791
chr11	58598788	58601916
chr11	58604844	58606049
chr11	58607995	58608597
chr11	59011507	59015268
chr11	59056107	59056731
chr11	59074851	59077696
chr11	59088946	59091239
chr11	59099904	59100476
chr11	59108713	59109619
chr11	59140964	59141590
chr11	59269451	59270206
chr11	59367243	59370418
chr11	59372032	59375454
chr11	59380254	59381652
chr11	60193189	60193979
chr11	60356960	60357592
chr11	60390941	60391636
chr11	60391945	60392463
chr11	60443206	60444319
chr11	60444319	60445235
chr11	60445649	60446285
chr11	60449251	60449937
chr11	60449937	60450684
chr11	60479568	60480236
chr11	60480253	60481194
chr11	60484037	60484765
chr11	60569444	60571914
chr11	60631512	60635194
chr11	61042852	61043454
chr11	61074145	61075377
chr11	61156732	61157635
chr11	61435182	61435842
chr11	61436243	61436858
chr11	61969688	61970639
chr11	64784835	64785401
chr11	64865613	64866413
chr11	65141531	65142251
chr11	65402373	65402900
chr11	65428834	65429477
chr11	65430888	65432009
chr11	65432693	65433229
chr11	65434228	65434891
chr11	65436452	65437183
chr11	65438390	65439386
chr11	65973191	65974081
chr11	66065266	66065858
chr11	66066445	66067181
chr11	66071886	66072498
chr11	66087530	66088166
chr11	66088191	66089010
chr11	66098365	66099023
chr11	66127818	66128584
chr11	66131097	66131642
chr11	66139196	66139946
chr11	66140554	66141077
chr11	66145066	66146764
chr11	66150713	66151950
chr11	66154457	66156190
chr11	66166543	66167275
chr11	66168779	66169399
chr11	66202783	66204075
chr11	66781824	66782793
chr11	66807597	66808253
chr11	66835420	66836215
chr11	67292634	67293495
chr11	67293862	67294531
chr11	67579281	67580258
chr11	68109975	68110716
chr11	68293041	68293976
chr11	68484932	68485689
chr11	68486628	68487270
chr11	68487582	68488235
chr11	68489579	68490915
chr11	68495333	68495991
chr11	68498391	68499136
chr11	68902481	68903080
chr11	68927062	68928105
chr11	69337058	69338061
chr11	69676128	69676983
chr11	70274937	70275829
chr11	71425890	71426744
chr11	71870492	71871668
chr11	71962643	71963340
chr11	71993234	71993775
chr11	72076882	72077533
chr11	72621898	72622871
chr11	72728635	72729309
chr11	72858271	72858781
chr11	72860842	72861647
chr11	72861955	72862931
chr11	72863226	72864275
chr11	72872307	72873047
chr11	72880123	72880633
chr11	72880911	72881859
chr11	72882706	72883653
chr11	72904391	72905016
chr11	72905279	72907600
chr11	72917907	72918643
chr11	72919882	72920443
chr11	72922774	72923660
chr11	72928722	72929293
chr11	72943985	72946554
chr11	72949479	72950633
chr11	72955874	72956432
chr11	72990369	72991562
chr11	72996673	72997700
chr11	73009566	73012509
chr11	73022120	73024609
chr11	73029249	73030083
chr11	73040593	73041921
chr11	73042223	73043273
chr11	73061012	73067489
chr11	73074953	73075571
chr11	73076149	73076719
chr11	73077207	73078723
chr11	73085394	73086065
chr11	73089256	73089841
chr11	73095433	73096237
chr11	73097290	73097835
chr11	73097981	73098578
chr11	73107357	73108552
chr11	73108870	73112645
chr11	73113946	73115351
chr11	73115982	73116530
chr11	73132841	73133491
chr11	73161236	73161867
chr11	73461910	73462593
chr11	73498117	73500255
chr11	74769053	74769816
chr11	74780679	74781453
chr11	74954712	74955719
chr11	75050408	75051339
chr11	75688714	75689842
chr11	75838981	75839564
chr11	75858124	75858837
chr11	75867162	75867780
chr11	75884255	75885265
chr11	75906647	75907179
chr11	75907898	75908469
chr11	75909531	75910222
chr11	75920647	75922651
chr11	75937335	75939162
chr11	75951681	75953126
chr11	75965613	75966430
chr11	75966452	75967260
chr11	75981619	75982700
chr11	76022069	76023920
chr11	76033463	76034020
chr11	76070024	76070579
chr11	76075630	76076223
chr11	76118020	76119167
chr11	76368244	76369266
chr11	76377243	76377799
chr11	76643285	76643974
chr11	76822095	76823049
chr11	77046314	77046828
chr11	77782905	77783560
chr11	77783853	77785307
chr11	77786711	77787273
chr11	77789024	77790099
chr11	77793872	77794399
chr11	77794647	77795807
chr11	77796098	77798302
chr11	77965347	77967156
chr11	78201919	78202624
chr11	78407795	78408610
chr11	78423998	78424635
chr11	78470275	78470843
chr11	78533710	78534357
chr11	78550524	78551188
chr11	78565293	78566112
chr11	79386092	79387412
chr11	81868229	81869396
chr11	81967539	81968127
chr11	82853581	82855336
chr11	82917155	82919728
chr11	82920022	82921555
chr11	82921878	82923072
chr11	82950376	82956849
chr11	82959503	82960011
chr11	82982886	82983432
chr11	83005531	83006546
chr11	83010588	83011153
chr11	83017389	83018020
chr11	83018320	83019003
chr11	83027950	83028789
chr11	83058058	83058769
chr11	83176268	83176849
chr11	83288038	83289656
chr11	85089128	85089755
chr11	85395285	85398909
chr11	85516086	85517602
chr11	85649513	85650122
chr11	86056157	86057179
chr11	86061359	86062234
chr11	87153959	87154966
chr11	87203057	87203933
chr11	93662536	93663098
chr11	93708036	93711469
chr11	93714548	93716499
chr11	94137874	94138512
chr11	94145740	94147171
chr11	94163271	94165349
chr11	95066278	95066848
chr11	95070991	95072152
chr11	95117422	95121260
chr11	95403505	95405031
chr11	95693007	95693812
chr11	95767093	95767868
chr11	95794665	95795741
chr11	96011022	96011723
chr11	100612666	100613832
chr11	102296702	102301497
chr11	102310766	102311416
chr11	102344562	102345118
chr11	102360265	102361274
chr11	102390627	102392235
chr11	102392615	102393382
chr11	102413377	102415906
chr11	102416215	102419167
chr11	102535156	102536353
chr11	102539069	102541815
chr11	102586829	102588965
chr11	103069076	103071455
chr11	103650658	103651569
chr11	103744026	103747034
chr11	104828752	104829598
chr11	104832694	104835407
chr11	104837303	104838216
chr11	104844763	104845357
chr11	104858951	104861591
chr11	104867740	104869639
chr11	104869803	104870368
chr11	104900636	104901374
chr11	104912424	104913151
chr11	104913453	104914550
chr11	104920211	104924004
chr11	104924034	104926467
chr11	104926776	104933185
chr11	104934363	104934881
chr11	104934915	104937543
chr11	104941949	104942692
chr11	104957599	104958678
chr11	104968962	104971180
chr11	105023589	105024185
chr11	107338396	107339106
chr11	107339106	107339658
chr11	107448940	107449897
chr11	108025163	108026065
chr11	108273630	108277835
chr11	108291615	108292471
chr11	108366156	108366985
chr11	108682982	108683620
chr11	108791441	108792957
chr11	109995045	109997004
chr11	110443739	110444315
chr11	110731270	110732000
chr11	111014713	111015694
chr11	111186861	111188556
chr11	111349372	111350318
chr11	111382249	111382938
chr11	111400618	111401204
chr11	112046469	112048543
chr11	112049729	112050803
chr11	112224413	112225881
chr11	113614001	113614684
chr11	113847059	113847699
chr11	114096903	114097487
chr11	114145180	114145821
chr11	116908503	116909558
chr11	116949627	116950306
chr11	116978805	116979467
chr11	117030859	117031477
chr11	117031961	117032490
chr11	117059567	117060314
chr11	117066835	117067690
chr11	117081795	117082792
chr11	117274981	117276327
chr11	117959452	117961125
chr11	117992034	117993053
chr11	118024772	118026233
chr11	118404291	118405545
chr11	118571072	118571807
chr11	118807826	118808328
chr11	118808331	118809180
chr11	118810635	118811318
chr11	119236058	119236595
chr11	119237209	119237870
chr11	119247827	119249275
chr11	119256564	119257903
chr11	119258621	119259301
chr11	119261994	119262569
chr11	120378067	120380109
chr11	120380165	120382246
chr11	120543592	120544322
chr11	121312944	121314025
chr11	121378876	121381415
chr11	122881736	122882660
chr11	124328471	124328982
chr11	124330971	124331948
chr11	124646562	124647132
chr11	124700766	124701609
chr11	125888890	125889450
chr11	128229491	128230013
chr11	128254895	128257525
chr11	128257539	128258375
chr11	128267645	128269982
chr11	128274204	128274878
chr11	128278068	128280358
chr11	128280884	128281944
chr11	128318056	128318638
chr11	128332423	128332950
chr11	128702891	128703559
chr11	128816734	128817838
chr11	128833713	128834297
chr11	129055243	129055962
chr11	129269794	129270734
chr11	129963486	129964113
chr11	129964263	129964766
chr11	130079398	130080184
chr11	130083344	130083964
chr11	130085584	130087105
chr11	130119632	130120236
chr11	130240947	130243610
chr11	130243633	130244246
chr11	130256682	130257198
chr11	130299582	130300338
chr11	130306523	130307048
chr11	130311508	130312983
chr11	133995249	133995824
chr11	134274651	134275375
chr12	96884	97535
chr12	636442	637068
chr12	650770	652449
chr12	793756	794415
chr12	804672	805364
chr12	816587	817194
chr12	818492	819034
chr12	821476	822087
chr12	822392	823847
chr12	922120	922701
chr12	1070697	1071772
chr12	1731998	1732671
chr12	1920342	1920925
chr12	3835019	3836620
chr12	3836625	3837370
chr12	3837398	3838741
chr12	3934701	3935233
chr12	4149727	4150392
chr12	4154847	4155454
chr12	4218082	4218937
chr12	4507433	4508036
chr12	4827950	4828517
chr12	4943046	4943722
chr12	6428262	6428981
chr12	6430482	6431056
chr12	7612645	7614636
chr12	7843980	7844541
chr12	8080441	8080966
chr12	8506861	8509531
chr12	9386774	9387616
chr12	9610353	9615101
chr12	9619220	9619766
chr12	9619766	9620642
chr12	9651748	9653375
chr12	9662526	9664019
chr12	9668111	9668804
chr12	9670483	9671220
chr12	9672361	9674545
chr12	9675493	9677713
chr12	9678021	9678531
chr12	9678840	9679616
chr12	9682372	9686305
chr12	9688759	9691860
chr12	9704408	9707151
chr12	9717824	9718527
chr12	9719752	9720338
chr12	9724212	9725302
chr12	9726013	9726574
chr12	9735349	9735863
chr12	9742091	9742688
chr12	9757224	9757919
chr12	9765849	9766684
chr12	9769210	9769829
chr12	9770076	9770616
chr12	9778816	9782098
chr12	9790920	9791532
chr12	9813566	9814595
chr12	9859089	9861663
chr12	9862600	9864900
chr12	9865203	9866146
chr12	9870370	9871362
chr12	9947923	9948961
chr12	10152997	10154355
chr12	10406542	10407053
chr12	10705385	10706148
chr12	11108367	11114662
chr12	11142617	11143870
chr12	11143878	11145122
chr12	11162922	11163673
chr12	12021407	12021941
chr12	12368874	12369709
chr12	13935744	13938395
chr12	14153856	14154665
chr12	14155744	14156372
chr12	14189924	14190529
chr12	14190829	14191636
chr12	14310347	14310872
chr12	14368372	14368956
chr12	14398096	14398921
chr12	14410863	14411408
chr12	14422381	14423407
chr12	14440612	14441485
chr12	14443167	14444130
chr12	14448536	14450793
chr12	14451031	14453620
chr12	14763261	14763843
chr12	14857015	14860175
chr12	14880264	14881190
chr12	14921607	14922765
chr12	14939685	14941125
chr12	14979798	14980473
chr12	14987571	14989035
chr12	14989315	14992476
chr12	15985570	15987230
chr12	18834089	18835217
chr12	22100572	22103875
chr12	22146187	22147432
chr12	22147464	22152712
chr12	22633368	22634475
chr12	22651985	22653739
chr12	24096284	24097615
chr12	24333778	24335053
chr12	24408792	24409465
chr12	25005777	25006877
chr12	25044005	25047434
chr12	25048595	25049460
chr12	25050556	25051145
chr12	25057640	25058547
chr12	25070097	25071015
chr12	25091128	25091937
chr12	25093914	25095863
chr12	26259671	26262606
chr12	26318964	26319527
chr12	26470509	26471035
[truncated: 7,875 more rows]

## Sheet: LINE-1s with bivalent marks
Chromosome	Start	End	Family	Length	Strand
chr1	110902716	110906144	L1M1	140	+
chr1	174344750	174347467	L1M1	129	-
chr11	59011507	59015268	L1M1	172	+
chr12	11142617	11143870	L1M1	159	+
chr14	65714578	65715441	L1M1	100	-
chr15	42631601	42632714	L1M1	143	-
chr18	47195333	47195972	L1M1	231	+
chr2	99768468	99770974	L1M1	119	-
chr3	23315283	23317469	L1M1	162	-
chr3	152502367	152506459	L1M1	165	-
chr3	195359766	195360513	L1M1	154	+
chr4	75096986	75097571	L1M1	80	-
chr4	75097568	75101051	L1M1	151	-
chr4	83082196	83084554	L1M1	159	-
chr4	139468382	139471633	L1M1	140	-
chr5	124421962	124423149	L1M1	274	+
chr6	87000348	87001424	L1M1	133	+
chr8	95563380	95564907	L1M1	97	+
chr9	62802819	62804690	L1M1	193	-
chrX	79065613	79067266	L1M1	214	-
chr1	110787168	110787884	L1M2a	211	+
chr1	110787884	110788712	L1M2a	194	+
chr12	71859910	71863096	L1M2a	164	-
chr21	33330568	33333615	L1M2a	198	+
chr12	60607735	60608557	L1M2b	248	-
chr1	42241230	42244318	L1M2	209	+
chr1	85331751	85333998	L1M2	254	+
chr1	85334790	85335675	L1M2	188	+
chr1	179978756	179980638	L1M2	143	-
chr11	73009566	73011968	L1M2	201	-
chr11	77789024	77790099	L1M2	254	+
chr12	25093914	25095863	L1M2	206	-
chr12	107532583	107534039	L1M2	150	+
chr13	71053444	71057164	L1M2	272	-
chr15	52465747	52467944	L1M2	313	+
chr2	61436338	61437492	L1M2	161	+
chr2	202745302	202746606	L1M2	170	+
chr20	16081359	16087194	L1M2	195	+
chr22	38371633	38374489	L1M2	211	-
chr3	31447528	31452636	L1M2	229	+
chr3	101387414	101389120	L1M2	266	+
chr3	101390243	101392830	L1M2	159	+
chr4	141703756	141708870	L1M2	269	-
chr7	101299647	101301210	L1M2	304	+
chr7	135157123	135159289	L1M2	171	-
chr7	156702913	156705277	L1M2	296	+
chr9	14705010	14705980	L1M2	283	+
chr9	35972649	35977076	L1M2	201	-
chrX	56064214	56067267	L1M2	232	-
chr19	49301970	49303355	L1M2c	309	+
chr7	77821636	77822882	L1M2c	187	-
chr16	31886715	31889546	L1M3a	211	-
chr19	19803018	19803792	L1M3a	316	+
chr7	64541545	64542319	L1M3a	326	+
chr8	22517195	22518052	L1M3a	162	-
chr8	22519954	22521641	L1M3a	256	-
chr4	170201911	170202722	L1M3b	278	+
chr4	170203095	170203644	L1M3b	300	+
chr7	118286345	118289439	L1M3b	266	+
chr7	143250166	143251523	L1M3b	258	+
chr7	143253994	143255274	L1M3b	162	+
chr8	96656153	96657064	L1M3b	213	-
chr1	178924466	178926500	L1M3	175	+
chr10	26795364	26795949	L1M3	143	+
chr2	226101744	226102804	L1M3	164	-
chr6	69885836	69886612	L1M3	185	+
chr8	8353875	8356348	L1M3	179	+
chr8	11486543	11487233	L1M3c	207	+
chr12	25044005	25047434	L1M3d	159	+
chr13	31966783	31967386	L1M3d	221	-
chr6	70716534	70717706	L1M3de	219	-
chr6	118864417	118867241	L1M3de	254	+
chr11	59072342	59074852	L1M3e	203	-
chr11	59074851	59077696	L1M3e	260	-
chr10	26334603	26335915	L1M3f	233	-
chr12	9862600	9864900	L1M3f	263	+
chr13	36478640	36481035	L1M3f	211	+
chr2	212863008	212863994	L1M3f	172	-
chr3	197239693	197242820	L1M3f	198	+
chr6	111427415	111428455	L1M3f	210	+
chr10	95724871	95726188	L1M4a1	247	-
chr6	4799738	4802256	L1M4a1	291	-
chr6	4870245	4871375	L1M4a1	257	-
chr8	11487212	11488406	L1M4a1	232	-
chr8	11488705	11490446	L1M4a1	237	-
chr1	48457458	48458439	L1M4a2	253	+
chr10	44943792	44946874	L1M4a2	252	-
chr12	13935744	13938395	L1M4a2	286	+
chr19	37959620	37960245	L1M4a2	225	-
chr19	37961320	37962133	L1M4a2	214	-
chr6	108241504	108242562	L1M4a2	199	+
chr1	3898564	3899317	L1M4b	212	+
chr1	248793559	248794165	L1M4b	227	+
chr11	9735719	9736933	L1M4b	164	-
chr17	20032010	20032959	L1M4b	210	-
chr7	143018983	143020697	L1M4b	215	+
chr8	38185862	38187472	L1M4b	212	+
chr1	90996799	90997566	L1M4	204	+
chr1	91003689	91006255	L1M4	176	+
chr15	31010373	31011418	L1M4	192	-
chr15	31013310	31014682	L1M4	256	-
chr16	27390088	27390637	L1M4	235	+
chr16	47522941	47524218	L1M4	247	-
chr17	8984868	8986031	L1M4	190	+
chr19	38041874	38042461	L1M4	242	-
chr2	10248575	10250402	L1M4	163	-
chr2	30468832	30469570	L1M4	173	-
chr2	86495534	86496502	L1M4	220	-
chr20	7764741	7766217	L1M4	290	+
chr21	44546627	44548424	L1M4	256	-
chr21	44618437	44620449	L1M4	269	+
chr21	44620395	44621431	L1M4	214	-
chr3	71340933	71341486	L1M4	162	+
chr5	157630101	157630826	L1M4	209	-
chr6	271109	272912	L1M4	211	-
chr6	24943501	24944640	L1M4	177	+
chr6	69923102	69924102	L1M4	238	+
chr7	7174635	7175669	L1M4	233	-
chr7	43670949	43671460	L1M4	152	+
chr7	107429952	107430711	L1M4	188	-
chr7	155648563	155650344	L1M4	325	-
chr8	471952	472659	L1M4	191	-
chr8	51964597	51966474	L1M4	225	-
chr8	65755922	65756903	L1M4	216	-
chr9	3477114	3479319	L1M4	229	-
chr9	33677522	33678799	L1M4	262	-
chr9	97865606	97867269	L1M4	195	-
chr9	107325401	107326285	L1M4	165	-
chr1	111302057	111304919	L1M4c	205	-
chr1	202483721	202485850	L1M4c	289	-
chr11	73029249	73030083	L1M4c	204	+
chr12	9688759	9691860	L1M4c	264	+
chr12	95010504	95011384	L1M4c	185	-
chr14	70621852	70624566	L1M4c	246	+
chr14	70625574	70626836	L1M4c	166	+
chr17	66136123	66138002	L1M4c	291	+
chr18	79841700	79844106	L1M4c	216	+
chr2	230344695	230347283	L1M4c	277	-
chr2	230428910	230430490	L1M4c	272	-
chr3	57397149	57399621	L1M4c	272	+
chr3	112296709	112297257	L1M4c	205	-
chr3	112297430	112297945	L1M4c	204	-
chr3	112590855	112593260	L1M4c	215	-
chr3	112593264	112593814	L1M4c	218	-
chr3	136280950	136282799	L1M4c	259	-
chr4	1269175	1270038	L1M4c	194	-
chr4	139435256	139436170	L1M4c	202	-
chr5	83092504	83093014	L1M4c	299	+
chr5	150852730	150854917	L1M4c	236	-
chr6	127349997	127351180	L1M4c	291	+
chr8	60976568	60978532	L1M4c	261	+
chr9	82207754	82210222	L1M4c	313	-
chr1	1771134	1771802	L1M5	250	+
chr1	160734651	160735254	L1M5	304	-
chr1	178732599	178733101	L1M5	310	-
chr1	178733117	178733762	L1M5	256	+
chr15	94274188	94275462	L1M5	284	+
chr17	50007970	50008805	L1M5	286	+
chr2	30261562	30262185	L1M5	191	+
chr2	197055153	197055818	L1M5	231	-
chr20	51537836	51538556	L1M5	313	+
chr3	106384823	106385488	L1M5	273	-
chr3	179170622	179173002	L1M5	230	+
chr4	163559889	163561065	L1M5	239	-
chr5	157661642	157662579	L1M5	224	-
chrX	1479476	1480122	L1M5	227	+
chr7	38423447	38425921	L1M6B	298	+
chr11	14346106	14346658	L1M6	347	+
chr4	184268067	184268930	L1M6	323	+
chr7	26728846	26729990	L1M6	363	+
chr7	69182428	69183133	L1M6	342	-
chr8	24357743	24358271	L1M6	377	-
chr14	40219047	40220945	L1M7	347	+
chr17	3157177	3158869	L1M7	315	+
chr6	108882460	108884061	L1M7	266	+
chr8	65752046	65753515	L1M7	271	-
chr18	73039107	73040042	L1M8	375	-
chr1	182481997	182482621	L1MA10	165	+
chr1	182482660	182483441	L1MA10	178	+
chr10	113683312	113685089	L1MA10	144	-
chr10	113685109	113686075	L1MA10	178	-
chr1	174313519	174315625	L1MA1	112	-
chr17	35369581	35372621	L1MA1	90	+
chr4	43555035	43557462	L1MA1	294	-
chrY	21235442	21236208	L1MA1	334	-
chr1	172782042	172786208	L1MA2	107	-
chr1	207272589	207277782	L1MA2	163	-
chr12	31536261	31538584	L1MA2	124	+
chr12	31538894	31540371	L1MA2	95	+
chr16	80647476	80651258	L1MA2	93	+
chr19	23945925	23947079	L1MA2	280	-
chr4	101875683	101876329	L1MA2	186	+
chr4	101876327	101877281	L1MA2	126	+
chr5	56611819	56612343	L1MA2	114	+
chr9	82243458	82246895	L1MA2	121	-
chr1	219088453	219094764	L1MA3	165	+
chr11	73107357	73108552	L1MA3	117	-
chr11	73108870	73112645	L1MA3	152	-
chr11	93708036	93711469	L1MA3	103	-
chr12	89738467	89743337	L1MA3	116	+
chr17	29728124	29730036	L1MA3	97	+
chr2	168371246	168374251	L1MA3	138	+
chr2	202710420	202713702	L1MA3	106	-
chr4	85592413	85594485	L1MA3	106	-
chr5	151710436	151711404	L1MA3	109	-
chr8	11653558	11655767	L1MA3	87	+
chr11	73040593	73041921	L1MA4A	141	-
chr12	112980117	112983219	L1MA4A	132	-
chr12	112984005	112985824	L1MA4A	159	-
chr13	95730293	95731674	L1MA4A	273	-
chr15	81457383	81460076	L1MA4A	256	-
chr15	101035155	101037808	L1MA4A	197	-
chr17	30156817	30159650	L1MA4A	137	-
chr2	108456967	108459745	L1MA4A	188	-
chr3	18294815	18296365	L1MA4A	255	+
chr3	31555759	31557621	L1MA4A	147	-
chr4	38832938	38833944	L1MA4A	180	+
chr4	38836965	38838871	L1MA4A	142	+
chr4	152655059	152656639	L1MA4A	205	+
chr4	152658830	152659664	L1MA4A	141	+
chr5	89640574	89643607	L1MA4A	193	+
chr5	118247229	118250827	L1MA4A	214	+
chr5	118250823	118253119	L1MA4A	184	+
chr5	179059218	179060062	L1MA4A	146	+
chr8	42025507	42029566	L1MA4A	154	-
chrX	135311860	135318013	L1MA4A	167	-
chr1	107799557	107800525	L1MA4	188	-
chr1	107800654	107801416	L1MA4	150	-
chr10	58251029	58252442	L1MA4	232	-
chr12	40227180	40227687	L1MA4	156	-
chr17	5319662	5321027	L1MA4	240	+
chr19	9576407	9577161	L1MA4	182	+
chr2	134757357	134757971	L1MA4	149	+
chr2	190538105	190540284	L1MA4	132	-
chr20	25697693	25700739	L1MA4	161	-
chr3	23223489	23224670	L1MA4	126	-
chr3	108194135	108196138	L1MA4	139	+
chr4	26989290	26991710	L1MA4	133	+
chr6	111428452	111429149	L1MA4	246	+
chr6	156673692	156676257	L1MA4	196	+
chr13	48661719	48667707	L1MA5A	169	-
chr18	74719702	74721328	L1MA5A	139	-
chr5	124073964	124077764	L1MA5A	156	-
chr7	77818129	77819885	L1MA5A	155	-
chr1	92947283	92948129	L1MA5	114	+
chr2	105831451	105833084	L1MA5	158	-
chr2	105833390	105834656	L1MA5	158	-
chr2	105835424	105836499	L1MA5	192	-
chr2	105836504	105837234	L1MA5	250	-
chr5	119465632	119467606	L1MA5	151	-
chr5	119469654	119470814	L1MA5	304	-
chr6	10889919	10891121	L1MA5	121	-
chr8	60555118	60556495	L1MA5	122	+
chr8	122892983	122894208	L1MA5	175	-
chr1	110842026	110843679	L1MA6	138	-
chr1	157811166	157816780	L1MA6	232	+
chr1	174325353	174327956	L1MA6	306	+
chr1	212372310	212374685	L1MA6	134	+
chr10	26548408	26551511	L1MA6	234	-
chr2	233502529	233506001	L1MA6	231	+
chr2	233506000	233506613	L1MA6	142	+
chr3	111390779	111392887	L1MA6	186	+
chr6	62095640	62099385	L1MA6	252	-
chr9	38445968	38447825	L1MA6	142	-
chr9	78723992	78726586	L1MA6	218	+
chr9	78726955	78730683	L1MA6	161	+
chr1	157788109	157791689	L1MA7	162	+
chr10	62538565	62539499	L1MA7	130	+
chr12	58191099	58194113	L1MA7	169	-
chr17	65931170	65932481	L1MA7	235	+
chr21	14810314	14811873	L1MA7	163	+
chr5	118669285	118673026	L1MA7	186	-
chr5	119158193	119159132	L1MA7	203	-
chr6	32599673	32600309	L1MA7	172	+
chr8	51863977	51866931	L1MA7	174	+
chr9	94203497	94204470	L1MA7	151	+
chr15	25401734	25402928	L1MA8	244	-
chr2	54099147	54100031	L1MA8	133	-
chr2	230452475	230453004	L1MA8	157	-
chr2	230453372	230455046	L1MA8	157	-
chr2	230455363	230457826	L1MA8	291	-
chr2	237653249	237654547	L1MA8	156	+
chr9	14706343	14708163	L1MA8	194	+
chr1	243589332	243590396	L1MA9	155	+
chr11	102360265	102361274	L1MA9	285	-
chr19	52092140	52092688	L1MA9	149	+
chr2	171096777	171097642	L1MA9	155	+
chr3	46777055	46778013	L1MA9	142	+
chr3	46778233	46778849	L1MA9	150	+
chr3	108446724	108448559	L1MA9	261	+
chr3	108448563	108450849	L1MA9	144	+
chr4	85617834	85619839	L1MA9	158	-
chr4	85619837	85620771	L1MA9	161	-
chr4	85628219	85630634	L1MA9	289	-
chr6	62220935	62221570	L1MA9	253	+
chr6	70713091	70715087	L1MA9	263	-
chr6	169583770	169584867	L1MA9	211	-
chr9	112031193	112031927	L1MA9	149	+
chr1	49980241	49980782	L1MB1	181	-
chr1	219057135	219059695	L1MB1	194	+
chr10	95940728	95942326	L1MB1	150	+
chr10	98193870	98195465	L1MB1	184	+
chr14	56112173	56114427	L1MB1	154	+
chr16	27411763	27412383	L1MB1	156	-
chr16	27412418	27413875	L1MB1	156	-
chr16	81967025	81967751	L1MB1	173	-
chr21	14753559	14755216	L1MB1	259	+
chr3	130923886	130926075	L1MB1	143	-
chr8	115275977	115277019	L1MB1	349	+
chr1	90986773	90987884	L1MB2	180	+
chr1	90987882	90989267	L1MB2	176	+
chr1	167614524	167615776	L1MB2	161	-
chr1	199326782	199328173	L1MB2	181	+
chr10	42546764	42548022	L1MB2	171	+
chr10	95255937	95256689	L1MB2	152	+
chr11	60193189	60193979	L1MB2	297	-
chr12	66164603	66165415	L1MB2	158	+
chr13	46001915	46002932	L1MB2	148	+
chr14	96960857	96961479	L1MB2	159	+
chr15	50484616	50485147	L1MB2	126	+
chr15	94171457	94173154	L1MB2	195	+
chr2	45747193	45748098	L1MB2	158	-
chr2	97987712	97989173	L1MB2	200	+
chr2	101911961	101912914	L1MB2	156	+
chr2	148725802	148727355	L1MB2	174	-
chr21	25235296	25241300	L1MB2	226	+
chr21	33069236	33069806	L1MB2	165	+
chr3	122581181	122581835	L1MB2	156	-
chr3	160548299	160550271	L1MB2	163	-
chr3	185300791	185302121	L1MB2	216	-
chr6	15647324	15648937	L1MB2	192	+
chr6	88617280	88617851	L1MB2	189	-
chr7	141558464	141560254	L1MB2	158	-
chr9	20971647	20972482	L1MB2	190	-
chr1	93108075	93108993	L1MB3	178	-
chr12	107700209	107700900	L1MB3	143	-
chr15	85408289	85409167	L1MB3	168	-
chr15	99625197	99626520	L1MB3	170	-
chr16	89202469	89204525	L1MB3	218	-
chr2	99471291	99472542	L1MB3	174	+
chr2	113905481	113907036	L1MB3	162	-
chr2	119788419	119789548	L1MB3	156	-
chr2	159723459	159724692	L1MB3	298	-
chr2	195695753	195696410	L1MB3	199	-
chr3	195408483	195409593	L1MB3	184	+
chr5	73107655	73109965	L1MB3	189	-
chr6	45680946	45681515	L1MB3	155	+
chr6	169465289	169466044	L1MB3	187	+
chr7	7190968	7192139	L1MB3	179	-
chr8	11251472	11253459	L1MB3	190	+
chr9	5646738	5647900	L1MB3	204	-
chr9	135916684	135917549	L1MB3	178	+
chr9	137737248	137737911	L1MB3	218	+
chr11	73161236	73161867	L1MB4	155	-
chr12	96343134	96344829	L1MB4	248	+
chr13	27129908	27130684	L1MB4	284	+
chr17	16955692	16956594	L1MB4	279	+
chr17	16957181	16960501	L1MB4	231	+
chr17	16960496	16961738	L1MB4	193	+
chr18	21080150	21081941	L1MB4	221	+
chr18	21082224	21083479	L1MB4	204	+
chr19	35240818	35242453	L1MB4	196	+
chr5	131648627	131650780	L1MB4	175	-
chr7	21933814	21935726	L1MB4	211	+
chr7	21936032	21937354	L1MB4	194	+
chr7	21937661	21938724	L1MB4	199	+
chr1	160509673	160511705	L1MB5	172	+
chr1	170068776	170071399	L1MB5	174	+
chr10	62330617	62334355	L1MB5	268	-
chr12	821476	822087	L1MB5	207	-
chr12	822392	823847	L1MB5	229	-
chr19	2614311	2614895	L1MB5	255	-
chr2	42254484	42255074	L1MB5	252	+
chr2	161147768	161150589	L1MB5	180	-
chr2	230600910	230601520	L1MB5	206	+
chr3	112476669	112478768	L1MB5	195	-
chr3	136936339	136938302	L1MB5	167	-
chr3	149820650	149822467	L1MB5	169	-
chr4	39123099	39125847	L1MB5	168	+
chr8	80060107	80061083	L1MB5	183	+
chr9	37108751	37109566	L1MB5	176	+
chr9	96752046	96752555	L1MB5	196	-
chr9	105405345	105406458	L1MB5	257	+
chr1	38478512	38479734	L1MB7	146	+
chr1	44471850	44472541	L1MB7	171	-
chr1	76249078	76250180	L1MB7	195	-
chr1	93083351	93084720	L1MB7	170	-
chr1	176193142	176193954	L1MB7	199	+
chr1	222703950	222704818	L1MB7	159	+
chr13	21452119	21453738	L1MB7	222	+
chr13	22162759	22166327	L1MB7	225	-
chr13	27228126	27229599	L1MB7	197	-
chr13	51416276	51417449	L1MB7	160	-
chr15	67110770	67111782	L1MB7	162	-
chr16	27420388	27422024	L1MB7	183	-
chr16	27422023	27423331	L1MB7	248	-
chr17	35289129	35290691	L1MB7	196	+
chr17	40567066	40568160	L1MB7	145	-
chr17	40574724	40575545	L1MB7	169	-
chr17	63188763	63190055	L1MB7	175	-
chr18	79497176	79499724	L1MB7	270	+
chr2	74027348	74027851	L1MB7	167	-
chr2	83250843	83251752	L1MB7	203	+
chr2	85855444	85856575	L1MB7	167	+
chr2	161177388	161178677	L1MB7	180	+
chr20	16138606	16139879	L1MB7	188	+
chr3	188033367	188034884	L1MB7	198	+
chr4	78803959	78805688	L1MB7	199	-
chr4	153560615	153561716	L1MB7	168	-
chr5	66554744	66555422	L1MB7	174	-
chr5	143363595	143364702	L1MB7	197	+
chr6	25147959	25148577	L1MB7	221	+
chr7	35816067	35819957	L1MB7	182	-
chr8	28998206	29001075	L1MB7	185	-
chr8	47271048	47271778	L1MB7	189	-
chr8	58559675	58562313	L1MB7	276	+
chrX	109532210	109533370	L1MB7	179	+
chr1	84158333	84163805	L1MB8	247	-
chr1	114490165	114490723	L1MB8	173	+
chr1	180451112	180451887	L1MB8	167	+
chr10	12383735	12385738	L1MB8	167	+
chr10	44725459	44728074	L1MB8	208	-
chr10	48512940	48515829	L1MB8	213	+
chr10	95765021	95765986	L1MB8	161	-
chr12	14410863	14411408	L1MB8	149	-
chr12	26946652	26947393	L1MB8	161	-
chr12	124793716	124794293	L1MB8	191	+
chr2	30502369	30502894	L1MB8	223	-
chr2	60663194	60664120	L1MB8	135	-
chr2	230431868	230432966	L1MB8	232	-
chr2	230433130	230433738	L1MB8	180	-
chr20	21317850	21320261	L1MB8	219	-
chr3	42040977	42041783	L1MB8	168	-
chr3	120032847	120033593	L1MB8	170	-
chr3	120033989	120034689	L1MB8	184	-
chr3	125351574	125352561	L1MB8	155	+
chr6	492204	492933	L1MB8	189	+
chr6	167074010	167075284	L1MB8	224	+
chr7	7851085	7852205	L1MB8	159	-
chr7	26331615	26333315	L1MB8	182	-
chr7	66763514	66764966	L1MB8	186	-
chr8	80118031	80119698	L1MB8	204	+
chr9	80009549	80013448	L1MB8	239	-
chr9	90793246	90794509	L1MB8	174	+
chr10	63515166	63515782	L1MC1	195	-
chr13	48487609	48488733	L1MC1	123	+
chr13	73961695	73962665	L1MC1	168	+
chr14	31739494	31740752	L1MC1	134	-
chr14	31740743	31741947	L1MC1	191	-
chr15	56207719	56210896	L1MC1	187	+
chr17	16956594	16957181	L1MC1	152	+
chr18	74112767	74113610	L1MC1	150	+
chr20	16153083	16154873	L1MC1	152	+
chr3	33703733	33704413	L1MC1	161	+
chr3	112392317	112393565	L1MC1	175	-
chr3	177166753	177167647	L1MC1	153	+
chr4	169214456	169215644	L1MC1	134	-
chr5	87290341	87291210	L1MC1	168	-
chr6	4879866	4880975	L1MC1	167	-
chr6	130561655	130562216	L1MC1	159	-
chr6	156672514	156673692	L1MC1	142	+
chr8	24369330	24369871	L1MC1	186	-
chr9	80153813	80154906	L1MC1	187	+
chr12	104639813	104640795	L1MC2	150	+
chr16	27307646	27309509	L1MC2	154	+
chr8	51966463	51967713	L1MC2	192	+
chr1	29692686	29694214	L1MC3	169	-
chr10	849216	850181	L1MC3	186	+
chr10	38037623	38038126	L1MC3	224	-
chr11	73022120	73024609	L1MC3	215	+
chr11	81868229	81869396	L1MC3	240	-
chr13	74117147	74118309	L1MC3	285	+
chr14	76150835	76151481	L1MC3	180	-
chr15	29327614	29328894	L1MC3	179	+
chr15	29329484	29330156	L1MC3	179	+
chr1	207364972	207365689	L1MC4a	238	+
chr11	14348239	14348956	L1MC4a	226	-
chr12	89679466	89681231	L1MC4a	282	+
chr12	89681753	89683226	L1MC4a	324	+
chr19	38031129	38031722	L1MC4a	191	-
chr3	72393541	72394441	L1MC4a	195	-
chr4	83126241	83127541	L1MC4a	190	-
chr7	35814999	35816065	L1MC4a	240	-
chr9	136750396	136750927	L1MC4a	286	+
chr1	160464307	160464829	L1MC4	157	-
chr1	160465657	160466255	L1MC4	146	-
chr10	35083183	35083716	L1MC4	329	+
chr14	44965035	44965868	L1MC4	294	-
chr18	58653559	58655475	L1MC4	297	-
chr2	23897138	23897968	L1MC4	236	-
chr22	25638792	25640200	L1MC4	243	-
chr4	85547734	85549599	L1MC4	252	-
chr4	98301388	98302763	L1MC4	284	+
chr5	365944	367014	L1MC4	260	+
chr7	136308323	136309859	L1MC4	297	-
chr8	95158631	95159673	L1MC4	267	-
chr9	4814566	4815459	L1MC4	198	-
chr1	235296759	235298289	L1MC5a	244	+
chr12	103433208	103433980	L1MC5a	280	+
chr17	63282477	63284461	L1MC5a	241	-
chr3	113831403	113832034	L1MC5a	256	-
chr14	72520202	72521312	L1MC5	238	-
chr17	28088000	28090079	L1MC5	237	-
chr17	28090061	28090576	L1MC5	203	-
chr19	2314965	2315574	L1MC5	195	-
chr20	61991624	61993524	L1MC5	301	+
chr3	33702101	33703642	L1MC5	158	+
chr1	178599281	178600698	L1MCa	160	+
chr10	11665946	11666627	L1MCa	171	+
chr12	9675493	9677713	L1MCa	275	-
chr12	9678840	9679616	L1MCa	185	-
chr18	73023985	73024640	L1MCa	231	+
chr19	12280238	12282073	L1MCa	233	+
chr21	34805052	34807193	L1MCa	194	+
chr22	19361940	19362551	L1MCa	204	+
chr3	67056986	67058564	L1MCa	158	-
chr4	101865180	101866628	L1MCa	244	+
chr6	4419961	4421202	L1MCa	208	+
chr6	4422211	4424867	L1MCa	190	+
chr6	118859344	118860739	L1MCa	192	+
chr7	95710415	95712444	L1MCa	209	+
chr2	230230712	230231706	L1MCb	198	-
chr2	230232008	230232520	L1MCb	203	-
chr9	112323503	112324286	L1MCb	213	+
chr16	53865794	53867241	L1MC	169	-
chr6	135653153	135654616	L1MC	152	+
chr2	190536183	190537286	L1MCc	257	+
chr3	33697665	33699561	L1MCc	299	+
chr3	187133590	187134238	L1MCc	226	+
chr4	26877007	26877762	L1MCc	278	-
chr2	109611757	109612551	L1MD1	167	+
chr2	111059972	111062590	L1MD1	218	+
chr2	179249113	179250400	L1MD1	185	+
chr7	3598378	3599090	L1MD1	203	-
chr7	3599115	3600550	L1MD1	207	-
chr17	74557954	74558498	L1MD2	216	-
chr19	58099100	58099959	L1MD2	226	-
chr20	4081391	4082122	L1MD2	207	-
chr22	39833896	39835324	L1MD2	216	+
chr4	921393	922038	L1MD2	241	+
chr5	94062275	94065233	L1MD2	207	+
chr7	381680	382742	L1MD2	296	+
chr7	382740	383703	L1MD2	195	+
chr7	139901927	139902950	L1MD2	167	-
chr2	25563267	25563884	L1MD3	175	-
chr5	122783243	122785269	L1MD3	240	-
chr5	122785450	122786851	L1MD3	257	-
chr5	132520857	132522169	L1MD3	214	+
chr1	87062232	87063333	L1MDa	203	-
chr11	14335603	14336133	L1MDa	195	+
chr11	14336130	14337214	L1MDa	207	+
chr18	21086733	21088211	L1MDa	201	+
chr18	36047284	36048062	L1MDa	168	+
chr3	38146366	38147992	L1MDa	239	+
chr3	47883523	47885250	L1MDa	292	-
chr3	31966197	31966711	L1MD	211	+
chr5	529546	530430	L1MD	282	-
chr6	169590810	169591320	L1MD	211	-
chr7	7485287	7487006	L1MD	184	-
chr9	114453591	114455214	L1MD	223	+
chr1	111689135	111689674	L1ME1	313	-
chr1	178742155	178742933	L1ME1	365	+
chr1	178743230	178744528	L1ME1	256	+
chr10	11182956	11185172	L1ME1	250	-
chr10	11185712	11186617	L1ME1	246	-
chr10	14917842	14918634	L1ME1	189	+
chr10	45586038	45587016	L1ME1	248	-
chr10	45587012	45588088	L1ME1	237	+
chr10	62529721	62531313	L1ME1	286	+
chr10	101948418	101950329	L1ME1	226	+
chr10	128180848	128182776	L1ME1	244	-
chr11	4030886	4032184	L1ME1	222	-
chr11	10543291	10543794	L1ME1	204	+
chr11	13426183	13426981	L1ME1	216	+
chr11	73077207	73078132	L1ME1	224	+
chr12	9651748	9653375	L1ME1	255	-
chr12	68593318	68593842	L1ME1	243	-
chr12	71853472	71854343	L1ME1	256	-
chr12	116248972	116250481	L1ME1	287	+
chr14	68800705	68801385	L1ME1	139	-
chr14	94074069	94076400	L1ME1	217	+
chr15	25416762	25417956	L1ME1	310	+
chr15	82287679	82288403	L1ME1	248	+
chr16	57556143	57556902	L1ME1	280	-
chr2	68221584	68222334	L1ME1	242	+
chr2	97973248	97974881	L1ME1	202	+
chr2	99796411	99798943	L1ME1	239	+
chr2	233410709	233413095	L1ME1	218	-
chr20	47527283	47528101	L1ME1	244	-
chr22	44208759	44209577	L1ME1	195	-
chr22	49510224	49511129	L1ME1	288	-
chr3	16296306	16297978	L1ME1	220	+
chr3	43323314	43324087	L1ME1	201	+
chr4	38440858	38442130	L1ME1	240	-
chr4	88623784	88626202	L1ME1	208	-
chr4	184336236	184337941	L1ME1	221	+
chr5	151188955	151190383	L1ME1	238	+
chr5	151191244	151191805	L1ME1	189	+
chr5	151192112	151192849	L1ME1	189	+
chr5	154226653	154227843	L1ME1	214	-
chr6	37030465	37031151	L1ME1	203	-
chr6	132485824	132486653	L1ME1	222	-
chr7	1681648	1682428	L1ME1	219	-
chr7	91842785	91843575	L1ME1	199	-
chr7	131045284	131045812	L1ME1	215	-
chr8	11530757	11531482	L1ME1	272	-
chr9	5676710	5677397	L1ME1	228	-
chr9	93275413	93276755	L1ME1	221	+
chr9	93277051	93277837	L1ME1	228	+
chr9	137755068	137756427	L1ME1	296	-
chr10	128147531	128148290	L1ME2	276	+
chr11	120378067	120380109	L1ME2	217	-
chr12	13938389	13938897	L1ME2	234	+
chr12	108615679	108616203	L1ME2	214	-
chr14	72589899	72590639	L1ME2	201	+
chr15	99587408	99588115	L1ME2	233	-
chr18	47902644	47904077	L1ME2	328	+
chr19	31238554	31239579	L1ME2	303	-
chr2	46716775	46717473	L1ME2	286	-
chr2	60345996	60346597	L1ME2	260	+
chr2	60346732	60347697	L1ME2	233	+
chr2	99919681	99922714	L1ME2	263	+
chr3	31553132	31553723	L1ME2	239	+
chr7	3597739	3598398	L1ME2	268	-
chr8	9605011	9606517	L1ME2	252	-
chr8	65795086	65796374	L1ME2	318	+
chr8	65796373	65797161	L1ME2	231	+
chr14	90059087	90060098	L1ME2z	185	+
chr19	51984410	51985159	L1ME2z	356	+
chr3	31954427	31955033	L1ME2z	200	+
chr5	142999631	143000504	L1ME2z	238	+
chr6	4880974	4881839	L1ME2z	279	-
chr12	31716112	31717015	L1ME3A	248	-
chr12	31975284	31976211	L1ME3A	291	-
chr14	71352317	71352977	L1ME3A	273	-
chr14	93979137	93979752	L1ME3A	236	-
chr2	163415515	163416669	L1ME3A	302	+
chr7	18464381	18464987	L1ME3A	363	-
chr7	75430027	75430794	L1ME3A	253	+
chr8	133616006	133616618	L1ME3A	279	-
chr11	35665886	35666607	L1ME3B	284	-
chr11	35666777	35667278	L1ME3B	259	-
chr6	25146311	25147960	L1ME3B	286	+
chr1	11407043	11407709	L1ME3	272	-
chr11	73078121	73078723	L1ME3	268	+
chr20	48001736	48002379	L1ME3	256	-
chr21	43296031	43296792	L1ME3	320	-
chr22	16922579	16923331	L1ME3	326	-
chr7	93115127	93115674	L1ME3	243	+
chr9	96770931	96771932	L1ME3	231	+
chr21	35235431	35236056	L1ME3C	288	+
chr12	110664321	110665275	L1ME3Cz	320	+
chr14	62095148	62096335	L1ME3Cz	327	+
chr20	48660270	48660891	L1ME3Cz	338	+
chr21	25459232	25459928	L1ME3Cz	309	+
chr5	56333475	56334059	L1ME3Cz	324	-
chr5	67178010	67178554	L1ME3Cz	260	-
chr6	34183346	34183935	L1ME3Cz	322	+
chr7	93164771	93165451	L1ME3Cz	307	+
chr7	135969526	135970474	L1ME3Cz	315	+
chr21	41433326	41433838	L1ME3D	327	+
chr16	27423373	27424066	L1ME3E	302	-
chr18	44993859	44994861	L1ME3E	305	+
chr9	37272382	37273021	L1ME3E	322	-
chr1	154628342	154629054	L1ME3F	261	-
chr2	105837264	105838002	L1ME3F	276	-
chr10	43147626	43149081	L1ME3G	159	-
chr11	73011949	73012509	L1ME3G	325	+
chr16	24063800	24064316	L1ME3G	369	+
chr3	19494589	19496986	L1ME3G	125	-
chr3	19496982	19499017	L1ME3G	116	-
chr4	102858759	102859389	L1ME3G	279	-
chrX	64838826	64842496	L1ME3G	114	-
chr2	46556972	46557652	L1ME4a	276	+
chr6	157568223	157569965	L1ME4a	325	-
chr7	36847759	36848299	L1ME4a	279	-
chr7	131335566	131338619	L1ME4a	286	-
chr1	117618690	117620006	L1ME4b	323	-
chr14	33971777	33972525	L1ME4b	294	-
chr18	58647567	58648139	L1ME4b	351	-
chr2	73294075	73294700	L1ME4b	291	-
chr8	65812227	65812883	L1ME4b	338	+
chr9	71883961	71884715	L1ME5	276	+
chr3	16470153	16470949	L1MEb	225	+
chr1	12386675	12387560	L1MEc	212	+
chr1	64770234	64771788	L1MEc	219	+
chr1	198594339	198595821	L1MEc	224	-
chr1	206816057	206816959	L1MEc	226	+
chr1	243837174	243838058	L1MEc	229	+
chr10	850171	851179	L1MEc	254	+
chr11	66065266	66065858	L1MEc	187	-
chr11	117959452	117961125	L1MEc	213	+
chr13	40324239	40325846	L1MEc	220	-
chr13	50098105	50099310	L1MEc	214	+
chr13	50924846	50926164	L1MEc	214	-
chr14	69640918	69641585	L1MEc	268	-
chr15	99600487	99601807	L1MEc	225	-
chr16	89031423	89032376	L1MEc	362	-
chr19	37551963	37552665	L1MEc	268	-
chr19	49322862	49323880	L1MEc	148	+
chr2	23255367	23257848	L1MEc	239	+
chr2	82759602	82761573	L1MEc	306	+
chr2	113937405	113939018	L1MEc	256	-
chr2	195538288	195539000	L1MEc	245	+
chr20	32395013	32395795	L1MEc	228	-
chr20	50554414	50555066	L1MEc	232	+
chr21	14812705	14813704	L1MEc	253	+
chr21	25241279	25242436	L1MEc	256	-
chr21	37383907	37384917	L1MEc	301	+
chr21	41434410	41435415	L1MEc	208	-
chr3	121822328	121824142	L1MEc	324	+
chr3	122583424	122584189	L1MEc	271	-
chr6	3202984	3203957	L1MEc	306	+
chr6	3204267	3204965	L1MEc	306	+
chr6	15419422	15420139	L1MEc	295	-
chr6	15420414	15421320	L1MEc	273	-
chr6	33061325	33061977	L1MEc	247	-
chr6	33062390	33063446	L1MEc	247	-
chr6	106659488	106660192	L1MEc	256	-
chr6	142718318	142720043	L1MEc	281	-
chr7	18338515	18342547	L1MEc	236	-
chr7	77805033	77805893	L1MEc	216	-
chr7	90723723	90724672	L1MEc	238	-
chr7	103005956	103007710	L1MEc	305	+
chr9	3354385	3356155	L1MEc	280	+
chr9	112287640	112288682	L1MEc	296	-
chr1	68352876	68353954	L1MEd	324	-
chr1	93168848	93169765	L1MEd	163	+
chr1	197778705	197780323	L1MEd	311	-
chr10	48746154	48747867	L1MEd	281	-
chr11	11867196	11868027	L1MEd	298	-
chr12	103481510	103483173	L1MEd	298	-
chr13	99271590	99272268	L1MEd	380	-
chr14	89604442	89605675	L1MEd	284	+
chr15	67795089	67796269	L1MEd	283	-
chr15	81276190	81277439	L1MEd	311	+
chr16	24961990	24962983	L1MEd	281	+
chr18	2686831	2687834	L1MEd	324	-
chr18	45874830	45875724	L1MEd	250	+
chr19	9142693	9143603	L1MEd	318	-
chr20	35483669	35484501	L1MEd	281	-
chr22	20034213	20034973	L1MEd	367	-
chr3	4540043	4540596	L1MEd	309	-
chr4	1163302	1163947	L1MEd	288	-
chr5	364218	365945	L1MEd	273	+
chr6	5755506	5756283	L1MEd	312	-
chr6	6603441	6605198	L1MEd	305	+
chr6	15434930	15435447	L1MEd	334	-
chr6	90060199	90060845	L1MEd	335	-
chr7	28207385	28208278	L1MEd	329	-
chr9	27477732	27478810	L1MEd	343	+
chr9	36954384	36955908	L1MEd	310	-
chr1	173445126	173446280	L1MEf	333	+
chr1	219182944	219185516	L1MEf	262	-
chr11	100612666	100613832	L1MEf	266	+
chr12	47297877	47299736	L1MEf	251	-
chr14	55866369	55868325	L1MEf	217	-
chr15	31009345	31010381	L1MEf	235	-
chr15	94290302	94291320	L1MEf	233	+
chr19	16386368	16387227	L1MEf	282	+
chr2	168488341	168490567	L1MEf	243	-
chr20	31893590	31894096	L1MEf	252	-
chr20	41582521	41585222	L1MEf	257	+
chr3	187006973	187008811	L1MEf	292	+
chr4	88631832	88633940	L1MEf	284	+
chr4	150887996	150888882	L1MEf	270	+
chr5	122787868	122789429	L1MEf	231	-
chr6	167087994	167088704	L1MEf	308	+
chr7	98198780	98199498	L1MEf	182	-
chr9	37278237	37278885	L1MEf	241	+
chr9	37280156	37280670	L1MEf	246	+
chr2	126903608	126904912	L1MEg1	322	+
chr18	47900400	47901691	L1MEg2	285	-
chr1	2953582	2954091	L1MEg	253	+
chr1	2956911	2957772	L1MEg	274	+
chr1	168406050	168408374	L1MEg	298	+
chr1	207332715	207335491	L1MEg	266	+
chr10	11555497	11556828	L1MEg	281	+
chr14	105815227	105815893	L1MEg	304	-
chr16	24064211	24064905	L1MEg	238	-
chr19	7352005	7352527	L1MEg	279	-
chr19	43890537	43892668	L1MEg	242	+
chr2	100115722	100118161	L1MEg	301	-
chr2	233364112	233365232	L1MEg	257	+
chr20	16037958	16039261	L1MEg	278	-
chr4	67612743	67613529	L1MEg	317	+
chr7	7230368	7232291	L1MEg	269	-
chr7	151338870	151340128	L1MEg	264	-
chr3	112343659	112344364	L1MEh	346	-
chr8	24371194	24372331	L1MEh	353	+
chr21	45117975	45118656	L1MEi	325	-
chr10	91175710	91178054	L1P1	55	-
chr1	100944670	100947081	L1P2	50	-
chr1	100947079	100950115	L1P2	69	-
chr1	157738160	157738812	L1P4a	190	-
chr21	10348527	10349476	L1P4a	160	+
chr6	122494620	122495885	L1P4b	331	+
chr1	160498701	160499729	L1P4	106	-
chr10	92712606	92713371	L1P4	103	-
chr13	95687646	95688509	L1P4	145	-
chr20	16070517	16071763	L1P4	120	-
chr3	99992032	99993324	L1P4	134	-
chr5	17664155	17665783	L1P4	191	-
chr1	158281676	158282900	L1PA10	146	-
chr1	160511704	160518026	L1PA10	117	+
chr1	173258181	173262596	L1PA10	122	+
chr12	68058515	68064824	L1PA10	140	-
chr12	112155599	112159649	L1PA10	89	-
chr16	68107749	68109999	L1PA10	92	-
chr16	68110613	68112265	L1PA10	105	-
chr17	69070297	69073774	L1PA10	86	+
chr18	64783505	64785048	L1PA10	113	+
chr19	21046337	21047970	L1PA10	158	-
chr2	230343812	230344688	L1PA10	187	-
chr2	230552770	230554399	L1PA10	108	+
chr20	45715847	45717927	L1PA10	143	+
chr3	112517457	112517963	L1PA10	66	+
chr3	112902905	112904881	L1PA10	111	-
chr4	11042967	11047781	L1PA10	83	-
chr5	22967799	22971648	L1PA10	217	-
chr6	32677626	32680448	L1PA10	154	-
chr7	144798285	144799924	L1PA10	126	+
chr7	144800227	144803161	L1PA10	108	+
chr8	24283099	24285548	L1PA10	93	+
chr8	24285847	24286674	L1PA10	99	+
chr9	37203313	37204836	L1PA10	87	-
chrX	12512223	12518359	L1PA10	109	-
chr1	160557739	160561017	L1PA11	157	+
chr1	160561968	160563765	L1PA11	97	+
chr1	220257406	220260764	L1PA11	98	+
chr12	14857015	14860175	L1PA11	115	-
chr2	99773691	99775703	L1PA11	93	+
chr2	148713913	148715024	L1PA11	86	-
chr2	148715332	148720939	L1PA11	152	-
chr2	197127661	197128814	L1PA11	117	-
chr2	226841307	226844070	L1PA11	100	-
chr2	230343083	230343812	L1PA11	71	-
chr4	184522412	184525926	L1PA11	103	-
chr11	59367243	59370418	L1PA12	146	+
chr12	9704408	9707151	L1PA12	118	-
chr1	89569711	89571771	L1PA13	94	-
chr10	91179346	91182171	L1PA13	97	-
chr12	104743615	104744844	L1PA13	73	-
chr17	40571105	40574465	L1PA13	101	+
chr2	164929799	164932886	L1PA13	98	+
chr3	101425167	101426482	L1PA13	197	+
chr3	104530494	104536207	L1PA13	152	+
chr3	112461943	112462445	L1PA13	122	+
chr3	134525415	134528344	L1PA13	164	-
chr5	163907259	163908180	L1PA13	135	-
chr6	32629996	32631216	L1PA13	91	-
chr6	144691886	144694908	L1PA13	94	-
chr8	98751966	98753638	L1PA13	101	+
chr9	565865	567315	L1PA13	108	-
chr9	22193247	22196887	L1PA13	127	-
chr9	22199328	22200970	L1PA13	216	-
chr1	185608187	185608993	L1PA14	97	+
chr12	46510152	46517361	L1PA14	121	-
chr13	80401491	80405358	L1PA14	106	-
chr13	80405663	80408820	L1PA14	148	-
chr15	85447376	85454630	L1PA14	117	-
chr2	195558716	195559340	L1PA14	109	+
chr3	101791675	101793394	L1PA14	98	-
chr4	101820469	101821635	L1PA14	88	-
chr5	56389566	56393040	L1PA14	132	+
chr5	56393043	56394525	L1PA14	95	+
chr5	94096675	94097386	L1PA14	209	+
chr6	90112251	90116626	L1PA14	99	+
chr9	71802127	71802947	L1PA14	89	+
chrUn_KI270744v1	159138	159942	L1PA14	100	+
chr1	178768042	178769283	L1PA15-16	152	-
chr13	95696958	95698686	L1PA15-16	223	-
chr4	163575022	163577905	L1PA15-16	127	-
chr6	122495887	122498112	L1PA15-16	180	+
chr7	40810255	40815591	L1PA15-16	128	-
chr7	40815596	40816712	L1PA15-16	175	-
chr1	110864240	110869729	L1PA15	136	+
chr1	157758380	157758975	L1PA15	145	+
chr1	169672449	169673806	L1PA15	122	+
chr1	178766566	178767953	L1PA15	149	-
chr1	178769285	178770014	L1PA15	229	-
chr1	199105218	199106262	L1PA15	119	-
chr1	207347571	207349176	L1PA15	124	-
chr1	247475015	247476050	L1PA15	110	+
chr11	102416215	102419167	L1PA15	144	+
chr12	47359177	47359986	L1PA15	140	-
chr12	103369745	103370896	L1PA15	111	+
chr15	76557762	76558878	L1PA15	135	+
chr15	94278884	94283793	L1PA15	170	-
chr18	35603923	35604828	L1PA15	123	-
chr2	24103954	24106314	L1PA15	141	+
chr2	74951225	74952166	L1PA15	113	+
chr2	148410850	148412272	L1PA15	138	-
chr20	49268490	49269399	L1PA15	98	+
chr3	16972319	16973481	L1PA15	110	-
chr3	23362881	23366075	L1PA15	139	+
chr4	85549601	85550234	L1PA15	129	-
chr5	36901808	36903430	L1PA15	124	-
chr5	60986963	60989915	L1PA15	125	+
chr5	94102113	94107033	L1PA15	141	+
chr6	41298370	41299471	L1PA15	122	+
chr6	41299514	41302414	L1PA15	126	+
chr6	157582196	157584402	L1PA15	160	-
chr7	43672810	43674163	L1PA15	101	+
chrX	155606642	155609558	L1PA15	123	+
chr1	50858899	50861228	L1PA16	123	+
chr1	160497514	160498191	L1PA16	132	-
chr1	178755179	178756763	L1PA16	120	-
chr1	178756903	178758256	L1PA16	113	-
chr1	178907943	178909403	L1PA16	122	-
chr1	178909947	178912999	L1PA16	143	-
chr1	246433686	246435324	L1PA16	119	+
chr10	90045074	90049411	L1PA16	136	-
chr10	90050470	90051855	L1PA16	161	-
chr11	85089128	85089755	L1PA16	147	-
chr11	95693007	95693812	L1PA16	129	+
chr11	103744026	103747034	L1PA16	142	-
chr11	111186861	111188556	L1PA16	126	+
chr11	124700766	124701609	L1PA16	118	-
chr12	14987571	14989035	L1PA16	125	+
chr12	47397120	47398232	L1PA16	164	+
chr12	47399172	47401228	L1PA16	118	+
chr12	47401603	47402361	L1PA16	125	+
chr15	59319926	59321716	L1PA16	117	+
chr16	31740824	31742163	L1PA16	137	-
chr17	16947202	16948357	L1PA16	100	+
chr2	1615387	1616958	L1PA16	133	+
chr2	142913009	142913980	L1PA16	137	-
chr2	230474525	230476430	L1PA16	128	-
chr2	230597359	230597935	L1PA16	132	+
chr2	230598089	230598932	L1PA16	123	+
chr3	6282952	6289749	L1PA16	176	+
chr3	112436632	112438070	L1PA16	186	+
chr3	112439466	112442658	L1PA16	137	+
chr3	152479617	152483512	L1PA16	122	-
chr3	187033759	187036898	L1PA16	118	+
chr4	85689687	85694233	L1PA16	154	-
chr4	106340283	106342906	L1PA16	156	-
chr7	121256483	121257224	L1PA16	151	+
chr10	45435264	45437070	L1PA17	116	-
chr10	88317675	88322360	L1PA17	198	+
chr10	88322705	88324717	L1PA17	154	+
chr12	62287385	62289215	L1PA17	206	-
chr12	62289738	62293348	L1PA17	266	-
chr12	68055820	68057808	L1PA17	121	-
chr12	68064824	68068373	L1PA17	177	-
chr13	74058800	74060484	L1PA17	152	-
chr17	36051044	36054354	L1PA17	140	+
chr18	31880122	31882605	L1PA17	152	+
chr3	134500124	134503105	L1PA17	121	-
chr4	39008616	39011501	L1PA17	128	+
chr4	85661520	85667646	L1PA3	36	-
chr4	163573329	163575024	L1PA3	26	-
chr1	158336090	158342235	L1PA4	65	+
chr2	138538748	138544882	L1PA4	41	-
chr4	85622099	85628225	L1PA4	37	-
chr6	167080931	167086907	L1PA4	36	-
chr7	65464490	65470588	L1PA4	48	-
chr7	143085840	143094434	L1PA4	53	+
chr9	90192189	90198087	L1PA4	42	+
chr1	90997570	91003692	L1PA5	52	+
chr10	61976860	61979030	L1PA5	32	-
chr11	48151460	48152912	L1PA5	37	-
chr12	107705375	107707979	L1PA5	35	-
chr13	32602095	32608175	L1PA5	54	-
chr2	120045366	120051822	L1PA5	78	-
chr2	159724689	159725652	L1PA5	63	-
chr3	149943813	149945303	L1PA5	41	-
chr4	11102158	11105636	L1PA5	51	+
chr4	140782678	140788847	L1PA5	83	-
chr5	50306636	50307180	L1PA5	42	+
chr5	112516491	112523902	L1PA5	94	-
chr6	131085116	131092460	L1PA5	74	+
chr9	92999890	93001364	L1PA5	216	-
chr10	87897802	87903982	L1PA6	54	-
chr11	72905279	72907600	L1PA6	71	-
chr11	82950376	82956849	L1PA6	91	-
chr11	104924034	104926467	L1PA6	89	-
chr12	46246032	46248874	L1PA6	77	+
chr12	46581864	46582780	L1PA6	75	-
chr12	46582777	46586460	L1PA6	83	-
chr15	56954260	56955563	L1PA6	65	+
chr15	85665534	85666488	L1PA6	44	-
chr18	23326146	23330206	L1PA6	50	+
chr19	20482442	20488574	L1PA6	79	+
chr2	37594186	37600328	L1PA6	61	-
chr2	230525443	230531551	L1PA6	73	+
chr3	4072233	4076717	L1PA6	72	+
chr3	187052300	187058426	L1PA6	57	-
chr4	47917048	47923122	L1PA6	69	-
chr4	146042270	146048439	L1PA6	66	-
chr6	96494374	96500444	L1PA6	105	-
chr1	87066576	87068653	L1PA7	46	-
chr1	107844023	107848032	L1PA7	108	+
chr1	160526324	160530345	L1PA7	100	-
chr1	186506408	186512975	L1PA7	133	-
chr1	221047132	221053551	L1PA7	77	+
chr12	9682372	9685144	L1PA7	75	-
chr12	11108367	11114662	L1PA7	90	+
chr12	62364563	62367212	L1PA7	60	-
chr12	80080828	80084722	L1PA7	98	-
chr15	44682790	44685327	L1PA7	93	+
chr15	59125553	59131421	L1PA7	94	-
chr2	68397743	68404007	L1PA7	79	-
chr2	97872468	97878857	L1PA7	78	+
chr2	151778286	151779247	L1PA7	48	+
chr2	230603343	230607843	L1PA7	79	+
chr2	230608149	230610127	L1PA7	64	+
chr20	25700715	25707161	L1PA7	100	-
chr3	4236612	4237161	L1PA7	170	-
chr3	5378642	5381897	L1PA7	70	-
chr3	152367042	152371316	L1PA7	72	-
chr3	186903539	186910007	L1PA7	87	-
chr4	38777500	38778417	L1PA7	65	+
chr4	53031022	53036030	L1PA7	78	+
chr4	81473380	81475485	L1PA7	115	+
chr4	101128452	101130944	L1PA7	105	+
chr5	99037313	99043760	L1PA7	82	+
chr5	112503293	112509643	L1PA7	84	+
chr5	116102670	116104612	L1PA7	55	-
chr5	152025898	152027470	L1PA7	95	-
chr6	107885860	107887062	L1PA7	58	-
chr6	144502261	144508692	L1PA7	84	-
chr7	30338278	30343056	L1PA7	83	-
chr7	36845974	36847772	L1PA7	53	+
chr7	90729875	90736283	L1PA7	96	-
chr8	83321479	83326344	L1PA7	107	+
chr8	85184068	85186502	L1PA7	67	+
chr9	4896085	4902544	L1PA7	110	-
chr9	7626587	7632663	L1PA7	96	+
chr9	78200655	78205591	L1PA7	77	+
chr9	82238701	82243465	L1PA7	103	-
chrX	56058344	56060037	L1PA7	82	-
chrX	56060039	56063916	L1PA7	102	-
chr1	174125497	174131900	L1PA8A	92	-
chr11	104926776	104933185	L1PA8A	116	+
chr2	24356924	24357610	L1PA8A	68	+
chr2	181410806	181417274	L1PA8A	104	+
chr4	175388836	175392653	L1PA8A	82	+
chr6	4405353	4411105	L1PA8A	139	+
chrY	21236202	21240221	L1PA8A	156	-
chr10	74347140	74353586	L1PA8	89	+
chr2	161141322	161145133	L1PA8	69	-
chr2	161145160	161147769	L1PA8	125	-
chr22	33640505	33646608	L1PA8	137	+
chr3	121810991	121817436	L1PA8	78	+
chr4	88637446	88640743	L1PA8	81	+
chr4	163659260	163660582	L1PA8	63	+
chr5	112435708	112442139	L1PA8	92	+
chr8	127182797	127184396	L1PA8	65	+
chr1	4034320	4043199	L1PB1	98	+
chr1	235844976	235851560	L1PB1	117	+
chr1	248146302	248149813	L1PB1	108	-
chr10	62525112	62526266	L1PB1	87	-
chr10	62526627	62528290	L1PB1	159	-
chr11	82917155	82919728	L1PB1	88	-
chr12	103361014	103367479	L1PB1	104	+
chr13	47916628	47919319	L1PB1	151	+
chr14	71856223	71861729	L1PB1	109	+
chr14	94065490	94071367	L1PB1	95	+
chr16	10408209	10408927	L1PB1	91	-
chr17	40583075	40585749	L1PB1	83	-
chr17	40586042	40589368	L1PB1	108	-
chr18	76961406	76964844	L1PB1	83	-
chr18	76964842	76966065	L1PB1	110	-
chr19	21325045	21326645	L1PB1	89	+
chr2	82209409	82214978	L1PB1	145	-
chr2	195690858	195694831	L1PB1	93	-
chr2	230259796	230265845	L1PB1	99	-
chr20	50809508	50810130	L1PB1	66	-
chr22	23046976	23048516	L1PB1	147	+
chr3	25770448	25772221	L1PB1	96	-
chr3	40635474	40637758	L1PB1	67	+
chr3	194895024	194901907	L1PB1	106	-
chr4	54759263	54763831	L1PB1	94	-
chr4	102737781	102741897	L1PB1	108	+
chr4	145021034	145022672	L1PB1	92	+
chr5	57094621	57097470	L1PB1	113	+
chr5	68565396	68570854	L1PB1	89	+
chr5	150734106	150738911	L1PB1	117	+
chr6	663007	665936	L1PB1	88	+
chr6	32270897	32274014	L1PB1	73	+
chr6	155340088	155340742	L1PB1	299	-
chr6	166842967	166846963	L1PB1	103	+
chr7	108210920	108213791	L1PB1	118	+
chr7	139902946	139904944	L1PB1	89	-
chr7	156874568	156877601	L1PB1	159	+
chr8	99044899	99047681	L1PB1	83	-
chr9	21962142	21964613	L1PB1	92	-
chr15	99683731	99685557	L1PB2	90	-
chr18	8900179	8905675	L1PB2	114	+
chr2	179206130	179211613	L1PB2	105	+
chr2	230438687	230439248	L1PB2	96	-
chr3	31778421	31780010	L1PB2	100	+
chr3	136698703	136699226	L1PB2	106	+
chr6	167070693	167073988	L1PB2	102	-
chrX	2339435	2340046	L1PB2	192	-
chr1	241573286	241578745	L1PB3	181	-
chr12	46109235	46113226	L1PB3	238	+
chr14	24649280	24653346	L1PB3	142	+
chr15	85308955	85312027	L1PB3	129	+
chr2	74801868	74803581	L1PB3	118	+
chr2	99803375	99805088	L1PB3	126	+
chr2	230192742	230193744	L1PB3	145	-
chr4	150114417	150117926	L1PB3	236	-
chr4	152817333	152820420	L1PB3	266	+
chr6	144687526	144690095	L1PB3	214	-
chr9	123200879	123202650	L1PB3	141	-
chr1	160804027	160805741	L1PB4	156	-
chr1	160805782	160808820	L1PB4	229	-
chr1	199498930	199500999	L1PB4	172	+
chr5	116101721	116102673	L1PB4	169	-
chr7	8034581	8038110	L1PB4	276	+
chr12	11143878	11145122	L1PBa1	109	-
chr13	50753872	50757249	L1PBa1	116	-
chr14	105829262	105831363	L1PBa1	115	-
chr5	58599717	58605334	L1PBa1	102	-
chr5	97190549	97193876	L1PBa1	177	-
chr6	2876870	2881665	L1PBa1	111	+
chr1	20036964	20038528	L1PBa	115	-
chr1	159026598	159029674	L1PBa	126	-
chr1	159029980	159031725	L1PBa	176	-
chr1	160602899	160606902	L1PBa	161	-
chr10	5783253	5784958	L1PBa	91	-
chr17	2626852	2630855	L1PBa	92	-
chr18	36078869	36083225	L1PBa	134	+
chr2	30623353	30625424	L1PBa	87	+
chr3	30262985	30265601	L1PBa	118	+
chr4	2782407	2784560	L1PBa	81	-
chr7	143080776	143083065	L1PBa	71	+
chr8	11985783	11989772	L1PBa	232	+
chr10	89894771	89899476	L1PBb	235	-
chr2	189677810	189680874	L1PB	86	-
chr3	136698040	136698660	L1PB	80	+
chr1	97163968	97164841	L1PREC2	96	+
chr12	58194983	58196149	L1PREC2	118	-
chr12	76511147	76511977	L1PREC2	86	-
chr12	76512423	76513051	L1PREC2	98	-
chr12	76513233	76514150	L1PREC2	122	-
chr12	94316450	94321515	L1PREC2	98	-
chr12	94321509	94323670	L1PREC2	193	-
chr14	65531616	65534094	L1PREC2	108	-
chr19	54614623	54616367	L1PREC2	125	+
chr2	197076512	197077312	L1PREC2	101	-
chr3	152434048	152436046	L1PREC2	106	-
chr3	172590243	172593720	L1PREC2	166	-
chr3	186935001	186935710	L1PREC2	107	-
chr4	85553706	85554651	L1PREC2	206	-
chr4	85554979	85557724	L1PREC2	210	-
chr6	83907479	83908277	L1PREC2	97	-
chr6	120127068	120127895	L1PREC2	137	-
chr6	160741667	160746893	L1PREC2	98	-

## Sheet: LINE-2s with H3K9me3
Chromosome	Start	End	Family	Length	Strand
chr1	4203799	4204778	L2a	284	-
chr1	5004722	5005567	L2a	329	+
chr1	5233892	5234870	L2a	292	+
chr1	7161765	7162306	L2a	345	-
chr1	13638366	13638943	L2a	320	-
chr1	14121571	14122307	L2a	258	-
chr1	18250745	18251311	L2a	326	-
chr1	29455593	29456565	L2a	338	-
chr1	38279391	38280089	L2a	321	+
chr1	40472854	40473544	L2a	270	+
chr1	41204347	41204883	L2a	292	+
chr1	57511081	57511745	L2a	325	+
chr1	57534716	57535351	L2a	325	+
chr1	67625929	67626568	L2a	277	+
chr1	69928960	69930281	L2a	309	+
chr1	70083563	70084145	L2a	297	+
chr1	71381729	71382332	L2a	320	-
chr1	73211544	73212689	L2a	356	-
chr1	75606477	75607412	L2a	271	+
chr1	80042104	80043170	L2a	344	+
chr1	84477410	84478015	L2a	262	+
chr1	85621866	85622750	L2a	308	-
chr1	91658689	91659269	L2a	283	+
chr1	95627267	95628140	L2a	281	-
chr1	96138947	96139707	L2a	287	-
chr1	99262270	99262959	L2a	347	-
chr1	100781935	100782493	L2a	323	+
chr1	106353752	106354727	L2a	336	-
chr1	107585130	107585686	L2a	263	+
chr1	107823128	107823635	L2a	365	-
chr1	116564977	116565487	L2a	291	+
chr1	160492635	160493635	L2a	274	+
chr1	163972263	163973034	L2a	289	-
chr1	164861468	164862186	L2a	272	-
chr1	171828409	171829107	L2a	284	-
chr1	180946791	180947544	L2a	271	-
chr1	185741276	185741856	L2a	274	-
chr1	187788496	187789133	L2a	325	-
chr1	188963597	188964529	L2a	369	+
chr1	189740744	189741674	L2a	397	-
chr1	190786955	190788750	L2a	357	+
chr1	198546564	198547511	L2a	304	+
chr1	203159069	203159795	L2a	314	+
chr1	208961411	208961969	L2a	327	+
chr1	214116996	214117725	L2a	289	-
chr1	222362186	222362964	L2a	265	-
chr1	233865142	233866001	L2a	313	+
chr1	235671500	235672517	L2a	299	-
chr1	235989461	235990050	L2a	279	-
chr1	242741263	242742126	L2a	293	+
chr10	8385956	8386641	L2a	276	-
chr10	9172544	9173122	L2a	367	+
chr10	9844731	9845383	L2a	345	+
chr10	22941617	22942235	L2a	402	-
chr10	24408321	24409028	L2a	324	+
chr10	24413471	24414032	L2a	326	+
chr10	25161944	25162664	L2a	356	+
chr10	27640495	27641033	L2a	324	-
chr10	31685074	31685820	L2a	285	+
chr10	37835791	37836771	L2a	334	+
chr10	49555360	49555893	L2a	353	-
chr10	62299119	62299682	L2a	277	-
chr10	62654799	62655311	L2a	276	-
chr10	64461437	64462718	L2a	326	+
chr10	76775761	76776389	L2a	334	-
chr10	78783617	78784427	L2a	315	+
chr10	87183434	87184305	L2a	358	+
chr10	91881118	91881698	L2a	239	-
chr10	97844211	97845117	L2a	286	+
chr10	104963305	104964309	L2a	311	+
chr10	105715934	105716460	L2a	345	+
chr10	108341700	108342213	L2a	330	+
chr10	110329451	110330015	L2a	336	-
chr10	114591991	114593083	L2a	290	-
chr10	118184232	118184803	L2a	284	-
chr10	121142049	121142598	L2a	319	-
chr10	125322115	125322884	L2a	263	-
chr10	125595413	125595972	L2a	291	+
chr10	128354426	128354986	L2a	365	+
chr11	3175501	3176183	L2a	346	-
chr11	3992737	3993374	L2a	298	+
chr11	13817604	13818468	L2a	300	-
chr11	16430767	16431382	L2a	261	+
chr11	21063713	21064487	L2a	314	-
chr11	21115922	21117441	L2a	360	+
chr11	28747529	28748213	L2a	317	+
chr11	29886274	29887201	L2a	309	+
chr11	31335968	31336567	L2a	294	-
chr11	33593464	33594125	L2a	281	-
chr11	36059378	36059911	L2a	354	+
chr11	37062724	37063582	L2a	297	-
chr11	37391288	37391972	L2a	326	-
chr11	38035729	38036291	L2a	363	-
chr11	40142490	40143870	L2a	294	+
chr11	40625771	40626527	L2a	309	+
chr11	41063234	41064007	L2a	368	-
chr11	42448942	42449639	L2a	298	+
chr11	42565428	42566028	L2a	407	-
chr11	44251775	44252944	L2a	276	-
chr11	45492291	45492812	L2a	354	-
chr11	45600340	45600854	L2a	280	+
chr11	50160001	50160565	L2a	291	-
chr11	55542873	55543467	L2a	326	+
chr11	60579323	60580057	L2a	302	-
chr11	72128617	72129503	L2a	281	+
chr11	73004331	73005619	L2a	279	+
chr11	85951040	85951598	L2a	287	+
chr11	89051731	89052438	L2a	366	-
chr11	91348013	91348613	L2a	333	+
chr11	97190678	97191625	L2a	326	+
chr11	97696093	97696949	L2a	342	+
chr11	99432507	99433325	L2a	340	-
chr11	99921190	99921760	L2a	333	+
chr11	100138556	100139581	L2a	320	-
chr11	100139875	100141482	L2a	320	-
chr11	109494923	109495473	L2a	365	-
chr11	115683968	115684773	L2a	357	-
chr11	115835990	115836514	L2a	274	-
chr11	120080317	120080910	L2a	303	+
chr11	120725829	120726788	L2a	330	-
chr11	121719730	121720989	L2a	338	+
chr11	124855790	124856936	L2a	285	+
chr11	124950723	124951284	L2a	270	+
chr11	124951773	124953630	L2a	272	+
chr11	126721950	126722460	L2a	362	+
chr11	129163380	129164210	L2a	311	+
chr11	131122280	131122797	L2a	336	-
chr11	131602574	131603293	L2a	339	+
chr11	131708688	131710096	L2a	295	-
chr11	131966214	131967290	L2a	305	-
chr11	132031197	132031752	L2a	282	-
chr12	5706219	5706797	L2a	279	+
chr12	10990316	10991179	L2a	324	-
chr12	16792454	16793194	L2a	330	-
chr12	16871027	16871585	L2a	376	-
chr12	17673998	17674873	L2a	331	-
chr12	18650765	18651518	L2a	315	+
chr12	19535483	19536176	L2a	319	-
chr12	21056332	21057688	L2a	346	-
chr12	21524322	21525105	L2a	362	+
chr12	24392051	24392803	L2a	330	+
chr12	24519203	24519803	L2a	324	-
chr12	26264942	26265780	L2a	259	-
chr12	26526106	26526969	L2a	346	-
chr12	29921353	29921940	L2a	301	+
chr12	31586992	31587526	L2a	258	+
chr12	38492653	38493453	L2a	299	-
chr12	42726886	42728907	L2a	293	+
chr12	43457077	43457942	L2a	311	+
chr12	44465043	44465721	L2a	311	-
chr12	47367674	47369515	L2a	330	-
chr12	58278295	58278813	L2a	376	+
chr12	60428344	60430022	L2a	328	+
chr12	60592791	60593713	L2a	372	-
chr12	60813307	60814022	L2a	332	+
chr12	61813957	61814568	L2a	377	-
chr12	64380402	64380947	L2a	301	-
chr12	68089371	68090524	L2a	292	+
chr12	68549399	68551077	L2a	307	+
chr12	69543364	69543978	L2a	301	-
chr12	71167084	71167920	L2a	327	-
chr12	72196603	72197196	L2a	299	+
chr12	72386355	72387611	L2a	291	+
chr12	72509099	72509833	L2a	352	+
chr12	72732914	72734376	L2a	322	+
chr12	75264762	75265263	L2a	300	+
chr12	76494344	76494948	L2a	265	-
chr12	80663328	80664934	L2a	323	+
chr12	81492259	81493721	L2a	323	-
chr12	82068114	82068796	L2a	395	-
chr12	83285812	83286350	L2a	297	-
chr12	83286787	83287564	L2a	326	-
chr12	86226479	86227286	L2a	368	+
chr12	91761398	91762496	L2a	340	+
chr12	94518299	94518886	L2a	257	+
chr12	100826713	100827598	L2a	278	+
chr12	106004068	106004802	L2a	264	-
chr12	107736110	107737102	L2a	303	-
chr12	112015684	112016222	L2a	303	+
chr12	112552941	112553676	L2a	265	+
chr12	113551566	113552108	L2a	340	+
chr12	113711816	113712464	L2a	267	+
chr12	114190269	114190870	L2a	303	+
chr12	115570890	115571461	L2a	319	-
chr12	115894274	115894866	L2a	253	-
chr12	128355439	128356092	L2a	289	+
chr12	128716508	128717196	L2a	356	-
chr12	129431500	129432098	L2a	298	+
chr13	23115451	23116416	L2a	316	+
chr13	26099364	26101189	L2a	280	-
chr13	26192989	26194314	L2a	277	-
chr13	28871524	28872374	L2a	316	-
chr13	31259942	31260542	L2a	341	+
chr13	43089224	43089787	L2a	348	-
chr13	45156855	45157560	L2a	285	-
chr13	48637336	48637965	L2a	336	-
chr13	53767613	53768756	L2a	321	-
chr13	54729129	54729745	L2a	339	+
chr13	54893738	54894893	L2a	339	+
chr13	54895106	54896429	L2a	342	+
chr13	55312557	55313570	L2a	375	+
chr13	61876006	61876899	L2a	390	+
chr13	64253169	64253957	L2a	343	+
chr13	69020425	69020980	L2a	399	-
chr13	89836384	89837724	L2a	400	-
chr13	90447789	90448945	L2a	366	+
chr13	92735980	92736872	L2a	391	+
chr13	96322583	96323561	L2a	287	+
chr13	96423259	96423872	L2a	268	-
chr13	96649484	96650360	L2a	307	+
chr13	96739278	96740274	L2a	295	+
chr13	98123977	98124749	L2a	286	+
chr14	28240024	28240855	L2a	357	-
chr14	28746261	28747199	L2a	277	+
chr14	28802662	28803402	L2a	328	+
chr14	28803756	28804490	L2a	328	+
chr14	30032085	30033209	L2a	277	+
chr14	33277371	33278531	L2a	323	-
chr14	38378914	38379799	L2a	276	-
chr14	38652876	38653472	L2a	291	+
chr14	38653473	38654539	L2a	254	+
chr14	43139613	43140303	L2a	379	-
chr14	51958862	51959679	L2a	286	+
chr14	53272049	53273111	L2a	303	-
chr14	55853207	55853754	L2a	332	+
chr14	61190378	61190916	L2a	310	+
chr14	62507392	62508701	L2a	344	-
chr14	71353273	71353834	L2a	306	-
chr14	79923280	79923852	L2a	368	+
chr14	82439552	82440072	L2a	340	+
chr14	83709694	83710910	L2a	329	-
chr14	83710908	83712676	L2a	350	-
chr14	84606489	84607268	L2a	404	+
chr14	88785486	88786477	L2a	272	+
chr14	89639868	89640566	L2a	348	-
chr14	94412015	94412888	L2a	286	+
chr14	95593617	95594764	L2a	363	+
chr14	95634908	95635623	L2a	267	+
chr14	98251185	98251780	L2a	298	-
chr14	98830002	98830810	L2a	362	+
chr15	26341784	26342753	L2a	309	+
chr15	26848895	26849406	L2a	333	+
chr15	46856332	46857020	L2a	344	-
chr15	49747179	49748202	L2a	298	-
chr15	71605344	71606162	L2a	282	-
chr15	86216668	86217304	L2a	337	+
chr15	87266899	87268001	L2a	351	+
chr15	91618293	91619209	L2a	324	-
chr15	91893781	91894537	L2a	364	-
chr16	3315493	3316302	L2a	325	+
chr16	3570357	3570867	L2a	312	-
chr16	7872427	7873047	L2a	295	-
chr16	9418030	9418633	L2a	321	+
chr16	19605356	19605974	L2a	319	+
chr16	22645828	22646611	L2a	281	+
chr16	22979635	22980346	L2a	239	-
chr16	22988763	22989363	L2a	302	-
chr16	24104351	24104908	L2a	277	-
chr16	35129259	35130003	L2a	325	+
chr16	49402783	49403400	L2a	306	-
chr16	50705786	50706548	L2a	274	-
chr16	54708512	54709197	L2a	295	-
chr16	54724732	54725256	L2a	301	+
chr16	61069468	61070022	L2a	367	-
chr16	64683643	64684202	L2a	383	+
chr16	64684558	64685084	L2a	387	+
chr16	64735313	64735997	L2a	346	-
chr16	64821881	64822396	L2a	358	+
chr16	68553068	68553612	L2a	317	-
chr16	71181728	71182997	L2a	326	-
chr16	83126780	83127448	L2a	349	-
chr17	4459733	4460252	L2a	231	-
chr17	6765441	6766337	L2a	263	+
chr17	13190017	13191125	L2a	341	-
chr17	22140827	22141598	L2a	356	-
chr17	50008798	50009406	L2a	250	-
chr17	51587846	51588393	L2a	318	+
chr17	51883219	51884645	L2a	295	+
chr17	52900279	52900937	L2a	384	-
chr17	54384277	54384787	L2a	336	+
chr17	70918540	70919285	L2a	395	+
chr17	71796219	71796791	L2a	298	+
chr18	4735003	4735516	L2a	322	+
chr18	6190553	6191706	L2a	289	-
chr18	7490079	7491090	L2a	310	-
chr18	10865004	10865609	L2a	358	-
chr18	15052951	15054717	L2a	329	-
chr18	29341782	29342505	L2a	330	+
chr18	31052276	31053318	L2a	341	-
chr18	31094921	31095612	L2a	327	-
chr18	33461153	33461942	L2a	366	-
chr18	38155654	38156477	L2a	357	+
chr18	38358813	38359373	L2a	368	-
chr18	39088555	39089091	L2a	378	-
chr18	40453019	40453950	L2a	322	-
chr18	41121100	41122053	L2a	358	-
chr18	41608817	41609890	L2a	370	+
chr18	43023644	43024197	L2a	329	-
chr18	46580545	46581622	L2a	315	-
chr18	53160180	53161844	L2a	322	+
chr18	53779844	53780518	L2a	318	+
chr18	65647736	65648587	L2a	335	-
chr18	77246459	77247300	L2a	346	+
chr18	77359932	77360545	L2a	363	+
chr19	5369782	5370521	L2a	306	+
chr19	13476746	13477469	L2a	281	+
chr19	15104338	15104862	L2a	326	-
chr19	27941490	27942161	L2a	334	-
chr19	29148790	29150170	L2a	289	-
chr19	30623104	30623897	L2a	317	+
chr19	31559733	31560259	L2a	330	+
chr19	37131312	37131828	L2a	324	-
chr19	37374507	37375234	L2a	276	-
chr19	37442092	37442713	L2a	361	-
chr19	37461607	37463230	L2a	278	+
chr19	37566605	37567310	L2a	298	+
chr19	37567361	37567907	L2a	374	+
chr19	37582178	37583243	L2a	313	+
chr19	44444849	44445817	L2a	266	+
chr19	46290871	46291517	L2a	198	+
chr19	49381327	49381895	L2a	318	-
chr19	51874235	51874976	L2a	396	-
chr19	51998044	51998662	L2a	350	+
chr19	54667054	54667610	L2a	299	-
chr19	56408752	56409276	L2a	350	+
chr19	56421692	56422233	L2a	349	-
chr19	56462685	56463374	L2a	288	-
chr19	56483318	56484483	L2a	336	+
chr19	56540838	56541718	L2a	321	+
chr19	56630093	56630702	L2a	307	-
chr19	56764383	56765171	L2a	347	+
chr2	6857921	6858459	L2a	359	+
chr2	20793079	20793704	L2a	341	-
chr2	22325819	22326710	L2a	329	+
chr2	22829152	22829860	L2a	291	+
chr2	47554138	47555212	L2a	312	-
chr2	47555770	47557081	L2a	317	-
chr2	48295610	48296416	L2a	249	-
chr2	54775054	54775736	L2a	295	+
chr2	63371062	63371586	L2a	285	+
chr2	64862832	64863671	L2a	327	+
chr2	72000173	72000757	L2a	292	+
chr2	75262068	75263433	L2a	277	-
chr2	77872337	77873614	L2a	336	+
chr2	80634114	80634931	L2a	329	-
chr2	81134518	81135160	L2a	333	-
chr2	99780061	99781463	L2a	297	+
chr2	105200166	105200885	L2a	300	-
chr2	107158096	107158958	L2a	392	+
chr2	113018362	113019350	L2a	358	-
chr2	116042900	116043488	L2a	330	+
chr2	116865777	116867271	L2a	337	-
chr2	123548721	123549579	L2a	334	+
chr2	123978347	123979052	L2a	319	-
chr2	124420902	124421724	L2a	350	+
chr2	136495013	136495695	L2a	330	+
chr2	136885693	136886460	L2a	281	-
chr2	140188498	140189168	L2a	358	+
chr2	148918422	148919379	L2a	344	-
chr2	169033149	169033694	L2a	262	-
chr2	174527225	174528094	L2a	293	-
chr2	182182231	182182897	L2a	343	+
chr2	191459918	191460625	L2a	264	+
chr2	196352913	196353554	L2a	289	+
chr2	228540497	228541328	L2a	380	-
chr2	236204787	236205683	L2a	276	+
chr20	1847769	1848392	L2a	285	-
chr20	2347779	2348544	L2a	291	-
chr20	3396363	3396966	L2a	245	-
chr20	8107093	8107745	L2a	316	+
chr20	10859665	10860596	L2a	289	+
chr20	16332940	16333510	L2a	329	+
chr20	41505662	41506664	L2a	284	+
chr20	43802803	43803367	L2a	334	+
chr20	49621344	49622068	L2a	325	+
chr20	51343234	51343760	L2a	239	-
chr20	52253951	52254751	L2a	300	+
chr20	54599793	54600305	L2a	307	-
chr20	54922588	54923223	L2a	365	-
chr20	54923409	54924152	L2a	354	-
chr20	55332660	55333222	L2a	358	-
chr20	55557597	55558192	L2a	345	-
chr20	55809924	55810637	L2a	339	+
chr20	56199617	56200233	L2a	284	+
chr21	5247311	5247824	L2a	310	+
chr21	9894631	9895383	L2a	375	-
chr21	9989981	9990697	L2a	331	+
chr21	10416623	10417435	L2a	278	-
chr21	10517432	10517967	L2a	287	+
chr21	21688276	21689165	L2a	319	-
chr21	26519106	26519693	L2a	286	-
chr21	28600922	28601604	L2a	311	+
chr21	29398465	29399333	L2a	276	+
chr21	35623512	35624292	L2a	375	+
chr21	38007026	38007542	L2a	275	-
chr21	40491195	40492114	L2a	334	+
chr22	34816171	34816785	L2a	269	-
chr22	39262210	39262934	L2a	281	+
chr22	44125213	44126194	L2a	324	-
chr22	47321771	47322381	L2a	344	+
chr3	1412435	1413322	L2a	359	-
chr3	1606358	1607501	L2a	330	-
chr3	1791589	1792090	L2a	313	-
chr3	5357267	5358849	L2a	361	+
chr3	10479155	10479748	L2a	339	+
chr3	10612224	10612811	L2a	302	+
chr3	10613560	10614271	L2a	297	+
chr3	21715694	21716845	L2a	311	+
chr3	27328191	27328834	L2a	303	-
chr3	54760059	54760967	L2a	316	-
chr3	55578101	55578609	L2a	362	+
chr3	59651224	59651883	L2a	336	-
chr3	62579326	62580009	L2a	281	-
chr3	62995021	62995523	L2a	272	+
chr3	65591133	65592169	L2a	304	+
chr3	74213079	74214090	L2a	369	-
chr3	74844349	74844876	L2a	300	-
chr3	76496416	76497202	L2a	300	+
chr3	78008732	78009592	L2a	378	-
chr3	78127437	78128177	L2a	330	+
chr3	79091459	79092494	L2a	326	-
chr3	80122011	80122539	L2a	392	+
chr3	82629688	82630379	L2a	398	-
chr3	88072216	88072796	L2a	329	+
chr3	97368751	97369565	L2a	368	-
chr3	103541291	103541856	L2a	339	-
chr3	120338346	120338971	L2a	315	-
chr3	134403777	134404683	L2a	278	-
chr3	137450751	137451318	L2a	303	-
chr3	143190816	143192944	L2a	330	+
chr3	147055684	147056277	L2a	389	+
chr3	153967485	153968074	L2a	310	+
chr3	157183028	157184099	L2a	281	+
chr3	165511971	165512746	L2a	366	+
chr3	175955625	175956342	L2a	327	-
chr3	175957183	175958290	L2a	323	-
chr3	176311048	176311560	L2a	379	-
chr3	195587834	195588990	L2a	330	-
chr4	108731	109471	L2a	271	+
chr4	316377	317181	L2a	263	-
chr4	1486329	1486947	L2a	290	+
chr4	1487248	1487932	L2a	300	+
chr4	5080075	5080643	L2a	272	+
chr4	6502812	6503519	L2a	301	+
chr4	11007737	11008344	L2a	296	-
chr4	11479965	11480863	L2a	280	-
chr4	13080689	13081354	L2a	325	+
chr4	15489606	15490131	L2a	258	+
chr4	17481956	17482504	L2a	244	+
chr4	21068192	21068877	L2a	373	+
chr4	21295406	21295908	L2a	340	+
chr4	22279441	22280248	L2a	351	-
chr4	26819459	26820043	L2a	301	+
chr4	27248395	27249716	L2a	303	+
chr4	27750357	27750978	L2a	337	-
chr4	28836467	28837050	L2a	422	+
chr4	31496172	31496948	L2a	346	+
chr4	32813172	32813848	L2a	356	+
chr4	33327970	33328729	L2a	374	-
chr4	34807607	34809278	L2a	353	+
chr4	34809516	34810257	L2a	356	+
chr4	34871663	34872346	L2a	330	-
chr4	38799827	38800383	L2a	309	-
chr4	45065867	45066502	L2a	360	-
chr4	45924563	45925081	L2a	333	-
chr4	47751898	47752400	L2a	291	+
chr4	52506802	52507615	L2a	261	+
chr4	53094614	53095705	L2a	277	+
chr4	57411887	57412493	L2a	312	+
chr4	58438987	58439875	L2a	339	+
chr4	58945764	58946811	L2a	401	+
chr4	59868625	59869208	L2a	335	-
chr4	60408286	60408803	L2a	347	+
chr4	61044498	61045256	L2a	336	-
chr4	61974989	61975979	L2a	307	-
chr4	62957649	62958247	L2a	370	-
chr4	62958971	62959794	L2a	337	-
chr4	64247899	64248751	L2a	351	+
chr4	64451190	64452101	L2a	355	+
chr4	64961060	64961787	L2a	374	-
chr4	65465859	65466753	L2a	334	-
chr4	66258970	66260001	L2a	327	+
chr4	75459861	75460463	L2a	325	+
chr4	78813099	78813990	L2a	267	+
chr4	91943400	91943937	L2a	349	-
chr4	92508243	92508939	L2a	331	-
chr4	97358751	97359842	L2a	305	+
chr4	101926495	101927048	L2a	318	-
chr4	107786877	107787516	L2a	311	+
chr4	113635987	113636496	L2a	313	+
chr4	113962501	113963255	L2a	325	+
chr4	125551217	125552032	L2a	302	-
chr4	130493872	130494604	L2a	341	-
chr4	133418639	133419297	L2a	344	-
chr4	134764426	134766182	L2a	373	+
chr4	135145895	135146598	L2a	302	-
chr4	135150888	135151903	L2a	354	+
chr4	146694875	146695480	L2a	367	+
chr4	149474755	149476230	L2a	264	-
chr4	152816043	152816771	L2a	308	+
chr4	160253718	160254476	L2a	320	+
chr4	160470363	160470958	L2a	311	+
chr4	170322647	170323649	L2a	325	+
chr4	175531456	175532182	L2a	341	-
chr4	176597591	176598656	L2a	311	-
chr4	178128528	178129249	L2a	349	-
chr4	178777828	178778511	L2a	344	-
chr4	178784035	178785500	L2a	330	-
chr4	179275161	179275786	L2a	388	-
chr4	179287012	179287516	L2a	366	-
chr4	179425657	179426669	L2a	337	-
chr4	181903769	181904363	L2a	305	+
chr4	187345431	187347174	L2a	301	+
chr4	187706276	187707042	L2a	342	-
chr4	188265981	188266884	L2a	306	+
chr4	188373807	188375614	L2a	346	-
chr4	189152328	189153362	L2a	313	-
chr5	4326743	4327598	L2a	364	+
chr5	5715504	5716062	L2a	319	-
chr5	9779972	9780632	L2a	335	+
chr5	12357166	12358672	L2a	350	+
chr5	12707254	12708094	L2a	335	+
chr5	15216877	15217508	L2a	320	-
chr5	15246299	15246822	L2a	304	+
chr5	15745342	15746471	L2a	338	-
chr5	16287237	16288923	L2a	328	-
chr5	16294616	16295167	L2a	344	+
chr5	24482045	24483021	L2a	361	-
chr5	24794852	24795599	L2a	395	+
chr5	27608795	27609429	L2a	330	-
chr5	27705718	27706322	L2a	360	-
chr5	27906784	27907732	L2a	372	-
chr5	28025083	28025597	L2a	365	-
chr5	29484788	29485298	L2a	368	+
chr5	29571929	29572528	L2a	326	-
chr5	30837591	30838186	L2a	302	-
chr5	33263808	33264404	L2a	374	-
chr5	33383979	33384506	L2a	300	-
chr5	42541070	42542552	L2a	304	-
chr5	44345447	44346686	L2a	348	+
chr5	44991766	44992546	L2a	322	+
chr5	51433444	51434069	L2a	381	+
chr5	51434089	51434980	L2a	368	+
chr5	51671725	51672625	L2a	347	+
chr5	51849832	51850782	L2a	337	-
chr5	64457223	64457726	L2a	273	+
chr5	83274411	83275293	L2a	345	-
chr5	88601733	88602248	L2a	261	+
chr5	92622716	92624468	L2a	345	-
chr5	95097204	95097874	L2a	358	-
chr5	109872583	109873116	L2a	317	+
chr5	132562033	132563726	L2a	278	-
chr5	140090453	140091218	L2a	265	-
chr5	140756230	140756830	L2a	322	-
chr5	157170888	157171445	L2a	295	-
chr5	162613231	162614514	L2a	327	+
chr5	164199665	164200223	L2a	293	-
chr5	166888510	166889211	L2a	301	-
chr5	167631012	167631556	L2a	360	-
chr5	170132061	170132579	L2a	298	-
chr5	171597502	171598044	L2a	356	+
chr5	172462598	172463210	L2a	264	-
chr5	173444325	173444931	L2a	305	-
chr5	178717106	178718068	L2a	319	-
chr5	178939405	178939965	L2a	329	+
chr5	179030860	179031754	L2a	349	+
chr5	180262880	180263703	L2a	297	+
chr6	8643167	8643971	L2a	323	+
chr6	12890319	12891006	L2a	281	+
chr6	13342052	13342698	L2a	293	-
chr6	14710222	14710771	L2a	285	-
chr6	15796093	15796738	L2a	284	-
chr6	26639698	26640291	L2a	300	+
chr6	26643016	26643518	L2a	288	+
chr6	27278018	27278612	L2a	326	-
chr6	27443140	27444800	L2a	300	+
chr6	27448098	27448984	L2a	311	+
chr6	32464678	32465481	L2a	349	+
chr6	32466543	32467135	L2a	346	+
chr6	34510195	34510713	L2a	328	+
chr6	47843585	47844157	L2a	357	+
chr6	51764852	51765864	L2a	335	+
chr6	54924701	54925411	L2a	285	+
chr6	55554766	55555598	L2a	304	+
chr6	55701805	55702412	L2a	318	-
chr6	60626022	60627146	L2a	339	-
chr6	61097873	61098512	L2a	283	+
chr6	63205076	63205682	L2a	273	+
chr6	65389823	65390601	L2a	388	-
chr6	65958927	65959793	L2a	396	+
chr6	74095578	74096325	L2a	358	+
chr6	74920160	74920664	L2a	352	+
chr6	76721443	76722714	L2a	372	-
chr6	78356342	78356899	L2a	384	-
chr6	80750758	80751279	L2a	390	+
chr6	80897071	80898964	L2a	311	-
chr6	84970633	84971596	L2a	353	+
chr6	90061062	90062126	L2a	313	-
chr6	94205121	94205645	L2a	374	-
chr6	101102352	101103066	L2a	294	+
chr6	102193643	102194218	L2a	335	-
chr6	102357123	102357627	L2a	353	-
chr6	105463879	105465874	L2a	283	-
chr6	105517949	105518872	L2a	323	+
chr6	105711525	105712183	L2a	285	+
chr6	111885467	111886216	L2a	329	-
chr6	112024155	112025051	L2a	254	+
chr6	113794627	113795357	L2a	293	+
chr6	115091278	115092094	L2a	296	+
chr6	117047781	117048505	L2a	354	+
chr6	118090258	118091228	L2a	350	-
chr6	119925737	119926582	L2a	301	+
chr6	121779344	121780284	L2a	339	-
chr6	123098742	123100097	L2a	327	+
chr6	130331951	130333044	L2a	347	-
chr6	132494313	132495034	L2a	355	-
chr6	136094316	136094826	L2a	224	+
chr6	137237903	137238744	L2a	289	+
chr6	138142094	138142948	L2a	355	-
chr6	148733884	148734597	L2a	364	+
chr6	150138453	150138970	L2a	382	-
chr6	151539273	151540096	L2a	271	+
chr6	151540846	151541389	L2a	271	+
chr6	165887575	165888283	L2a	311	+
chr6	166055793	166056402	L2a	316	+
chr6	166807331	166807934	L2a	294	+
chr6	170202981	170203639	L2a	340	-
chr7	688426	688936	L2a	307	+
chr7	7406369	7406966	L2a	355	-
chr7	8864293	8864837	L2a	308	+
chr7	15094580	15095828	L2a	333	-
chr7	15368897	15369813	L2a	327	+
chr7	19040387	19041051	L2a	299	-
chr7	19992352	19993146	L2a	386	-
chr7	24332608	24333472	L2a	280	-
chr7	28364494	28365272	L2a	347	+
chr7	30717109	30717640	L2a	246	-
chr7	32091277	32092026	L2a	303	-
chr7	34125927	34126480	L2a	334	-
chr7	42555939	42557789	L2a	311	-
chr7	46003323	46004571	L2a	299	-
chr7	51687888	51688395	L2a	306	+
chr7	51749907	51751302	L2a	315	+
chr7	52003015	52003736	L2a	369	-
chr7	52238551	52239243	L2a	322	+
chr7	52531436	52532172	L2a	359	+
chr7	52934953	52935950	L2a	331	-
chr7	54428150	54428672	L2a	349	-
chr7	57368824	57369385	L2a	322	+
chr7	57514827	57515654	L2a	349	-
chr7	68458403	68458981	L2a	326	-
chr7	71352415	71353114	L2a	319	-
chr7	71517662	71518212	L2a	333	-
chr7	80129717	80130496	L2a	296	-
chr7	83178058	83178611	L2a	337	-
chr7	83179126	83179650	L2a	359	-
chr7	89274786	89275812	L2a	329	+
chr7	90792196	90792819	L2a	345	+
chr7	98631939	98632646	L2a	314	-
chr7	110957465	110958049	L2a	319	+
chr7	111343857	111344572	L2a	354	+
chr7	113762023	113762547	L2a	331	-
chr7	122866746	122867260	L2a	353	+
chr7	128194165	128194730	L2a	261	-
chr7	131975301	131976012	L2a	296	+
chr7	146362191	146362729	L2a	346	-
chr7	147514712	147515317	L2a	296	+
chr7	148225049	148226008	L2a	268	-
chr7	154442771	154443491	L2a	342	+
chr7	156031928	156032584	L2a	322	+
chr8	4009693	4011654	L2a	351	+
chr8	4927745	4928484	L2a	344	+
chr8	5519150	5519760	L2a	364	+
chr8	14040358	14041262	L2a	346	-
chr8	15018201	15018721	L2a	331	-
chr8	27099066	27099860	L2a	290	+
chr8	31313806	31314391	L2a	298	-
chr8	32097593	32098260	L2a	322	-
chr8	34375701	34377648	L2a	369	+
chr8	34769048	34769746	L2a	390	+
chr8	36607307	36608710	L2a	392	+
chr8	54609503	54610845	L2a	313	+
chr8	54612592	54613123	L2a	295	+
chr8	65019437	65020860	L2a	298	+
chr8	67906336	67906889	L2a	361	-
chr8	68932760	68933587	L2a	385	-
chr8	75554592	75555136	L2a	328	-
chr8	77971835	77972385	L2a	396	-
chr8	80693329	80694136	L2a	307	-
chr8	80870281	80871700	L2a	317	+
chr8	82089668	82090356	L2a	375	+
chr8	87654211	87654768	L2a	309	-
chr8	89128679	89129257	L2a	323	+
chr8	91656927	91658271	L2a	380	+
chr8	92379601	92380217	L2a	377	-
chr8	96063275	96063967	L2a	365	+
chr8	96207485	96208068	L2a	296	+
chr8	97226415	97227074	L2a	315	+
chr8	99429458	99430099	L2a	310	+
chr8	112051062	112052398	L2a	373	-
chr8	112159356	112160103	L2a	346	+
chr8	116251883	116252676	L2a	300	-
chr8	117287734	117288302	L2a	378	+
chr8	119565353	119566176	L2a	346	+
chr8	120271392	120272059	L2a	375	-
chr8	121840396	121841021	L2a	325	+
chr8	128415090	128415703	L2a	342	+
chr8	129745019	129745553	L2a	291	+
chr8	132094246	132094877	L2a	318	+
chr8	134344608	134345125	L2a	297	-
chr8	136070375	136071020	L2a	326	+
chr8	136532938	136533536	L2a	330	+
chr8	137176203	137176747	L2a	392	+
chr8	137388765	137389332	L2a	402	+
chr8	143647461	143648995	L2a	319	-
chr9	1346082	1346678	L2a	286	+
chr9	24429556	24431054	L2a	328	+
chr9	25587281	25589320	L2a	328	-
chr9	78122340	78123548	L2a	284	+
chr9	98526183	98526737	L2a	271	+
chr9	100644487	100645199	L2a	317	-
chr9	111568830	111569495	L2a	260	-
chr9	113052924	113055516	L2a	317	+
chr9	115813352	115813933	L2a	326	+
chr9	115908628	115909630	L2a	326	-
chr9	115984405	115985207	L2a	338	+
chr9	116060615	116061296	L2a	414	+
chrX	7865098	7866321	L2a	329	-
chrX	64820804	64821388	L2a	261	-
chrX	105409918	105410543	L2a	324	-
chr1	7160381	7161193	L2b	364	+
chr1	8228088	8228602	L2b	320	-
chr1	20164610	20165536	L2b	345	+
chr1	29628376	29628924	L2b	374	-
chr1	29993035	29993708	L2b	378	-
chr1	33925637	33926218	L2b	349	+
chr1	59194083	59194584	L2b	366	+
chr1	70964833	70965492	L2b	391	-
chr1	75414408	75415155	L2b	374	-
chr1	101330296	101331052	L2b	359	-
chr1	101331429	101332349	L2b	352	-
chr1	106042403	106042933	L2b	393	+
chr1	112150850	112151688	L2b	356	-
chr1	187544082	187545255	L2b	394	+
chr1	218000095	218001918	L2b	366	+
chr1	229975014	229976006	L2b	322	-
chr1	236900821	236901435	L2b	305	-
chr10	2457537	2458103	L2b	381	-
chr10	10820767	10821317	L2b	402	-
chr10	20308495	20309933	L2b	396	-
chr10	100568710	100569225	L2b	332	-
chr10	108503586	108504160	L2b	402	+
chr10	112615458	112615964	L2b	314	-
chr10	125578615	125579156	L2b	315	+
chr11	13107239	13108372	L2b	335	+
chr11	28859147	28859868	L2b	401	+
chr11	30059939	30060458	L2b	326	+
chr11	57274067	57274609	L2b	309	+
chr12	12972070	12972716	L2b	357	-
chr12	40651954	40653905	L2b	307	+
chr12	92100437	92101179	L2b	391	-
chr12	111280966	111281601	L2b	357	+
chr12	127327465	127328231	L2b	374	+
chr12	128697603	128698170	L2b	337	+
chr12	129979907	129980449	L2b	366	-
chr13	22410535	22411074	L2b	381	+
chr13	32861625	32862427	L2b	405	+
chr13	33741593	33742213	L2b	381	+
chr13	48972689	48973929	L2b	346	-
chr13	53461421	53462005	L2b	349	-
chr13	92438515	92439432	L2b	389	-
chr13	109969770	109970414	L2b	381	-
chr14	29520739	29521557	L2b	376	+
chr14	36568394	36568983	L2b	263	-
chr14	49264766	49265895	L2b	383	-
chr14	80270475	80270994	L2b	388	-
chr14	93492877	93493652	L2b	380	-
chr14	98367129	98367741	L2b	372	-
chr14	98511725	98512314	L2b	365	+
chr14	98759990	98760689	L2b	390	+
chr14	98872812	98873590	L2b	368	+
chr15	79820761	79821552	L2b	319	+
chr15	86217349	86218017	L2b	359	-
chr15	87132452	87132979	L2b	385	-
chr15	87729237	87729793	L2b	363	+
chr15	93632820	93633354	L2b	348	+
chr16	5703015	5703567	L2b	367	-
chr16	6193782	6194407	L2b	358	+
chr16	13693393	13694114	L2b	377	-
chr16	27788165	27788678	L2b	381	+
chr16	35375932	35376539	L2b	369	+
chr16	49429025	49429721	L2b	372	+
chr16	54731005	54732163	L2b	345	+
chr16	61633617	61634121	L2b	382	+
chr16	62058287	62058891	L2b	378	+
chr16	64297114	64297811	L2b	420	+
chr16	83575362	83575899	L2b	362	+
chr16	84529036	84529648	L2b	304	-
chr17	4621723	4622296	L2b	268	+
chr17	10493554	10494225	L2b	338	+
chr17	10862993	10863580	L2b	374	+
chr17	14610712	14611224	L2b	366	-
chr17	14632476	14632989	L2b	378	+
chr17	16632030	16632544	L2b	350	+
chr17	65809135	65810253	L2b	335	-
chr18	4522163	4522762	L2b	401	-
chr18	27833200	27833830	L2b	412	+
chr18	40043772	40044430	L2b	395	-
chr18	52491522	52492893	L2b	378	-
chr18	57146330	57147022	L2b	370	+
chr19	8996347	8996873	L2b	358	-
chr19	29540662	29541344	L2b	338	-
chr19	30657446	30658028	L2b	357	+
chr19	30658321	30658862	L2b	345	+
chr19	33287698	33288293	L2b	359	+
chr19	35431148	35431681	L2b	284	+
chr19	50532273	50532820	L2b	385	+
chr19	53983461	53983976	L2b	315	-
chr19	56618414	56619140	L2b	367	-
chr2	3850825	3851370	L2b	350	-
chr2	22596083	22596725	L2b	343	-
chr2	29853161	29853898	L2b	332	+
chr2	106614022	106615004	L2b	373	-
chr2	133381981	133382949	L2b	359	+
chr2	134846707	134847240	L2b	306	-
chr2	191220208	191221051	L2b	366	-
chr20	1063239	1064276	L2b	349	+
chr20	11524754	11525346	L2b	365	-
chr20	43344502	43345096	L2b	335	+
chr20	46271241	46272177	L2b	343	+
chr20	47776966	47777468	L2b	328	-
chr20	57035771	57036797	L2b	363	+
chr20	57763427	57764137	L2b	315	-
chr20	57926476	57927032	L2b	380	-
chr21	5228212	5228777	L2b	336	+
chr21	9776414	9776960	L2b	384	+
chr21	29354059	29355157	L2b	382	-
chr21	40301124	40301763	L2b	421	+
chr21	40804629	40805286	L2b	368	+
chr3	9143789	9144448	L2b	342	+
chr3	27870211	27870877	L2b	389	-
chr3	39243797	39244312	L2b	374	+
chr3	75510152	75510817	L2b	341	+
chr3	85193817	85194389	L2b	383	-
chr3	137461868	137462536	L2b	411	-
chr3	176621407	176622039	L2b	344	-
chr3	196758078	196758632	L2b	343	-
chr4	7555544	7556186	L2b	327	-
chr4	10462123	10462632	L2b	329	+
chr4	16878382	16879152	L2b	364	+
chr4	43006990	43007760	L2b	378	-
chr4	97450276	97450778	L2b	370	-
chr4	140278776	140279468	L2b	363	+
chr4	148757330	148757935	L2b	334	-
chr4	186450031	186450724	L2b	365	+
chr5	12543116	12543850	L2b	391	-
chr5	38060687	38061368	L2b	371	+
chr5	60322427	60324182	L2b	402	+
chr5	61208249	61208777	L2b	307	+
chr5	63302472	63303076	L2b	387	+
chr5	145580898	145581414	L2b	405	+
chr5	147595746	147596398	L2b	355	-
chr5	152965061	152965562	L2b	368	+
chr5	162388990	162389572	L2b	374	+
chr5	166264826	166265607	L2b	400	-
chr5	167875042	167875733	L2b	339	-
chr5	178886244	178886914	L2b	371	-
chr6	5794182	5794941	L2b	341	-
chr6	24338942	24339471	L2b	354	+
chr6	25156544	25157112	L2b	333	+
chr6	60776697	60777475	L2b	383	+
chr6	69874940	69876171	L2b	339	-
chr6	71626583	71627527	L2b	406	+
chr6	74036148	74037046	L2b	304	+
chr6	100701592	100702696	L2b	376	-
chr6	109951180	109951733	L2b	355	-
chr6	165092493	165093194	L2b	371	-
chr7	8256074	8256826	L2b	367	+
chr7	10090632	10091877	L2b	393	+
chr7	24349133	24349914	L2b	334	-
chr7	34114454	34114995	L2b	375	-
chr7	34143868	34144594	L2b	356	-
chr7	52528164	52528916	L2b	436	-
chr7	54078876	54079517	L2b	394	-
chr7	56602476	56603005	L2b	360	+
chr7	64409506	64410088	L2b	377	-
chr7	71379020	71380329	L2b	347	-
chr7	71501560	71502235	L2b	390	+
chr7	90971170	90971748	L2b	358	-
chr7	111343137	111343670	L2b	375	+
chr7	131887690	131888530	L2b	390	-
chr7	146404430	146405031	L2b	374	+
chr7	147424208	147425129	L2b	296	+
chr7	153639711	153640215	L2b	374	-
chr7	157036304	157037118	L2b	342	+
chr8	2036639	2037600	L2b	356	-
chr8	14838862	14839528	L2b	320	-
chr8	34871201	34873260	L2b	411	+
chr8	34957885	34958903	L2b	340	-
chr8	52354140	52354820	L2b	293	-
chr8	66992864	66993833	L2b	331	+
chr8	78088505	78089087	L2b	390	-
chr8	86443527	86444879	L2b	290	-
chr8	108681847	108682610	L2b	386	+
chr8	134332804	134333338	L2b	398	-
chr9	16235229	16235918	L2b	337	+
chr9	80421686	80423107	L2b	394	+
chr9	92044050	92045009	L2b	365	-
chr9	101328490	101329196	L2b	357	-
chr9	120252385	120252901	L2b	301	-
chr9	127522528	127523071	L2b	312	+
chr9	130495634	130496138	L2b	413	-
chr1	67875126	67875663	L2	407	-
chr1	82731843	82732363	L2	405	+
chr1	90063420	90063931	L2	357	-
chr1	98108037	98108600	L2	390	-
chr1	104343012	104344421	L2	350	+
chr1	110955486	110956820	L2	378	-
chr1	117873588	117874144	L2	393	+
chr1	172615247	172616178	L2	290	+
chr1	176315989	176316491	L2	397	+
chr1	237128461	237129096	L2	288	-
chr1	240255443	240256134	L2	389	-
chr1	246728312	246728870	L2	310	+
chr10	9709824	9710913	L2	423	+
chr10	13641206	13641878	L2	266	-
chr10	28844364	28844877	L2	279	-
chr10	30980074	30980815	L2	331	-
chr10	45599254	45599763	L2	320	-
chr10	66648663	66649223	L2	361	-
chr10	104971083	104972040	L2	411	-
chr10	106285254	106286244	L2	387	-
chr11	28851463	28852094	L2	335	+
chr11	38486465	38487035	L2	427	-
chr11	44709740	44710361	L2	272	-
chr11	97584624	97585226	L2	362	+
chr11	98101173	98101726	L2	386	-
chr11	103296855	103297393	L2	383	+
chr11	121006878	121008179	L2	335	-
chr11	125046554	125047919	L2	267	+
chr11	132358433	132358984	L2	365	+
chr12	18530005	18530590	L2	370	+
chr12	18581587	18582099	L2	297	-
chr12	22349237	22349855	L2	389	-
chr12	45315537	45316052	L2	375	+
chr12	50531347	50532222	L2	376	-
chr12	54951446	54951991	L2	396	+
chr12	58516370	58517753	L2	411	-
chr12	75023267	75023880	L2	287	+
chr12	77736772	77737303	L2	393	-
chr12	86431966	86432691	L2	381	-
chr12	126137493	126138495	L2	386	-
chr13	40248589	40249434	L2	303	-
chr13	54652917	54653474	L2	411	+
chr13	56421778	56422291	L2	462	-
chr13	57394166	57395137	L2	345	+
chr13	63873083	63873731	L2	351	+
chr13	70018532	70019479	L2	431	-
chr13	70875409	70876097	L2	408	-
chr13	83014139	83014796	L2	428	-
chr13	90905382	90906061	L2	331	-
chr13	91439389	91439993	L2	351	+
chr13	92355367	92356040	L2	322	+
chr13	92479057	92479797	L2	365	-
chr13	96106568	96107554	L2	325	-
chr13	96669912	96670704	L2	309	-
chr13	107127304	107128037	L2	390	-
chr13	108668899	108669552	L2	299	-
chr13	110100213	110100803	L2	411	+
chr14	32843960	32844568	L2	384	+
chr14	37425714	37426229	L2	388	-
chr14	37835322	37835849	L2	344	-
chr14	46118272	46119273	L2	399	+
chr14	68533278	68534663	L2	326	-
chr14	80924859	80925423	L2	339	-
chr14	83804570	83805391	L2	401	+
chr14	83914176	83915696	L2	412	+
chr14	86826298	86827521	L2	381	-
chr14	89838826	89839399	L2	402	-
chr14	91695610	91697519	L2	329	-
chr14	93427961	93428479	L2	401	-
chr14	104235577	104236254	L2	304	-
chr15	47753021	47753643	L2	399	-
chr15	59744054	59744643	L2	271	-
chr15	73381155	73382201	L2	342	+
chr15	94482186	94483113	L2	397	-
chr15	101604179	101604863	L2	314	+
chr16	3313364	3313947	L2	347	+
chr16	6379460	6380200	L2	380	-
chr16	19769501	19770074	L2	407	-
chr16	20515110	20515777	L2	390	+
chr16	62495138	62495661	L2	369	-
chr16	75173713	75174230	L2	267	-
chr16	82597887	82598452	L2	346	-
chr16	87079377	87080019	L2	395	-
chr17	10490194	10490925	L2	381	-
chr17	11069909	11070463	L2	328	-
chr17	11351864	11352429	L2	436	-
chr17	15712290	15712940	L2	390	+
chr17	19619143	19619845	L2	357	+
chr17	21555961	21556604	L2	308	-
chr17	22718405	22719031	L2	344	+
chr17	68618485	68619030	L2	399	+
chr18	28631846	28632635	L2	310	-
chr18	34343028	34343656	L2	388	+
chr18	37198369	37199080	L2	369	-
chr18	42587509	42588410	L2	410	+
chr18	49304232	49305950	L2	317	+
chr18	69297048	69297629	L2	383	-
chr18	72764447	72765116	L2	357	+
chr18	75645357	75645959	L2	326	-
chr19	17260628	17261289	L2	305	+
chr19	28075679	28076341	L2	342	-
chr19	37122626	37123248	L2	295	+
chr19	37472771	37474105	L2	262	-
chr19	44482979	44483986	L2	397	+
chr19	56734566	56735125	L2	366	-
chr19	56746345	56747005	L2	362	-
chr19	56758453	56759036	L2	369	-
chr19	57614747	57615297	L2	340	-
chr19	58163639	58164190	L2	355	-
chr19	58233656	58234181	L2	374	+
chr2	5153124	5153939	L2	398	+
chr2	7063118	7063853	L2	392	-
chr2	21990613	21991293	L2	338	+
chr2	22113583	22114556	L2	330	+
chr2	49520609	49521275	L2	403	-
chr2	81897093	81897602	L2	389	+
chr2	107534453	107535054	L2	319	+
chr2	185010559	185011700	L2	365	+
chr2	186065088	186065809	L2	344	-
chr2	186148588	186149171	L2	397	-
chr2	199208157	199208842	L2	361	+
chr2	210872505	210873553	L2	299	+
chr2	221399535	221400419	L2	353	+
chr2	233501202	233501874	L2	270	-
chr20	1067348	1068083	L2	292	+
chr20	11771447	11772203	L2	338	+
chr20	13740864	13741397	L2	316	+
chr20	46272191	46272727	L2	275	-
chr20	63014306	63014933	L2	349	+
chr21	10392053	10392616	L2	365	-
chr22	11044843	11045406	L2	360	-
chr22	34057989	34058597	L2	325	+
chr22	47731827	47732328	L2	330	+
chr22	48019094	48020144	L2	357	-
chr3	13899495	13900053	L2	347	-
chr3	43351632	43352308	L2	281	+
chr3	43629429	43630182	L2	270	-
chr3	44717996	44718532	L2	342	+
chr3	76148152	76149455	L2	351	+
chr3	89904741	89905859	L2	324	-
chr3	94720519	94721089	L2	361	-
chr3	104129609	104131005	L2	345	-
chr3	105475795	105476515	L2	371	+
chr3	121031750	121032425	L2	353	-
chr3	146714762	146715314	L2	385	-
chr3	166496008	166496784	L2	445	-
chr3	169964238	169964963	L2	386	-
chr3	173476498	173477260	L2	398	-
chr3	174223456	174223993	L2	419	+
chr4	11824482	11825153	L2	363	+
chr4	17208765	17209341	L2	378	+
chr4	20778671	20779491	L2	419	-
chr4	26676751	26677314	L2	372	+
chr4	26680385	26680955	L2	417	+
chr4	28341057	28341572	L2	408	-
chr4	29235873	29236420	L2	367	+
chr4	58342984	58343803	L2	426	-
chr4	62535218	62535834	L2	338	-
chr4	62911126	62912005	L2	352	+
chr4	96522414	96522927	L2	392	-
chr4	125872013	125873239	L2	344	+
chr4	131428096	131428751	L2	393	+
chr4	140570633	140571250	L2	387	-
chr4	160383495	160384717	L2	330	+
chr4	162142180	162142702	L2	331	-
chr4	167450013	167450691	L2	349	-
chr4	180881343	180882032	L2	328	-
chr4	181912792	181913315	L2	444	-
chr4	186364437	186365377	L2	336	+
chr5	7202145	7202922	L2	316	-
chr5	7205385	7205913	L2	358	-
chr5	12862357	12863411	L2	357	-
chr5	12915135	12915798	L2	407	-
chr5	15213007	15213966	L2	362	-
chr5	15782601	15783982	L2	354	-
chr5	19392535	19393251	L2	371	-
chr5	26683138	26683853	L2	348	-
chr5	27957067	27957583	L2	362	-
chr5	29768981	29769667	L2	397	-
chr5	33475051	33475595	L2	387	+
chr5	41562016	41563134	L2	378	+
chr5	68782979	68783627	L2	399	-
chr5	102722822	102723869	L2	400	-
chr5	105074660	105075206	L2	365	+
chr5	109575049	109575642	L2	396	+
chr5	111898022	111898599	L2	304	-
chr5	113973723	113974699	L2	289	-
chr5	142485509	142486086	L2	369	+
chr5	150862919	150863429	L2	398	-
chr5	161641057	161641722	L2	382	+
chr6	1519797	1520389	L2	356	+
chr6	26434387	26434917	L2	308	-
chr6	48000288	48000897	L2	312	+
chr6	48312118	48312745	L2	389	+
chr6	48955399	48956308	L2	353	+
chr6	50528905	50529755	L2	403	-
chr6	56138380	56139120	L2	329	-
chr6	56153196	56154005	L2	327	+
chr6	61958052	61959193	L2	426	+
chr6	65156427	65157098	L2	389	+
chr6	68393571	68394182	L2	440	+
chr6	74797817	74798691	L2	371	-
chr6	93218704	93219535	L2	289	+
chr6	101734670	101735219	L2	369	-
chr6	112768221	112768867	L2	344	+
chr6	146749063	146749633	L2	374	-
chr6	155388982	155389579	L2	308	-
chr6	156143939	156144760	L2	396	-
chr6	158738042	158738653	L2	393	+
chr6	164420048	164421040	L2	375	+
chr6	164582791	164583945	L2	423	+
chr7	23228594	23229115	L2	306	-
chr7	28972806	28974040	L2	286	+
chr7	44335904	44336484	L2	380	-
chr7	45939349	45939923	L2	350	-
chr7	49573573	49574253	L2	330	+
chr7	53651536	53652055	L2	400	+
chr7	54381510	54382013	L2	395	-
chr7	63804141	63804665	L2	333	+
chr7	70801101	70801799	L2	322	+
chr7	92975925	92976862	L2	327	+
chr7	104744555	104745110	L2	271	+
chr7	106247132	106247691	L2	359	+
chr7	116683424	116684312	L2	391	+
chr7	123998847	123999564	L2	335	-
chr7	125902710	125903626	L2	417	-
chr7	126468264	126469424	L2	346	+
chr7	143989749	143990313	L2	322	+
chr7	148548044	148548862	L2	290	+
chr7	154715753	154716428	L2	404	+
chr7	156227939	156228583	L2	329	-
chr7	158932527	158933111	L2	390	-
chr8	15728157	15729028	L2	293	-
chr8	31257141	31257770	L2	389	-
chr8	31971949	31972755	L2	430	+
chr8	51613000	51613624	L2	406	-
chr8	56462695	56463265	L2	386	+
chr8	72901857	72902546	L2	402	-
chr8	87166008	87166574	L2	390	+
chr8	101570438	101570975	L2	422	+
chr8	136925093	136925847	L2	355	-
chr9	3583492	3584748	L2	330	+
chr9	26192890	26193412	L2	331	-
chr9	26577400	26577997	L2	396	+
chr9	80705970	80706705	L2	327	+
chr9	88249674	88250283	L2	285	-
chr9	92042951	92043984	L2	304	+
chr9	96223590	96224094	L2	264	-
chr9	101413388	101414045	L2	348	-
chr9	112679137	112679662	L2	251	-
chrX	895452	896014	L2	378	+
chrX	13635896	13636843	L2	381	+
chr1	5320963	5321686	L2c	372	-
chr1	37279861	37280368	L2c	383	-
chr1	48377035	48377727	L2c	373	+
chr1	56970185	56970863	L2c	368	-
chr1	60320284	60321069	L2c	395	-
chr1	95591624	95592134	L2c	339	-
chr1	106040909	106041436	L2c	425	-
chr1	107390744	107391487	L2c	366	-
chr1	113510581	113511087	L2c	386	+
chr1	113692949	113693678	L2c	326	-
chr1	158826459	158827017	L2c	385	-
chr1	179750191	179751620	L2c	349	-
chr1	182107180	182107864	L2c	366	+
chr1	182437752	182438334	L2c	383	-
chr1	186503921	186504552	L2c	355	-
chr1	187462992	187463748	L2c	392	-
chr1	187851539	187852367	L2c	424	+
chr1	196614477	196615129	L2c	397	-
chr1	205035177	205035759	L2c	367	-
chr1	214184906	214185550	L2c	366	-
chr1	243603328	243603890	L2c	342	+
chr1	246975425	246976100	L2c	404	-
chr10	12952435	12952971	L2c	398	+
chr10	37619619	37620162	L2c	431	-
chr10	43559127	43559669	L2c	392	-
chr10	49680152	49680949	L2c	327	-
chr10	75583742	75584551	L2c	362	+
chr10	85099927	85100476	L2c	384	-
chr10	126150321	126150863	L2c	387	+
chr10	129187478	129187984	L2c	401	-
chr11	36334309	36334843	L2c	342	+
chr11	37258412	37258950	L2c	391	-
chr11	40621135	40621752	L2c	372	+
chr11	44508012	44508526	L2c	358	+
chr11	56406672	56408628	L2c	425	-
chr11	101285409	101286133	L2c	380	+
chr11	104489031	104489869	L2c	390	-
chr11	106283306	106284113	L2c	337	+
chr11	115586688	115587225	L2c	344	-
chr12	10644747	10645329	L2c	330	-
chr12	16871959	16873107	L2c	431	+
chr12	38973571	38974712	L2c	299	+
chr12	51944136	51944792	L2c	401	+
chr12	81154466	81155168	L2c	421	+
chr12	97057587	97058264	L2c	392	+
chr12	108372479	108373208	L2c	326	-
chr12	117342164	117343033	L2c	320	-
chr12	117822881	117823623	L2c	359	-
chr12	133076476	133077126	L2c	354	-
chr12	133135495	133136541	L2c	398	+
chr12	133136979	133137778	L2c	377	+
chr12	133182375	133182887	L2c	372	-
chr13	21489178	21489704	L2c	346	-
chr13	26433841	26434829	L2c	373	-
chr13	42802656	42803292	L2c	361	+
chr13	52069309	52069840	L2c	377	+
chr13	53091572	53092352	L2c	400	-
chr13	53478197	53478875	L2c	410	+
chr13	56785343	56785851	L2c	438	-
chr13	57913246	57915516	L2c	388	-
chr13	65385929	65386866	L2c	420	+
chr13	66288137	66288729	L2c	335	-
chr13	86742358	86743019	L2c	422	-
chr13	96478993	96479663	L2c	379	-
chr13	102054662	102055429	L2c	394	+
chr13	102927258	102928030	L2c	375	+
chr14	20250364	20250908	L2c	390	-
chr14	27095955	27096548	L2c	374	+
chr14	31623763	31624498	L2c	410	-
chr14	33046130	33046694	L2c	377	-
chr14	38051254	38051864	L2c	352	-
chr14	62618914	62619560	L2c	397	+
chr14	66000827	66001687	L2c	371	+
chr14	66946867	66947545	L2c	340	+
chr14	72639862	72641116	L2c	358	-
chr14	83658033	83658603	L2c	391	+
chr14	87306661	87307175	L2c	412	-
chr14	87528574	87529420	L2c	363	+
chr14	94475463	94477329	L2c	386	+
chr14	97038344	97039146	L2c	356	+
chr14	97721599	97722200	L2c	365	-
chr15	31579927	31580458	L2c	397	-
chr15	47594550	47595063	L2c	381	-
chr15	51262865	51264647	L2c	366	-
chr15	67288737	67289782	L2c	383	-
chr15	70229401	70230359	L2c	371	-
chr15	83497600	83498173	L2c	400	+
chr15	96914221	96914812	L2c	399	+
chr16	5560094	5560631	L2c	402	+
chr16	9453461	9454032	L2c	376	+
chr16	13669992	13670661	L2c	336	+
chr16	17566148	17566666	L2c	403	+
chr16	23703195	23704082	L2c	338	+
chr16	49303923	49304619	L2c	374	+
chr16	51893262	51893770	L2c	387	-
chr16	52078771	52079378	L2c	373	-
chr16	52609388	52610028	L2c	362	-
chr16	59801806	59802502	L2c	400	-
chr16	61345900	61346560	L2c	423	+
chr16	61393715	61394309	L2c	401	-
chr16	64535410	64535922	L2c	395	-
chr16	68552243	68552748	L2c	381	-
chr17	8967933	8968470	L2c	324	+
chr17	33364865	33365463	L2c	342	+
chr17	53911935	53912559	L2c	382	-
chr17	72290840	72291909	L2c	407	+
chr17	73801971	73802848	L2c	399	+
chr17	77627665	77628290	L2c	381	+
chr18	4459550	4460558	L2c	385	+
chr18	4816486	4817670	L2c	399	-
chr18	35243490	35245193	L2c	375	-
chr18	40676348	40677464	L2c	393	+
chr18	41058099	41059356	L2c	391	+
chr18	42643611	42644118	L2c	373	+
chr18	50532614	50533500	L2c	380	-
chr18	51505962	51506573	L2c	352	-
chr18	56340146	56341619	L2c	382	-
chr19	23328079	23328890	L2c	379	-
chr19	23476158	23476838	L2c	357	+
chr19	30927125	30928040	L2c	412	+
chr19	36875033	36875784	L2c	377	-
chr19	50043680	50044300	L2c	334	-
chr19	51791709	51792288	L2c	399	+
chr19	51830217	51831108	L2c	351	+
chr19	51831416	51832055	L2c	366	+
chr19	56856438	56857084	L2c	380	-
chr19	57616995	57617685	L2c	331	-
chr2	4475914	4476545	L2c	387	+
chr2	4843151	4844733	L2c	389	-
chr2	9735104	9735655	L2c	332	-
chr2	11933536	11934192	L2c	376	-
chr2	22847448	22848476	L2c	377	+
chr2	38143775	38145096	L2c	373	+
chr2	39678707	39679222	L2c	416	+
chr2	56955675	56956420	L2c	342	-
chr2	86794619	86795245	L2c	372	+
chr2	129257929	129258852	L2c	375	-
chr2	135253861	135254442	L2c	389	+
chr2	144734980	144735862	L2c	361	-
chr2	165772609	165773121	L2c	378	-
chr2	196493849	196494682	L2c	379	-
chr2	210659609	210660256	L2c	386	-
chr2	224191441	224192910	L2c	379	-
chr2	228786598	228788008	L2c	384	-
chr2	229242374	229242993	L2c	404	+
chr20	3493904	3494811	L2c	380	-
chr20	20133971	20134869	L2c	359	-
chr21	10460522	10461171	L2c	405	-
chr21	10512978	10513825	L2c	367	-
chr21	27150512	27151056	L2c	412	+
chr21	27357599	27358158	L2c	408	-
chr21	31287327	31288064	L2c	368	-
chr21	35192636	35193898	L2c	413	+
chr22	10737356	10738205	L2c	364	+
chr22	10746703	10747362	L2c	334	+
chr22	34776078	34777083	L2c	392	-
chr3	9151160	9151766	L2c	369	-
chr3	11276059	11277388	L2c	362	+
chr3	18872438	18873019	L2c	446	-
chr3	20457134	20457744	L2c	425	+
chr3	40026662	40027313	L2c	355	+
chr3	44725168	44725732	L2c	375	+
chr3	77994539	77995200	L2c	368	-
chr3	78397131	78397808	L2c	396	-
chr3	78623101	78623738	L2c	346	-
chr3	96943979	96944575	L2c	335	+
chr3	118264562	118265099	L2c	376	-
chr3	175707693	175708459	L2c	400	-
chr4	11916437	11917074	L2c	401	-
chr4	13274821	13275565	L2c	351	+
chr4	15205697	15206343	L2c	341	+
chr4	21958169	21958980	L2c	391	-
chr4	23164429	23164937	L2c	386	+
chr4	24751245	24751822	L2c	385	+
chr4	27739092	27739674	L2c	397	+
chr4	28902359	28903045	L2c	401	-
chr4	43638854	43639529	L2c	409	+
chr4	46300348	46300991	L2c	436	+
chr4	62328227	62328923	L2c	395	-
chr4	74812924	74813456	L2c	346	+
chr4	76358064	76358876	L2c	348	+
chr4	96071431	96072285	L2c	400	-
chr4	98770010	98770549	L2c	385	-
chr4	125364403	125365367	L2c	393	-
chr4	127302583	127303179	L2c	444	-
chr4	135230225	135230783	L2c	365	+
chr4	181127135	181128369	L2c	357	-
chr4	187297671	187298749	L2c	358	-
chr5	16117775	16118440	L2c	383	-
chr5	27347857	27348885	L2c	420	-
chr5	28259736	28260246	L2c	429	+
chr5	38689037	38689590	L2c	366	+
chr5	39352309	39352865	L2c	395	+
chr5	45471902	45472435	L2c	392	+
chr5	51655196	51655830	L2c	389	-
chr5	61720894	61721533	L2c	353	-
chr5	63351928	63352814	L2c	399	-
chr5	78760387	78760946	L2c	364	+
chr5	80816475	80817519	L2c	346	-
chr5	83996948	83997683	L2c	390	-
chr5	87997629	87998162	L2c	400	-
chr5	97644400	97646222	L2c	396	-
chr5	116274576	116275304	L2c	382	+
chr5	141219491	141220504	L2c	401	+
chr5	141232539	141233573	L2c	382	+
chr5	141315299	141316016	L2c	388	-
chr5	142397025	142397888	L2c	340	-
chr5	174415864	174416449	L2c	368	-
chr5	175585888	175586474	L2c	340	-
chr5	178722049	178722649	L2c	354	+
chr6	1195974	1196604	L2c	388	-
chr6	9221462	9223111	L2c	381	-
chr6	10967815	10968777	L2c	354	-
chr6	16812180	16812803	L2c	372	+
chr6	52118131	52118852	L2c	385	+
chr6	54375754	54376328	L2c	366	+
chr6	71977383	71978057	L2c	354	-
chr6	76183084	76183670	L2c	366	+
chr6	78388324	78388973	L2c	411	-
chr6	89556966	89557558	L2c	395	-
chr6	91630383	91631214	L2c	398	+
chr6	95795241	95795824	L2c	323	-
chr6	124438544	124439541	L2c	389	+
chr6	146039146	146040244	L2c	410	-
chr6	159910631	159911254	L2c	412	+
chr7	3507714	3508295	L2c	369	+
chr7	10910678	10911348	L2c	328	+
chr7	19211669	19212410	L2c	402	+
chr7	53432270	53432840	L2c	369	-
chr7	68607750	68608617	L2c	423	-
chr7	81008788	81009339	L2c	383	-
chr7	82352898	82353720	L2c	425	-
chr7	90778076	90778781	L2c	355	+
chr7	123225542	123226119	L2c	406	-
chr7	130687451	130687988	L2c	382	-
chr7	131885491	131886052	L2c	354	+
chr7	141563293	141563891	L2c	415	+
chr7	142956961	142957590	L2c	335	-
chr7	151463704	151464428	L2c	318	-
chr8	10113176	10113713	L2c	337	-
chr8	20019653	20020803	L2c	388	+
chr8	26968793	26969426	L2c	342	-
chr8	32361719	32362334	L2c	389	+
chr8	36247044	36247762	L2c	402	-
chr8	47448377	47448946	L2c	361	-
chr8	49702797	49703299	L2c	399	-
chr8	58286174	58286695	L2c	387	-
chr8	69235031	69235917	L2c	411	+
chr8	86883256	86883831	L2c	398	-
chr8	91354170	91354699	L2c	430	-
chr8	104101788	104102499	L2c	367	+
chr8	105073632	105074149	L2c	420	-
chr8	119204673	119205342	L2c	370	-
chr8	140970308	140970823	L2c	284	+
chr9	9270249	9271068	L2c	388	-
chr9	29366989	29367941	L2c	375	-
chr9	99552032	99553676	L2c	368	-
chr9	101406071	101406606	L2c	367	-
chr9	106572234	106572866	L2c	423	+
chr9	108695442	108695952	L2c	370	+
chrUn_KI270448v1	7120	7659	L2c	347	-
chr1	90485227	90486185	L2d2	400	-
chr1	199354997	199355596	L2d2	364	+
chr10	64009203	64010656	L2d2	312	+
chr10	115009019	115009682	L2d2	386	+
chr11	64587810	64588694	L2d2	271	-
chr11	91393111	91394367	L2d2	358	-
chr11	122299924	122300455	L2d2	383	+
chr12	47442782	47443289	L2d2	414	-
chr12	98031431	98032070	L2d2	397	+
chr13	58288254	58288842	L2d2	440	+
chr13	73385005	73385575	L2d2	419	-
chr13	92743933	92744604	L2d2	395	-
chr15	43129407	43129969	L2d2	385	+
chr15	71755602	71756477	L2d2	380	-
chr18	4798209	4799187	L2d2	320	+
chr18	8133374	8133945	L2d2	359	-
chr2	17356936	17357586	L2d2	403	+
chr2	196081861	196082508	L2d2	342	+
chr22	29017761	29018610	L2d2	364	-
chr4	26837387	26838043	L2d2	387	-
chr4	61525024	61526050	L2d2	404	-
chr4	144388424	144388939	L2d2	362	-
chr4	163562335	163563174	L2d2	380	+
chr5	64485345	64486197	L2d2	403	+
chr6	49238728	49240355	L2d2	329	-
chr6	159157098	159157707	L2d2	434	+
chr7	79438567	79439261	L2d2	424	+
chr8	34689180	34690754	L2d2	364	+
chr8	62502137	62502809	L2d2	384	+
chr9	71214545	71215169	L2d2	389	+
chr1	51941058	51941593	L2d	369	-
chr1	110954829	110955486	L2d	382	+
chr1	182523701	182524406	L2d	362	-
chr12	14429838	14430459	L2d	289	-
chr12	16701604	16702287	L2d	393	-
chr13	106764762	106765418	L2d	400	-
chr14	26294377	26295311	L2d	377	-
chr15	57459307	57460395	L2d	389	-
chr15	95153513	95154109	L2d	429	-
chr17	11399873	11400684	L2d	398	+
chr17	51885263	51885838	L2d	402	+
chr17	74436172	74436684	L2d	388	+
chr2	160073831	160075469	L2d	364	-
chr2	217843111	217844785	L2d	381	+
chr21	30459494	30460333	L2d	441	+
chr3	155026980	155027888	L2d	375	+
chr3	173101319	173102307	L2d	391	+
chr4	104669280	104670038	L2d	357	+
chr4	164552633	164553160	L2d	435	+
chr4	182746048	182746753	L2d	362	-
chr6	48897924	48898656	L2d	411	+
chr6	71078387	71078978	L2d	350	+
chr6	97119939	97120551	L2d	405	-
chr8	68265160	68265692	L2d	390	+

## Sheet: LINE-2s with enh marks
Chromosome	Start	End	Family	Length	Strand
chr1	6546391	6547460
chr1	8417676	8418177
chr1	8464312	8464945
chr1	8660893	8661885
chr1	8664674	8665417
chr1	8670354	8671181
chr1	8686941	8687489
chr1	9237840	9238780
chr1	9429368	9429880
chr1	9700715	9701248
chr1	11275748	11276331
chr1	11280357	11281490
chr1	11633973	11634483
chr1	12205029	12205618
chr1	12438777	12439736
chr1	12594279	12594829
chr1	13718933	13719524
chr1	13776426	13777721
chr1	13805969	13806915
chr1	16614265	16615045
chr1	19253021	19253668
chr1	20077854	20078482
chr1	20279438	20279942
chr1	21292179	21292692
chr1	21364576	21365085
chr1	21488535	21489136
chr1	21749901	21750590
chr1	21816764	21817290
chr1	22853346	22853857
chr1	23620580	23621250
chr1	23627349	23627870
chr1	23629007	23629592
chr1	23707457	23708069
chr1	23709217	23709849
chr1	23804952	23805766
chr1	24741914	24742433
chr1	24761245	24762135
chr1	24762432	24762980
chr1	26782268	26783205
chr1	27327941	27328476
chr1	27451109	27451664
chr1	27637907	27638448
chr1	27660396	27661100
chr1	27786091	27786674
chr1	27935533	27936169
chr1	28332437	28333502
chr1	28518825	28519328
chr1	31295360	31295906
chr1	31297583	31298378
chr1	31298683	31299202
chr1	31926644	31927167
chr1	32353841	32354606
chr1	32389994	32390628
chr1	32536597	32537403
chr1	32798868	32799586
chr1	33088011	33089045
chr1	33459462	33460092
chr1	35716987	35717863
chr1	35924574	35925188
chr1	36164211	36164863
chr1	36226763	36227277
chr1	36359723	36360229
chr1	36380938	36381485
chr1	37851781	37852418
chr1	38867678	38868308
chr1	39221403	39221981
chr1	39255881	39256535
chr1	39325208	39326126
chr1	39353245	39354395
chr1	39739430	39739971
chr1	39926290	39926860
chr1	40042177	40043052
chr1	40054955	40055508
chr1	40094956	40096405
chr1	40165627	40166235
chr1	40339850	40340420
chr1	40344037	40344663
chr1	40400022	40400708
chr1	40716259	40717244
chr1	40808636	40809782
chr1	40980705	40981232
chr1	41666670	41667175
chr1	42657223	42657908
chr1	42698921	42699602
chr1	42780607	42781283
chr1	42940755	42941508
chr1	43237359	43238153
chr1	43349739	43350257
chr1	43550541	43551232
chr1	43806032	43806634
chr1	43973920	43974462
chr1	44276449	44277737
chr1	45370385	45370916
chr1	45374732	45375534
chr1	45409113	45409778
chr1	45672521	45673422
chr1	48240602	48241279
chr1	48794275	48795375
chr1	48801992	48802529
chr1	51235269	51235822
chr1	51493913	51494588
chr1	51727965	51728651
chr1	51732563	51733308
chr1	51882606	51883537
chr1	51962376	51964948
chr1	52365190	52365728
chr1	52424753	52425258
chr1	52425564	52426086
chr1	52478811	52479712
chr1	53236233	53236787
chr1	53237693	53238194
chr1	54473815	54474362
chr1	54483900	54484546
chr1	55070141	55070993
chr1	55121980	55123023
chr1	55125927	55126566
chr1	55167045	55168313
chr1	55178909	55180039
chr1	58392446	58393124
chr1	59014687	59015474
chr1	59070600	59071330
chr1	59147787	59148312
chr1	62808154	62808784
chr1	62825254	62825911
chr1	63829303	63829845
chr1	64871458	64872113
chr1	64900626	64901185
chr1	64955147	64955658
chr1	65255155	65255659
chr1	65422538	65423408
chr1	66380337	66381792
chr1	70083563	70084145
chr1	76511082	76511651
chr1	77218202	77218729
chr1	79668314	79668864
chr1	83479880	83481807
chr1	83499603	83500310
chr1	83501375	83502062
chr1	84089440	84090360
chr1	84434726	84436044
chr1	84570880	84571435
chr1	84571592	84572161
chr1	84705561	84706258
chr1	84988512	84989205
chr1	85273631	85274314
chr1	86615828	86616335
chr1	86706972	86707555
chr1	86738939	86739862
chr1	86740163	86740908
chr1	86857976	86858478
chr1	86889749	86890380
chr1	87090597	87091219
chr1	87231661	87232319
chr1	87315135	87315804
chr1	87831747	87832322
chr1	87864622	87865246
chr1	87869300	87870168
chr1	88989870	88990695
chr1	89287400	89287986
chr1	89814516	89815134
chr1	90950975	90951841
chr1	90966980	90967514
chr1	91054287	91055335
chr1	91576920	91577522
chr1	92848245	92848786
chr1	92862030	92863008
chr1	92963180	92963811
chr1	92963952	92964697
chr1	93176018	93176533
chr1	93340875	93341954
chr1	100246674	100247325
chr1	100355747	100356255
chr1	100444021	100444825
chr1	100927545	100928437
chr1	100962177	100963630
chr1	101027304	101028244
chr1	101042249	101042844
chr1	101043542	101044164
chr1	101066179	101066810
chr1	101134329	101135166
chr1	101265107	101265905
chr1	103528288	103528894
chr1	107548571	107549578
chr1	107549853	107550387
chr1	107724416	107725101
chr1	107742714	107743497
chr1	107787894	107788422
chr1	107817043	107817614
chr1	107875144	107876640
chr1	107959285	107960185
chr1	107960490	107961110
chr1	108080269	108080788
chr1	108080811	108081800
chr1	108120236	108120755
chr1	108504043	108505318
chr1	108748867	108749537
chr1	108957592	108958150
chr1	109423432	109424280
chr1	109570349	109571371
chr1	109572334	109573200
chr1	109588939	109589601
chr1	109887741	109888555
chr1	109888741	109889450
chr1	109894860	109895441
chr1	110618629	110619296
chr1	110632021	110632813
chr1	110666258	110666822
chr1	110726446	110727084
chr1	110870731	110871663
chr1	110901798	110902320
chr1	111121939	111122449
chr1	111162010	111162568
chr1	111407291	111407825
chr1	111450901	111451595
chr1	111469844	111470838
chr1	111470963	111471729
chr1	111614766	111615469
chr1	111618059	111618820
chr1	111618845	111619508
chr1	111622127	111622674
chr1	111666670	111667182
chr1	111674412	111675025
chr1	111700600	111701603
chr1	112628730	112629531
chr1	113781255	113782066
chr1	113785768	113786292
chr1	115462033	115463096
chr1	116544794	116545641
chr1	116553290	116553922
chr1	117051202	117051768
chr1	117536666	117537997
chr1	117652682	117653324
chr1	120121605	120122115
chr1	120143500	120144540
chr1	148152696	148153418
chr1	150069820	150070331
chr1	150409944	150410487
chr1	150662394	150662948
chr1	150737647	150738264
chr1	150742320	150743089
chr1	150746395	150747582
chr1	151162661	151163427
chr1	151276590	151277709
chr1	151410104	151411504
chr1	151844713	151845270
chr1	152165572	152166150
chr1	153848097	153848661
chr1	153917694	153918237
chr1	154604605	154605215
chr1	155019062	155020366
chr1	155493889	155495252
chr1	155527844	155528439
chr1	155550315	155550838
chr1	156460002	156460703
chr1	156552164	156552792
chr1	156572870	156573482
chr1	156665461	156665981
chr1	156729858	156730365
chr1	156770860	156771644
chr1	157525037	157526734
chr1	157540196	157540752
chr1	157616596	157617514
chr1	157808122	157809274
chr1	157818828	157819773
chr1	159069843	159070346
chr1	159828887	159829738
chr1	160252623	160253210
chr1	160338642	160339578
chr1	160471600	160472229
chr1	160472235	160473945
chr1	160473990	160475147
chr1	160485351	160485942
chr1	160492635	160493635
chr1	160500254	160500769
chr1	160541416	160542074
chr1	160626778	160627286
chr1	160638206	160639226
chr1	160639526	160640271
chr1	160707213	160707736
chr1	160707871	160708761
chr1	160732487	160733542
chr1	161133317	161133939
chr1	161154988	161156041
chr1	161180331	161180946
chr1	161707512	161708928
chr1	161718722	161719329
chr1	161771801	161772963
chr1	161776514	161777236
chr1	163415021	163416668
chr1	165764255	165765031
chr1	165765581	165766505
chr1	165842001	165842778
chr1	166489342	166489967
chr1	166490480	166491421
chr1	166903637	166904161
chr1	167263953	167264597
chr1	167282443	167283042
chr1	167619683	167620355
chr1	167678131	167679098
chr1	167699596	167700123
chr1	167725913	167726483
chr1	168179904	168180635
chr1	169694651	169695699
chr1	169705643	169706319
chr1	172426604	172428856
chr1	172544358	172545749
chr1	172663226	172663765
chr1	172697884	172698432
chr1	172898905	172899911
chr1	172900241	172901340
chr1	173020947	173021681
chr1	173977410	173977962
chr1	174002548	174003106
chr1	174216792	174217567
chr1	174324256	174325021
chr1	175013162	175013731
chr1	175022580	175023219
chr1	175170644	175171421
chr1	175227385	175227935
chr1	175232343	175233075
chr1	176053144	176054155
chr1	178066630	178067639
chr1	178550636	178551268
chr1	178787672	178788778
chr1	178823717	178824525
chr1	178824832	178825436
chr1	178886372	178887096
chr1	178895671	178896455
chr1	179509606	179510252
chr1	179975308	179976064
chr1	180004268	180004853
chr1	180483033	180483572
chr1	181014925	181015448
chr1	181125078	181125643
chr1	182028926	182029559
chr1	182569707	182570739
chr1	183593231	183593732
chr1	183628455	183629070
chr1	183630654	183631221
chr1	184419455	184419992
chr1	185152505	185153040
chr1	185345131	185345714
chr1	185438173	185439252
chr1	185574378	185574883
chr1	186109971	186110909
chr1	193613222	193614103
chr1	197196379	197197070
chr1	198236416	198237774
chr1	198519227	198519984
chr1	198533318	198534071
chr1	198575655	198576305
chr1	198595808	198596866
chr1	198626152	198627261
chr1	198633868	198634835
chr1	198635664	198636176
chr1	198649708	198650860
chr1	198671124	198671933
chr1	198690856	198691584
chr1	198745284	198746699
chr1	198986572	198987291
chr1	200652989	200654036
chr1	201056888	201057590
chr1	202597165	202597898
chr1	202614469	202615030
chr1	202615846	202616685
chr1	204417455	204418213
chr1	204419178	204419748
chr1	204474289	204475202
chr1	204497484	204498614
chr1	204543397	204543956
chr1	205111458	205112035
chr1	205119822	205120401
chr1	205295840	205296643
chr1	205604892	205605419
chr1	206466731	206467383
chr1	206713037	206713584
chr1	206757693	206758216
chr1	206758556	206759574
chr1	206800245	206800782
chr1	206917916	206918618
chr1	207302578	207303382
chr1	207362507	207363149
chr1	207427395	207427995
chr1	207428564	207429099
chr1	207429493	207430374
chr1	207456726	207457238
chr1	207457249	207458055
chr1	207458099	207458909
chr1	207462092	207462625
chr1	207486255	207487273
chr1	207487448	207488084
chr1	207493330	207494455
chr1	207883772	207884496
chr1	208085728	208086242
chr1	209822662	209823214
chr1	211229540	211230064
chr1	211337035	211338070
chr1	211367813	211368377
chr1	211375661	211376303
chr1	211949002	211950200
chr1	212295180	212295928
chr1	212793490	212793998
chr1	212798722	212799495
chr1	214427518	214428370
chr1	218286145	218286711
chr1	219177498	219178439
chr1	219188111	219188628
chr1	220269902	220271195
chr1	220710047	220710676
chr1	222737157	222738332
chr1	223826702	223827693
chr1	225854350	225855032
chr1	226107514	226108144
chr1	226134553	226135223
chr1	226625418	226625930
chr1	226666684	226667319
chr1	226671452	226672119
chr1	226748636	226749253
chr1	229252608	229253442
chr1	229278164	229278911
chr1	229479836	229480367
chr1	230217001	230217543
chr1	230646031	230647065
chr1	230922024	230922928
chr1	230980676	230982189
chr1	231244305	231244830
chr1	231396551	231397130
chr1	231845405	231846266
chr1	233281953	233282787
chr1	233338291	233338877
chr1	234945080	234945707
chr1	234991011	234991629
chr1	235206533	235207600
chr1	235234839	235235384
chr1	235329344	235329869
chr1	235763756	235764352
chr1	235767585	235768374
chr1	235813927	235814772
chr1	235836734	235837348
chr1	235837643	235838206
chr1	235841582	235842462
chr1	235858390	235859449
chr1	235864945	235865509
chr1	235882117	235882622
chr1	241533621	241534274
chr1	241540236	241540784
chr1	241546417	241547046
chr1	241600778	241601422
chr1	241611319	241612128
chr1	242787011	242787966
chr1	243270330	243270915
chr1	243728877	243729405
chr1	243749345	243750034
chr1	244651808	244652359
chr1	244665856	244666450
chr1	244837729	244838789
chr1	245051659	245052364
chr1	248851201	248853758
chr1	248859308	248860350
chr10	846179	846710
chr10	1824522	1825381
chr10	3655391	3656372
chr10	3976605	3977355
chr10	4134586	4136111
chr10	5693823	5694338
chr10	5874383	5875067
chr10	5893335	5893885
chr10	6363274	6363815
chr10	7819883	7820397
chr10	7889593	7890416
chr10	11246284	11247263
chr10	11680843	11681500
chr10	11696761	11697335
chr10	11697957	11698581
chr10	12111465	12112017
chr10	12201266	12202123
chr10	12729642	12731040
chr10	12731073	12731962
chr10	13161947	13162600
chr10	13924197	13924809
chr10	14532917	14533488
chr10	14556836	14557350
chr10	14565478	14565984
chr10	14567181	14567845
chr10	14595874	14596482
chr10	14799771	14800504
chr10	14890954	14891903
chr10	14921395	14921918
chr10	22132763	22133388
chr10	22612766	22613871
chr10	22643954	22644461
chr10	22651211	22651729
chr10	22703432	22704509
chr10	22926960	22927756
chr10	25036885	25037425
chr10	25694610	25695481
chr10	25903110	25903988
chr10	26443879	26444665
chr10	26786681	26787228
chr10	26851489	26852001
chr10	27152656	27153178
chr10	27536567	27537481
chr10	28401455	28401991
chr10	28541755	28542266
chr10	28623195	28623788
chr10	30742085	30743011
chr10	30791967	30792468
chr10	31340568	31341773
chr10	31399294	31400283
chr10	31872306	31872835
chr10	32047184	32047746
chr10	32266706	32267643
chr10	32329766	32330317
chr10	32335183	32336062
chr10	32337663	32338764
chr10	32941535	32942055
chr10	35087484	35088229
chr10	35148993	35149661
chr10	35340803	35341596
chr10	35413152	35413718
chr10	35428080	35428591
chr10	35448559	35450288
chr10	35486420	35487129
chr10	35511904	35512513
chr10	44999725	45000420
chr10	45974094	45974921
chr10	48317462	48318035
chr10	48661116	48661949
chr10	48791953	48792474
chr10	48794392	48795446
chr10	49164048	49164549
chr10	56632441	56633030
chr10	58346336	58346900
chr10	59840467	59841396
chr10	59869245	59870204
chr10	59970815	59971720
chr10	60357057	60358099
chr10	60358143	60358656
chr10	62097623	62098285
chr10	62335856	62336590
chr10	62636124	62637441
chr10	62654799	62655311
chr10	62913907	62914689
chr10	63485786	63486488
chr10	63711058	63711565
chr10	67769745	67770255
chr10	67951332	67952304
chr10	69182821	69183393
chr10	70493598	70494396
chr10	70559175	70559926
chr10	72135200	72135865
chr10	72239509	72240156
chr10	73925456	73926080
chr10	74034169	74034680
chr10	74039804	74040339
chr10	74146147	74146998
chr10	74923271	74924119
chr10	74964241	74965496
chr10	75125959	75126466
chr10	75157189	75157877
chr10	77009498	77010046
chr10	78026394	78026921
chr10	79082977	79083752
chr10	80160577	80161590
chr10	80201064	80201571
chr10	80451563	80452815
chr10	80490167	80490854
chr10	80501872	80503110
chr10	84850608	84851340
chr10	86507400	86508754
chr10	87963283	87963890
chr10	88067478	88068030
chr10	88090390	88090994
chr10	88107765	88108552
chr10	88388019	88388893
chr10	88411595	88412234
chr10	88826415	88826965
chr10	88890139	88890651
chr10	89155823	89157079
chr10	91167288	91168646
chr10	91193432	91194134
chr10	91216018	91216780
chr10	91243951	91246163
chr10	91247021	91247589
chr10	92147826	92148674
chr10	92284362	92284868
chr10	92590219	92590861
chr10	92742148	92743188
chr10	93121534	93122270
chr10	95248547	95249124
chr10	95310327	95310994
chr10	95749592	95750139
chr10	95769359	95770256
chr10	95794607	95795578
chr10	95903059	95904070
chr10	96598477	96599464
chr10	99608932	99609640
chr10	100281747	100282562
chr10	100374116	100374725
chr10	102052825	102053404
chr10	102063973	102064555
chr10	103041677	103042357
chr10	103768077	103768746
chr10	109915907	109916464
chr10	109923932	109924988
chr10	109998173	109999078
chr10	110462458	110463039
chr10	110817496	110817997
chr10	110931809	110932596
chr10	110946330	110946878
chr10	110954531	110955450
chr10	119585673	119587022
chr10	119693456	119694108
chr10	119868516	119869155
chr10	122861813	122862398
chr10	124571738	124572281
chr10	124704267	124704931
chr10	130142253	130143194
chr10	131898539	131899878
chr11	3869362	3870020
chr11	3904223	3905392
chr11	3907422	3908197
chr11	6406343	6406998
chr11	6415638	6416717
chr11	6417563	6418432
chr11	6485103	6487277
chr11	6604476	6605516
chr11	6613658	6614277
chr11	6620160	6620715
chr11	6647942	6648531
chr11	7505923	7507037
chr11	7521728	7522274
chr11	7533395	7534063
chr11	7541434	7542141
chr11	8169151	8169805
chr11	8814043	8814812
chr11	9618062	9618570
chr11	9625582	9626254
chr11	10449607	10450185
chr11	10491338	10492095
chr11	10527116	10527991
chr11	10560828	10561385
chr11	10583058	10584097
chr11	10599777	10600302
chr11	10617642	10618394
chr11	10618398	10619037
chr11	11847317	11847828
chr11	12098420	12098931
chr11	14235706	14236894
chr11	14271318	14271916
chr11	14290570	14291361
chr11	14309341	14310567
chr11	14334565	14335440
chr11	14462571	14463310
chr11	14463619	14464125
chr11	14636178	14637517
chr11	17907951	17908676
chr11	18104349	18104963
chr11	18228300	18229186
chr11	18498120	18499227
chr11	18521976	18522895
chr11	25981618	25982143
chr11	33319717	33320394
chr11	33320396	33321727
chr11	33334759	33335766
chr11	33381227	33382616
chr11	34103965	34104880
chr11	35174796	35175341
chr11	35677672	35678425
chr11	36500005	36500741
chr11	43367747	43369065
chr11	44614440	44615099
chr11	45053635	45054531
chr11	45086538	45087183
chr11	46096167	46097494
chr11	46561938	46562440
chr11	47837889	47838425
chr11	47843766	47844712
chr11	47846953	47847528
chr11	47864019	47864528
chr11	48058512	48059110
chr11	57748624	57749297
chr11	59008580	59009367
chr11	59105113	59105640
chr11	59660217	59660804
chr11	60399013	60399804
chr11	60477798	60479080
chr11	60498546	60499085
chr11	60844845	60845431
chr11	61306687	61308520
chr11	62621149	62621695
chr11	64212283	64212878
chr11	64312576	64313683
chr11	65016548	65017190
chr11	65136379	65136930
chr11	65189352	65190428
chr11	65545382	65545997
chr11	65643442	65644013
chr11	65962540	65963370
chr11	66083935	66084701
chr11	66107080	66107592
chr11	66111944	66112666
chr11	66165100	66165709
chr11	66247049	66247803
chr11	66318733	66319408
chr11	66659577	66660323
chr11	66840419	66841110
chr11	67262862	67263513
chr11	67346343	67346844
chr11	67348996	67350022
chr11	67365793	67366317
chr11	67484494	67485153
chr11	68199148	68200309
chr11	68282997	68283515
chr11	68470030	68471000
chr11	68471308	68472200
chr11	68503241	68503763
chr11	71943534	71944049
chr11	71991329	71991834
chr11	72091877	72093081
chr11	72686712	72687300
chr11	72839149	72840003
chr11	72848031	72848646
chr11	72869790	72870400
chr11	72887942	72888489
chr11	72932090	72932860
chr11	72953552	72954196
chr11	72979987	72980517
chr11	73004331	73005619
chr11	73153195	73153714
chr11	73875321	73875831
chr11	74747761	74748356
chr11	75537616	75538911
chr11	75856742	75857497
chr11	75879091	75879620
chr11	75889667	75890920
chr11	75945617	75946139
chr11	75949138	75949661
chr11	76054163	76054734
chr11	76071062	76072302
chr11	76119025	76120048
chr11	76379138	76379874
chr11	77668856	77669498
chr11	78412873	78413802
chr11	78469641	78470196
chr11	81875068	81875714
chr11	82558665	82559204
chr11	82564475	82565511
chr11	82870347	82870863
chr11	82889996	82891728
chr11	82902229	82902779
chr11	82907840	82908406
chr11	82968456	82969027
chr11	83014864	83015855
chr11	83036519	83037257
chr11	83068317	83069025
chr11	83521798	83522444
chr11	86016115	86016801
chr11	90209713	90210337
chr11	93688528	93689852
chr11	94126774	94127690
chr11	95093105	95093663
chr11	95097172	95097919
chr11	95187354	95188171
chr11	95691625	95692850
chr11	95892666	95893713
chr11	96017412	96018616
chr11	96197644	96198183
chr11	96269810	96270315
chr11	96271787	96272298
chr11	96278361	96279235
chr11	96299893	96300667
chr11	102319345	102319848
chr11	102534196	102535107
chr11	103898018	103898696
chr11	104813537	104814117
chr11	104870404	104871014
chr11	104907911	104908482
chr11	104914614	104915514
chr11	108027724	108028556
chr11	108163990	108164729
chr11	108312855	108313638
chr11	111005958	111006915
chr11	111397151	111397766
chr11	111410698	111411559
chr11	111420720	111421274
chr11	111762890	111763991
chr11	112075668	112076414
chr11	113836478	113837330
chr11	113837336	113838173
chr11	113838296	113838855
chr11	113980274	113980817
chr11	114185922	114186453
chr11	114188601	114189157
chr11	114216779	114217665
chr11	114258618	114259188
chr11	116899831	116900856
chr11	116933763	116934287
chr11	116942339	116943059
chr11	117029508	117030088
chr11	117058693	117059277
chr11	118319172	118320278
chr11	118446551	118447276
chr11	119120359	119121078
chr11	121328206	121328842
chr11	121329291	121330419
chr11	121495856	121496373
chr11	122719674	122720963
chr11	122746716	122747304
chr11	122844884	122845426
chr11	124951773	124953630
chr11	128344209	128344720
chr11	128453528	128454111
chr11	128615165	128615697
chr11	128759150	128759907
chr11	128760848	128761387
chr11	129271069	129271889
chr11	130134105	130135040
chr11	134229322	134230300
chr12	1217617	1218870
chr12	1721572	1722478
chr12	1740726	1741456
chr12	2878187	2878989
chr12	3869319	3869911
chr12	4202938	4203480
chr12	4536843	4537485
chr12	4539614	4540288
chr12	4651668	4652675
chr12	5457260	5458551
chr12	6661751	6662479
chr12	8079441	8080040
chr12	8088177	8089223
chr12	9470288	9470951
chr12	9653859	9654392
chr12	9711525	9712062
chr12	9762012	9762638
chr12	9794564	9795240
chr12	11819067	11819996
chr12	11820281	11821080
chr12	12007701	12008406
chr12	12815343	12816208
chr12	13504647	13505346
chr12	14429838	14430459
chr12	14963814	14964363
chr12	15534660	15535425
chr12	22541052	22541965
chr12	24083374	24083883
chr12	25026176	25026680
chr12	25040858	25041469
chr12	25097992	25099719
chr12	25110273	25110933
chr12	25252424	25252979
chr12	25322111	25323047
chr12	26299629	26300173
chr12	26705043	26705842
chr12	26939134	26939808
chr12	26967791	26968296
chr12	26998132	26998872
chr12	27094455	27095003
chr12	27437722	27438641
chr12	27533610	27534376
chr12	27711886	27712734
chr12	28248076	28249253
chr12	29103636	29104214
chr12	29153048	29153814
chr12	29373972	29375380
chr12	30748811	30749796
chr12	31179048	31179643
chr12	31481284	31481832
chr12	31526934	31527497
chr12	31531928	31532840
chr12	31559992	31560925
chr12	31586992	31587526
chr12	31587846	31588394
chr12	31813026	31813676
chr12	32229273	32230186
chr12	40237219	40237738
chr12	41913956	41914594
chr12	42216384	42217083
chr12	42372511	42373213
chr12	43756068	43756816
chr12	43760113	43760983
chr12	43765704	43766575
chr12	45205017	45205536
chr12	45206034	45206668
chr12	45706528	45707100
chr12	45750973	45751566
chr12	45985833	45986496
chr12	46173789	46174369
chr12	46481898	46482437
chr12	46487442	46487958
chr12	47053452	47054674
chr12	47223131	47223773
chr12	47353785	47354349
chr12	47367674	47369515
chr12	47703817	47704362
chr12	48849937	48850958
chr12	49570672	49571333
chr12	49683218	49684190
chr12	49692663	49693372
chr12	50530438	50531050
chr12	50531347	50532222
chr12	50537371	50538036
chr12	50613980	50614528
chr12	51832320	51833041
chr12	51870079	51870746
chr12	53077397	53077904
chr12	53300286	53300910
chr12	53302450	53302979
chr12	55673515	55674168
chr12	55811813	55812499
chr12	56214850	56215421
chr12	57481550	57482089
chr12	57483216	57483758
chr12	57518959	57519474
chr12	57851462	57852281
chr12	59499926	59500951
chr12	62272910	62273443
chr12	62274810	62276028
chr12	62318248	62318993
chr12	62363114	62363805
chr12	62402355	62403888
chr12	64630740	64631522
chr12	64632231	64632813
chr12	65174678	65175201
chr12	65175290	65176615
chr12	66156234	66156808
chr12	66194848	66195654
chr12	66837163	66837911
chr12	67629149	67629837
chr12	67654261	67655052
chr12	68041266	68042004
chr12	68121251	68121869
chr12	68240856	68241510
chr12	68366245	68366963
chr12	68622227	68622777
chr12	68769776	68770552
chr12	68895962	68896475
chr12	68958392	68959257
chr12	69254023	69254670
chr12	69371603	69372203
chr12	69528756	69529299
chr12	69563456	69564881
chr12	70240547	70241131
chr12	70272509	70273444
chr12	71667067	71667601
chr12	71845024	71845595
chr12	73445718	73446322
chr12	75489286	75490177
chr12	75492718	75493278
chr12	76542645	76543229
chr12	77060746	77061310
chr12	79911759	79912405
chr12	89235192	89235792
chr12	89492629	89493388
chr12	89515624	89516174
chr12	89611589	89612145
chr12	89614795	89615417
chr12	89645352	89647074
chr12	89755888	89756778
chr12	92160804	92161369
chr12	92299973	92301130
chr12	92529359	92530177
chr12	92557049	92557684
chr12	93413039	93413880
chr12	93438110	93438822
chr12	94190545	94191077
chr12	94220547	94221114
chr12	94230890	94231400
chr12	94295588	94296164
chr12	94300084	94300638
chr12	94301728	94302258
chr12	94560116	94560657
chr12	94805011	94805515
chr12	95859446	95859977
chr12	96037123	96037692
chr12	96354896	96355398
chr12	98512833	98513955
chr12	98746196	98746739
chr12	100268723	100269388
chr12	103955935	103956522
chr12	105132892	105133628
chr12	105159229	105159740
chr12	105191674	105192857
chr12	105239111	105240504
chr12	105351605	105352114
chr12	106305424	106306018
chr12	106752953	106753560
chr12	107091327	107092108
chr12	107736110	107737102
chr12	107779060	107779859
chr12	108716875	108717680
chr12	110338699	110339208
chr12	110622326	110622964
chr12	110696825	110697454
chr12	111089566	111090154
chr12	112015684	112016222
chr12	112025987	112026504
chr12	113052806	113053358
chr12	113068193	113068899
chr12	113074241	113075085
chr12	115989217	115990421
chr12	116141570	116142327
chr12	116182030	116182688
chr12	116198244	116198802
chr12	116739327	116739860
chr12	118055912	118056579
chr12	118156204	118156732
chr12	118175910	118176543
chr12	118275646	118276406
chr12	118353075	118353671
chr12	120006366	120007268
chr12	120547593	120548648
chr12	120548968	120549502
chr12	120843985	120844709
chr12	121144629	121145498
chr12	121344610	121345210
chr12	121461059	121462045
chr12	121673164	121673864
chr12	122087190	122087981
chr12	122475344	122476245
chr12	122527564	122528159
chr12	122763752	122764318
chr12	122765936	122766715
chr12	122887198	122887803
chr12	122966890	122967457
chr12	123087906	123088481
chr12	123602674	123603385
chr12	124868572	124869153
chr12	124928935	124929560
chr12	124940371	124940975
chr12	133182375	133182887
chr13	23847262	23847833
chr13	24253539	24254106
chr13	24279011	24279664
chr13	25281954	25282466
chr13	26265661	26266602
chr13	27247396	27248089
chr13	27441998	27443000
chr13	27591604	27593020
chr13	28031457	28032277
chr13	28670122	28670632
chr13	29809035	29809713
chr13	29810063	29810601
chr13	30304567	30305474
chr13	30622892	30623504
chr13	30663742	30664405
chr13	30664925	30666485
chr13	30718440	30718953
chr13	30721396	30721956
chr13	31039000	31040033
chr13	31320637	31321144
chr13	32636651	32637867
chr13	33352724	33353474
chr13	33363024	33363602
chr13	35016622	35017137
chr13	38350815	38351691
chr13	40615577	40616204
chr13	41256819	41257446
chr13	42561759	42562448
chr13	43044747	43045309
chr13	43076691	43077278
chr13	43932881	43933627
chr13	44974985	44975595
chr13	45132613	45133288
chr13	45334279	45334785
chr13	45361934	45362515
chr13	46199859	46200770
chr13	46355698	46356225
chr13	46374590	46375204
chr13	46636450	46637917
chr13	46680274	46680940
chr13	48143736	48144237
chr13	48265457	48266021
chr13	48285315	48285869
chr13	48446345	48447306
chr13	48492002	48493225
chr13	48493372	48493959
chr13	48503990	48504570
chr13	49107308	49108734
chr13	49128573	49129074
chr13	49497242	49498196
chr13	49581037	49582205
chr13	49764202	49765192
chr13	50091839	50092390
chr13	50114239	50114794
chr13	50115659	50116244
chr13	50510346	50510908
chr13	51405938	51406788
chr13	51422583	51423117
chr13	60268753	60269751
chr13	72838823	72839531
chr13	73769224	73769826
chr13	74069525	74070517
chr13	74559938	74560673
chr13	75534893	75535568
chr13	75645702	75646576
chr13	77196045	77197257
chr13	77219060	77219782
chr13	77297747	77298529
chr13	78023105	78023637
chr13	78644091	78644695
chr13	78648998	78650394
chr13	79338463	79339036
chr13	79361283	79361863
chr13	79403765	79404932
chr13	80036761	80037361
chr13	80462428	80463509
chr13	88432845	88433397
chr13	88493556	88494304
chr13	94237355	94238446
chr13	94261302	94262136
chr13	94594895	94595619
chr13	95708336	95708866
chr13	97259910	97260653
chr13	97280521	97281143
chr13	97337367	97338182
chr13	98557246	98558146
chr13	99226261	99226911
chr13	99271010	99271552
chr13	99280040	99280649
chr13	99338693	99339526
chr13	99358758	99359272
chr13	99523648	99524667
chr13	99542832	99543432
chr13	102603187	102603722
chr13	106564446	106565225
chr13	111166267	111166825
chr14	20371722	20372362
chr14	20409018	20409561
chr14	20445100	20445878
chr14	20486667	20487328
chr14	20611118	20612793
chr14	21219383	21220230
chr14	21256953	21257478
chr14	22470582	22471166
chr14	22583028	22584030
chr14	22748235	22748890
chr14	22889972	22890620
chr14	24155701	24156299
chr14	24271824	24272996
chr14	24297509	24298041
chr14	24443123	24443797
chr14	24679485	24680392
chr14	24694914	24696056
chr14	30624411	30625230
chr14	30654967	30655845
chr14	30656612	30657211
chr14	30676238	30676871
chr14	31901718	31902454
chr14	32107546	32108602
chr14	34553986	34554645
chr14	34780355	34781001
chr14	34811975	34812644
chr14	39094571	39095259
chr14	39426249	39427002
chr14	46574593	46575690
chr14	47347101	47348167
chr14	49826647	49827175
chr14	49863643	49864540
chr14	49978477	49978984
chr14	50099233	50099922
chr14	50222454	50223253
chr14	50366229	50367346
chr14	50524928	50525490
chr14	50669391	50670086
chr14	50724556	50725069
chr14	50978344	50978855
chr14	51847982	51848615
chr14	51857017	51857855
chr14	51867104	51867622
chr14	52539021	52539778
chr14	52722092	52722702
chr14	52735891	52736400
chr14	54707431	54708791
chr14	55025503	55026172
chr14	55326918	55327719
chr14	55409311	55410396
chr14	55583542	55584276
chr14	55602879	55604416
chr14	56148107	56148868
chr14	57484594	57485396
chr14	58246696	58247375
chr14	59421660	59422260
chr14	60273226	60273828
chr14	60274032	60274537
chr14	61472866	61473710
chr14	61509939	61510714
chr14	61668837	61669912
chr14	61711915	61712549
chr14	61728284	61728883
chr14	63510330	63510994
chr14	63936981	63938174
chr14	64004916	64006171
chr14	64510392	64511103
chr14	65242817	65244682
chr14	65336103	65336855
chr14	66140012	66140718
chr14	68269231	68269786
chr14	68371876	68372549
chr14	68407893	68408394
chr14	68491845	68492439
chr14	68512624	68513163
chr14	68546137	68546747
chr14	69384829	69385901
chr14	69646049	69646691
chr14	69783203	69784883
chr14	70354884	70355475
chr14	70675740	70676265
chr14	70910230	70910826
chr14	70912661	70913232
chr14	70971493	70972410
chr14	71353273	71353834
chr14	71551670	71552182
chr14	71616019	71616898
chr14	73063560	73064217
chr14	74770717	74771381
chr14	75228891	75229431
chr14	76846539	76847256
chr14	77709891	77710430
chr14	80956862	80957463
chr14	81182318	81183220
chr14	81234723	81235292
chr14	81519438	81520095
chr14	88026744	88027350
chr14	88818147	88819167
chr14	90722582	90723308
chr14	91013213	91013851
chr14	91045563	91046289
chr14	91063648	91064350
chr14	92123942	92124524
chr14	92655435	92656039
chr14	92658233	92658767
chr14	94224152	94224846
chr14	95670725	95671448
chr14	95749099	95750076
chr14	95773587	95774118
chr14	96365016	96365548
chr14	99605511	99606066
chr14	100068000	100068721
chr14	100259546	100260077
chr14	101992732	101993928
chr14	102622250	102622877
chr14	103462686	103463263
chr15	25413502	25414248
chr15	25423785	25424614
chr15	31023040	31023741
chr15	31051491	31052210
chr15	34244209	34245012
chr15	34248671	34249201
chr15	34284600	34285461
chr15	34299369	34300021
chr15	35496782	35497292
chr15	35546808	35547535
chr15	40040118	40040778
chr15	40549118	40549693
chr15	41429368	41429955
chr15	41633727	41634310
chr15	41926668	41927241
chr15	42205114	42206118
chr15	42493564	42494394
chr15	42494909	42495456
chr15	43182898	43183795
chr15	43268739	43269381
chr15	44489201	44490059
chr15	44656092	44656721
chr15	45413936	45414457
chr15	45588234	45588753
chr15	47460938	47461472
chr15	50480370	50481172
chr15	50767299	50768178
chr15	51335701	51336340
chr15	51732759	51733456
chr15	51849953	51850729
chr15	52222366	52222881
chr15	52594603	52595370
chr15	55286238	55286902
chr15	56716136	56716673
chr15	56820147	56821188
chr15	56888181	56888736
chr15	57209549	57210231
chr15	59087816	59088401
chr15	59400116	59400862
chr15	59423826	59425002
chr15	59653375	59654655
chr15	59654990	59656612
chr15	61857144	61857854
chr15	61997127	61998414
chr15	62024512	62025147
chr15	63206599	63207136
chr15	63220736	63221254
chr15	63686611	63687257
chr15	63687571	63688724
chr15	64113924	64114703
chr15	64836389	64836935
chr15	65420252	65421022
chr15	65780971	65782087
chr15	66354028	66355023
chr15	67032421	67033117
chr15	67105859	67106656
chr15	68108093	68109491
chr15	68111873	68112537
chr15	68276574	68277131
chr15	68590965	68591548
chr15	68809792	68810345
chr15	70241004	70242281
chr15	70266592	70267174
chr15	70308276	70308948
chr15	70475849	70476448
chr15	72242722	72243250
chr15	72361217	72362043
chr15	72367238	72368100
chr15	72494205	72494759
chr15	73986280	73987131
chr15	74392575	74393123
chr15	74490025	74490757
chr15	74889337	74889909
chr15	76190060	76190842
chr15	76299579	76300123
chr15	76574878	76575564
chr15	77057621	77058247
chr15	77123968	77124839
chr15	77184954	77185843
chr15	77232083	77232742
chr15	77415598	77416271
chr15	77435700	77436448
chr15	77436757	77437351
chr15	77493048	77493978
chr15	78070015	78070532
chr15	78452084	78452590
chr15	78453226	78453948
chr15	79953162	79954193
chr15	81286115	81286759
chr15	82266266	82266896
chr15	82269056	82270552
chr15	82984845	82985722
chr15	83012170	83013328
chr15	83013634	83014199
chr15	83043164	83043873
chr15	83062821	83063391
chr15	85022864	85023936
chr15	85044620	85045190
chr15	85297151	85297887
chr15	85390116	85391012
chr15	85459798	85460499
chr15	89128899	89129568
chr15	90098864	90099462
chr15	90198313	90198864
chr15	90269421	90270035
chr15	90414355	90414959
chr15	90470515	90471148
chr15	90533944	90534483
chr15	90558070	90558750
chr15	90571083	90571590
chr15	90857902	90858410
chr15	90997348	90997936
chr15	92944615	92945385
chr15	92957122	92957629
chr15	92982043	92982621
chr15	94270440	94270948
chr15	94272469	94273054
chr15	94377600	94378154
chr15	94387575	94388164
chr15	98743611	98744723
chr15	99571592	99572612
chr15	99614479	99615125
chr15	99708774	99709441
chr16	3534413	3535434
chr16	4769173	4769845
chr16	10597113	10597730
chr16	10899127	10899650
chr16	10939157	10939737
chr16	12576671	12577181
chr16	15028019	15028529
chr16	15605957	15607148
chr16	15660547	15661149
chr16	17315157	17315681
chr16	17341772	17342439
chr16	17392055	17392565
chr16	18855225	18855909
chr16	20901341	20901843
chr16	21609300	21609863
chr16	22006872	22007647
chr16	22069414	22070533
chr16	22193452	22194338
chr16	22194649	22195153
chr16	23508394	23509570
chr16	23847600	23848148
chr16	23883011	23883734
chr16	23926935	23928029
chr16	24057852	24058408
chr16	24104351	24104908
chr16	24121901	24122403
chr16	24125151	24125719
chr16	24997466	24998105
chr16	27382312	27383059
chr16	28166627	28167312
chr16	28201983	28202715
chr16	46919191	46919924
chr16	47476659	47477387
chr16	48372914	48374301
chr16	50323933	50324825
chr16	50735407	50736089
chr16	50737062	50737686
chr16	53152699	53153407
chr16	53704906	53705463
chr16	53822855	53823689
chr16	56200997	56202743
chr16	56383000	56384444
chr16	56517103	56517732
chr16	56859611	56860170
chr16	57233669	57234555
chr16	57240850	57241373
chr16	57409003	57409742
chr16	58603469	58604012
chr16	66516002	66516565
chr16	67327526	67328151
chr16	67368112	67369564
chr16	67524393	67524978
chr16	67532849	67533793
chr16	67625645	67626149
chr16	68036744	68037256
chr16	68096472	68097702
chr16	68117887	68118453
chr16	68119166	68119891
chr16	68177689	68178310
chr16	68178890	68179408
chr16	69361879	69362512
chr16	69600172	69600952
chr16	69612954	69613878
chr16	70339933	70340435
chr16	72010074	72010594
chr16	72609609	72610590
chr16	74512598	74513179
chr16	75584509	75585299
chr16	75626737	75627638
chr16	81482916	81483478
chr16	81848687	81849365
chr16	81919725	81920258
chr16	82736669	82737292
chr16	82784488	82785195
chr16	83803883	83804448
chr16	84709049	84709666
chr16	85003900	85004632
chr16	87964792	87965410
chr16	88857571	88858103
chr17	1669404	1669966
chr17	1852147	1852666
chr17	2633586	2634127
chr17	3722506	3723269
chr17	4059646	4060282
chr17	4264333	4264923
chr17	4341327	4342347
chr17	4342597	4343186
chr17	4375203	4375894
chr17	4696352	4697233
chr17	5207805	5208414
chr17	5286667	5287329
chr17	5378618	5379610
chr17	5409583	5410167
chr17	6653322	6653891
chr17	7487402	7488005
chr17	7493179	7493891
chr17	7555160	7555852
chr17	8127023	8127589
chr17	8249796	8250592
chr17	10013780	10014819
chr17	10117461	10118070
chr17	13786985	13787780
chr17	15928568	15929293
chr17	16000659	16001623
chr17	16103086	16103733
chr17	16122919	16123438
chr17	16128783	16129555
chr17	16203072	16203666
chr17	18089439	18090104
chr17	20153129	20153649
chr17	20154172	20155329
chr17	21249924	21250571
chr17	28334060	28334603
chr17	28878238	28878765
chr17	29705464	29706072
chr17	29725923	29726579
chr17	29875099	29875872
chr17	29884135	29884862
chr17	29926578	29927157
chr17	32355395	32356008
chr17	32504608	32505171
chr17	32742819	32743594
chr17	34959965	34960646
chr17	35032118	35033104
chr17	37404877	37405422
chr17	37643725	37644267
chr17	39166788	39167358
chr17	39637654	39638848
chr17	39642530	39643222
chr17	39787493	39788252
chr17	39852156	39852688
chr17	40340065	40340814
chr17	40514595	40515096
chr17	41863495	41864101
chr17	41864166	41864702
chr17	43370991	43371589
chr17	44203343	44204180
chr17	44707371	44708309
chr17	44888420	44889661
chr17	45415083	45415631
chr17	46107251	46108661
chr17	46120913	46121752
chr17	46128313	46129094
chr17	46151174	46151690
chr17	46162445	46163270
chr17	46184302	46184835
chr17	46723599	46724241
chr17	47325391	47325905
chr17	47905770	47906303
chr17	47969615	47970270
chr17	48384781	48385473
chr17	48414026	48414539
chr17	48442515	48443446
chr17	49214880	49215395
chr17	49688923	49689510
chr17	50703342	50704220
chr17	54969736	54970412
chr17	55176084	55176608
chr17	55575709	55576777
chr17	57546841	57547737
chr17	58509888	58510474
chr17	58954043	58954595
chr17	58975986	58976495
chr17	59026653	59028239
chr17	59700638	59701478
chr17	59704139	59704644
chr17	59958743	59959377
chr17	60598200	60598734
chr17	60637415	60638136
chr17	61981318	61981909
chr17	63195654	63196207
chr17	63775286	63775841
chr17	63782290	63783289
chr17	65039027	65039856
chr17	65810671	65811583
chr17	65914486	65915197
chr17	69118215	69118906
chr17	69580231	69580747
chr17	75013417	75014168
chr17	75183860	75184805
chr17	75517848	75518515
chr17	75833189	75833712
chr17	78768236	78768779
chr17	78769167	78769700
chr17	80145637	80146523
chr18	2604700	2605255
chr18	2643344	2644136
chr18	2669478	2670624
chr18	3015909	3016441
chr18	3268977	3270186
chr18	6257944	6258809
chr18	8948818	8949471
chr18	9103972	9104491
chr18	9129387	9129913
chr18	9154576	9155139
chr18	9185278	9185907
chr18	9918070	9918616
chr18	9919360	9920068
chr18	9920613	9921146
chr18	9968099	9969076
chr18	10524648	10525407
chr18	12052670	12053270
chr18	12880416	12881002
chr18	12881453	12881954
chr18	12994048	12994648
chr18	12995516	12997207
chr18	13126705	13127229
chr18	20971720	20972887
chr18	21054421	21057058
chr18	21074729	21075671
chr18	21108386	21109285
chr18	22789263	22789943
chr18	22987810	22988749
chr18	23385281	23385791
chr18	23423593	23424283
chr18	23470997	23471950
chr18	23500668	23501276
chr18	26028951	26029647
chr18	32688321	32690217
chr18	35030690	35031290
chr18	35070629	35071161
chr18	35103961	35104550
chr18	35268432	35269009
chr18	35410475	35411129
chr18	35591612	35592179
chr18	35592196	35592760
chr18	35973076	35973639
chr18	35977695	35978338
chr18	36031653	36032330
chr18	44527012	44527650
chr18	44698286	44698809
chr18	44729219	44730002
chr18	44780609	44781304
chr18	44854714	44855259
chr18	45106714	45107265
chr18	45107699	45108256
chr18	46210085	46210627
chr18	46247992	46248504
chr18	46250516	46251104
chr18	48791915	48793010
chr18	48992443	48993396
chr18	49812239	49812815
chr18	50820909	50821457
chr18	51025534	51026425
chr18	55092438	55093842
chr18	56668014	56668595
chr18	56850811	56851612
chr18	58504557	58505182
chr18	58505247	58506160
chr18	58675718	58676243
chr18	58716497	58717079
chr18	63266921	63267713
chr18	63299451	63299985
chr18	72764447	72765116
chr18	73077100	73078018
chr18	76824663	76825262
chr18	77359932	77360545
chr19	1618071	1618723
chr19	1850749	1851308
chr19	1883582	1884202
chr19	2983200	2983873
chr19	3146578	3147253
chr19	3545087	3545609
chr19	3692407	3693085
chr19	4139517	4140150
chr19	4811709	4812265
chr19	4908344	4908866
chr19	6766601	6767162
chr19	6771867	6772453
chr19	9149486	9150170
chr19	9153554	9154233
chr19	9858068	9858625
chr19	10622061	10622619
chr19	10747622	10748355
chr19	10820313	10820853
chr19	12676553	12677070
chr19	13212875	13213638
chr19	13776274	13776884
chr19	16154554	16155120
chr19	16825338	16825870
chr19	29620316	29621259
chr19	34180542	34182170
chr19	34679140	34679892
chr19	34735372	34736139
chr19	34962758	34963409
chr19	35156325	35156953
chr19	35272148	35272660
chr19	35901853	35902427
chr19	36400522	36401941
chr19	36837054	36837661
chr19	37942108	37942771
chr19	38011490	38011993
chr19	38043799	38044489
chr19	38265774	38266280
chr19	38676831	38677364
chr19	39340893	39341588
chr19	39410899	39411764
chr19	39414265	39414860
chr19	39842566	39843254
chr19	39846738	39847468
chr19	40274369	40274871
chr19	40424526	40425150
chr19	41395323	41395896
chr19	42107763	42108289
chr19	42184641	42185673
chr19	42275825	42276430
chr19	43570984	43571505
chr19	44656999	44657640
chr19	44727681	44728226
chr19	44957815	44958369
chr19	45104563	45105116
chr19	45445312	45445881
chr19	45862393	45862939
chr19	46349764	46350315
chr19	46692501	46693009
chr19	47258822	47259483
chr19	48588526	48589540
chr19	49327553	49328112
chr19	49672295	49672860
chr19	50384708	50385417
chr19	51105505	51106319
chr19	51595032	51595932
chr19	51650208	51650726
chr19	52194113	52194665
chr19	55478224	55479227
chr19	57527916	57528420
chr19	57614747	57615297
chr19	57616995	57617685
chr19	58233656	58234181
chr2	3520450	3521318
chr2	3521607	3522141
chr2	7054948	7055640
chr2	7626343	7626863
chr2	9547259	9547767
chr2	10244839	10246350
chr2	10686088	10687058
chr2	10687915	10688801
chr2	11325465	11327572
chr2	11856615	11857611
chr2	11933536	11934192
chr2	12130522	12131031
chr2	12132359	12133723
chr2	12498530	12499110
chr2	17126097	17126666
chr2	17709582	17710903
chr2	17712011	17712539
chr2	17722016	17723826
chr2	20647938	20649623
chr2	23867027	23867654
chr2	24258679	24259919
chr2	24268657	24269426
chr2	24340889	24341566
chr2	24654597	24655176
chr2	24885599	24886221
chr2	25273656	25274316
chr2	25513894	25514479
chr2	27351925	27352888
chr2	27584438	27585310
chr2	29015433	29016421
chr2	30260310	30260827
chr2	30278394	30279388
chr2	30280596	30281189
chr2	30338721	30339335
chr2	30585105	30585903
chr2	30612847	30613471
chr2	31943804	31944832
chr2	31959002	31959657
chr2	31998821	31999382
chr2	32005769	32006391
chr2	32284712	32285408
chr2	33490125	33490829
chr2	33515284	33515840
chr2	33547495	33548079
chr2	33784943	33785700
chr2	36961430	36962194
chr2	37003994	37005395
chr2	37015188	37016068
chr2	37035598	37036509
chr2	37079813	37080890
chr2	37155970	37156490
chr2	37268412	37269035
chr2	37554273	37555072
chr2	37634353	37635325
chr2	37658485	37659211
chr2	38804517	38805086
chr2	38805400	38806253
chr2	38849566	38850114
chr2	39116075	39116588
chr2	39435134	39435784
chr2	39526665	39527267
chr2	42106385	42108952
chr2	42109633	42110134
chr2	42198604	42199727
chr2	43137286	43137984
chr2	43515864	43516504
chr2	43992401	43993186
chr2	44674934	44675471
chr2	45609241	45609961
chr2	45659017	45660037
chr2	45693166	45693820
chr2	45694429	45694956
chr2	45737817	45738546
chr2	45775586	45776151
chr2	45800777	45801559
chr2	45826548	45827220
chr2	46566321	46566977
chr2	46579857	46580408
chr2	46620748	46621708
chr2	46697393	46698050
chr2	46914726	46915314
chr2	46917703	46918476
chr2	46971083	46971668
chr2	47165482	47165996
chr2	47849512	47850398
chr2	48252292	48253734
chr2	48254093	48254630
chr2	48295610	48296416
chr2	48462229	48464042
chr2	53784880	53785439
chr2	53902892	53903469
chr2	53971519	53972027
chr2	53972620	53973338
chr2	54012622	54013250
chr2	55004721	55005282
chr2	55006770	55007476
chr2	55022247	55022896
chr2	55022930	55023926
chr2	55230092	55230929
chr2	60509886	60510715
chr2	60650702	60651206
chr2	60862719	60863724
chr2	60897877	60898600
chr2	62708572	62709359
chr2	63852513	63853220
chr2	64089803	64090768
chr2	64210837	64212150
chr2	64283157	64283790
chr2	64284101	64284608
chr2	64528284	64529052
chr2	64532105	64532808
chr2	64681767	64682485
chr2	64861049	64862355
chr2	64862832	64863671
chr2	64939471	64939980
chr2	65159767	65160312
chr2	65266077	65266689
chr2	65554601	65555444
chr2	65622763	65623445
chr2	68059608	68060359
chr2	68246371	68246978
chr2	68247721	68248458
chr2	68385348	68385975
chr2	68392258	68392896
chr2	68424613	68425152
chr2	68680461	68681142
chr2	68725626	68726254
chr2	68732895	68733839
chr2	68747484	68748567
chr2	68769500	68770022
chr2	68775759	68776591
chr2	68784683	68785586
chr2	68790626	68791356
chr2	68798416	68799223
chr2	68803009	68803942
chr2	68823188	68823806
chr2	69785794	69786589
chr2	69907984	69908516
chr2	70243761	70244452
chr2	71131972	71132557
chr2	71378477	71379172
chr2	73387200	73388162
chr2	73736529	73737209
chr2	73929396	73930386
chr2	73931475	73932195
chr2	73937803	73938502
chr2	74574264	74575095
chr2	74815898	74816478
chr2	74985134	74985642
chr2	84888543	84889137
chr2	84963546	84964249
chr2	84989462	84990281
chr2	84990701	84991365
chr2	86103818	86104445
chr2	86104746	86105264
chr2	86192492	86193112
chr2	86242777	86243287
chr2	88596292	88596876
chr2	88603681	88604644
chr2	88613910	88615338
chr2	88615661	88616300
chr2	88847917	88848917
chr2	95166562	95167221
chr2	95401508	95402029
chr2	96336599	96337112
chr2	96634815	96635370
chr2	97889769	97890578
chr2	97958657	97959170
chr2	98615133	98616168
chr2	99152691	99153538
chr2	99157206	99157764
chr2	99163758	99164302
chr2	99166159	99166669
chr2	99182744	99183290
chr2	99486757	99487470
chr2	99655266	99656162
chr2	99664755	99666011
chr2	99756273	99757489
chr2	99826313	99827608
chr2	99834510	99835097
chr2	99875822	99876894
chr2	99988771	99989273
chr2	99996734	99998025
chr2	100019812	100020937
chr2	100041879	100042505
chr2	100113342	100113992
chr2	100135713	100136487
chr2	101328351	101328905
chr2	101802158	101802783
chr2	101829758	101830320
chr2	105839205	105840381
chr2	112084272	112084882
chr2	112085108	112085632
chr2	112086482	112088018
chr2	112251833	112252862
chr2	112842531	112843170
chr2	113088401	113089470
chr2	113921677	113923037
chr2	113942982	113944332
chr2	119776965	119777538
chr2	120109105	120109866
chr2	120181775	120182402
chr2	120260341	120260953
chr2	120261105	120262562
chr2	121617305	121617895
chr2	121653375	121654243
chr2	127488149	127488868
chr2	134155598	134156137
chr2	134186757	134187407
chr2	134204767	134205822
chr2	134368578	134369157
chr2	135746295	135747134
chr2	138506422	138507112
chr2	138516119	138516805
chr2	143122758	143124533
chr2	143135574	143136230
chr2	143172299	143172944
chr2	143203641	143204279
chr2	143244907	143245820
chr2	143529009	143529533
chr2	144406231	144406937
chr2	144421500	144422181
chr2	144496831	144497421
chr2	148046438	148047157
chr2	148552762	148554184
chr2	151676220	151676948
chr2	156470943	156471770
chr2	157364063	157364893
chr2	157429099	157429625
chr2	159513439	159514259
chr2	159753573	159755450
chr2	160397039	160398189
chr2	160431484	160432074
chr2	161077257	161078098
chr2	161184677	161185562
chr2	162062942	162064274
chr2	164749803	164750767
chr2	164914309	164914857
chr2	165014058	165014851
chr2	165191240	165191895
chr2	165281229	165281761
chr2	165743698	165744703
chr2	171028685	171029210
chr2	171266313	171266858
chr2	171326529	171327282
chr2	171404927	171405705
chr2	172436726	172438442
chr2	173897440	173898451
chr2	173940631	173941326
chr2	174392450	174393152
chr2	174573314	174573883
chr2	174600279	174600865
chr2	174620600	174621471
chr2	174626447	174627294
chr2	178448610	178449127
chr2	178999132	178999953
chr2	179124708	179125532
chr2	179125637	179126582
chr2	179126627	179127331
chr2	179172955	179173512
chr2	179274340	179275607
chr2	181236842	181237556
chr2	181372803	181373621
chr2	181410194	181410715
chr2	181418241	181418860
chr2	181447596	181448630
chr2	181462888	181463908
chr2	181501251	181503095
chr2	181512985	181513556
chr2	182761469	182762075
chr2	186204750	186205322
chr2	186452270	186452782
chr2	190442392	190442925
chr2	191014545	191015589
chr2	191220208	191221051
chr2	193332423	193333176
chr2	195495793	195496423
chr2	195641991	195642610
chr2	196208372	196209045
chr2	196224151	196224811
chr2	196251193	196251916
chr2	196915032	196915712
chr2	197018046	197018749
chr2	197097521	197098249
chr2	197168603	197169522
chr2	197197837	197198420
chr2	197205605	197206186
chr2	197279367	197279956
chr2	197301714	197302397
chr2	200696133	200696836
chr2	200968397	200968941
chr2	201442978	201443628
chr2	201641485	201642084
chr2	202628824	202629838
chr2	202642478	202643475
chr2	202673767	202674298
chr2	203240380	203241659
chr2	203275774	203277066
chr2	203659432	203660254
chr2	205324592	205325216
chr2	206764538	206765136
chr2	207136230	207136753
chr2	207329255	207329941
[truncated: 1,794 more rows]

## Sheet: LINE-2 with bivalent marks
Chromosome	Start	End	Family	Length	Strand
chr1	70083563	70084145	L2a	297	+
chr1	160492635	160493635	L2a	274	+
chr10	62654799	62655311	L2a	276	-
chr11	73004331	73005619	L2a	279	+
chr11	124951773	124953630	L2a	272	+
chr12	31586992	31587526	L2a	258	+
chr12	47367674	47369515	L2a	330	-
chr12	107736110	107737102	L2a	303	-
chr12	112015684	112016222	L2a	303	+
chr14	71353273	71353834	L2a	306	-
chr16	24104351	24104908	L2a	277	-
chr18	77359932	77360545	L2a	363	+
chr2	48295610	48296416	L2a	249	-
chr2	64862832	64863671	L2a	327	+
chr20	1847769	1848392	L2a	285	-
chr20	49621344	49622068	L2a	325	+
chr4	26819459	26820043	L2a	301	+
chr4	78813099	78813990	L2a	267	+
chr4	101926495	101927048	L2a	318	-
chr4	113635987	113636496	L2a	313	+
chr5	157170888	157171445	L2a	295	-
chr6	90061062	90062126	L2a	313	-
chr6	132494313	132495034	L2a	355	-
chr8	128415090	128415703	L2a	342	+
chr2	191220208	191221051	L2b	366	-
chr3	196758078	196758632	L2b	343	-
chr6	69874940	69876171	L2b	339	-
chr12	50531347	50532222	L2	376	-
chr18	72764447	72765116	L2	357	+
chr19	57614747	57615297	L2	340	-
chr19	58233656	58234181	L2	374	+
chr3	169964238	169964963	L2	386	-
chr6	155388982	155389579	L2	308	-
chr7	116683424	116684312	L2	391	+
chr12	133182375	133182887	L2c	372	-
chr19	57616995	57617685	L2c	331	-
chr2	11933536	11934192	L2c	376	-
chr5	78760387	78760946	L2c	364	+
chr4	163562335	163563174	L2d2	380	+
chr12	14429838	14430459	L2d	289	-
