# Supplementary material for: An intronic LINE-1 regulates IFNAR1 expression in human immune cells
Source: Mob DNA. 2023 Nov 30;14:20. doi: 10.1186/s13100-023-00308-3 (PMC10688052; doi:10.1186/s13100-023-00308-3)
Supplement: Supplementary file 3 — Additional file 3: Supplemental Table 2. Epigenetically Marked LINE-1s in Lymphoblastoid GM12878 Cell Line. Lists of LINE-1s in the human genome which overlap the epigenetic marks of interest in lymphoblastoid GM12878 cells [29]. [file 13100_2023_308_MOESM3_ESM.xlsx]

## Sheet: LINE-1s with H3K9me3
Chromosome	Start	End	Family	Length	Strand
chr1	116717924	116719730	L1HS	10	+
chr10	30947409	30948037	L1HS	30	-
chr10	95948129	95949668	L1HS	11	+
chr11	94340202	94341481	L1HS	55	+
chr16	54042096	54048123	L1HS	20	+
chr3	3131462	3132694	L1HS	10	+
chr3	114662898	114664051	L1HS	75	+
chr7	70197329	70203356	L1HS	19	+
chr1	50892490	50894035	L1M1	143	-
chr1	62771848	62774135	L1M1	162	-
chr1	70490111	70492751	L1M1	159	+
chr1	78632964	78634986	L1M1	300	+
chr1	85587787	85590110	L1M1	123	+
chr1	89444441	89447937	L1M1	144	-
chr1	89488615	89490445	L1M1	201	+
chr1	93252332	93252987	L1M1	269	-
chr1	100555134	100558018	L1M1	242	-
chr1	158311216	158312136	L1M1	163	-
chr1	158322569	158324445	L1M1	318	-
chr1	170920850	170922574	L1M1	236	+
chr1	186603273	186606634	L1M1	265	-
chr1	210324855	210325729	L1M1	96	-
chr1	221944865	221947144	L1M1	172	-
chr1	224794961	224796754	L1M1	147	-
chr1	244766489	244769209	L1M1	130	-
chr1	247053770	247054796	L1M1	206	+
chr10	23571008	23572498	L1M1	283	+
chr10	32653776	32655521	L1M1	230	-
chr10	56334382	56336081	L1M1	300	-
chr10	56653949	56655548	L1M1	308	+
chr10	74361203	74362891	L1M1	274	-
chr10	80828759	80830161	L1M1	266	+
chr10	90821154	90821670	L1M1	139	+
chr10	92553582	92554270	L1M1	98	+
chr11	5922391	5924952	L1M1	158	+
chr11	9561187	9562442	L1M1	93	-
chr11	48114542	48116871	L1M1	225	+
chr11	94165933	94166691	L1M1	183	-
chr11	94166694	94167456	L1M1	254	-
chr12	4339000	4341275	L1M1	97	+
chr12	24960054	24960982	L1M1	146	+
chr12	33296202	33297178	L1M1	173	+
chr12	43706003	43706563	L1M1	178	-
chr12	104921114	104923080	L1M1	198	+
chr13	21470577	21471143	L1M1	192	-
chr13	41801945	41803370	L1M1	176	+
chr13	44173004	44175840	L1M1	154	-
chr13	46484533	46485329	L1M1	291	-
chr13	46933985	46935112	L1M1	184	+
chr13	49404004	49405484	L1M1	133	+
chr13	72029783	72031037	L1M1	265	+
chr13	111258269	111262338	L1M1	151	+
chr14	20958523	20960307	L1M1	161	+
chr14	25566855	25571232	L1M1	175	-
chr14	35133218	35134394	L1M1	130	-
chr14	70332870	70334240	L1M1	285	+
chr14	70487930	70489687	L1M1	178	+
chr14	95721702	95722827	L1M1	249	-
chr15	42631601	42632714	L1M1	143	-
chr15	47126238	47130174	L1M1	155	-
chr15	51819746	51821624	L1M1	110	+
chr15	63963472	63966898	L1M1	124	-
chr15	77963819	77965054	L1M1	116	+
chr15	81991603	81995163	L1M1	231	+
chr15	97672065	97674339	L1M1	174	-
chr16	29950307	29952417	L1M1	142	-
chr16	31909432	31914138	L1M1	172	-
chr16	31944791	31948169	L1M1	200	+
chr16	58360316	58362885	L1M1	141	-
chr16	84337068	84337936	L1M1	98	+
chr17	21147380	21147906	L1M1	148	+
chr17	69231291	69233892	L1M1	267	-
chr18	12552903	12553701	L1M1	151	+
chr18	14106536	14108176	L1M1	211	+
chr18	57822722	57824986	L1M1	142	-
chr19	12218288	12221236	L1M1	141	-
chr19	12448781	12450149	L1M1	115	-
chr19	45202376	45203262	L1M1	159	-
chr2	6612123	6614676	L1M1	195	-
chr2	42733799	42737647	L1M1	167	-
chr2	46214855	46218150	L1M1	133	-
chr2	108705487	108706846	L1M1	155	+
chr2	202716582	202717186	L1M1	138	-
chr2	207372410	207374145	L1M1	148	+
chr2	214115898	214116546	L1M1	383	+
chr2	214116592	214118400	L1M1	228	+
chr20	18405221	18407144	L1M1	192	+
chr20	30836477	30838372	L1M1	178	+
chr20	34797880	34801682	L1M1	122	+
chr20	53819507	53820628	L1M1	126	-
chr21	22476835	22478141	L1M1	228	+
chr21	25220298	25222104	L1M1	305	-
chr21	25399873	25400766	L1M1	255	+
chr3	23315283	23317469	L1M1	162	-
chr3	31149986	31152549	L1M1	161	-
chr3	34123939	34125424	L1M1	166	-
chr3	98270019	98271171	L1M1	161	-
chr3	98358858	98361794	L1M1	169	-
chr3	100406831	100408327	L1M1	257	-
chr3	100408407	100409021	L1M1	265	-
chr3	113683766	113686453	L1M1	182	-
chr3	114273483	114276067	L1M1	141	-
chr3	115967929	115969272	L1M1	164	-
chr3	130885233	130888937	L1M1	189	-
chr3	135736168	135737052	L1M1	283	-
chr3	137250188	137251027	L1M1	301	+
chr3	137978347	137979858	L1M1	163	-
chr3	144301424	144302139	L1M1	286	-
chr3	161318715	161322816	L1M1	143	+
chr3	169814834	169816664	L1M1	114	-
chr3	176867876	176869388	L1M1	188	+
chr3	190285276	190286386	L1M1	260	-
chr3	195359766	195360513	L1M1	154	+
chr4	48870778	48871628	L1M1	112	-
chr4	52325810	52331151	L1M1	210	-
chr4	86652220	86653495	L1M1	181	-
chr4	104978795	104983649	L1M1	142	+
chr4	146361427	146364465	L1M1	194	+
chr4	150976573	150979757	L1M1	152	+
chr4	184719842	184722365	L1M1	111	+
chr4	189920163	189923737	L1M1	263	+
chr5	60738312	60741500	L1M1	136	+
chr5	69140306	69141461	L1M1	100	-
chr5	76899234	76902749	L1M1	136	-
chr5	100955140	100955876	L1M1	266	-
chr5	101062448	101063510	L1M1	208	-
chr5	105702106	105704121	L1M1	275	+
chr5	109117543	109123152	L1M1	90	-
chr5	115740006	115746969	L1M1	150	-
chr6	57023802	57025627	L1M1	217	-
chr6	85579339	85582387	L1M1	149	+
chr6	87000348	87001424	L1M1	133	+
chr6	89036939	89037742	L1M1	163	+
chr6	105409945	105412809	L1M1	138	+
chr6	118944071	118946333	L1M1	121	+
chr6	121123299	121125357	L1M1	279	-
chr6	125710048	125711026	L1M1	158	+
chr6	145471328	145472772	L1M1	194	+
chr6	146040295	146041673	L1M1	237	-
chr6	153812762	153815097	L1M1	172	+
chr6	156575944	156576639	L1M1	256	+
chr7	733793	734871	L1M1	117	-
chr7	34775301	34776694	L1M1	137	-
chr7	34776688	34777676	L1M1	197	-
chr7	64330455	64331642	L1M1	208	-
chr7	65339289	65339978	L1M1	261	-
chr7	66935848	66936685	L1M1	115	-
chr7	66936680	66937702	L1M1	113	-
chr7	93089326	93093809	L1M1	200	-
chr7	140816830	140817710	L1M1	94	+
chr8	7049240	7050467	L1M1	286	-
chr8	78875959	78877137	L1M1	212	-
chr8	85188502	85189076	L1M1	287	-
chr9	4401814	4405073	L1M1	178	+
chr9	6173527	6175152	L1M1	287	+
chr9	19269458	19270491	L1M1	145	-
chr9	92130878	92131737	L1M1	194	-
chr9	92196426	92197599	L1M1	222	+
chr9	95280703	95282976	L1M1	216	+
chr9	121055330	121056474	L1M1	244	+
chr9	123701194	123701736	L1M1	279	+
chr9	123701729	123702983	L1M1	275	+
chrX	21418880	21421491	L1M1	153	-
chrX	23918088	23920226	L1M1	148	-
chrX	45580855	45581409	L1M1	244	-
chrX	47042601	47043537	L1M1	111	+
chrX	51956467	51958043	L1M1	120	-
chrX	62874528	62875474	L1M1	336	+
chrX	66961572	66962436	L1M1	257	-
chrX	78912789	78913923	L1M1	166	-
chrX	79065613	79067266	L1M1	214	-
chrX	95704574	95705419	L1M1	197	+
chrX	128774037	128780094	L1M1	169	-
chrX	129336308	129337056	L1M1	125	+
chrX	132720506	132721494	L1M1	99	+
chr1	88917867	88919989	L1M2a1	181	-
chr11	88228515	88231720	L1M2a1	202	-
chr12	96803386	96804219	L1M2a1	238	+
chr8	33950117	33952295	L1M2a1	217	-
chr1	110787884	110788712	L1M2a	194	+
chr1	175112921	175116143	L1M2a	189	-
chr10	1002496	1005135	L1M2a	213	-
chr10	21790035	21792476	L1M2a	219	+
chr11	19069375	19070740	L1M2a	183	-
chr11	47302511	47303236	L1M2a	189	-
chr11	78240210	78242221	L1M2a	179	+
chr11	130790872	130791600	L1M2a	221	-
chr12	30885304	30887511	L1M2a	212	+
chr12	71859910	71863096	L1M2a	164	-
chr13	41923444	41924388	L1M2a	221	+
chr14	67171622	67172432	L1M2a	187	+
chr14	67172400	67174090	L1M2a	199	+
chr17	30062144	30065381	L1M2a	176	+
chr2	20408570	20411869	L1M2a	223	-
chr2	163273057	163273697	L1M2a	320	-
chr2	169975832	169977273	L1M2a	212	-
chr2	169977840	169978959	L1M2a	186	-
chr21	14415932	14418410	L1M2a	328	+
chr21	33330568	33333615	L1M2a	198	+
chr3	179491893	179493667	L1M2a	335	+
chr4	129058048	129062391	L1M2a	236	-
chr4	144952442	144953321	L1M2a	294	+
chr4	146481005	146484069	L1M2a	255	+
chr5	83452915	83453655	L1M2a	343	+
chr7	44367239	44371667	L1M2a	172	+
chr9	96795897	96796862	L1M2a	359	+
chr9	105733339	105735871	L1M2a	244	-
chr9	105736169	105738568	L1M2a	246	-
chrX	64322582	64323141	L1M2a	376	+
chrX	84676149	84680833	L1M2a	254	-
chr10	83749321	83750419	L1M2b	283	+
chr10	102192267	102192959	L1M2b	205	+
chr11	102072603	102074599	L1M2b	240	-
chr12	39510365	39511104	L1M2b	250	+
chr19	7759623	7760235	L1M2b	201	-
chr19	32890463	32891343	L1M2b	224	+
chr19	32891378	32892293	L1M2b	220	+
chr2	165853420	165855339	L1M2b	255	-
chr3	100507899	100508424	L1M2b	187	+
chr5	10779217	10779973	L1M2b	189	+
chr6	70778570	70779732	L1M2b	288	-
chr7	55463040	55463895	L1M2b	225	-
chr7	55463903	55465208	L1M2b	258	-
chr7	56573592	56574567	L1M2b	389	+
chr7	64428855	64429792	L1M2b	390	-
chr1	7877888	7878594	L1M2	129	+
chr1	35069133	35070880	L1M2	144	-
chr1	35530325	35531792	L1M2	247	-
chr1	50923441	50924700	L1M2	157	+
chr1	54822805	54824019	L1M2	148	-
chr1	85331751	85333998	L1M2	254	+
chr1	88633805	88635629	L1M2	204	-
chr1	93955286	93957130	L1M2	174	-
chr1	104984359	104985287	L1M2	189	-
chr1	112476850	112477951	L1M2	290	+
chr1	169633266	169634481	L1M2	315	+
chr1	171299742	171300901	L1M2	227	+
chr1	172261126	172261894	L1M2	229	-
chr1	172261901	172262754	L1M2	241	-
chr1	179407524	179408377	L1M2	156	-
chr1	180696209	180699221	L1M2	154	-
chr1	180702473	180703646	L1M2	280	-
chr1	207152506	207153641	L1M2	378	-
chr10	759029	763745	L1M2	184	+
chr10	56456408	56458150	L1M2	239	+
chr10	79969530	79971712	L1M2	159	-
chr10	83527049	83528310	L1M2	211	+
chr10	90869272	90869987	L1M2	149	+
chr10	98219211	98219757	L1M2	169	-
chr10	98219750	98220372	L1M2	136	-
chr11	10871967	10872760	L1M2	151	-
chr11	36558012	36560996	L1M2	222	-
chr11	49942782	49944249	L1M2	302	+
chr11	59387807	59389499	L1M2	364	-
chr11	73009566	73011968	L1M2	201	-
chr11	80493843	80494822	L1M2	287	-
chr11	93207942	93209536	L1M2	253	+
chr11	119397670	119398850	L1M2	173	+
chr12	1063560	1064219	L1M2	148	-
chr12	27477235	27479454	L1M2	255	-
chr12	29108717	29113370	L1M2	194	-
chr12	54783358	54784338	L1M2	197	-
chr12	54784363	54785829	L1M2	204	-
chr12	83857450	83858125	L1M2	221	-
chr12	83858112	83858840	L1M2	217	-
chr12	133161771	133162298	L1M2	173	+
chr13	19484095	19488233	L1M2	218	-
chr13	24396880	24397870	L1M2	171	+
chr13	31288215	31289736	L1M2	232	+
chr13	35369918	35373333	L1M2	193	-
chr13	49147573	49150094	L1M2	141	-
chr13	59926286	59928901	L1M2	208	-
chr13	71053444	71057164	L1M2	272	-
chr13	100377793	100379405	L1M2	184	-
chr13	102051372	102053397	L1M2	293	+
chr13	111073799	111074956	L1M2	179	-
chr13	111075268	111077150	L1M2	171	-
chr14	20164372	20165712	L1M2	282	-
chr14	31746085	31746787	L1M2	155	-
chr14	31753098	31753760	L1M2	297	-
chr14	35893562	35896795	L1M2	157	-
chr14	38560972	38562638	L1M2	332	+
chr14	48036863	48038869	L1M2	200	-
chr14	50660912	50662135	L1M2	137	-
chr14	60546343	60548382	L1M2	149	-
chr14	60548419	60549150	L1M2	152	-
chr14	67929948	67930913	L1M2	230	-
chr14	68063778	68065794	L1M2	241	-
chr14	71041828	71043475	L1M2	190	-
chr14	76016158	76019969	L1M2	150	-
chr14	76020272	76021270	L1M2	213	-
chr14	80807357	80810041	L1M2	282	+
chr14	88104131	88104647	L1M2	149	-
chr14	88104642	88106847	L1M2	209	-
chr15	49228993	49230597	L1M2	258	-
chr15	50963994	50964771	L1M2	221	-
chr15	50970449	50972187	L1M2	202	-
chr15	52465747	52467944	L1M2	313	+
chr15	52545425	52545949	L1M2	174	-
chr15	52545921	52547012	L1M2	213	-
chr15	54738103	54738652	L1M2	318	+
chr15	56288319	56289766	L1M2	312	-
chr15	68035967	68036919	L1M2	262	+
chr15	72946568	72947209	L1M2	156	+
chr15	72947519	72948239	L1M2	156	+
chr15	76025896	76026840	L1M2	285	+
chr16	48310651	48311625	L1M2	253	-
chr16	48312242	48312972	L1M2	295	-
chr16	52118235	52122050	L1M2	214	+
chr16	52850874	52853665	L1M2	196	-
chr16	82323961	82324823	L1M2	212	-
chr17	49422486	49423055	L1M2	136	-
chr18	70117739	70119382	L1M2	170	+
chr19	37621455	37622670	L1M2	174	+
chr19	37624035	37624542	L1M2	174	+
chr19	39786819	39788227	L1M2	260	+
chr19	40044102	40045323	L1M2	179	+
chr19	40076625	40077212	L1M2	194	+
chr2	11970933	11974098	L1M2	162	-
chr2	11974405	11975387	L1M2	177	-
chr2	30535435	30537099	L1M2	204	+
chr2	61436338	61437492	L1M2	161	+
chr2	63271600	63273808	L1M2	223	+
chr2	72471601	72476462	L1M2	206	-
chr2	86428546	86431503	L1M2	232	+
chr2	97885487	97887575	L1M2	197	-
chr2	119887483	119889137	L1M2	149	-
chr2	119902497	119903556	L1M2	319	+
chr2	119903584	119906201	L1M2	215	+
chr2	123004494	123010843	L1M2	228	+
chr2	157607357	157613326	L1M2	242	-
chr2	168950294	168953687	L1M2	169	-
chr2	183183447	183185323	L1M2	159	-
chr2	195439601	195441516	L1M2	183	+
chr2	202742822	202744152	L1M2	188	+
chr2	202842181	202843662	L1M2	292	-
chr2	213429111	213430359	L1M2	280	+
chr2	216232698	216234832	L1M2	163	-
chr2	222332862	222335647	L1M2	184	+
chr2	224758381	224759067	L1M2	223	-
chr20	12296266	12300041	L1M2	191	-
chr20	18201249	18202432	L1M2	206	-
chr20	25723901	25726009	L1M2	208	-
chr20	31271785	31272489	L1M2	273	+
chr21	15781465	15782312	L1M2	341	+
chr21	15782467	15783675	L1M2	267	+
chr21	16964697	16967599	L1M2	221	-
chr21	25480206	25482853	L1M2	216	+
chr22	38371633	38374489	L1M2	211	-
chr22	39798334	39799430	L1M2	246	-
chr3	11799636	11800886	L1M2	202	+
chr3	20293617	20295538	L1M2	251	-
chr3	31447528	31452636	L1M2	229	+
chr3	39625770	39627490	L1M2	168	+
chr3	46071036	46072236	L1M2	173	+
chr3	59648552	59649319	L1M2	319	+
chr3	59649351	59650606	L1M2	249	+
chr3	87924282	87925067	L1M2	187	-
chr3	87925393	87926024	L1M2	331	-
chr3	98040875	98043277	L1M2	239	+
chr3	99993324	99994222	L1M2	171	-
chr3	100508418	100509600	L1M2	128	+
chr3	101387414	101389120	L1M2	266	+
chr3	101389264	101389938	L1M2	176	+
chr3	101441027	101442245	L1M2	290	+
chr3	112955669	112957335	L1M2	291	-
chr3	122153279	122154841	L1M2	226	+
chr3	137419964	137423218	L1M2	221	+
chr3	139052046	139055845	L1M2	228	-
chr3	142324921	142325432	L1M2	138	-
chr3	178980191	178981500	L1M2	198	-
chr3	180623115	180626917	L1M2	234	-
chr4	2101269	2104235	L1M2	243	+
chr4	22569410	22571979	L1M2	221	-
chr4	35712261	35714431	L1M2	240	+
chr4	88927465	88929733	L1M2	201	-
chr4	94325912	94328352	L1M2	233	-
chr4	122488844	122491250	L1M2	272	-
chr4	126417457	126420634	L1M2	193	-
chr4	132838381	132841749	L1M2	208	+
chr4	141703756	141708870	L1M2	269	-
chr4	146008895	146009813	L1M2	232	-
chr4	146451171	146451730	L1M2	117	+
chr4	152853074	152853904	L1M2	181	-
chr4	169441753	169442751	L1M2	225	+
chr4	169443370	169445146	L1M2	181	+
chr4	171650511	171652627	L1M2	234	+
chr4	173624148	173628023	L1M2	189	-
chr5	34965626	34967360	L1M2	185	-
chr5	37232964	37234830	L1M2	183	+
chr5	37487923	37489712	L1M2	207	-
chr5	54333860	54338083	L1M2	206	+
chr5	57965316	57966473	L1M2	218	+
chr5	82880542	82881445	L1M2	306	-
chr5	90331010	90332563	L1M2	177	-
chr5	94654969	94658428	L1M2	222	-
chr5	94658946	94660491	L1M2	266	-
chr5	94964181	94965591	L1M2	264	-
chr5	95487349	95489034	L1M2	192	+
chr5	97904659	97905580	L1M2	153	+
chr5	103438090	103440527	L1M2	192	-
chr5	110222000	110222941	L1M2	259	-
chr5	115439325	115440945	L1M2	239	-
chr5	115440954	115441604	L1M2	311	-
chr5	126399677	126401671	L1M2	272	-
chr5	133721168	133722071	L1M2	231	-
chr5	133722384	133724550	L1M2	296	-
chr5	153142757	153147802	L1M2	210	+
chr5	156611187	156612558	L1M2	238	-
chr5	157119588	157122884	L1M2	297	+
chr5	159385755	159388193	L1M2	193	-
chr5	168728059	168728640	L1M2	216	+
chr6	30178692	30180514	L1M2	198	-
chr6	30180855	30182359	L1M2	225	-
chr6	41219285	41221249	L1M2	176	-
chr6	45078266	45079028	L1M2	243	-
chr6	45230970	45232727	L1M2	217	-
chr6	45232711	45233766	L1M2	332	-
chr6	63340867	63341731	L1M2	247	-
chr6	85986759	85987965	L1M2	296	-
chr6	89916223	89918551	L1M2	185	-
chr6	101795166	101795885	L1M2	218	-
chr6	125112235	125113877	L1M2	337	-
chr6	132393264	132396933	L1M2	177	+
chr6	137440918	137444250	L1M2	169	-
chr6	138177417	138178169	L1M2	214	-
chr6	147295404	147299533	L1M2	254	+
chr6	159857090	159858588	L1M2	199	-
chr7	20486345	20488194	L1M2	231	+
chr7	23744219	23745664	L1M2	196	-
chr7	23953320	23955696	L1M2	170	+
chr7	27617875	27618633	L1M2	251	+
chr7	27619043	27620040	L1M2	234	+
chr7	79731673	79732277	L1M2	296	+
chr7	79732251	79733759	L1M2	282	+
chr7	101299647	101301210	L1M2	304	+
chr7	101310226	101310915	L1M2	257	+
chr7	134463453	134464065	L1M2	258	+
chr7	134465223	134466483	L1M2	202	+
chr7	145919214	145920532	L1M2	279	-
chr7	159268229	159271671	L1M2	215	-
chr8	32943144	32946495	L1M2	188	-
chr8	42990639	42991395	L1M2	152	-
chr8	43126499	43128865	L1M2	282	-
chr8	58211498	58215848	L1M2	209	+
chr8	61599477	61601294	L1M2	195	+
chr8	99077469	99079054	L1M2	226	-
chr8	99315814	99316823	L1M2	236	-
chr8	101215953	101218870	L1M2	180	+
chr8	114254920	114256456	L1M2	228	+
chr8	128636179	128638918	L1M2	214	-
chr8	136551553	136552517	L1M2	172	-
chr9	5017815	5018320	L1M2	205	-
chr9	5018638	5021339	L1M2	197	-
chr9	5349890	5351081	L1M2	319	-
chr9	7313524	7315741	L1M2	247	-
chr9	14705010	14705980	L1M2	283	+
chr9	35972649	35977076	L1M2	201	-
chr9	74961091	74962367	L1M2	282	+
chr9	78519375	78520676	L1M2	240	+
chr9	93419033	93420601	L1M2	270	-
chr9	99209685	99212837	L1M2	198	-
chr9	100316097	100316601	L1M2	146	+
chr9	107181346	107183514	L1M2	254	+
chr9	107183804	107185318	L1M2	204	+
chrX	54869500	54870844	L1M2	307	-
chrX	63879060	63880219	L1M2	246	+
chrX	73670368	73671065	L1M2	140	-
chrX	73671116	73671714	L1M2	161	-
chrX	74849131	74853046	L1M2	190	+
chrX	74853690	74855392	L1M2	154	+
chrX	104637842	104642328	L1M2	201	-
chrX	106013915	106015118	L1M2	254	-
chrX	124684175	124685137	L1M2	278	+
chrX	141838743	141839345	L1M2	257	-
chr1	205897810	205898348	L1M2c	151	-
chr10	69980019	69981229	L1M2c	261	+
chr10	85810152	85812323	L1M2c	239	+
chr10	123235190	123235918	L1M2c	146	-
chr12	82472609	82474475	L1M2c	209	-
chr15	51482793	51485341	L1M2c	216	+
chr15	79330077	79330891	L1M2c	145	+
chr17	62985060	62987873	L1M2c	245	-
chr18	26345124	26345956	L1M2c	209	+
chr19	49301970	49303355	L1M2c	309	+
chr2	52326165	52327848	L1M2c	290	+
chr2	102214806	102215541	L1M2c	302	+
chr2	102215562	102216278	L1M2c	225	+
chr20	45235344	45236796	L1M2c	224	-
chr20	45731804	45733134	L1M2c	158	-
chr21	10547179	10550221	L1M2c	218	+
chr3	19822377	19823057	L1M2c	263	-
chr3	19823061	19823804	L1M2c	371	-
chr3	119283845	119290010	L1M2c	204	-
chr4	13452069	13455914	L1M2c	226	-
chr4	154065386	154067160	L1M2c	210	-
chr4	168930522	168934106	L1M2c	191	+
chr6	168010288	168013989	L1M2c	183	-
chr7	77821636	77822882	L1M2c	187	-
chr8	136424208	136426406	L1M2c	225	-
chr8	136426539	136427213	L1M2c	341	-
chr9	92991379	92992519	L1M2c	188	-
chr9	92992508	92993141	L1M2c	178	-
chr1	51153672	51155114	L1M3a	260	+
chr1	93253281	93253976	L1M3a	362	-
chr1	227651005	227651745	L1M3a	317	-
chr10	9712210	9713720	L1M3a	240	-
chr11	5020501	5022415	L1M3a	275	-
chr12	10455102	10456285	L1M3a	264	+
chr12	14724196	14724760	L1M3a	368	-
chr13	63606039	63606576	L1M3a	398	+
chr17	69233962	69234714	L1M3a	356	-
chr19	19803018	19803792	L1M3a	316	+
chr19	19934920	19935751	L1M3a	322	+
chr19	20836606	20837382	L1M3a	334	+
chr19	37102054	37102792	L1M3a	340	-
chr2	147978007	147978682	L1M3a	389	-
chr2	240471618	240472225	L1M3a	291	+
chr21	25222173	25222717	L1M3a	387	-
chr4	136061	136614	L1M3a	285	-
chr4	358871	359576	L1M3a	287	-
chr4	359545	360250	L1M3a	376	-
chr4	18356325	18358840	L1M3a	269	-
chr4	103167538	103168399	L1M3a	341	+
chr4	127748316	127749449	L1M3a	240	+
chr5	179096490	179097198	L1M3a	346	-
chr6	155352621	155353393	L1M3a	359	+
chr7	65325587	65326237	L1M3a	287	-
chr7	81913687	81914519	L1M3a	232	-
chr8	22518985	22519649	L1M3a	217	-
chr8	22519954	22521641	L1M3a	256	-
chr9	6172313	6173474	L1M3a	395	+
chrX	56844306	56845765	L1M3a	281	+
chr1	247245736	247246751	L1M3b	260	+
chr1	247749840	247751297	L1M3b	306	+
chr11	86972599	86973639	L1M3b	265	-
chr14	19727971	19729839	L1M3b	267	-
chr15	39609545	39610143	L1M3b	247	+
chr15	39610694	39611311	L1M3b	311	+
chr15	46726900	46729175	L1M3b	253	-
chr15	46729271	46730043	L1M3b	260	-
chr2	33451604	33453127	L1M3b	277	-
chr2	33996623	33998072	L1M3b	300	-
chr2	188926264	188929896	L1M3b	280	-
chr22	43702276	43706164	L1M3b	202	+
chr3	121515322	121516100	L1M3b	199	+
chr4	31532723	31533944	L1M3b	350	-
chr4	73799917	73800524	L1M3b	274	+
chr4	170201911	170202722	L1M3b	278	+
chr5	117071248	117072668	L1M3b	273	-
chr5	123299673	123300386	L1M3b	216	+
chr5	163370917	163372983	L1M3b	299	+
chr5	181021043	181022406	L1M3b	219	+
chr7	24250275	24252220	L1M3b	211	+
chr8	81395456	81396547	L1M3b	238	-
chr8	136751842	136752970	L1M3b	285	-
chr1	62633618	62634541	L1M3	181	+
chr1	97867463	97868229	L1M3	183	+
chr1	248459780	248460884	L1M3	189	-
chr10	73160979	73161961	L1M3	163	+
chr11	108453656	108454289	L1M3	160	-
chr11	120541807	120542840	L1M3	131	+
chr12	48077753	48078327	L1M3	166	-
chr15	68096179	68097289	L1M3	163	-
chr15	76894465	76895758	L1M3	145	+
chr16	13911989	13912652	L1M3	179	+
chr17	81174966	81176236	L1M3	177	+
chr18	6231514	6232548	L1M3	173	-
chr2	7981728	7982484	L1M3	171	+
chr2	20237260	20238295	L1M3	193	-
chr2	190258468	190259319	L1M3	192	-
chr2	212783363	212784558	L1M3	152	+
chr20	58936017	58936735	L1M3	162	+
chr3	16562793	16563542	L1M3	123	+
chr3	127943163	127944835	L1M3	142	-
chr3	134295604	134297100	L1M3	127	+
chr3	144438563	144439236	L1M3	182	+
chr3	192018940	192019613	L1M3	214	-
chr4	140483185	140484469	L1M3	158	+
chr5	32187566	32188111	L1M3	156	+
chr5	55248215	55249037	L1M3	140	-
chr5	96848350	96850644	L1M3	165	+
chr6	35848570	35849661	L1M3	129	+
chr6	69885836	69886612	L1M3	185	+
chr7	86958758	86959730	L1M3	156	-
chr7	144494662	144495852	L1M3	147	-
chr8	47152252	47152785	L1M3	282	+
chr9	124195618	124196716	L1M3	198	+
chr9	133194328	133195845	L1M3	227	+
chr1	113479398	113480559	L1M3c	215	-
chr1	157478655	157479580	L1M3c	314	-
chr1	164017557	164020742	L1M3c	275	+
chr1	212899553	212901092	L1M3c	210	+
chr1	212901412	212902399	L1M3c	249	+
chr10	75313179	75314151	L1M3c	232	+
chr10	113693138	113694752	L1M3c	217	-
chr11	10097565	10098679	L1M3c	248	+
chr11	10098720	10100229	L1M3c	273	+
chr11	94611931	94613765	L1M3c	280	-
chr13	19618416	19619014	L1M3c	226	-
chr17	61436129	61438621	L1M3c	238	-
chr2	3622868	3624852	L1M3c	221	-
chr2	8557792	8558511	L1M3c	314	+
chr2	9066088	9067213	L1M3c	173	-
chr2	98261924	98264926	L1M3c	163	-
chr2	129917418	129918442	L1M3c	310	+
chr2	167669754	167670960	L1M3c	231	+
chr21	14796483	14798269	L1M3c	277	+
chr3	29832332	29836443	L1M3c	231	+
chr3	191155278	191156580	L1M3c	258	-
chr4	129063228	129064128	L1M3c	237	-
chr5	159475071	159476525	L1M3c	229	-
chr6	159414971	159415631	L1M3c	190	+
chr6	159415626	159416403	L1M3c	274	+
chr7	92929384	92930633	L1M3c	195	+
chr8	11486543	11487233	L1M3c	207	+
chr8	35841452	35842566	L1M3c	256	+
chrX	41901511	41902132	L1M3c	253	-
chr10	72184166	72184719	L1M3d	206	+
chr12	45177084	45178487	L1M3d	244	+
chr12	45441039	45442348	L1M3d	260	+
chr13	54959337	54961382	L1M3d	290	-
chr13	54961413	54962149	L1M3d	264	-
chr15	31188875	31190330	L1M3d	175	+
chr15	76465874	76466884	L1M3d	225	-
chr17	41386039	41386964	L1M3d	238	-
chr2	13566279	13566853	L1M3d	385	+
chr2	108819069	108820125	L1M3d	301	+
chr4	17670982	17672331	L1M3d	276	+
chr6	118487373	118488985	L1M3d	245	+
chr8	123842230	123843570	L1M3d	328	-
chr12	14077053	14078205	L1M3de	250	-
chr16	46785194	46786798	L1M3de	204	+
chr18	69987267	69988411	L1M3de	287	+
chr19	36502499	36503544	L1M3de	192	-
chr20	45679457	45679987	L1M3de	267	-
chr6	44442410	44443018	L1M3de	312	-
chr9	90198090	90199332	L1M3de	321	-
chr1	95701039	95702323	L1M3e	257	+
chr1	109330292	109331477	L1M3e	130	+
chr11	59074851	59077696	L1M3e	260	-
chr11	60590713	60592339	L1M3e	271	+
chr11	97408743	97413341	L1M3e	266	+
chr11	105442780	105447988	L1M3e	262	+
chr12	17998181	17999901	L1M3e	283	+
chr12	55558771	55560115	L1M3e	322	+
chr12	70214352	70215075	L1M3e	300	-
chr14	19168160	19168769	L1M3e	391	+
chr14	27465708	27466331	L1M3e	234	+
chr14	27466334	27466891	L1M3e	308	+
chr14	80867472	80869668	L1M3e	238	+
chr19	3591361	3592271	L1M3e	382	+
chr19	36370026	36370980	L1M3e	257	+
chr19	40095034	40096136	L1M3e	288	+
chr20	23561437	23563354	L1M3e	277	-
chr21	9367547	9368051	L1M3e	390	+
chr21	25308782	25310642	L1M3e	288	+
chr21	42348567	42349210	L1M3e	373	+
chr3	171272405	171273011	L1M3e	244	-
chr3	171273030	171273638	L1M3e	266	-
chr3	189679017	189680392	L1M3e	197	-
chr4	80623439	80623973	L1M3e	302	+
chr4	121282774	121284813	L1M3e	276	+
chr5	89199349	89200549	L1M3e	262	-
chr5	109267481	109268299	L1M3e	265	+
chr6	102195409	102196042	L1M3e	343	-
chr6	102196049	102196568	L1M3e	255	-
chr7	18081596	18082831	L1M3e	269	-
chr7	107543093	107545495	L1M3e	274	+
chr7	159203032	159203755	L1M3e	321	-
chr9	1575045	1575732	L1M3e	250	-
chr9	7008283	7009271	L1M3e	289	+
chrX	56317628	56319668	L1M3e	261	+
chrX	56822013	56824107	L1M3e	294	+
chrX	101906450	101907899	L1M3e	230	+
chr1	29377927	29380336	L1M3f	190	-
chr1	111342473	111343042	L1M3f	162	-
chr1	179424728	179425714	L1M3f	157	-
chr1	213185673	213186905	L1M3f	259	-
chr10	32533279	32535216	L1M3f	219	-
chr12	9862600	9864900	L1M3f	263	+
chr12	15527059	15528234	L1M3f	174	+
chr12	46026533	46028662	L1M3f	257	-
chr14	76618053	76618570	L1M3f	164	+
chr15	57874437	57875942	L1M3f	178	+
chr17	65987575	65988942	L1M3f	156	+
chr18	13157343	13158823	L1M3f	246	-
chr18	21786395	21787826	L1M3f	226	-
chr18	51679834	51683517	L1M3f	194	+
chr19	46598116	46599475	L1M3f	183	-
chr2	17469919	17471655	L1M3f	184	-
chr2	74730252	74731310	L1M3f	145	-
chr2	125735878	125739136	L1M3f	245	+
chr2	212863008	212863994	L1M3f	172	-
chr2	218725855	218726458	L1M3f	262	-
chr2	238455840	238457155	L1M3f	182	+
chr20	20130307	20131930	L1M3f	187	-
chr20	43408823	43409686	L1M3f	169	+
chr21	43619368	43620416	L1M3f	134	+
chr22	43799657	43802126	L1M3f	196	+
chr22	45366773	45367982	L1M3f	155	-
chr22	49766980	49768135	L1M3f	139	-
chr3	38662392	38663849	L1M3f	196	+
chr3	99026333	99028450	L1M3f	198	+
chr3	149867564	149869323	L1M3f	257	-
chr3	160580734	160583662	L1M3f	191	+
chr3	196794251	196795013	L1M3f	157	+
chr4	89346720	89348514	L1M3f	198	-
chr4	149676831	149678752	L1M3f	220	+
chr4	153673639	153676828	L1M3f	215	-
chr4	159464331	159465072	L1M3f	302	-
chr5	7907499	7909627	L1M3f	204	-
chr5	75520694	75522476	L1M3f	179	-
chr5	78898802	78900707	L1M3f	189	-
chr5	94013706	94016236	L1M3f	218	+
chr5	119091509	119092264	L1M3f	158	-
chr5	156848966	156849534	L1M3f	252	+
chr6	3010255	3012221	L1M3f	186	+
chr6	4311838	4313778	L1M3f	190	-
chr6	89193705	89195178	L1M3f	176	+
chr6	113930811	113931505	L1M3f	180	-
chr6	158986687	158989039	L1M3f	233	-
chr7	55638917	55640122	L1M3f	290	-
chrX	15106349	15108185	L1M3f	224	-
chr1	19021800	19022303	L1M4a1	310	+
chr1	93280253	93280882	L1M4a1	274	+
chr1	212396851	212397467	L1M4a1	235	+
chr10	13549301	13550549	L1M4a1	276	+
chr10	13550960	13551775	L1M4a1	220	+
chr10	87136836	87137925	L1M4a1	284	+
chr10	112788000	112789476	L1M4a1	229	-
chr10	112789478	112790846	L1M4a1	183	-
chr10	117334527	117335520	L1M4a1	248	+
chr11	68646095	68647695	L1M4a1	259	-
chr12	119652323	119653111	L1M4a1	315	+
chr14	92789341	92790153	L1M4a1	192	-
chr15	99293786	99294439	L1M4a1	269	-
chr15	99312859	99313559	L1M4a1	226	+
chr16	84035384	84036321	L1M4a1	260	+
chr17	73018856	73020006	L1M4a1	257	+
chr18	35434805	35436560	L1M4a1	226	-
chr2	24954952	24955798	L1M4a1	229	+
chr2	28512047	28513096	L1M4a1	231	-
chr2	135106815	135107550	L1M4a1	210	+
chr2	159655251	159656173	L1M4a1	225	-
chr20	18284111	18284694	L1M4a1	401	+
chr20	58125862	58126765	L1M4a1	267	+
chr20	63725282	63725810	L1M4a1	216	-
chr21	25536999	25537505	L1M4a1	263	-
chr21	33747176	33748191	L1M4a1	240	+
chr22	20740087	20741158	L1M4a1	297	+
chr3	33333961	33334798	L1M4a1	293	+
chr3	52602286	52602796	L1M4a1	309	-
chr3	111555182	111556208	L1M4a1	229	-
chr3	141601632	141602217	L1M4a1	259	-
chr3	141602551	141603159	L1M4a1	283	-
chr3	158267063	158268728	L1M4a1	322	-
chr4	104854645	104855762	L1M4a1	278	-
chr5	82246560	82248694	L1M4a1	214	-
chr5	108376953	108377736	L1M4a1	255	-
chr5	116225049	116226273	L1M4a1	345	-
chr5	128097437	128098198	L1M4a1	258	-
chr5	177617557	177618086	L1M4a1	319	-
chr6	4799738	4802256	L1M4a1	291	-
chr6	9631243	9632327	L1M4a1	304	+
chr6	139666038	139667336	L1M4a1	274	-
chr6	157389495	157391230	L1M4a1	280	-
chr7	24603237	24604061	L1M4a1	252	+
chr7	72497461	72498720	L1M4a1	329	+
chr7	104320817	104322527	L1M4a1	231	-
chr7	106416125	106417292	L1M4a1	255	-
chr7	128777043	128778188	L1M4a1	324	+
chr7	142677522	142678180	L1M4a1	257	-
chr7	142678237	142678940	L1M4a1	252	+
chr8	11488705	11490446	L1M4a1	237	-
chr8	64511865	64513860	L1M4a1	261	-
chr9	136752361	136753101	L1M4a1	271	-
chr1	34891067	34892481	L1M4a2	233	+
chr1	51025363	51026508	L1M4a2	210	+
chr10	44943792	44946874	L1M4a2	252	-
chr11	8897276	8897780	L1M4a2	198	+
chr11	8898784	8900008	L1M4a2	198	+
chr11	66145066	66146764	L1M4a2	228	+
chr11	73477377	73477921	L1M4a2	217	+
chr11	77365861	77366571	L1M4a2	238	+
chr11	122058120	122059092	L1M4a2	373	+
chr11	122059284	122060449	L1M4a2	289	+
chr12	4478658	4480218	L1M4a2	264	-
chr12	90288955	90289655	L1M4a2	301	-
chr14	60847421	60848455	L1M4a2	259	-
chr15	26507293	26507880	L1M4a2	376	+
chr15	48733350	48734190	L1M4a2	202	+
chr15	99324936	99325764	L1M4a2	213	-
chr16	4059926	4062035	L1M4a2	222	+
chr16	55512255	55513922	L1M4a2	275	+
chr17	9881924	9884293	L1M4a2	208	+
chr17	28110223	28110833	L1M4a2	219	-
chr17	60248097	60249846	L1M4a2	222	-
chr18	37042197	37043907	L1M4a2	224	-
chr18	62511507	62513007	L1M4a2	208	+
chr18	70308520	70309028	L1M4a2	226	-
chr19	37961320	37962133	L1M4a2	214	-
chr2	38739318	38740026	L1M4a2	199	+
chr2	73435888	73437081	L1M4a2	242	-
chr2	237145725	237147603	L1M4a2	202	+
chr3	125325773	125326586	L1M4a2	192	+
chr5	102453390	102454495	L1M4a2	258	-
chr5	107345069	107346086	L1M4a2	220	-
chr5	180034838	180036340	L1M4a2	239	-
chr6	1509166	1510107	L1M4a2	263	-
chr6	12029216	12031842	L1M4a2	244	-
chr6	38036092	38036690	L1M4a2	229	+
chr6	43955407	43957127	L1M4a2	194	+
chr6	45599383	45599994	L1M4a2	233	+
chr6	56400777	56401872	L1M4a2	208	-
chr6	107361671	107363254	L1M4a2	246	+
chr6	108241504	108242562	L1M4a2	199	+
chr7	8024679	8025248	L1M4a2	307	+
chr7	30380138	30380657	L1M4a2	246	-
chr8	65818058	65819100	L1M4a2	283	-
chrX	47508312	47509612	L1M4a2	283	-
chrX	130946260	130948071	L1M4a2	264	+
chr1	3898564	3899317	L1M4b	212	+
chr1	207127606	207129715	L1M4b	281	+
chr1	228199229	228199801	L1M4b	150	-
chr10	92856163	92857783	L1M4b	214	-
chr10	92857821	92858761	L1M4b	172	-
chr10	96938245	96939682	L1M4b	193	+
chr11	9735719	9736933	L1M4b	164	-
chr11	11598685	11601718	L1M4b	228	-
chr11	11601933	11602731	L1M4b	205	-
chr11	60671176	60674441	L1M4b	210	-
chr11	87336515	87337224	L1M4b	277	+
chr11	87337223	87338296	L1M4b	180	+
chr11	100968021	100969980	L1M4b	211	-
chr12	45767894	45769972	L1M4b	234	+
chr12	69303548	69304746	L1M4b	171	-
chr13	29095427	29097396	L1M4b	217	-
chr13	78055856	78056576	L1M4b	299	-
chr13	89930519	89931532	L1M4b	294	-
chr14	36355688	36356432	L1M4b	311	+
chr14	36356429	36357298	L1M4b	190	+
chr15	55132184	55134485	L1M4b	207	-
chr15	75075463	75076112	L1M4b	186	+
chr16	53643326	53644051	L1M4b	222	+
chr16	53644157	53645496	L1M4b	222	+
chr16	58272918	58274424	L1M4b	216	-
chr17	55361033	55361585	L1M4b	190	+
chr17	71716635	71719255	L1M4b	252	+
chr18	9580961	9582090	L1M4b	187	+
chr18	9582089	9582905	L1M4b	159	+
chr18	13597793	13599474	L1M4b	200	-
chr18	26261499	26262476	L1M4b	224	-
chr18	50962005	50962619	L1M4b	162	-
chr18	79896265	79898841	L1M4b	252	-
chr18	79928453	79931730	L1M4b	217	+
chr2	10871967	10873219	L1M4b	172	-
chr2	33644741	33645410	L1M4b	176	-
chr2	39009284	39010030	L1M4b	191	+
chr2	98422027	98422795	L1M4b	190	+
chr2	98493870	98495296	L1M4b	193	+
chr2	98720678	98722052	L1M4b	254	+
chr2	102469779	102471357	L1M4b	235	-
chr2	127688213	127688889	L1M4b	204	-
chr2	130954524	130956113	L1M4b	228	-
chr2	138535562	138537145	L1M4b	252	-
chr20	745333	746581	L1M4b	166	+
chr22	29175295	29177183	L1M4b	213	-
chr3	5666629	5667476	L1M4b	231	+
chr3	44766136	44766802	L1M4b	298	-
chr3	72225666	72227014	L1M4b	216	-
chr3	118369020	118371331	L1M4b	276	-
chr3	127501886	127503216	L1M4b	231	+
chr4	2736317	2737052	L1M4b	166	+
chr5	55382933	55383762	L1M4b	187	-
chr5	133376911	133379794	L1M4b	212	+
chr6	1569699	1572712	L1M4b	186	-
chr6	140465740	140467344	L1M4b	239	-
chr7	73387796	73388368	L1M4b	190	-
chr7	131253008	131254900	L1M4b	179	+
chr8	10543655	10544965	L1M4b	216	-
chr8	36856038	36857634	L1M4b	240	-
chr8	38185862	38187472	L1M4b	212	+
chr8	48960040	48960621	L1M4b	248	+
chr8	83131430	83132416	L1M4b	304	+
chr9	71859860	71860560	L1M4b	178	+
chr9	95279972	95280683	L1M4b	206	+
chr9	96311793	96313083	L1M4b	177	-
chr9	105224036	105225820	L1M4b	196	-
chr9	112207813	112208953	L1M4b	251	-
chrX	46983005	46983884	L1M4b	234	-
chr1	44144496	44145208	L1M4	196	+
chr1	51038963	51039586	L1M4	180	+
chr1	52535548	52536570	L1M4	193	+
chr1	54724772	54725615	L1M4	197	+
chr1	54725628	54726380	L1M4	157	+
chr1	56700109	56701067	L1M4	233	-
chr1	83942757	83944383	L1M4	217	+
chr1	87913911	87914948	L1M4	226	-
chr1	91003689	91006255	L1M4	176	+
chr1	109937803	109938489	L1M4	158	+
chr1	114982340	114983886	L1M4	198	-
chr1	157261540	157262296	L1M4	279	-
chr1	160668573	160669926	L1M4	193	-
chr1	162617035	162618183	L1M4	232	-
chr1	169066985	169067628	L1M4	253	+
chr1	176008365	176009262	L1M4	289	-
chr1	183947042	183949883	L1M4	172	+
chr1	201441027	201442167	L1M4	152	+
chr1	221331664	221332287	L1M4	239	+
chr1	226934148	226935510	L1M4	150	+
chr1	243229462	243230070	L1M4	333	+
chr10	21934833	21936034	L1M4	206	+
chr10	22170119	22170987	L1M4	199	+
chr10	68315603	68316732	L1M4	207	+
chr10	72513995	72515385	L1M4	269	-
chr10	74319687	74320624	L1M4	220	-
chr10	84692523	84694217	L1M4	226	+
chr10	92321234	92321962	L1M4	166	-
chr10	92662188	92663446	L1M4	157	-
chr10	92920550	92921239	L1M4	186	-
chr10	99828560	99829531	L1M4	181	-
chr10	110255542	110256322	L1M4	158	+
chr11	5640091	5641167	L1M4	199	-
chr11	45327089	45327687	L1M4	176	+
chr11	60680438	60681127	L1M4	252	+
chr11	60681246	60682069	L1M4	216	+
chr11	66937267	66937772	L1M4	172	-
chr11	68925460	68926266	L1M4	182	-
chr11	113708221	113709770	L1M4	170	+
chr11	129225118	129226504	L1M4	211	+
chr11	129226775	129228450	L1M4	187	+
chr12	4257948	4259465	L1M4	202	-
chr12	5314251	5315007	L1M4	230	-
chr12	9790920	9791532	L1M4	297	-
chr12	12217607	12218192	L1M4	184	+
chr12	65394321	65395184	L1M4	170	+
chr12	71936286	71936863	L1M4	160	-
chr12	73413248	73414409	L1M4	289	+
chr12	76367257	76368768	L1M4	225	-
chr12	92974965	92975510	L1M4	205	-
chr12	94812141	94814131	L1M4	247	+
chr12	109755627	109757111	L1M4	148	-
chr12	116943038	116944323	L1M4	218	-
chr13	29184380	29185924	L1M4	205	+
chr13	32938321	32938920	L1M4	213	-
chr13	46235773	46237142	L1M4	210	+
chr13	47203374	47204119	L1M4	210	+
chr13	50921700	50924565	L1M4	214	+
chr13	51655002	51657554	L1M4	232	-
chr13	51657565	51658524	L1M4	246	-
chr13	100121773	100122706	L1M4	164	-
chr13	113187258	113187925	L1M4	221	-
chr14	30729067	30729846	L1M4	177	-
chr14	30997813	30998823	L1M4	197	+
chr14	60231947	60233117	L1M4	192	-
chr14	60233569	60234656	L1M4	192	-
chr14	68454289	68455134	L1M4	247	+
chr14	71496334	71496859	L1M4	213	-
chr14	93395642	93396767	L1M4	203	-
chr14	101826025	101826700	L1M4	160	-
chr15	29368903	29369704	L1M4	207	+
chr15	31011963	31012971	L1M4	164	-
chr15	34027550	34028158	L1M4	239	+
chr15	42067572	42068246	L1M4	178	+
chr15	42252451	42253875	L1M4	302	-
chr15	56126488	56127538	L1M4	185	+
chr15	64581187	64581920	L1M4	185	-
chr15	70997763	71000301	L1M4	210	-
chr15	72037103	72037907	L1M4	254	+
chr15	76219195	76220043	L1M4	169	+
chr15	89609771	89612753	L1M4	240	-
chr15	89612753	89613873	L1M4	183	-
chr15	96196539	96197343	L1M4	227	-
chr15	101226943	101228064	L1M4	200	+
chr15	101228059	101229626	L1M4	183	+
chr16	2357436	2358290	L1M4	221	-
chr16	15934769	15935916	L1M4	184	+
chr16	22065848	22067584	L1M4	207	+
chr16	24863579	24865278	L1M4	191	+
chr16	30149139	30149858	L1M4	161	+
chr16	48286795	48287903	L1M4	204	-
chr16	53149862	53151193	L1M4	237	-
chr16	74827224	74828756	L1M4	193	+
chr16	74828963	74829744	L1M4	185	+
chr16	75769797	75770392	L1M4	231	-
chr17	4460740	4461326	L1M4	136	-
chr17	5317131	5317714	L1M4	206	+
chr17	8984868	8986031	L1M4	190	+
chr17	60355859	60357003	L1M4	226	+
chr17	61570057	61570656	L1M4	175	-
chr17	65801570	65802200	L1M4	168	-
chr17	80114379	80116120	L1M4	212	-
chr18	9183165	9183715	L1M4	201	-
chr18	21031632	21032174	L1M4	200	+
chr18	50906612	50907498	L1M4	198	-
chr18	57871226	57871905	L1M4	239	+
chr18	57872518	57873228	L1M4	161	+
chr18	58586300	58587832	L1M4	171	+
chr18	62234734	62236488	L1M4	219	-
chr18	62236491	62237416	L1M4	175	-
chr18	62479820	62481416	L1M4	257	+
chr18	62570885	62571589	L1M4	246	-
chr18	80087688	80089142	L1M4	232	-
chr19	1995954	1996478	L1M4	212	-
chr19	5346794	5347912	L1M4	146	+
chr19	33167054	33167637	L1M4	201	+
chr19	38041874	38042461	L1M4	242	-
chr19	40059461	40060717	L1M4	235	+
chr19	49752618	49753143	L1M4	175	+
chr2	8755630	8756495	L1M4	180	-
chr2	10248575	10250402	L1M4	163	-
chr2	15641232	15641917	L1M4	144	+
chr2	31036024	31038065	L1M4	184	-
chr2	39699754	39702458	L1M4	211	-
chr2	63343287	63345121	L1M4	285	-
chr2	73536809	73537724	L1M4	237	+
chr2	73580250	73581681	L1M4	270	-
chr2	84504697	84505549	L1M4	178	-
chr2	96494995	96496605	L1M4	218	-
chr2	96942694	96943246	L1M4	147	+
chr2	98438323	98440233	L1M4	245	-
chr2	98859386	98861073	L1M4	186	+
chr2	98885844	98887205	L1M4	193	+
chr2	101324879	101325903	L1M4	173	-
chr2	111252590	111253610	L1M4	178	-
chr2	112204006	112205368	L1M4	212	+
chr2	127150970	127151908	L1M4	184	-
chr2	134611953	134612542	L1M4	246	+
chr2	138538002	138538576	L1M4	156	-
chr2	138544892	138545428	L1M4	334	-
chr2	148147539	148148535	L1M4	239	-
chr2	159541853	159542482	L1M4	179	+
chr2	169690683	169691426	L1M4	182	-
chr2	172573928	172575538	L1M4	152	-
chr2	172576225	172578239	L1M4	207	-
chr2	172578231	172579605	L1M4	219	-
chr2	186688065	186688704	L1M4	143	-
chr2	197527075	197527973	L1M4	216	-
chr2	203902202	203902817	L1M4	168	+
chr2	206318936	206319684	L1M4	205	+
chr2	218209194	218210292	L1M4	218	-
chr2	218804032	218804800	L1M4	158	-
chr2	229737387	229739397	L1M4	177	+
chr20	19029622	19031991	L1M4	282	-
chr20	20916237	20918854	L1M4	185	+
chr20	43890109	43891079	L1M4	170	+
chr20	63711884	63712613	L1M4	222	-
chr20	63719081	63719728	L1M4	262	-
chr21	14712449	14713515	L1M4	187	+
chr21	44691756	44694185	L1M4	184	+
chr22	19648703	19649704	L1M4	206	+
chr22	23056248	23057111	L1M4	162	-
chr22	49991154	49991782	L1M4	221	+
chr3	281859	282688	L1M4	224	-
chr3	8883339	8884397	L1M4	240	-
chr3	13154476	13155942	L1M4	226	+
chr3	14219533	14222103	L1M4	229	-
chr3	14222139	14223636	L1M4	212	-
chr3	16293640	16294199	L1M4	152	-
chr3	16923654	16924625	L1M4	192	-
chr3	38104479	38106242	L1M4	161	-
chr3	43165729	43167089	L1M4	208	+
chr3	48314232	48315438	L1M4	199	+
chr3	49631839	49632521	L1M4	148	+
chr3	121951064	121952748	L1M4	266	+
chr3	129929511	129930039	L1M4	176	-
chr3	134346842	134347569	L1M4	175	+
chr3	134674186	134676056	L1M4	174	+
chr3	184903774	184904864	L1M4	183	-
chr4	1179474	1181483	L1M4	199	+
chr4	1190616	1191497	L1M4	186	+
chr4	1387374	1389204	L1M4	181	-
chr4	3080437	3081227	L1M4	152	-
chr4	6144261	6145115	L1M4	158	+
chr4	39855206	39856533	L1M4	256	+
chr4	87344456	87344987	L1M4	175	+
chr4	98116976	98118354	L1M4	190	-
chr4	169365924	169367114	L1M4	202	+
chr4	183845748	183847863	L1M4	229	-
chr5	10515354	10516000	L1M4	164	+
chr5	53956716	53957554	L1M4	216	+
chr5	55392564	55393359	L1M4	196	-
chr5	66484212	66485049	L1M4	256	-
chr5	73602031	73602751	L1M4	157	-
chr5	75894189	75895512	L1M4	196	+
chr5	78338055	78338566	L1M4	186	-
chr5	90994362	90995443	L1M4	214	-
chr5	107781250	107782017	L1M4	214	-
chr5	108372207	108373137	L1M4	202	+
chr5	115291543	115292958	L1M4	198	-
chr5	132509451	132510502	L1M4	205	+
chr5	132647260	132649057	L1M4	195	+
chr5	139354021	139354816	L1M4	222	-
chr5	160387391	160388364	L1M4	152	-
chr5	165506908	165510029	L1M4	221	+
chr5	178300863	178301791	L1M4	176	-
chr6	827797	828802	L1M4	221	+
chr6	15352812	15353349	L1M4	231	-
chr6	20967310	20968153	L1M4	179	-
chr6	20968458	20969109	L1M4	179	-
chr6	24943501	24944640	L1M4	177	+
chr6	33034749	33035755	L1M4	198	-
chr6	36177881	36179151	L1M4	207	+
chr6	43730540	43732826	L1M4	170	+
chr6	69923102	69924102	L1M4	238	+
chr6	69926189	69927404	L1M4	189	+
chr6	110741489	110742099	L1M4	152	+
chr6	146007228	146010225	L1M4	272	-
chr6	158968955	158970541	L1M4	195	-
chr6	169533895	169534800	L1M4	206	-
chr6	170590641	170593079	L1M4	202	+
chr7	44410984	44411848	L1M4	167	+
chr7	66265577	66266089	L1M4	223	+
chr7	66688111	66688812	L1M4	219	+
chr7	92121990	92122584	L1M4	159	+
chr7	94575631	94576272	L1M4	170	-
chr7	97159307	97159934	L1M4	335	-
chr7	102409871	102410773	L1M4	208	-
chr7	107429952	107430711	L1M4	188	-
chr7	116187120	116188577	L1M4	202	+
chr7	129816679	129817428	L1M4	168	-
chr7	130459144	130459690	L1M4	225	-
chr7	130564475	130566170	L1M4	231	+
chr7	140065417	140067770	L1M4	188	+
chr7	151462125	151462687	L1M4	245	+
chr7	154932715	154933261	L1M4	238	-
chr7	155648563	155650344	L1M4	325	-
chr8	11332899	11333821	L1M4	232	+
chr8	30243690	30244454	L1M4	151	+
chr8	37920695	37921542	L1M4	146	-
chr8	51964597	51966474	L1M4	225	-
chr8	52355512	52356938	L1M4	282	+
chr8	54068158	54069151	L1M4	178	+
chr8	57836739	57838610	L1M4	275	-
chr8	60354907	60356394	L1M4	166	+
chr8	61542001	61543861	L1M4	222	-
chr8	65517298	65518344	L1M4	245	+
chr8	90964206	90966097	L1M4	185	+
chr8	99754912	99755487	L1M4	176	+
chr8	123139311	123140077	L1M4	207	-
chr8	142384363	142385008	L1M4	207	+
chr9	3477114	3479319	L1M4	229	-
chr9	4963292	4964763	L1M4	236	-
chr9	5659124	5659846	L1M4	272	-
chr9	5777498	5778689	L1M4	179	-
chr9	6209098	6211097	L1M4	244	-
chr9	15613820	15614584	L1M4	263	-
chr9	33677522	33678799	L1M4	262	-
chr9	35009983	35010643	L1M4	198	+
chr9	41001367	41001977	L1M4	163	-
chr9	70290878	70292193	L1M4	229	-
chr9	91963892	91964749	L1M4	203	-
chr9	92645416	92646232	L1M4	204	+
chr9	92691738	92692279	L1M4	229	-
chr9	97865606	97867269	L1M4	195	-
chr9	101392843	101394059	L1M4	231	+
chr9	107325401	107326285	L1M4	165	-
chr9	125315232	125316204	L1M4	276	+
chr9	126732885	126733761	L1M4	169	+
chr9	135627510	135628229	L1M4	137	-
chr9	137713974	137714553	L1M4	195	-
chrX	17161958	17164629	L1M4	193	+
chrX	36169740	36170285	L1M4	322	-
chrX	44902687	44905016	L1M4	239	-
chrX	47595809	47597051	L1M4	171	+
chrX	54660113	54661508	L1M4	196	-
chrX	74855386	74856505	L1M4	165	+
chrX	110300826	110301571	L1M4	209	-
chrX	124201836	124204029	L1M4	216	+
chr1	7838758	7840320	L1M4c	171	-
chr1	21014934	21015494	L1M4c	269	+
chr1	21015609	21016381	L1M4c	219	+
chr1	85637422	85639647	L1M4c	246	+
chr1	111305065	111305768	L1M4c	158	-
chr1	113443929	113445320	L1M4c	142	+
chr1	119887576	119889902	L1M4c	275	+
chr1	154653532	154655367	L1M4c	189	-
chr1	163021835	163024182	L1M4c	278	-
chr1	164946493	164949506	L1M4c	281	-
chr1	167811810	167814671	L1M4c	180	+
chr1	178672327	178673028	L1M4c	264	+
chr1	181826247	181828984	L1M4c	200	+
chr1	184994016	184995421	L1M4c	156	-
chr1	202483721	202485850	L1M4c	289	-
chr1	225347194	225348974	L1M4c	244	+
chr1	236323197	236324799	L1M4c	203	+
chr10	6359513	6361961	L1M4c	285	-
chr10	8718039	8720022	L1M4c	291	-
chr10	12967190	12967888	L1M4c	309	+
chr10	31463249	31464219	L1M4c	345	+
chr10	31464423	31465609	L1M4c	302	+
chr10	32480487	32482204	L1M4c	266	-
chr10	35257442	35258084	L1M4c	152	-
chr10	36227757	36230498	L1M4c	253	+
chr10	45312592	45314312	L1M4c	221	+
chr10	56336083	56338001	L1M4c	238	-
chr10	73304789	73306595	L1M4c	244	+
chr10	86621958	86622540	L1M4c	184	+
chr10	109862814	109863763	L1M4c	152	+
chr10	111038787	111040188	L1M4c	221	+
chr10	113861077	113861866	L1M4c	139	+
chr11	3360649	3361576	L1M4c	406	+
chr11	59692339	59693494	L1M4c	287	+
chr11	73029249	73030083	L1M4c	204	+
chr11	76776200	76778193	L1M4c	163	-
chr11	78509850	78510627	L1M4c	236	+
chr11	95931664	95933549	L1M4c	224	+
chr11	107318957	107320920	L1M4c	299	-
chr11	112438824	112440807	L1M4c	281	-
chr11	125801492	125803764	L1M4c	274	-
chr11	129097331	129098408	L1M4c	172	+
chr12	2705657	2709908	L1M4c	192	+
chr12	9688759	9691860	L1M4c	264	+
chr12	12108395	12108905	L1M4c	170	+
chr12	12423989	12425408	L1M4c	163	-
chr12	19562457	19563297	L1M4c	195	-
chr12	26760913	26761514	L1M4c	251	+
chr12	26761816	26762996	L1M4c	282	+
chr12	44295508	44296424	L1M4c	232	-
chr12	52335776	52336317	L1M4c	237	+
chr12	52336663	52337832	L1M4c	281	+
chr12	55877230	55878216	L1M4c	158	+
chr12	76801676	76802813	L1M4c	162	-
chr12	82635614	82638599	L1M4c	257	+
chr12	110155611	110156487	L1M4c	192	-
chr13	21486902	21488251	L1M4c	243	-
chr13	63606552	63608170	L1M4c	306	+
chr13	102810072	102810724	L1M4c	234	-
chr13	103025986	103027765	L1M4c	311	-
chr14	32263372	32267260	L1M4c	221	+
chr14	35459154	35459761	L1M4c	232	-
chr14	54822811	54824948	L1M4c	266	+
chr14	60959216	60959803	L1M4c	366	-
chr14	70563931	70564736	L1M4c	296	+
chr14	72039361	72041854	L1M4c	290	-
chr14	77419746	77420370	L1M4c	229	-
chr14	90883079	90884283	L1M4c	159	-
chr14	101669114	101670967	L1M4c	248	+
chr14	102702630	102703663	L1M4c	181	+
chr15	45627444	45628205	L1M4c	152	-
chr15	47018286	47019926	L1M4c	299	+
chr15	54858946	54859505	L1M4c	340	+
chr15	56423975	56426544	L1M4c	278	-
chr15	56586161	56587405	L1M4c	258	-
chr15	59959160	59961250	L1M4c	271	+
chr15	72437413	72438452	L1M4c	139	-
chr15	76893329	76893964	L1M4c	132	+
chr15	100120112	100121744	L1M4c	209	+
chr16	31316408	31317314	L1M4c	164	-
chr16	47833578	47834953	L1M4c	258	+
chr16	72710872	72712077	L1M4c	206	-
chr17	10489211	10490179	L1M4c	274	-
chr17	19445210	19446067	L1M4c	271	-
chr17	34000552	34001934	L1M4c	243	-
chr17	47372032	47373609	L1M4c	301	-
chr18	6035928	6037499	L1M4c	178	-
chr18	9997271	10000280	L1M4c	234	+
chr18	38532997	38535310	L1M4c	289	+
chr18	58989285	58990331	L1M4c	176	+
chr18	79841700	79844106	L1M4c	216	+
chr19	6617295	6618069	L1M4c	266	+
chr2	31418044	31420701	L1M4c	260	-
chr2	46675071	46675760	L1M4c	244	+
chr2	57846389	57846909	L1M4c	284	+
chr2	61353723	61354508	L1M4c	220	+
chr2	75409568	75411571	L1M4c	309	+
chr2	108869097	108870613	L1M4c	289	+
chr2	126724359	126724933	L1M4c	316	+
chr2	126724936	126729032	L1M4c	201	+
chr2	136594552	136596072	L1M4c	185	-
chr2	206779723	206781291	L1M4c	236	-
chr2	230344695	230347283	L1M4c	277	-
chr2	230347273	230348192	L1M4c	348	-
chr2	230367946	230369494	L1M4c	316	-
chr20	1502169	1502818	L1M4c	280	-
chr20	1502936	1503728	L1M4c	280	-
chr20	2360716	2362672	L1M4c	176	-
chr20	2811860	2812794	L1M4c	284	-
chr20	14387020	14387925	L1M4c	299	-
chr20	25202312	25204077	L1M4c	219	-
chr21	45189178	45191134	L1M4c	241	-
chr3	5281418	5283181	L1M4c	284	-
chr3	29024298	29024975	L1M4c	166	+
chr3	51173421	51174172	L1M4c	285	-
chr3	51174501	51175342	L1M4c	227	-
chr3	57397149	57399621	L1M4c	272	+
chr3	102560245	102564879	L1M4c	222	-
chr3	107408622	107410727	L1M4c	282	+
chr3	112590855	112593260	L1M4c	215	-
chr3	112593264	112593814	L1M4c	218	-
chr3	114634509	114636905	L1M4c	280	+
chr3	122050049	122052383	L1M4c	252	-
chr3	140790773	140792387	L1M4c	310	+
chr3	150484143	150484795	L1M4c	265	+
chr3	154389158	154394901	L1M4c	207	+
chr3	197154698	197155647	L1M4c	183	+
chr4	1964271	1965609	L1M4c	189	+
chr4	38297963	38301837	L1M4c	232	+
chr4	55575248	55576089	L1M4c	239	+
chr4	86878405	86879839	L1M4c	276	+
chr4	105303179	105304484	L1M4c	234	+
chr4	105304480	105305130	L1M4c	207	+
chr4	163644355	163648034	L1M4c	253	+
chr4	173203390	173205456	L1M4c	264	-
chr4	178319139	178320599	L1M4c	284	+
chr5	450272	453303	L1M4c	187	-
chr5	11029145	11031524	L1M4c	171	-
chr5	75445793	75447341	L1M4c	172	-
chr5	89228977	89229795	L1M4c	342	-
chr5	138759101	138759968	L1M4c	192	-
chr5	139171736	139172352	L1M4c	149	+
chr6	5050064	5051672	L1M4c	171	+
chr6	12268324	12271998	L1M4c	186	-
chr6	18543003	18544430	L1M4c	150	+
chr6	20904813	20906451	L1M4c	175	+
chr6	35880748	35881416	L1M4c	163	+
chr6	100068722	100069591	L1M4c	333	-
chr6	143904581	143906433	L1M4c	185	-
chr6	143919271	143919947	L1M4c	184	-
chr6	158577083	158577808	L1M4c	156	+
chr6	163112076	163113993	L1M4c	191	+
chr6	166804988	166807238	L1M4c	172	+
chr7	16144924	16147057	L1M4c	301	+
chr7	17268519	17270812	L1M4c	286	-
chr7	130825154	130826304	L1M4c	148	-
chr7	130826329	130828644	L1M4c	234	-
chr7	143097589	143099249	L1M4c	280	-
chr7	150702158	150703124	L1M4c	198	+
chr8	23150353	23151726	L1M4c	277	+
chr8	42829629	42830556	L1M4c	167	-
chr8	55331145	55334067	L1M4c	284	-
chr8	65845055	65846277	L1M4c	248	-
chr9	2403701	2406001	L1M4c	249	+
chr9	6333019	6335263	L1M4c	184	+
chr9	21000991	21002367	L1M4c	160	+
chr9	26937159	26938226	L1M4c	153	+
chr9	26938578	26939106	L1M4c	157	+
chr9	41050455	41052603	L1M4c	175	-
chr9	92164152	92165561	L1M4c	252	+
chr9	96532202	96532973	L1M4c	201	-
chr9	106367516	106370755	L1M4c	264	-
chrX	12623324	12623895	L1M4c	254	+
chrX	12624018	12624657	L1M4c	290	+
chrX	39083138	39085166	L1M4c	160	+
chrX	55877446	55878375	L1M4c	298	-
chrX	73636497	73638529	L1M4c	244	-
chrX	74079092	74080820	L1M4c	263	+
chrX	110881063	110882833	L1M4c	294	+
chr1	1771134	1771802	L1M5	250	+
chr1	8398848	8399897	L1M5	324	-
chr1	19132480	19133644	L1M5	239	+
chr1	46099487	46100902	L1M5	289	-
chr1	80628232	80628851	L1M5	289	+
chr1	87047007	87049358	L1M5	236	-
chr1	100743867	100744533	L1M5	225	+
chr1	117403588	117404282	L1M5	238	-
chr1	160734651	160735254	L1M5	304	-
chr1	170018939	170020452	L1M5	226	+
chr1	243638782	243639400	L1M5	204	+
chr1	247065431	247066022	L1M5	366	+
chr10	3177756	3178273	L1M5	352	+
chr10	26462223	26463155	L1M5	337	-
chr10	32443460	32444019	L1M5	233	-
chr10	34984340	34984870	L1M5	282	-
chr10	110749039	110749615	L1M5	326	+
chr10	123207527	123208325	L1M5	239	-
chr10	124358841	124359497	L1M5	364	+
chr11	69163209	69164073	L1M5	363	+
chr11	88500048	88500797	L1M5	407	-
chr11	107526027	107527253	L1M5	240	-
chr11	134278788	134279355	L1M5	359	-
chr12	32257788	32258388	L1M5	294	-
chr12	113502120	113502830	L1M5	310	+
chr12	132268349	132269015	L1M5	299	+
chr13	27705037	27706385	L1M5	225	-
chr13	33531303	33532662	L1M5	229	-
chr13	43930867	43931423	L1M5	195	-
chr13	44123468	44124015	L1M5	308	-
chr14	94135933	94136446	L1M5	223	+
chr14	105934440	105935247	L1M5	261	+
chr15	28290528	28291089	L1M5	183	+
chr16	57588359	57589128	L1M5	278	+
chr16	85184573	85185198	L1M5	267	-
chr17	6220442	6222618	L1M5	214	+
chr17	27395077	27395601	L1M5	210	-
chr18	8579941	8580569	L1M5	303	-
chr18	24998872	24999793	L1M5	320	+
chr18	31635962	31636627	L1M5	217	+
chr18	63079479	63079987	L1M5	248	-
chr19	18041180	18041828	L1M5	403	+
chr19	29947406	29948227	L1M5	279	-
chr19	48119869	48120471	L1M5	381	+
chr2	20717006	20717512	L1M5	245	+
chr2	30261562	30262185	L1M5	191	+
chr2	58187799	58188433	L1M5	216	-
chr2	72462768	72463295	L1M5	391	-
chr2	102565547	102566339	L1M5	269	-
chr2	197055153	197055818	L1M5	231	-
chr2	197767786	197768603	L1M5	295	+
chr2	242059877	242060451	L1M5	252	+
chr20	25448144	25448767	L1M5	196	-
chr20	49622085	49622589	L1M5	349	-
chr22	43557315	43558380	L1M5	326	+
chr22	45367993	45368513	L1M5	344	-
chr22	46482735	46483309	L1M5	337	+
chr22	50132209	50132752	L1M5	263	-
chr3	122270141	122271086	L1M5	215	-
chr3	123354742	123355337	L1M5	208	+
chr3	127269007	127270752	L1M5	297	+
chr3	128513349	128514938	L1M5	236	-
chr3	170052225	170053878	L1M5	206	-
chr3	171702506	171703686	L1M5	240	+
chr3	185237152	185237737	L1M5	261	-
chr4	3794213	3796029	L1M5	205	+
chr4	15619172	15619704	L1M5	254	+
chr4	145444707	145445519	L1M5	286	+
chr4	183373404	183374086	L1M5	197	-
chr5	103109831	103110823	L1M5	215	+
chr5	109367388	109368176	L1M5	348	+
chr5	111215511	111216319	L1M5	281	-
chr5	131367240	131367747	L1M5	273	-
chr5	140034343	140034858	L1M5	240	+
chr6	2973996	2974587	L1M5	349	-
chr6	22256957	22257871	L1M5	248	-
chr6	32945984	32946576	L1M5	293	+
chr6	52158765	52160920	L1M5	340	+
chr6	83711427	83712184	L1M5	214	+
chr6	155535787	155536862	L1M5	351	+
chr7	1629444	1629991	L1M5	229	-
chr7	24937369	24937890	L1M5	294	-
chr7	34124558	34125152	L1M5	371	-
chr7	74713077	74713757	L1M5	344	+
chr7	130478099	130478803	L1M5	215	-
chr7	152088186	152088944	L1M5	339	-
chr7	152124855	152126103	L1M5	243	+
chr7	155650339	155650844	L1M5	311	-
chr7	156032592	156034062	L1M5	271	+
chr8	22011829	22013253	L1M5	229	+
chr8	143444273	143445099	L1M5	295	+
chr9	19270688	19271198	L1M5	196	+
chr9	92042134	92042919	L1M5	361	+
chr9	92603991	92604582	L1M5	201	-
chr9	114883743	114884682	L1M5	227	-
chr9	126992783	126993536	L1M5	192	-
chrX	96159315	96160024	L1M5	347	-
chrX	150955593	150956135	L1M5	264	+
chrX	154806470	154807334	L1M5	272	+
chr10	80477559	80478759	L1M6B	307	+
chr12	1987425	1988097	L1M6B	257	-
chr16	15814582	15816917	L1M6B	291	+
chr3	194390321	194391633	L1M6B	320	+
chr4	2154256	2155247	L1M6B	303	+
chr7	24413242	24414335	L1M6B	333	+
chr9	129527206	129528132	L1M6B	283	+
chr12	102730603	102731413	L1M6	345	+
chr14	76159280	76159850	L1M6	310	-
chr15	38017046	38017757	L1M6	334	+
chr18	6124109	6125422	L1M6	387	+
chr2	161362213	161362992	L1M6	342	-
chr2	239354760	239355945	L1M6	329	-
chr20	4952129	4952742	L1M6	317	+
chr20	58453772	58454932	L1M6	272	-
chr4	9841364	9842090	L1M6	353	-
chr7	7671669	7672474	L1M6	340	-
chr7	26728846	26729990	L1M6	363	+
chr8	18215131	18215805	L1M6	306	-
chr1	7312636	7313678	L1M7	326	-
chr1	34803313	34804175	L1M7	262	+
chr1	86119076	86119846	L1M7	395	+
chr1	157560898	157562158	L1M7	344	-
chr10	110989204	110989817	L1M7	258	-
chr14	98763150	98764744	L1M7	340	+
chr18	5999562	6000800	L1M7	295	+
chr2	8372702	8373822	L1M7	335	+
chr22	35712654	35713308	L1M7	300	-
chr3	70364027	70364915	L1M7	286	-
chr3	75739579	75740247	L1M7	312	-
chr3	98650623	98651324	L1M7	296	-
chr4	6434967	6435896	L1M7	315	-
chr5	68577015	68577838	L1M7	345	-
chr5	175413696	175415063	L1M7	271	-
chr7	90875638	90876672	L1M7	271	-
chr7	131439918	131440575	L1M7	429	+
chr8	73040010	73040512	L1M7	306	-
chr9	105572324	105572904	L1M7	319	+
chr16	87971033	87971786	L1M8	277	-
chr16	87972092	87973167	L1M8	277	-
chr4	172968775	172969715	L1M8	283	+
chr5	179883158	179884477	L1M8	295	-
chr9	122755342	122755926	L1M8	320	+
chr11	111595726	111596860	L1MA10	131	+
chr11	123763076	123763926	L1MA10	191	+
chr12	71320163	71322812	L1MA10	258	+
chr14	61955105	61959835	L1MA10	188	-
chr16	48262991	48263799	L1MA10	177	-
chr18	10983180	10985401	L1MA10	262	+
chr18	46887850	46888567	L1MA10	187	+
chr18	46888902	46890462	L1MA10	225	+
chr2	8561997	8562589	L1MA10	202	+
chr21	25323387	25325278	L1MA10	291	+
chr3	20090021	20090739	L1MA10	147	-
chr3	54400315	54403078	L1MA10	236	+
chr4	109796813	109797946	L1MA10	173	+
chr4	174292090	174293456	L1MA10	275	-
chr4	179573186	179579171	L1MA10	231	+
chr6	28627392	28628134	L1MA10	148	+
chr6	130622001	130623933	L1MA10	168	-
chr6	163851526	163853133	L1MA10	251	-
chrX	142976371	142977238	L1MA10	194	+
chr12	93873923	93878107	L1MA1	149	-
chr14	50687187	50689443	L1MA1	147	-
chr17	35368277	35369590	L1MA1	149	+
chr17	35369581	35372621	L1MA1	90	+
chr2	84498912	84504703	L1MA1	138	-
chr21	14643598	14647190	L1MA1	149	+
chr3	15789820	15792855	L1MA1	91	+
chr3	108307870	108309483	L1MA1	88	-
chr3	169736507	169738541	L1MA1	127	+
chr3	178609937	178610950	L1MA1	94	-
chr4	125927594	125929610	L1MA1	164	+
chr5	71825981	71828547	L1MA1	183	-
chr5	161436554	161439761	L1MA1	157	+
chr6	44773324	44774244	L1MA1	83	-
chr7	50071075	50072864	L1MA1	190	+
chrX	76695995	76698349	L1MA1	182	+
chrX	87583302	87583875	L1MA1	180	+
chr1	50999511	51000076	L1MA2	71	+
chr1	66965520	66966048	L1MA2	115	-
chr1	93165562	93168119	L1MA2	90	-
chr1	172782042	172786208	L1MA2	107	-
chr1	244762463	244763344	L1MA2	96	-
chr10	11402475	11403065	L1MA2	136	+
chr10	32519586	32523263	L1MA2	108	-
chr12	68130068	68134463	L1MA2	182	-
chr12	100301685	100302360	L1MA2	159	-
chr14	40730917	40732310	L1MA2	170	-
chr14	88783314	88784645	L1MA2	96	+
chr15	58656046	58657858	L1MA2	132	-
chr18	4960283	4965736	L1MA2	144	+
chr18	21095075	21095989	L1MA2	126	+
chr19	39760736	39761321	L1MA2	111	+
chr2	61980822	61981540	L1MA2	104	-
chr2	61986868	61989221	L1MA2	143	-
chr2	202904167	202905163	L1MA2	158	+
chr2	202905657	202906170	L1MA2	96	+
chr20	40341671	40344574	L1MA2	270	+
chr3	18702344	18706317	L1MA2	160	+
chr3	39298068	39301647	L1MA2	135	+
chr3	138487277	138488207	L1MA2	101	-
chr3	142141910	142142955	L1MA2	74	+
chr3	180260975	180262960	L1MA2	113	+
chr4	15830793	15833227	L1MA2	121	-
chr4	150724927	150726467	L1MA2	141	+
chr5	75857256	75859144	L1MA2	116	-
chr6	38318194	38320365	L1MA2	121	-
chr6	69725387	69726871	L1MA2	108	+
chr7	33210821	33214623	L1MA2	183	-
chr7	111569899	111571946	L1MA2	164	+
chr8	17993897	17995392	L1MA2	94	-
chr8	94317756	94320499	L1MA2	158	-
chrX	57201444	57203017	L1MA2	176	-
chrX	67837883	67840394	L1MA2	171	+
chrX	78295120	78300633	L1MA2	155	-
chrX	109257834	109265402	L1MA2	139	-
chr1	87540686	87548015	L1MA3	154	-
chr1	163739447	163746068	L1MA3	158	-
chr1	174588464	174590106	L1MA3	118	-
chr1	198736042	198738851	L1MA3	127	-
chr11	17483378	17484112	L1MA3	94	-
chr11	38314963	38319471	L1MA3	182	+
chr11	44155297	44158346	L1MA3	146	-
chr11	66200373	66200938	L1MA3	108	+
chr11	72911843	72912856	L1MA3	113	-
chr11	73113946	73115351	L1MA3	164	-
chr11	74211924	74215064	L1MA3	122	+
chr11	88449310	88449959	L1MA3	128	+
chr11	93708036	93711469	L1MA3	103	-
chr11	117958025	117959442	L1MA3	105	+
chr11	119462946	119468967	L1MA3	141	-
chr12	9011555	9013476	L1MA3	152	+
chr12	9017292	9018589	L1MA3	114	+
chr12	26707829	26708912	L1MA3	122	+
chr12	50291064	50292573	L1MA3	91	-
chr13	100212683	100214423	L1MA3	104	-
chr14	25316189	25323169	L1MA3	167	-
chr14	60197181	60199564	L1MA3	159	+
chr14	66930820	66932444	L1MA3	162	-
chr14	101695575	101698905	L1MA3	121	+
chr15	37999205	38003222	L1MA3	168	-
chr15	38003252	38004960	L1MA3	158	-
chr15	44702089	44702993	L1MA3	95	-
chr15	49181847	49183094	L1MA3	117	-
chr15	59489350	59489924	L1MA3	111	+
chr15	77395003	77397777	L1MA3	143	+
chr17	27392573	27394879	L1MA3	98	-
chr17	29728124	29730036	L1MA3	97	+
chr17	37573701	37574855	L1MA3	102	+
chr2	46602847	46605002	L1MA3	89	+
chr2	75578745	75581028	L1MA3	162	+
chr2	120133183	120140451	L1MA3	154	+
chr2	170184059	170187066	L1MA3	100	-
chr2	197965904	197966839	L1MA3	139	-
chr2	213303262	213306362	L1MA3	125	-
chr2	214044458	214045584	L1MA3	158	+
chr2	232096384	232097422	L1MA3	114	-
chr20	1353464	1354353	L1MA3	104	-
chr20	1354352	1355770	L1MA3	162	-
chr20	40976173	40981059	L1MA3	139	-
chr20	60546083	60551501	L1MA3	170	-
chr21	21872276	21873797	L1MA3	205	-
chr3	23286973	23288730	L1MA3	107	-
chr3	44215089	44217163	L1MA3	101	+
chr3	107609158	107613181	L1MA3	154	-
chr3	113386622	113388282	L1MA3	167	+
chr3	113388286	113392710	L1MA3	112	+
chr3	122166723	122168442	L1MA3	147	-
chr3	128131812	128134180	L1MA3	151	+
chr3	149687638	149689100	L1MA3	197	+
chr3	192043977	192046976	L1MA3	163	+
chr3	195235956	195237647	L1MA3	129	-
chr4	37579078	37582363	L1MA3	126	-
chr4	43246589	43248989	L1MA3	137	-
chr4	48670478	48671217	L1MA3	103	-
chr4	73645477	73646193	L1MA3	188	-
chr4	73646187	73646714	L1MA3	213	-
chr4	103989340	103992809	L1MA3	138	-
chr4	104650091	104651652	L1MA3	224	+
chr4	121437939	121440089	L1MA3	182	-
chr4	169500547	169505027	L1MA3	149	+
chr5	36128748	36129777	L1MA3	130	+
chr5	60240536	60241269	L1MA3	116	+
chr5	97154170	97160200	L1MA3	152	-
chr7	24735824	24739812	L1MA3	111	+
chr7	87482848	87485020	L1MA3	145	+
chr7	141936142	141943732	L1MA3	129	+
chr8	47789474	47791194	L1MA3	112	+
chr8	65650471	65651958	L1MA3	105	-
chr8	81409445	81410169	L1MA3	181	+
chr8	102800727	102801505	L1MA3	86	+
chr9	6391024	6393388	L1MA3	92	+
chr9	34923015	34927881	L1MA3	173	-
chr9	80338215	80340917	L1MA3	164	+
chrX	63498248	63501203	L1MA3	141	+
chrX	82638943	82642139	L1MA3	177	-
chrX	121013035	121015158	L1MA3	146	-
chrX	151190803	151193170	L1MA3	182	+
chr1	42712989	42714265	L1MA4A	224	-
chr1	85900661	85901529	L1MA4A	129	+
chr1	100003463	100004304	L1MA4A	189	-
chr1	100005056	100006760	L1MA4A	256	-
chr1	113170474	113172834	L1MA4A	181	+
chr1	158371421	158372462	L1MA4A	234	+
chr1	161453389	161453954	L1MA4A	240	+
chr1	174527505	174530769	L1MA4A	214	-
chr1	180378664	180379979	L1MA4A	159	+
chr1	180380276	180381827	L1MA4A	191	+
chr1	212054992	212060455	L1MA4A	175	+
chr1	212769080	212770265	L1MA4A	168	+
chr1	215552843	215556094	L1MA4A	164	-
chr1	220129228	220130554	L1MA4A	149	-
chr10	21699173	21701580	L1MA4A	163	-
chr10	31505105	31508969	L1MA4A	171	-
chr10	45474607	45476283	L1MA4A	171	+
chr10	65994027	65996951	L1MA4A	225	-
chr10	78322203	78329314	L1MA4A	191	-
chr10	87563573	87566422	L1MA4A	190	+
chr10	90440340	90443328	L1MA4A	222	+
chr10	133486770	133489785	L1MA4A	229	-
chr11	2642490	2646251	L1MA4A	207	-
chr11	121178566	121180885	L1MA4A	174	-
chr12	1889845	1893260	L1MA4A	171	+
chr12	4236887	4241166	L1MA4A	169	-
chr12	39670490	39671856	L1MA4A	212	-
chr12	39672077	39673275	L1MA4A	266	-
chr12	70108168	70110693	L1MA4A	228	+
chr12	90137678	90141210	L1MA4A	212	-
chr12	94429104	94430222	L1MA4A	272	+
chr12	94850879	94852468	L1MA4A	117	+
chr12	112984005	112985824	L1MA4A	159	-
chr13	20754965	20755733	L1MA4A	220	-
chr13	32455587	32456854	L1MA4A	172	+
chr13	32457163	32458022	L1MA4A	172	+
chr13	56622461	56623789	L1MA4A	249	+
chr13	95733699	95734829	L1MA4A	176	-
chr13	95740837	95742764	L1MA4A	203	-
chr14	25329753	25332153	L1MA4A	211	+
chr14	39353054	39353576	L1MA4A	151	-
chr14	58854781	58861291	L1MA4A	179	-
chr14	68835454	68836902	L1MA4A	241	-
chr14	71599449	71602673	L1MA4A	157	-
chr14	71604442	71606754	L1MA4A	203	-
chr14	76741807	76742460	L1MA4A	159	-
chr14	96645781	96650328	L1MA4A	217	-
chr15	49110028	49114200	L1MA4A	172	+
chr15	52452871	52457159	L1MA4A	174	+
chr15	54451343	54453453	L1MA4A	224	-
chr15	81457383	81460076	L1MA4A	256	-
chr15	83527189	83530586	L1MA4A	213	-
chr15	87103906	87104682	L1MA4A	217	+
chr15	87104707	87109063	L1MA4A	180	+
chr15	100448204	100450138	L1MA4A	232	+
chr15	101035155	101037808	L1MA4A	197	-
chr16	19511450	19512927	L1MA4A	126	-
chr16	19512968	19513630	L1MA4A	122	-
chr17	30159961	30160720	L1MA4A	138	-
chr17	53950311	53952724	L1MA4A	224	+
chr18	36997376	37000668	L1MA4A	239	+
chr18	37091141	37093955	L1MA4A	294	+
chr18	37094311	37096087	L1MA4A	190	+
chr18	60223545	60227621	L1MA4A	202	-
chr18	64068616	64069799	L1MA4A	178	-
chr2	39562738	39565000	L1MA4A	204	-
chr2	44463209	44465315	L1MA4A	287	+
chr2	63103188	63107087	L1MA4A	202	-
chr2	108456967	108459745	L1MA4A	188	-
chr2	108462862	108464676	L1MA4A	202	-
chr2	108890542	108892963	L1MA4A	233	-
chr2	116483940	116486116	L1MA4A	208	+
chr2	134974798	134976606	L1MA4A	215	-
chr2	156827227	156833437	L1MA4A	173	+
chr2	168330393	168331748	L1MA4A	209	+
chr2	194982934	194986426	L1MA4A	286	+
chr2	202798658	202799839	L1MA4A	143	-
chr2	214291604	214294515	L1MA4A	267	-
chr2	214701575	214705881	L1MA4A	146	+
chr20	5382977	5385287	L1MA4A	184	+
chr20	34499344	34501103	L1MA4A	182	-
chr20	41190474	41193167	L1MA4A	210	-
chr21	34659230	34662504	L1MA4A	174	+
chr3	28968668	28971537	L1MA4A	239	-
chr3	31647824	31650279	L1MA4A	216	+
chr3	41671097	41672841	L1MA4A	139	+
chr3	56603134	56606744	L1MA4A	105	-
chr3	58777680	58779294	L1MA4A	226	+
chr3	136532559	136533319	L1MA4A	164	+
chr3	136975636	136977211	L1MA4A	238	-
chr3	148013842	148014970	L1MA4A	209	+
chr3	182774533	182776357	L1MA4A	166	-
chr3	182776924	182778127	L1MA4A	228	-
chr3	189743625	189745426	L1MA4A	213	+
chr4	38831049	38832952	L1MA4A	198	+
chr4	38832938	38833944	L1MA4A	180	+
chr4	102704963	102709038	L1MA4A	198	+
chr4	104962884	104964794	L1MA4A	290	-
chr4	105288629	105290374	L1MA4A	249	-
chr4	105608836	105609419	L1MA4A	155	-
chr4	152655059	152656639	L1MA4A	205	+
chr5	39087693	39091507	L1MA4A	148	+
chr5	68610706	68613001	L1MA4A	231	+
chr5	71916199	71920435	L1MA4A	183	+
chr5	79379928	79381602	L1MA4A	194	+
chr5	79381908	79383384	L1MA4A	187	+
chr5	97184515	97185269	L1MA4A	132	-
chr5	102981989	102983163	L1MA4A	199	+
chr5	118247229	118250827	L1MA4A	214	+
chr5	162934480	162936261	L1MA4A	223	-
chr5	171248789	171251096	L1MA4A	195	+
chr6	2079045	2080788	L1MA4A	184	-
chr6	63353613	63355263	L1MA4A	145	+
chr6	77984166	77988088	L1MA4A	234	+
chr6	117061253	117063450	L1MA4A	199	-
chr7	4056844	4059873	L1MA4A	179	+
chr7	31866598	31870836	L1MA4A	209	+
chr7	92205936	92207575	L1MA4A	228	+
chr7	136198092	136199371	L1MA4A	212	-
chr8	42029759	42030505	L1MA4A	239	-
chr8	81383459	81387321	L1MA4A	220	-
chr9	77538373	77543879	L1MA4A	221	-
chr9	85602598	85607196	L1MA4A	145	+
chr9	110952012	110953383	L1MA4A	169	+
chrX	64258377	64259344	L1MA4A	217	-
chrX	99146212	99148042	L1MA4A	228	+
chrX	109060714	109061361	L1MA4A	223	-
chrX	109164664	109168678	L1MA4A	205	-
chrX	121413763	121417061	L1MA4A	236	-
chrX	123390445	123392842	L1MA4A	183	-
chrX	135311860	135318013	L1MA4A	167	-
chrX	155441883	155442877	L1MA4A	248	+
chr1	101650796	101654254	L1MA4	260	-
chr1	106306712	106311187	L1MA4	226	+
chr1	107800654	107801416	L1MA4	150	-
chr1	111107422	111111021	L1MA4	272	-
chr1	115566946	115567771	L1MA4	138	+
chr1	157669303	157670268	L1MA4	275	-
chr1	159505236	159506252	L1MA4	167	-
chr1	159506247	159506924	L1MA4	204	-
chr1	160316769	160317281	L1MA4	285	+
chr1	169035957	169042331	L1MA4	173	+
chr1	179423063	179424416	L1MA4	252	-
chr1	183792413	183794055	L1MA4	122	+
chr1	244511141	244513394	L1MA4	187	-
chr1	245636401	245642101	L1MA4	201	-
chr10	58254708	58255626	L1MA4	412	-
chr10	63245954	63246685	L1MA4	268	+
chr10	72771849	72772414	L1MA4	159	+
chr10	93732919	93734535	L1MA4	174	+
chr10	98146186	98151224	L1MA4	163	-
chr10	133410791	133412069	L1MA4	263	-
chr11	85201468	85202345	L1MA4	270	+
chr11	111483104	111486171	L1MA4	181	+
chr11	116664582	116666728	L1MA4	218	+
chr12	13410077	13416253	L1MA4	179	+
chr12	46281838	46283499	L1MA4	201	+
chr12	46291136	46291982	L1MA4	151	+
chr12	80239609	80240282	L1MA4	155	-
chr12	98268117	98270449	L1MA4	237	+
chr12	104199959	104200771	L1MA4	246	-
chr12	121099961	121100490	L1MA4	137	+
chr13	25121713	25123819	L1MA4	204	+
chr13	25524947	25527190	L1MA4	198	-
chr13	33892684	33893963	L1MA4	179	+
chr13	91339742	91340350	L1MA4	167	-
chr13	95975822	95976618	L1MA4	143	-
chr13	99766145	99767387	L1MA4	157	-
chr14	92845913	92846466	L1MA4	168	-
chr15	58614313	58614993	L1MA4	234	+
chr15	61891780	61894023	L1MA4	232	+
chr15	61902309	61903043	L1MA4	163	+
chr15	67273369	67275534	L1MA4	180	-
chr15	68244143	68244780	L1MA4	236	+
chr15	85320026	85320977	L1MA4	140	+
chr16	55920383	55923778	L1MA4	209	+
chr17	61632803	61636162	L1MA4	185	-
chr18	10873849	10875108	L1MA4	135	+
chr18	21156454	21157327	L1MA4	246	-
chr18	26097330	26097840	L1MA4	239	+
chr18	35601822	35603121	L1MA4	271	-
chr19	44321928	44323362	L1MA4	169	-
chr2	29669070	29671858	L1MA4	226	-
chr2	45500715	45501238	L1MA4	222	-
chr2	48155158	48161349	L1MA4	195	+
chr2	68900113	68902003	L1MA4	248	+
chr2	98972159	98973418	L1MA4	292	-
chr2	98973712	98974213	L1MA4	350	-
chr2	101588735	101589248	L1MA4	167	-
chr2	182971418	182973188	L1MA4	151	+
chr2	196859348	196860249	L1MA4	150	+
chr2	206287126	206290049	L1MA4	239	-
chr2	236479124	236481598	L1MA4	213	-
chr20	25697693	25700739	L1MA4	161	-
chr21	18222085	18222823	L1MA4	279	-
chr22	20639784	20640449	L1MA4	162	+
chr3	16576054	16577893	L1MA4	186	+
chr3	51081939	51083700	L1MA4	240	+
chr3	58479508	58480067	L1MA4	124	-
chr3	81825781	81826449	L1MA4	155	-
chr3	113972058	113974315	L1MA4	248	-
chr3	134497666	134499627	L1MA4	127	-
chr3	136455172	136455744	L1MA4	378	+
chr3	139073632	139074257	L1MA4	227	+
chr3	163737445	163738419	L1MA4	266	+
chr3	163738429	163740064	L1MA4	324	+
chr4	15485900	15488619	L1MA4	206	-
chr4	36528559	36529819	L1MA4	247	-
chr4	67707087	67707614	L1MA4	148	-
chr4	75150524	75156234	L1MA4	203	-
chr4	75498415	75499947	L1MA4	161	+
chr4	88717078	88717873	L1MA4	298	-
chr4	97300618	97302440	L1MA4	276	+
chr4	101580218	101582837	L1MA4	209	-
chr4	104776761	104780516	L1MA4	196	-
chr4	113790743	113791602	L1MA4	161	+
chr4	123051019	123052675	L1MA4	248	-
chr4	141479377	141482262	L1MA4	196	-
chr4	144259009	144260636	L1MA4	258	+
chr4	169375441	169378707	L1MA4	206	+
chr4	174905418	174909122	L1MA4	240	-
chr5	57194402	57195069	L1MA4	167	-
chr5	98349234	98350829	L1MA4	187	+
chr5	116317051	116317903	L1MA4	197	-
chr5	119085381	119086001	L1MA4	156	-
chr6	23134657	23138009	L1MA4	232	-
chr6	111395060	111396033	L1MA4	164	-
chr6	111428452	111429149	L1MA4	246	+
chr6	148666793	148667822	L1MA4	247	-
chr6	148671826	148672547	L1MA4	214	-
chr6	156331011	156333093	L1MA4	201	-
chr6	156673692	156676257	L1MA4	196	+
chr7	36732943	36733527	L1MA4	398	-
chr7	43353422	43355709	L1MA4	188	+
chr7	107911709	107914119	L1MA4	139	-
chr7	129013477	129014242	L1MA4	162	+
chr7	130856517	130859911	L1MA4	194	+
chr7	135778076	135779444	L1MA4	126	+
chr7	141132544	141133955	L1MA4	181	+
chr7	149509821	149510717	L1MA4	276	+
chr8	17257645	17262325	L1MA4	214	-
chr8	21244067	21245216	L1MA4	312	-
chr8	116893413	116894196	L1MA4	202	+
chr9	14576952	14577790	L1MA4	279	+
chr9	74911659	74912454	L1MA4	196	+
chr9	133964521	133965205	L1MA4	143	+
chrX	53969259	53970362	L1MA4	128	+
chrX	53975056	53975987	L1MA4	148	+
chrX	83731872	83732800	L1MA4	289	-
chr1	168159211	168161899	L1MA5A	219	-
chr10	72979472	72982454	L1MA5A	242	-
chr10	111060366	111061607	L1MA5A	183	-
chr10	111061613	111062211	L1MA5A	180	+
chr10	119231731	119232488	L1MA5A	104	+
chr10	126825482	126826646	L1MA5A	186	+
chr12	46568707	46570565	L1MA5A	204	-
chr12	52482552	52485250	L1MA5A	129	-
chr12	91998365	91999227	L1MA5A	151	+
chr13	26434915	26437368	L1MA5A	211	+
chr13	29986985	29990394	L1MA5A	210	-
chr13	48661719	48667707	L1MA5A	169	-
chr14	72375497	72377692	L1MA5A	213	+
chr14	106819824	106820813	L1MA5A	314	-
chr15	36080674	36083575	L1MA5A	185	+
chr16	48648458	48650621	L1MA5A	219	-
chr17	9509273	9512464	L1MA5A	157	+
chr18	74719702	74721328	L1MA5A	139	-
chr2	15011544	15012860	L1MA5A	248	+
chr2	23720598	23723009	L1MA5A	213	+
chr2	24638206	24638926	L1MA5A	98	-
chr2	62922589	62923677	L1MA5A	217	+
chr2	159339984	159342084	L1MA5A	173	+
chr2	161479245	161482045	L1MA5A	184	+
chr2	197759026	197761038	L1MA5A	237	+
chr2	197761279	197762063	L1MA5A	176	+
chr3	123825265	123827689	L1MA5A	250	+
chr3	144408821	144410989	L1MA5A	159	-
chr3	180167813	180169683	L1MA5A	217	-
chr5	37628222	37631269	L1MA5A	204	-
chr5	98805842	98807291	L1MA5A	177	+
chr6	2337359	2338664	L1MA5A	239	+
chr6	160190843	160195292	L1MA5A	188	+
chr7	129119908	129120667	L1MA5A	115	-
chr7	140895408	140896135	L1MA5A	125	-
chr8	33028300	33030016	L1MA5A	242	+
chr8	136780943	136783322	L1MA5A	246	+
chr9	20958408	20959877	L1MA5A	129	-
chr1	20014254	20016330	L1MA5	159	-
chr1	59790953	59796756	L1MA5	181	+
chr1	111153484	111154187	L1MA5	128	-
chr1	111154252	111155441	L1MA5	128	-
chr1	176262137	176262940	L1MA5	237	-
chr1	233560623	233565369	L1MA5	195	+
chr1	245914182	245914894	L1MA5	160	+
chr1	246028221	246029389	L1MA5	158	+
chr10	31232608	31237348	L1MA5	204	+
chr10	59496470	59497157	L1MA5	204	-
chr10	64222926	64226288	L1MA5	241	+
chr10	90490537	90491121	L1MA5	163	-
chr10	103533969	103536263	L1MA5	222	-
chr11	69127802	69128388	L1MA5	131	+
chr12	33561214	33563391	L1MA5	258	+
chr12	38661616	38663260	L1MA5	138	+
chr12	94350989	94351717	L1MA5	293	+
chr13	39923906	39926805	L1MA5	230	-
chr13	77303964	77304757	L1MA5	138	+
chr14	66677837	66679182	L1MA5	241	-
chr16	5048541	5050086	L1MA5	148	+
chr17	54553425	54554866	L1MA5	230	-
chr18	9231846	9232847	L1MA5	192	-
chr18	48476995	48478286	L1MA5	109	+
chr18	57184883	57187097	L1MA5	212	-
chr18	76328489	76334833	L1MA5	172	+
chr2	105835424	105836499	L1MA5	192	-
chr2	105836504	105837234	L1MA5	250	-
chr2	108807908	108809448	L1MA5	142	-
chr2	108810105	108811095	L1MA5	145	-
chr2	160822757	160827039	L1MA5	181	-
chr2	207023287	207025942	L1MA5	199	+
chr22	11900874	11902001	L1MA5	200	-
chr22	22996578	22998232	L1MA5	178	+
chr3	101667756	101668353	L1MA5	137	+
chr3	112223957	112226439	L1MA5	219	+
chr3	119518791	119521269	L1MA5	163	+
chr3	193954073	193955304	L1MA5	176	-
chr4	83614020	83615773	L1MA5	224	-
chr5	40347974	40350398	L1MA5	272	+
chr5	78854943	78856066	L1MA5	198	-
chr5	117631598	117633349	L1MA5	216	-
chr5	119467841	119468938	L1MA5	157	-
chr5	119469654	119470814	L1MA5	304	-
chr6	22183051	22185612	L1MA5	179	-
chr6	63651661	63653129	L1MA5	143	-
chr6	96565881	96572239	L1MA5	176	-
chr7	135084213	135091290	L1MA5	200	-
chr8	18901319	18903817	L1MA5	207	-
chr8	64923874	64924532	L1MA5	312	-
chr8	78758140	78759254	L1MA5	195	-
chr8	78762583	78763237	L1MA5	287	-
chr8	91160799	91162828	L1MA5	157	-
chr8	99023777	99024343	L1MA5	182	-
chr8	99024358	99025384	L1MA5	151	-
chr8	99031118	99032313	L1MA5	304	-
chr8	122889894	122890937	L1MA5	137	-
chr8	122892983	122894208	L1MA5	175	-
chr9	120634574	120635940	L1MA5	224	-
chr1	41167719	41169616	L1MA6	232	-
chr1	157811166	157816780	L1MA6	232	+
chr1	174325353	174327956	L1MA6	306	+
chr1	212367913	212368750	L1MA6	247	+
chr10	16711061	16714433	L1MA6	254	-
chr10	16714639	16715246	L1MA6	331	-
[truncated: 5,100 more rows]

## Sheet: LINE-1s with enh marks
Chromosome	Start	End	Family	Length	Strand
chr14	30684810	30690837	L1HS	18	-
chr15	54926081	54932099	L1HS	18	-
chr18	43451585	43452526	L1HS	8	+
chr2	71411475	71417501	L1HS	18	-
chr3	27092903	27093666	L1HS	13	+
chr4	19077911	19083930	L1HS	19	-
chr4	90675738	90681756	L1HS	19	-
chr5	7603828	7606133	L1HS	18	-
chr6	19764894	19770917	L1HS	18	+
chr9	20655631	20658802	L1HS	22	-
chr1	45819339	45820366	L1M1	116	+
chr1	93250409	93251995	L1M1	274	-
chr1	158322569	158324445	L1M1	318	-
chr1	174363517	174364220	L1M1	119	-
chr1	179936442	179937140	L1M1	275	+
chr1	193437685	193438671	L1M1	199	-
chr1	210323632	210324550	L1M1	98	-
chr1	210324855	210325729	L1M1	96	-
chr1	210596245	210598918	L1M1	159	-
chr1	219081395	219083075	L1M1	209	-
chr10	30398689	30401674	L1M1	134	+
chr10	45253063	45253695	L1M1	200	+
chr10	81020361	81023168	L1M1	142	+
chr11	5922391	5924952	L1M1	158	+
chr11	59011507	59015268	L1M1	172	+
chr11	95346175	95347832	L1M1	186	+
chr11	95347829	95348758	L1M1	110	+
chr11	108647371	108650248	L1M1	192	+
chr11	108652882	108654236	L1M1	128	+
chr12	24960054	24960982	L1M1	146	+
chr12	25589975	25591184	L1M1	201	+
chr13	33844417	33846231	L1M1	134	-
chr13	33846217	33846902	L1M1	189	-
chr13	39733531	39736410	L1M1	177	-
chr13	41801945	41803370	L1M1	176	+
chr13	46933985	46935112	L1M1	184	+
chr14	45144430	45145376	L1M1	146	-
chr14	71720579	71722335	L1M1	226	-
chr14	95725236	95725752	L1M1	392	-
chr15	40680599	40681221	L1M1	124	-
chr15	42631601	42632714	L1M1	143	-
chr15	49214638	49217073	L1M1	233	-
chr15	56376240	56378783	L1M1	98	-
chr15	72614568	72616314	L1M1	153	-
chr15	76576480	76577164	L1M1	158	+
chr15	77963819	77965054	L1M1	116	+
chr17	35310832	35311537	L1M1	120	-
chr18	12552903	12553701	L1M1	151	+
chr18	70036716	70040936	L1M1	158	+
chr2	38301306	38302307	L1M1	161	+
chr2	38302383	38303203	L1M1	121	+
chr2	39403171	39404586	L1M1	151	+
chr2	42692726	42694720	L1M1	155	-
chr2	61425281	61427042	L1M1	177	+
chr2	157479303	157481861	L1M1	152	+
chr20	53815321	53816416	L1M1	108	-
chr21	42819877	42822588	L1M1	129	+
chr3	38203584	38205366	L1M1	157	-
chr3	98358858	98361794	L1M1	169	-
chr3	99456199	99457174	L1M1	106	-
chr3	99457160	99458448	L1M1	189	-
chr3	99623735	99624732	L1M1	171	+
chr3	99624722	99626024	L1M1	140	+
chr3	121957656	121958354	L1M1	175	+
chr3	137250188	137251027	L1M1	301	+
chr3	138578806	138580240	L1M1	142	+
chr3	138580238	138581002	L1M1	111	+
chr3	149935115	149937582	L1M1	248	-
chr3	152020813	152022982	L1M1	156	+
chr3	152502367	152506459	L1M1	165	-
chr3	172568651	172569759	L1M1	99	-
chr3	179546177	179547660	L1M1	116	+
chr3	192092264	192093123	L1M1	202	+
chr3	195359766	195360513	L1M1	154	+
chr4	16085641	16086237	L1M1	181	+
chr4	75096986	75097571	L1M1	80	-
chr4	75097568	75101051	L1M1	151	-
chr4	76016227	76017972	L1M1	135	-
chr4	86657369	86658534	L1M1	277	-
chr4	105022773	105024380	L1M1	148	+
chr4	105024401	105027902	L1M1	163	+
chr4	117135345	117136924	L1M1	369	+
chr4	139468382	139471633	L1M1	140	-
chr4	145633492	145635530	L1M1	139	-
chr4	146361427	146364465	L1M1	194	+
chr5	44932795	44933906	L1M1	233	-
chr5	44934197	44935524	L1M1	273	-
chr5	60738312	60741500	L1M1	136	+
chr5	79255396	79256524	L1M1	123	-
chr5	94544784	94546517	L1M1	139	+
chr6	85579339	85582387	L1M1	149	+
chr7	23570599	23571122	L1M1	228	-
chr7	65339289	65339978	L1M1	261	-
chr8	85186962	85188518	L1M1	223	-
chr8	85188502	85189076	L1M1	287	-
chr8	99070734	99072587	L1M1	187	-
chr9	34862060	34863415	L1M1	120	+
chr9	72192912	72195217	L1M1	160	-
chr9	121009582	121010117	L1M1	159	+
chrX	57141965	57143475	L1M1	199	-
chrX	78090133	78093674	L1M1	144	-
chrX	78502266	78506936	L1M1	158	+
chrX	79065613	79067266	L1M1	214	-
chr19	46176218	46176862	L1M2a1	174	+
chr22	49760255	49761357	L1M2a1	197	+
chr4	141376630	141377425	L1M2a1	218	-
chr1	110787168	110787884	L1M2a	211	+
chr1	110787884	110788712	L1M2a	194	+
chr1	182483732	182485451	L1M2a	261	-
chr11	47302511	47303236	L1M2a	189	-
chr11	78244415	78245074	L1M2a	130	+
chr13	41923444	41924388	L1M2a	221	+
chr14	67106764	67107975	L1M2a	186	-
chr21	33330568	33333615	L1M2a	198	+
chr7	37695050	37695772	L1M2a	200	-
chr7	44367239	44371667	L1M2a	172	+
chr1	89050413	89051053	L1M2b	284	+
chr12	9813566	9814595	L1M2b	236	+
chr4	169440472	169441559	L1M2b	234	+
chr5	86997403	86997911	L1M2b	203	-
chr6	371854	372510	L1M2b	340	-
chr8	71893892	71894947	L1M2b	247	-
chr1	42241230	42244318	L1M2	209	+
chr1	85334790	85335675	L1M2	188	+
chr1	100046525	100047416	L1M2	155	-
chr1	163913895	163916878	L1M2	278	-
chr1	174079334	174080436	L1M2	115	+
chr1	174740433	174741353	L1M2	183	-
chr1	204806266	204806866	L1M2	168	+
chr10	759029	763745	L1M2	184	+
chr10	46239731	46244973	L1M2	200	+
chr10	50293909	50296296	L1M2	179	+
chr10	63387934	63389043	L1M2	223	+
chr11	36558012	36560996	L1M2	222	-
chr11	59334795	59335839	L1M2	223	+
chr11	59380254	59381652	L1M2	234	-
chr11	78635834	78637471	L1M2	160	+
chr12	29108717	29113370	L1M2	194	-
chr12	62435155	62436873	L1M2	259	+
chr12	70005524	70006105	L1M2	193	+
chr12	70006091	70007821	L1M2	188	+
chr12	80802810	80803700	L1M2	162	-
chr12	107532583	107534039	L1M2	150	+
chr13	24661560	24662198	L1M2	127	-
chr13	46223884	46225193	L1M2	191	-
chr13	71053444	71057164	L1M2	272	-
chr14	67932208	67933835	L1M2	252	-
chr14	76016158	76019969	L1M2	150	-
chr15	22973654	22974294	L1M2	134	+
chr15	50970449	50972187	L1M2	202	-
chr15	52465747	52467944	L1M2	313	+
chr15	81051768	81053194	L1M2	164	-
chr18	63948165	63949128	L1M2	181	+
chr2	11970933	11974098	L1M2	162	-
chr2	31909074	31909772	L1M2	124	+
chr2	200198489	200199426	L1M2	175	+
chr20	18202475	18203444	L1M2	221	-
chr20	25723901	25726009	L1M2	208	-
chr22	38371633	38374489	L1M2	211	-
chr3	11799636	11800886	L1M2	202	+
chr3	31447528	31452636	L1M2	229	+
chr3	51192884	51194820	L1M2	171	-
chr3	101389264	101389938	L1M2	176	+
chr3	101390243	101392830	L1M2	159	+
chr3	126430503	126431663	L1M2	289	-
chr3	180623115	180626917	L1M2	234	-
chr4	25298021	25298691	L1M2	149	-
chr4	141703756	141708870	L1M2	269	-
chr4	146451171	146451730	L1M2	117	+
chr5	64458509	64460729	L1M2	264	+
chr5	77806239	77807229	L1M2	161	-
chr5	118833122	118833695	L1M2	133	-
chr5	119707486	119709219	L1M2	264	-
chr5	136666954	136668237	L1M2	263	+
chr6	165509281	165512541	L1M2	176	-
chr7	23556701	23557325	L1M2	159	-
chr7	23953320	23955696	L1M2	170	+
chr7	35652371	35653842	L1M2	202	+
chr7	35656189	35657455	L1M2	151	+
chr7	101308328	101309135	L1M2	320	+
chr7	156702913	156705277	L1M2	296	+
chr8	33417671	33418304	L1M2	191	+
chr8	71892803	71893655	L1M2	181	-
chr8	76941510	76943553	L1M2	164	-
chr8	76943552	76944352	L1M2	199	-
chr8	89745087	89746051	L1M2	198	-
chr8	99077469	99079054	L1M2	226	-
chr9	35972649	35977076	L1M2	201	-
chr9	93986774	93987771	L1M2	177	+
chrX	56064214	56067267	L1M2	232	-
chrX	73653356	73654893	L1M2	173	-
chrX	77742517	77744033	L1M2	299	+
chrX	115911262	115913729	L1M2	301	+
chrX	155577775	155578879	L1M2	301	+
chr1	111330923	111333869	L1M2c	225	-
chr12	82472609	82474475	L1M2c	209	-
chr2	61433657	61435021	L1M2c	196	+
chr22	38374479	38375710	L1M2c	202	-
chr3	137248251	137248973	L1M2c	334	-
chr8	136424208	136426406	L1M2c	225	-
chr13	63463740	63465079	L1M3a	274	+
chr2	155979656	155980301	L1M3a	378	+
chr20	45153040	45153715	L1M3a	348	+
chr3	19598922	19599477	L1M3a	380	+
chr6	155352621	155353393	L1M3a	359	+
chr7	65325587	65326237	L1M3a	287	-
chr7	65390346	65391123	L1M3a	286	-
chr1	75982475	75983229	L1M3b	256	-
chr2	108363033	108363738	L1M3b	220	-
chr2	230430546	230431614	L1M3b	321	-
chr4	36573842	36575108	L1M3b	271	+
chr7	118286345	118289439	L1M3b	266	+
chr7	143931542	143932130	L1M3b	290	-
chr8	129527903	129528638	L1M3b	321	+
chr9	34197849	34199057	L1M3b	286	-
chr1	108926373	108927694	L1M3	191	+
chr1	178924466	178926500	L1M3	175	+
chr12	14991918	14992476	L1M3	143	+
chr12	110607228	110607964	L1M3	181	+
chr13	68587967	68588682	L1M3	190	+
chr15	44308751	44309296	L1M3	133	+
chr15	76894465	76895758	L1M3	145	+
chr16	31300080	31300628	L1M3	165	-
chr16	31300929	31301476	L1M3	185	-
chr17	61749721	61750268	L1M3	164	-
chr18	8549859	8550399	L1M3	213	+
chr20	5045851	5046506	L1M3	249	+
chr22	29874110	29875841	L1M3	142	-
chr3	19906352	19907363	L1M3	168	+
chr3	125348513	125349667	L1M3	153	+
chr3	144438563	144439236	L1M3	182	+
chr4	123134612	123135500	L1M3	153	+
chr5	109055003	109055504	L1M3	161	+
chr8	474893	477471	L1M3	198	-
chr9	41085561	41086508	L1M3	166	+
chrX	41178416	41179604	L1M3	166	-
chr2	3622868	3624852	L1M3c	221	-
chr5	180973943	180975316	L1M3c	220	+
chr8	11486543	11487233	L1M3c	207	+
chr13	31966783	31967386	L1M3d	221	-
chr13	31967931	31968956	L1M3d	294	-
chr16	20838392	20839092	L1M3d	380	-
chr2	13566279	13566853	L1M3d	385	+
chr3	8955214	8955853	L1M3d	315	+
chr4	156665786	156666305	L1M3d	280	+
chr7	93979483	93980021	L1M3d	270	+
chr7	93980014	93980857	L1M3d	164	+
chrX	97494339	97495349	L1M3d	346	-
chr16	46785194	46786798	L1M3de	204	+
chr16	46788915	46789433	L1M3de	173	+
chr22	18164345	18165145	L1M3de	316	-
chr6	70716534	70717706	L1M3de	219	-
chr6	118864417	118867241	L1M3de	254	+
chr10	101560593	101561138	L1M3e	378	+
chr11	59072342	59074852	L1M3e	203	-
chr11	59074851	59077696	L1M3e	260	-
chr11	115951496	115952501	L1M3e	234	-
chr11	115952472	115953149	L1M3e	243	-
chr19	40095034	40096136	L1M3e	288	+
chr19	41938130	41939840	L1M3e	303	+
chrX	53114962	53115957	L1M3e	191	-
chr1	227756624	227757212	L1M3f	247	-
chr10	26334603	26335915	L1M3f	233	-
chr10	133489807	133490488	L1M3f	161	-
chr12	3836625	3837370	L1M3f	172	+
chr12	15527059	15528234	L1M3f	174	+
chr14	66905973	66906703	L1M3f	178	-
chr2	23719411	23720113	L1M3f	163	+
chr2	155980428	155980942	L1M3f	353	+
chr22	49766980	49768135	L1M3f	139	-
chr3	197239693	197242820	L1M3f	198	+
chr4	156159310	156160285	L1M3f	170	+
chr5	75520694	75522476	L1M3f	179	-
chr6	107741094	107743216	L1M3f	190	+
chr6	111427415	111428455	L1M3f	210	+
chr7	55641103	55642033	L1M3f	209	-
chr8	51020792	51022636	L1M3f	230	+
chrX	154915308	154917306	L1M3f	137	-
chrX	154917300	154918779	L1M3f	247	-
chr1	35487545	35488298	L1M4a1	339	-
chr1	90990358	90990881	L1M4a1	292	+
chr1	114443903	114445237	L1M4a1	318	+
chr1	114446154	114446768	L1M4a1	271	+
chr10	58239683	58240487	L1M4a1	331	+
chr12	120910649	120911256	L1M4a1	211	-
chr14	61800773	61802576	L1M4a1	291	-
chr2	21924664	21926317	L1M4a1	324	-
chr2	26376647	26377349	L1M4a1	215	-
chr2	159659138	159659901	L1M4a1	269	-
chr20	63728335	63729020	L1M4a1	269	-
chr3	31593131	31593994	L1M4a1	225	-
chr3	34057655	34058953	L1M4a1	215	-
chr3	38205354	38205981	L1M4a1	319	-
chr3	43279582	43280505	L1M4a1	239	+
chr3	119773884	119774391	L1M4a1	287	+
chr3	134842825	134844870	L1M4a1	260	-
chr4	1060925	1062103	L1M4a1	315	+
chr4	2665975	2667051	L1M4a1	231	-
chr4	152460183	152460998	L1M4a1	274	-
chr4	152461281	152461827	L1M4a1	302	-
chr4	152462032	152462798	L1M4a1	319	-
chr6	4799738	4802256	L1M4a1	291	-
chr6	31273484	31274079	L1M4a1	269	-
chr6	31289580	31290332	L1M4a1	372	-
chr7	2838626	2839236	L1M4a1	173	+
chr7	106480171	106481285	L1M4a1	247	-
chr7	155761968	155762532	L1M4a1	306	-
chr8	11487212	11488406	L1M4a1	232	-
chr8	128129136	128130837	L1M4a1	332	-
chr1	39726735	39727453	L1M4a2	183	-
chr1	43203758	43204898	L1M4a2	214	-
chr1	213110050	213111282	L1M4a2	246	-
chr10	44943792	44946874	L1M4a2	252	-
chr12	3837398	3838741	L1M4a2	189	+
chr12	12384878	12385509	L1M4a2	308	-
chr12	49451665	49452288	L1M4a2	219	-
chr14	60845838	60847122	L1M4a2	262	-
chr15	99324936	99325764	L1M4a2	213	-
chr16	57338605	57339128	L1M4a2	206	-
chr19	37959620	37960245	L1M4a2	225	-
chr19	37962791	37963792	L1M4a2	206	-
chr20	63041854	63042794	L1M4a2	258	-
chr21	44940658	44942066	L1M4a2	282	-
chr3	136352939	136353610	L1M4a2	228	+
chr4	1062101	1063406	L1M4a2	275	+
chr5	102453390	102454495	L1M4a2	258	-
chr5	176996440	176997094	L1M4a2	309	+
chr6	12029216	12031842	L1M4a2	244	-
chr8	65816357	65817175	L1M4a2	177	-
chrX	47508312	47509612	L1M4a2	283	-
chrX	53116002	53116527	L1M4a2	261	-
chr1	837511	839313	L1M4b	227	+
chr1	43204890	43205985	L1M4b	289	-
chr1	248792668	248793193	L1M4b	227	+
chr1	248793559	248794165	L1M4b	227	+
chr10	113922815	113923453	L1M4b	220	+
chr10	124252708	124253393	L1M4b	241	+
chr11	1707252	1708109	L1M4b	266	+
chr11	9735719	9736933	L1M4b	164	-
chr11	70323257	70323781	L1M4b	311	-
chr11	116949627	116950306	L1M4b	288	-
chr13	43100591	43101188	L1M4b	217	-
chr14	106767507	106768604	L1M4b	349	+
chr16	53643326	53644051	L1M4b	222	+
chr17	20032010	20032959	L1M4b	210	-
chr19	57272847	57273525	L1M4b	294	-
chr2	10871967	10873219	L1M4b	172	-
chr2	39007750	39008815	L1M4b	286	+
chr2	39009284	39010030	L1M4b	191	+
chr2	85704652	85705269	L1M4b	175	-
chr2	138535562	138537145	L1M4b	252	-
chr2	207319233	207320093	L1M4b	266	+
chr21	44564279	44565291	L1M4b	199	+
chr3	39347822	39348347	L1M4b	251	+
chr3	52720354	52720916	L1M4b	175	+
chr3	136350160	136350969	L1M4b	312	+
chr3	136353696	136354295	L1M4b	176	+
chr4	2734388	2734914	L1M4b	272	+
chr6	148649553	148650243	L1M4b	315	+
chr7	36259815	36260425	L1M4b	174	-
chr7	45204493	45205363	L1M4b	231	-
chr7	120869572	120871093	L1M4b	216	+
chr7	135145096	135145745	L1M4b	265	+
chr7	155660459	155661083	L1M4b	249	-
chr8	38185862	38187472	L1M4b	212	+
chr8	83131430	83132416	L1M4b	304	+
chr8	93943963	93944864	L1M4b	201	+
chr1	45820360	45820888	L1M4	233	-
chr1	60848509	60851671	L1M4	224	+
chr1	145773461	145774188	L1M4	287	-
chr10	7470310	7470840	L1M4	142	+
chr10	7470985	7471727	L1M4	181	+
chr10	48614509	48616027	L1M4	246	+
chr10	84429846	84430898	L1M4	239	-
chr10	96890385	96891466	L1M4	170	-
chr10	99828560	99829531	L1M4	181	-
chr10	119833666	119834534	L1M4	204	+
chr11	60681246	60682069	L1M4	216	+
chr11	60682067	60683699	L1M4	200	+
chr11	68927062	68928105	L1M4	182	-
chr11	71962643	71963340	L1M4	181	-
chr11	74830037	74832062	L1M4	183	+
chr11	75803534	75804261	L1M4	206	-
chr11	86334939	86336305	L1M4	204	+
chr11	119237209	119237870	L1M4	189	-
chr11	119239270	119239825	L1M4	184	-
chr11	121300076	121301622	L1M4	231	+
chr12	12217607	12218192	L1M4	184	+
chr12	12628798	12630842	L1M4	173	-
chr12	89426843	89427407	L1M4	170	+
chr12	94812141	94814131	L1M4	247	+
chr12	126770827	126772064	L1M4	210	+
chr13	19519342	19520421	L1M4	186	-
chr13	20172546	20173494	L1M4	189	+
chr13	30168879	30169910	L1M4	208	+
chr13	41944607	41946681	L1M4	203	+
chr13	105045428	105048234	L1M4	247	-
chr13	113187258	113187925	L1M4	221	-
chr14	68454289	68455134	L1M4	247	+
chr15	31013310	31014682	L1M4	256	-
chr15	72037103	72037907	L1M4	254	+
chr15	89609771	89612753	L1M4	240	-
chr15	101226943	101228064	L1M4	200	+
chr15	101228059	101229626	L1M4	183	+
chr16	4566145	4566667	L1M4	120	-
chr16	47522941	47524218	L1M4	247	-
chr16	48284854	48285779	L1M4	204	-
chr17	3692875	3693453	L1M4	166	+
chr17	8984868	8986031	L1M4	190	+
chr17	39376148	39376732	L1M4	232	+
chr17	60355859	60357003	L1M4	226	+
chr17	60576881	60577963	L1M4	301	-
chr17	82536179	82537001	L1M4	345	-
chr17	82609505	82610239	L1M4	251	+
chr18	21788367	21789026	L1M4	168	+
chr18	50355600	50356137	L1M4	235	+
chr18	57916930	57917737	L1M4	152	-
chr18	62570885	62571589	L1M4	246	-
chr18	79157423	79158231	L1M4	191	-
chr18	79810906	79811534	L1M4	153	+
chr2	12271973	12272597	L1M4	285	-
chr2	24287025	24288376	L1M4	249	-
chr2	27178832	27179564	L1M4	189	-
chr2	54073376	54074056	L1M4	150	+
chr2	61290775	61291517	L1M4	168	+
chr2	63343287	63345121	L1M4	285	-
chr2	97935676	97936999	L1M4	211	+
chr2	98438323	98440233	L1M4	245	-
chr2	138268702	138269211	L1M4	279	-
chr2	203798658	203799403	L1M4	225	+
chr2	230348288	230348850	L1M4	246	-
chr2	230349012	230349682	L1M4	209	-
chr20	15314447	15315026	L1M4	244	+
chr20	15315022	15317251	L1M4	228	+
chr20	18203901	18204469	L1M4	174	+
chr20	34036153	34037022	L1M4	173	-
chr20	41758193	41759382	L1M4	170	-
chr20	58937881	58938869	L1M4	212	-
chr22	25448604	25449420	L1M4	382	-
chr3	14222139	14223636	L1M4	212	-
chr3	14753891	14754694	L1M4	286	-
chr3	46029702	46030426	L1M4	183	-
chr3	112872397	112873824	L1M4	178	-
chr3	112873825	112874348	L1M4	182	-
chr3	119774624	119775434	L1M4	241	+
chr3	119936648	119937168	L1M4	207	+
chr3	119937555	119938598	L1M4	207	+
chr3	149077301	149078263	L1M4	214	+
chr3	158126921	158128484	L1M4	295	-
chr3	162598946	162599512	L1M4	264	+
chr4	183599599	183600674	L1M4	177	-
chr5	108357931	108358881	L1M4	227	-
chr5	109412848	109413376	L1M4	190	+
chr5	169606070	169607297	L1M4	187	+
chr5	178300863	178301791	L1M4	176	-
chr5	178302480	178302999	L1M4	236	-
chr6	271109	272912	L1M4	211	-
chr6	827060	827799	L1M4	313	+
chr6	827797	828802	L1M4	221	+
chr6	15352812	15353349	L1M4	231	-
chr6	33040877	33041389	L1M4	160	-
chr6	33929400	33929928	L1M4	148	+
chr6	37415856	37416462	L1M4	294	-
chr6	106674950	106675591	L1M4	168	-
chr6	135439877	135441533	L1M4	215	+
chr6	150059756	150060588	L1M4	277	-
chr7	2180667	2181191	L1M4	237	-
chr7	24621845	24623377	L1M4	190	-
chr7	43678242	43678957	L1M4	159	+
chr7	44167693	44168250	L1M4	192	+
chr7	112781526	112782241	L1M4	220	+
chr7	134085262	134086241	L1M4	229	+
chr8	52726952	52727504	L1M4	144	+
chr8	99073195	99073758	L1M4	233	-
chr8	123139311	123140077	L1M4	207	-
chr8	131946951	131947869	L1M4	152	-
chr9	3477114	3479319	L1M4	229	-
chr9	33153288	33153920	L1M4	155	+
chr9	41269966	41272958	L1M4	225	+
chr9	62834298	62837306	L1M4	224	+
chr9	92646906	92647635	L1M4	164	+
chr9	97864442	97865281	L1M4	174	-
chr9	97865606	97867269	L1M4	195	-
chr9	111352943	111353883	L1M4	184	-
chrX	40759092	40759746	L1M4	238	-
chrX	44902687	44905016	L1M4	239	-
chrX	65781522	65783190	L1M4	210	-
chrX	119549988	119550659	L1M4	153	+
chrX	120999069	120999712	L1M4	185	-
chr1	21015609	21016381	L1M4c	219	+
chr1	202483721	202485850	L1M4c	289	-
chr1	222781804	222782581	L1M4c	161	+
chr1	225347194	225348974	L1M4c	244	+
chr10	72590840	72591740	L1M4c	193	+
chr10	96124229	96125093	L1M4c	184	-
chr10	108015604	108017133	L1M4c	210	+
chr10	118983262	118983917	L1M4c	156	+
chr10	118986169	118986790	L1M4c	156	+
chr10	118987799	118988427	L1M4c	164	+
chr11	60594894	60595507	L1M4c	336	+
chr11	67188811	67189439	L1M4c	196	+
chr11	73029249	73030083	L1M4c	204	+
chr11	73085394	73086065	L1M4c	227	+
chr11	134350752	134351335	L1M4c	183	-
chr12	14451031	14453620	L1M4c	264	-
chr12	98275647	98276294	L1M4c	286	+
chr13	102811822	102813182	L1M4c	183	-
chr13	103029612	103030501	L1M4c	251	-
chr14	35887174	35887945	L1M4c	210	+
chr14	99994152	99996379	L1M4c	267	-
chr16	71954632	71955225	L1M4c	328	+
chr18	79841700	79844106	L1M4c	216	+
chr2	11275999	11276650	L1M4c	211	+
chr2	61356962	61357626	L1M4c	243	+
chr2	230344695	230347283	L1M4c	277	-
chr2	230347273	230348192	L1M4c	348	-
chr2	230428910	230430490	L1M4c	272	-
chr20	25202312	25204077	L1M4c	219	-
chr20	25204475	25205010	L1M4c	287	-
chr20	52216861	52218366	L1M4c	291	-
chr21	33329883	33330573	L1M4c	184	+
chr3	29024972	29025681	L1M4c	174	+
chr3	52720920	52721447	L1M4c	183	+
chr3	95386005	95387867	L1M4c	316	-
chr3	112296709	112297257	L1M4c	205	-
chr3	112297430	112297945	L1M4c	204	-
chr3	112590855	112593260	L1M4c	215	-
chr3	136280950	136282799	L1M4c	259	-
chr3	171689897	171691634	L1M4c	181	-
chr3	172577603	172578208	L1M4c	191	-
chr4	1266909	1267448	L1M4c	194	-
chr4	139142991	139143500	L1M4c	183	+
chr4	139437759	139438306	L1M4c	184	-
chr5	150852730	150854917	L1M4c	236	-
chr5	177219972	177220563	L1M4c	196	-
chr5	178068223	178068907	L1M4c	177	+
chr6	117743542	117745737	L1M4c	171	+
chr7	7202379	7203702	L1M4c	239	-
chr7	7204003	7205214	L1M4c	239	-
chr7	70903742	70904434	L1M4c	315	-
chr7	92875160	92876288	L1M4c	246	+
chr7	106735379	106736875	L1M4c	226	-
chr8	27794288	27796838	L1M4c	158	-
chr8	27797127	27797873	L1M4c	229	-
chr8	64549332	64549920	L1M4c	239	+
chr9	92164152	92165561	L1M4c	252	+
chr9	92165901	92166773	L1M4c	179	+
chr1	266057	266622	L1M5	376	-
chr1	17181079	17181814	L1M5	295	+
chr1	41819289	41819880	L1M5	267	-
chr1	58996145	58996750	L1M5	282	+
chr1	111276459	111277027	L1M5	232	-
chr1	160734651	160735254	L1M5	304	-
chr1	172255705	172257138	L1M5	303	-
chr1	237443367	237444463	L1M5	363	-
chr1	246170058	246170697	L1M5	329	-
chr10	3177756	3178273	L1M5	352	+
chr10	4807777	4808337	L1M5	258	-
chr10	32459690	32460335	L1M5	323	+
chr10	50618059	50618794	L1M5	325	+
chr10	73088726	73089376	L1M5	220	-
chr10	74694781	74695472	L1M5	302	-
chr10	84316858	84318367	L1M5	342	+
chr10	86774400	86775264	L1M5	352	+
chr10	96727436	96727968	L1M5	204	-
chr10	110749039	110749615	L1M5	326	+
chr10	114966154	114966854	L1M5	207	-
chr10	119802557	119803942	L1M5	343	-
chr11	457539	458199	L1M5	267	-
chr11	2385719	2386301	L1M5	278	-
chr11	34684455	34685233	L1M5	316	-
chr11	68560039	68560703	L1M5	249	+
chr11	77046314	77046828	L1M5	330	+
chr12	27015721	27016364	L1M5	334	+
chr12	76445250	76445888	L1M5	229	+
chr12	76835350	76836677	L1M5	306	-
chr12	107368451	107369382	L1M5	301	-
chr12	132065741	132066280	L1M5	348	+
chr13	27593953	27594692	L1M5	335	-
chr13	32782445	32783040	L1M5	335	-
chr13	48429754	48430432	L1M5	367	+
chr13	52651261	52651995	L1M5	260	+
chr13	77183845	77184720	L1M5	216	-
chr14	34891118	34891664	L1M5	385	+
chr14	60843569	60845518	L1M5	252	-
chr14	87951386	87951937	L1M5	249	+
chr14	92801148	92802751	L1M5	282	-
chr14	103442603	103443452	L1M5	363	+
chr15	35495488	35496272	L1M5	253	+
chr15	44467874	44468576	L1M5	264	-
chr15	56906227	56906860	L1M5	324	-
chr15	69722251	69722754	L1M5	330	-
chr15	90995202	90995726	L1M5	329	-
chr16	13970877	13971766	L1M5	298	-
chr16	57710062	57711387	L1M5	216	-
chr16	69806219	69806953	L1M5	351	-
chr16	87337107	87337964	L1M5	330	+
chr16	88363926	88364683	L1M5	267	-
chr16	88607852	88608353	L1M5	366	-
chr17	8979579	8980108	L1M5	389	+
chr17	21126194	21126741	L1M5	279	-
chr17	50007970	50008805	L1M5	286	+
chr18	11576315	11577262	L1M5	249	+
chr18	35564683	35565907	L1M5	241	+
chr18	36771030	36771551	L1M5	327	-
chr18	63076724	63077923	L1M5	321	-
chr18	63079479	63079987	L1M5	248	-
chr19	47383281	47383846	L1M5	260	+
chr2	11554684	11555341	L1M5	354	+
chr2	24826523	24827089	L1M5	217	-
chr2	29111477	29112678	L1M5	327	-
chr2	30626552	30627075	L1M5	359	-
chr2	37262772	37263401	L1M5	336	-
chr2	47843213	47843738	L1M5	321	-
chr2	75342477	75343219	L1M5	337	-
chr2	171224555	171225765	L1M5	203	+
chr2	230587540	230589326	L1M5	232	+
chr2	232076319	232076824	L1M5	231	-
chr2	237803261	237803874	L1M5	247	-
chr2	238377428	238378013	L1M5	314	-
chr20	24109516	24110229	L1M5	350	+
chr20	24851257	24851878	L1M5	250	+
chr20	45700309	45700961	L1M5	307	+
chr20	45712798	45713700	L1M5	293	+
chr21	42119709	42120464	L1M5	347	+
chr21	42400477	42401266	L1M5	235	-
chr21	45125677	45126371	L1M5	336	-
chr21	45551277	45551834	L1M5	409	-
chr22	45367993	45368513	L1M5	344	-
chr22	46482735	46483309	L1M5	337	+
chr3	8777441	8777979	L1M5	341	+
chr3	14776278	14776931	L1M5	251	+
chr3	14959728	14960315	L1M5	308	+
chr3	40718883	40719592	L1M5	359	-
chr3	46746767	46747687	L1M5	314	+
chr3	47306439	47307068	L1M5	252	-
chr3	120718647	120719210	L1M5	275	+
chr3	122578056	122578814	L1M5	352	-
chr3	179410769	179411636	L1M5	327	+
chr3	191971980	191972580	L1M5	293	+
chr3	196919835	196920777	L1M5	224	-
chr4	935374	936069	L1M5	212	+
chr5	69218936	69219582	L1M5	250	+
chr5	100732180	100733045	L1M5	264	+
chr5	115207614	115208840	L1M5	319	-
chr5	125214336	125215400	L1M5	311	-
chr5	131415616	131416324	L1M5	260	+
chr5	137782248	137783092	L1M5	307	+
chr5	171926910	171927507	L1M5	313	+
chr6	5336794	5337807	L1M5	390	-
chr6	18178690	18179751	L1M5	263	-
chr6	32704367	32705263	L1M5	274	+
chr6	38572549	38573324	L1M5	343	+
chr6	88444526	88445150	L1M5	302	-
chr6	93138825	93139573	L1M5	254	+
chr6	97283621	97284483	L1M5	236	+
chr6	100768413	100769126	L1M5	243	+
chr6	118935310	118935928	L1M5	241	-
chr6	158166064	158166807	L1M5	304	-
chr7	92633908	92634777	L1M5	350	-
chr7	99079530	99080290	L1M5	333	+
chr7	103222350	103223236	L1M5	331	-
chr7	129088356	129089442	L1M5	204	-
chr7	130559969	130561012	L1M5	222	+
chr7	138607839	138608504	L1M5	365	+
chr7	155761127	155761971	L1M5	242	-
chr8	8997945	8998456	L1M5	369	+
chr8	53768945	53769603	L1M5	242	+
chr8	70774460	70775744	L1M5	243	-
chr8	99080097	99080647	L1M5	320	-
chr8	99097572	99098078	L1M5	363	+
chr8	99098280	99098836	L1M5	310	-
chr9	5481296	5482242	L1M5	259	-
chr9	83753721	83754298	L1M5	366	+
chr9	111760453	111761220	L1M5	383	+
chr9	112036827	112037658	L1M5	313	+
chr9	112563279	112564350	L1M5	236	-
chr9	122327423	122327934	L1M5	328	-
chr9	123095723	123096324	L1M5	231	-
chr9	134150035	134150646	L1M5	381	+
chrX	153215459	153216325	L1M5	352	+
chr1	101222031	101223392	L1M6B	304	+
chr12	102704491	102705660	L1M6B	290	-
chr13	102771550	102772139	L1M6B	326	-
chr15	75866472	75867166	L1M6B	326	-
chr16	30139725	30140266	L1M6B	336	-
chr17	55624364	55625512	L1M6B	309	-
chr2	24720974	24721506	L1M6B	334	-
chr4	144634864	144635371	L1M6B	453	+
chr5	54207494	54208380	L1M6B	296	+
chr5	57495739	57497121	L1M6B	273	+
chr5	169833277	169833957	L1M6B	304	+
chr6	96650983	96651805	L1M6B	361	-
chr7	22676556	22677492	L1M6B	274	-
chr7	30320887	30321552	L1M6B	328	-
chr7	38423447	38425921	L1M6B	298	+
chr7	130101994	130102539	L1M6B	316	+
chr9	38328818	38329350	L1M6B	387	+
chr9	99077114	99077713	L1M6B	354	+
chrX	15151333	15151985	L1M6B	378	-
chr1	192984497	192985133	L1M6	385	+
chr1	234473008	234473960	L1M6	305	+
chr11	104803437	104804225	L1M6	412	+
chr12	11564726	11565264	L1M6	358	+
chr12	14576053	14576859	L1M6	325	+
chr12	89824833	89826576	L1M6	327	-
chr13	39930915	39931758	L1M6	328	+
chr15	31444715	31445286	L1M6	392	-
chr15	38017046	38017757	L1M6	334	+
chr15	85035937	85036577	L1M6	327	+
chr15	85539474	85540000	L1M6	353	+
chr16	81746036	81746696	L1M6	379	+
chr17	32594328	32595020	L1M6	344	-
chr2	65302157	65302845	L1M6	375	+
chr2	70478793	70479872	L1M6	313	-
chr2	71377786	71378443	L1M6	310	+
chr2	75801434	75802037	L1M6	328	+
chr2	129186983	129187708	L1M6	383	-
chr2	227480558	227481175	L1M6	297	-
chr2	227481158	227481666	L1M6	347	-
chr22	21876873	21877600	L1M6	328	+
chr3	122053905	122054836	L1M6	346	-
chr3	191957833	191958732	L1M6	356	-
chr4	184265538	184266557	L1M6	345	+
chr4	184268067	184268930	L1M6	323	+
chr4	184537190	184537727	L1M6	311	+
chr5	9820554	9821637	L1M6	356	+
chr5	121399955	121400864	L1M6	372	+
chr6	7933328	7934306	L1M6	350	-
chr6	88178917	88179444	L1M6	351	+
chr7	31882742	31883263	L1M6	353	+
chr7	35463111	35464422	L1M6	358	-
chr7	38825589	38826517	L1M6	350	+
chr7	38878317	38879015	L1M6	369	+
chr7	50257039	50257892	L1M6	315	-
chr7	107633256	107634116	L1M6	291	+
chr7	120420266	120420928	L1M6	392	+
chr7	134387757	134388301	L1M6	299	+
chr8	35590835	35591679	L1M6	363	-
chr8	78857615	78858889	L1M6	337	+
chr8	91068859	91069598	L1M6	266	-
chr9	71548951	71549490	L1M6	345	-
chr9	98490907	98492241	L1M6	334	-
chr9	112104694	112105438	L1M6	352	+
chr1	83130431	83131030	L1M7	376	-
chr1	106906119	106908418	L1M7	362	-
chr1	157560898	157562158	L1M7	344	-
chr1	247407353	247407863	L1M7	380	-
chr10	27513518	27514740	L1M7	269	+
chr12	82474751	82475399	L1M7	357	+
chr14	91029858	91031833	L1M7	306	+
chr15	59797643	59798446	L1M7	268	+
chr17	35214793	35215337	L1M7	397	-
chr18	9347663	9348178	L1M7	332	-
chr18	63378753	63379948	L1M7	281	+
chr18	77487604	77488407	L1M7	354	-
chr19	32421648	32422629	L1M7	321	+
chr2	127562908	127563803	L1M7	270	-
chr22	37216148	37216791	L1M7	297	-
chr22	37218694	37219214	L1M7	310	-
chr3	39076004	39076582	L1M7	315	+
chr3	41525607	41526343	L1M7	350	-
chr3	98650623	98651324	L1M7	296	-
chr3	103218928	103219959	L1M7	361	+
chr3	106243292	106245298	L1M7	313	-
chr3	136108400	136109429	L1M7	306	+
chr3	149042337	149043704	L1M7	294	+
chr4	15401439	15403052	L1M7	302	+
chr4	48233478	48234913	L1M7	279	+
chr5	60538911	60540263	L1M7	304	-
chr5	95832931	95833469	L1M7	299	+
chr5	116038817	116039528	L1M7	356	+
chr6	108882460	108884061	L1M7	266	+
chr6	127571309	127571929	L1M7	374	-
chr6	132490409	132490965	L1M7	354	+
chr7	90875638	90876672	L1M7	271	-
chr8	65752046	65753515	L1M7	271	-
chr8	81173424	81174127	L1M7	304	+
chr8	85007900	85008507	L1M7	291	-
chr9	85701969	85703294	L1M7	304	-
chr9	99174007	99174549	L1M7	279	-
chr1	104987364	104988488	L1M8	325	+
chr10	5433683	5434737	L1M8	243	-
chr10	50722188	50724219	L1M8	302	-
chr10	109859019	109860366	L1M8	231	-
chr12	120856584	120857251	L1M8	251	+
chr18	73039107	73040042	L1M8	375	-
chr2	171740241	171740785	L1M8	238	-
chr21	43915711	43917004	L1M8	362	-
chr4	171565399	171566762	L1M8	292	+
chr5	115208856	115209680	L1M8	273	-
chr5	139068234	139068978	L1M8	256	+
chr5	139069312	139071277	L1M8	215	+
chr5	174285579	174287263	L1M8	342	+
chr6	4802626	4803380	L1M8	269	-
chr7	7156432	7157511	L1M8	349	-
chr7	47969367	47969948	L1M8	336	+
chr8	108480652	108481264	L1M8	383	-
chr9	90514410	90515041	L1M8	370	+
chr9	90515380	90516097	L1M8	381	+
chr1	93172643	93173332	L1MA10	214	+
chr1	159315246	159315933	L1MA10	160	+
chr10	84306376	84307095	L1MA10	186	-
chr10	113683312	113685089	L1MA10	144	-
chr11	71829658	71830216	L1MA10	213	+
chr13	20220123	20220706	L1MA10	189	+
chr15	42129558	42130279	L1MA10	221	+
chr16	81715428	81716278	L1MA10	179	+
chr21	45827036	45827701	L1MA10	338	+
chr8	109349448	109350155	L1MA10	184	-
chr8	109350446	109351331	L1MA10	190	-
chr9	949392	950107	L1MA10	176	-
chr9	104683050	104683982	L1MA10	348	+
chrX	15150515	15151082	L1MA10	163	-
chr17	35368277	35369590	L1MA1	149	+
chr17	35369581	35372621	L1MA1	90	+
chr2	131649413	131651018	L1MA1	115	-
chr3	178614651	178616756	L1MA1	198	-
chr7	19980566	19981886	L1MA1	112	-
chr7	19981877	19985476	L1MA1	171	-
chr8	105815922	105822017	L1MA1	154	-
chrX	94931190	94932665	L1MA1	224	-
chrX	101774433	101776150	L1MA1	144	-
chr1	45079354	45080731	L1MA2	121	-
chr1	50999511	51000076	L1MA2	71	+
chr1	84973725	84976485	L1MA2	140	+
chr1	172782042	172786208	L1MA2	107	-
chr1	173569807	173571138	L1MA2	189	-
chr1	174209267	174212300	L1MA2	137	+
chr1	248369732	248374267	L1MA2	152	-
chr10	67980430	67981674	L1MA2	133	+
chr11	28256002	28259924	L1MA2	171	-
chr12	38783596	38784913	L1MA2	137	+
chr12	100608810	100609391	L1MA2	120	-
chr14	64058780	64061781	L1MA2	174	-
chr15	83952830	83956520	L1MA2	141	-
chr18	26189545	26190441	L1MA2	92	+
chr19	39760736	39761321	L1MA2	111	+
chr2	47622551	47623428	L1MA2	104	-
chr2	47623732	47625145	L1MA2	79	-
chr2	68376626	68377893	L1MA2	109	-
chr2	179093561	179097900	L1MA2	168	-
chr2	195962649	195964584	L1MA2	126	-
chr3	19599487	19600324	L1MA2	108	+
chr3	50869666	50874152	L1MA2	182	-
chr4	74682839	74683915	L1MA2	193	-
chr5	8878178	8879280	L1MA2	108	-
chr5	8879278	8881191	L1MA2	176	-
chr5	97356372	97357123	L1MA2	139	-
chr5	97357253	97359698	L1MA2	173	-
chr5	108795490	108797392	L1MA2	163	-
chr5	140207930	140208723	L1MA2	83	+
chr6	38315147	38316994	L1MA2	166	-
chr6	38317293	38317932	L1MA2	121	-
chr6	38318194	38320365	L1MA2	121	-
chr6	127303739	127306381	L1MA2	146	+
chr7	129305485	129308654	L1MA2	122	-
chr8	129752563	129757710	L1MA2	164	+
chr9	121010114	121012256	L1MA2	88	+
chrX	94399172	94402223	L1MA2	164	-
chrX	109257834	109265402	L1MA2	139	-
chrX	121569706	121572820	L1MA2	167	+
chr1	219088453	219094764	L1MA3	165	+
chr11	88265759	88267711	L1MA3	206	+
chr12	46341194	46343887	L1MA3	147	-
chr13	78114227	78116857	L1MA3	180	-
chr13	100114611	100115576	L1MA3	124	+
chr14	39462348	39469921	L1MA3	145	-
chr14	60197181	60199564	L1MA3	159	+
chr14	66930820	66932444	L1MA3	162	-
chr15	49185725	49186534	L1MA3	166	-
chr15	63236621	63238273	L1MA3	135	-
chr16	13969164	13970871	L1MA3	126	-
chr19	12493907	12494924	L1MA3	83	+
chr2	168371246	168374251	L1MA3	138	+
chr2	171651723	171653104	L1MA3	126	-
chr2	173240741	173241332	L1MA3	132	+
chr20	40976173	40981059	L1MA3	139	-
chr22	37150440	37152605	L1MA3	110	-
chr3	14698144	14700346	L1MA3	104	-
chr3	23286973	23288730	L1MA3	107	-
chr3	118412011	118415875	L1MA3	165	+
chr3	170255358	170257046	L1MA3	116	-
chr4	146019508	146024109	L1MA3	159	-
chr5	151710436	151711404	L1MA3	109	-
chr5	151711680	151713397	L1MA3	106	-
chr7	24732363	24735474	L1MA3	124	+
chr7	37779239	37783064	L1MA3	202	-
chr7	39985024	39985685	L1MA3	132	-
chr7	43046046	43048424	L1MA3	139	+
chr7	43048420	43049160	L1MA3	108	+
chr8	38539849	38540559	L1MA3	151	-
chr8	79738700	79739378	L1MA3	126	-
chr9	100036911	100037836	L1MA3	168	+
chr9	100037830	100041266	L1MA3	102	+
chrX	29504116	29507200	L1MA3	220	-
chrX	119520666	119521232	L1MA3	83	+
chr1	113170474	113172834	L1MA4A	181	+
chr1	113184934	113186035	L1MA4A	120	+
chr1	158371421	158372462	L1MA4A	234	+
chr1	179166801	179167710	L1MA4A	132	+
chr1	207345015	207347193	L1MA4A	191	-
chr1	212769080	212770265	L1MA4A	168	+
chr1	234244842	234245512	L1MA4A	146	-
chr10	21702223	21703550	L1MA4A	166	-
chr10	133486770	133489785	L1MA4A	229	-
chr13	42151614	42152185	L1MA4A	198	-
chr13	71052873	71053460	L1MA4A	127	-
chr13	95740837	95742764	L1MA4A	203	-
chr14	68835454	68836902	L1MA4A	241	-
chr14	71604442	71606754	L1MA4A	203	-
chr15	49153286	49154174	L1MA4A	115	+
chr15	50959237	50962005	L1MA4A	158	+
chr15	99521891	99523350	L1MA4A	120	+
chr15	101035155	101037808	L1MA4A	197	-
chr17	30156817	30159650	L1MA4A	137	-
chr19	32894909	32897032	L1MA4A	141	+
chr19	51532796	51534563	L1MA4A	165	-
chr19	51534562	51536522	L1MA4A	195	-
chr2	64446005	64447024	L1MA4A	102	+
chr2	108460150	108460716	L1MA4A	229	-
chr2	131587879	131588920	L1MA4A	195	+
chr2	134972736	134973993	L1MA4A	151	-
chr2	197665283	197666079	L1MA4A	192	-
chr2	197667284	197669118	L1MA4A	194	-
chr3	179132866	179135392	L1MA4A	141	+
chr4	104961914	104962886	L1MA4A	190	-
chr4	104962884	104964794	L1MA4A	290	-
chr4	168188927	168189640	L1MA4A	219	+
chr5	34009045	34010062	L1MA4A	126	+
chr5	39128807	39130560	L1MA4A	150	+
chr5	60548850	60550880	L1MA4A	141	+
chr5	86996798	86997405	L1MA4A	172	-
chr5	96221206	96223427	L1MA4A	138	+
chr6	6650679	6651193	L1MA4A	147	-
chr6	17620799	17621932	L1MA4A	140	+
chr6	33039370	33040248	L1MA4A	136	-
chr6	63353613	63355263	L1MA4A	145	+
chr7	44995425	44995953	L1MA4A	115	+
chr8	29681505	29682402	L1MA4A	130	-
chr8	33418602	33419275	L1MA4A	128	+
chr8	47136127	47136801	L1MA4A	158	-
chr8	80092336	80092998	L1MA4A	177	+
chr9	3652248	3656829	L1MA4A	156	-
chr9	3657018	3660043	L1MA4A	301	-
chr9	110952012	110953383	L1MA4A	169	+
chr9	110953684	110956058	L1MA4A	215	+
chr1	51108298	51109996	L1MA4	128	-
chr1	107802027	107806512	L1MA4	233	-
chr1	111107422	111111021	L1MA4	272	-
chr1	145843719	145844621	L1MA4	139	+
chr1	155150295	155150808	L1MA4	69	+
chr1	192704519	192705120	L1MA4	163	-
chr1	194845634	194846816	L1MA4	179	+
chr10	37973620	37975397	L1MA4	131	+
chr10	63243673	63244678	L1MA4	169	+
chr10	133405275	133406308	L1MA4	143	-
chr10	133406941	133407560	L1MA4	151	-
chr11	92955132	92955835	L1MA4	128	+
chr13	25524947	25527190	L1MA4	198	-
chr14	92845913	92846466	L1MA4	168	-
chr14	95266113	95268304	L1MA4	134	+
chr14	106548262	106548988	L1MA4	255	+
chr16	17462826	17464208	L1MA4	149	+
chr17	60652012	60652550	L1MA4	155	-
chr17	60652575	60654282	L1MA4	143	-
chr17	65835217	65836796	L1MA4	231	+
chr18	32150630	32153281	L1MA4	226	-
chr2	3362668	3363414	L1MA4	340	+
chr2	14944570	14945798	L1MA4	184	+
chr2	45498413	45500279	L1MA4	178	-
chr2	134745606	134746491	L1MA4	170	+
chr2	134757357	134757971	L1MA4	149	+
chr2	134758156	134759155	L1MA4	136	+
chr2	182971418	182973188	L1MA4	151	+
chr2	206285028	206285999	L1MA4	139	-
chr2	206285998	206286572	L1MA4	150	-
chr20	25697693	25700739	L1MA4	161	-
chr20	25707161	25708454	L1MA4	223	-
chr20	58969002	58970697	L1MA4	136	+
chr22	39779377	39780091	L1MA4	236	+
chr3	109081752	109083481	L1MA4	200	+
chr3	134495390	134496115	L1MA4	130	-
chr4	80123603	80125426	L1MA4	178	+
chr4	128190803	128192136	L1MA4	198	-
chr5	116312787	116313625	L1MA4	181	-
chr5	149462775	149463471	L1MA4	126	-
chr6	8029150	8030163	L1MA4	172	+
chr6	38200212	38200851	L1MA4	138	+
chr6	111428452	111429149	L1MA4	246	+
chr6	111435229	111437854	L1MA4	177	+
chr6	156673692	156676257	L1MA4	196	+
chr7	30329153	30330035	L1MA4	131	-
chr8	31035731	31036933	L1MA4	147	-
chr8	42793370	42794122	L1MA4	157	-
chr8	96820357	96821126	L1MA4	149	-
chrX	130320936	130321955	L1MA4	120	-
chrX	131789431	131789966	L1MA4	276	-
chrX	148069362	148070086	L1MA4	196	-
chr1	14705303	14705861	L1MA5A	103	+
chr10	80869178	80871062	L1MA5A	199	+
chr10	80871062	80874176	L1MA5A	164	+
chr13	46302082	46304566	L1MA5A	144	+
chr13	48661719	48667707	L1MA5A	169	-
chr17	9506359	9508323	L1MA5A	179	+
chr2	61441863	61442898	L1MA5A	140	+
chr7	140895408	140896135	L1MA5A	125	-
chr8	73887605	73888438	L1MA5A	120	+
chr1	41172206	41174229	L1MA5	121	+
chr1	219582726	219583535	L1MA5	147	-
chr1	233565371	233566792	L1MA5	136	+
chr10	32458686	32459254	L1MA5	175	-
chr12	1422317	1422981	L1MA5	143	-
chr15	49025558	49026524	L1MA5	124	+
chr15	76426559	76427564	L1MA5	158	+
chr2	105833390	105834656	L1MA5	158	-
chr2	105836504	105837234	L1MA5	250	-
chr20	34805985	34806930	L1MA5	121	-
chr4	37305501	37306740	L1MA5	161	-
chr4	75116462	75118309	L1MA5	148	+
chr4	146005085	146006912	L1MA5	167	-
chr5	78844747	78846545	L1MA5	132	-
chr5	78846540	78847122	L1MA5	147	-
chr5	119469654	119470814	L1MA5	304	-
chr5	161000114	161003075	L1MA5	172	-
chr5	161003074	161004281	L1MA5	229	-
chr6	10889919	10891121	L1MA5	121	-
chr6	24061287	24062077	L1MA5	134	-
chr6	25944256	25944972	L1MA5	154	-
chr6	106606743	106607717	L1MA5	150	+
chr6	106607815	106608636	L1MA5	145	+
chr7	365860	366775	L1MA5	243	-
chr8	80055396	80056379	L1MA5	127	+
chr8	99027176	99027713	L1MA5	192	-
chr8	130101871	130102677	L1MA5	143	-
chr1	5954500	5956024	L1MA6	182	+
chr1	41164743	41167726	L1MA6	174	-
chr1	41167719	41169616	L1MA6	232	-
chr10	26548408	26551511	L1MA6	234	-
chr12	107800894	107801764	L1MA6	264	+
chr15	52667776	52668703	L1MA6	149	+
chr18	12802488	12804009	L1MA6	217	+
chr2	47625135	47625908	L1MA6	157	-
chr2	131556948	131558096	L1MA6	332	-
chr2	131577767	131578358	L1MA6	347	-
chr2	131685912	131686807	L1MA6	282	-
chr2	175047468	175049107	L1MA6	267	-
chr2	233502529	233506001	L1MA6	231	+
chr2	233506000	233506613	L1MA6	142	+
chr22	23708982	23709637	L1MA6	290	+
chr3	131472421	131474687	L1MA6	150	+
chr3	137249346	137250029	L1MA6	333	+
chr3	143427880	143429189	L1MA6	171	+
chr4	31288958	31290824	L1MA6	197	-
chr4	31291229	31293064	L1MA6	193	-
chr5	111144431	111144961	L1MA6	164	-
chr6	5352781	5353989	L1MA6	177	-
chr6	150879966	150881377	L1MA6	142	-
chr8	43155058	43155838	L1MA6	142	-
chr8	58359430	58362181	L1MA6	237	+
chr9	78723992	78726586	L1MA6	218	+
chr1	26252844	26253382	L1MA7	141	-
chr1	101356059	101357197	L1MA7	167	-
chr1	231459670	231460520	L1MA7	179	+
chr10	18582350	18582949	L1MA7	215	+
chr10	74712511	74713295	L1MA7	152	-
chr10	94420863	94422033	L1MA7	187	-
chr10	96333003	96334124	L1MA7	163	+
chr11	71870492	71871668	L1MA7	175	+
chr11	111349372	111350318	L1MA7	141	+
chr12	66026225	66027152	L1MA7	147	+
chr16	23850662	23852674	L1MA7	148	-
chr16	46788290	46788915	L1MA7	162	+
chr17	32763940	32764564	L1MA7	238	+
chr2	44192668	44193359	L1MA7	126	-
chr20	17943552	17944444	L1MA7	186	+
chr20	39019574	39020390	L1MA7	153	-
chr21	14810314	14811873	L1MA7	163	+
chr3	114944113	114945117	L1MA7	170	+
chr3	170982603	170983987	L1MA7	160	-
chr3	187101162	187102170	L1MA7	345	-
chr4	17946874	17947695	L1MA7	184	+
chr4	53169389	53171940	L1MA7	172	-
chr5	76698857	76699501	L1MA7	168	-
chr6	13575549	13577595	L1MA7	137	-
chr6	89317329	89319331	L1MA7	160	+
chr6	89319327	89319930	L1MA7	184	+
chr6	105475429	105477569	L1MA7	138	-
chr6	155353513	155355269	L1MA7	253	+
chr7	17934608	17935619	L1MA7	178	+
chr7	96613465	96614081	L1MA7	177	-
chr7	107212638	107214163	L1MA7	205	+
chr7	111329182	111331706	L1MA7	227	+
chr8	41636183	41636927	L1MA7	156	+
chr8	113454246	113454926	L1MA7	193	-
chr8	125224133	125224661	L1MA7	159	-
chr8	129262068	129262574	L1MA7	160	-
chrX	53831822	53832493	L1MA7	368	-
chrX	73999206	74000535	L1MA7	265	+
chrX	74000836	74002303	L1MA7	249	+
chr1	158997166	158997726	L1MA8	170	-
chr1	229747871	229748507	L1MA8	144	+
chr11	133995249	133995824	L1MA8	168	+
chr12	88171316	88172079	L1MA8	143	-
chr12	102052017	102052659	L1MA8	221	+
chr12	102052635	102053786	L1MA8	217	+
chr13	24275977	24276634	L1MA8	270	+
chr15	42218549	42219526	L1MA8	149	-
chr15	54925130	54926022	L1MA8	315	-
chr16	12255429	12256348	L1MA8	152	-
chr16	21702993	21703575	L1MA8	145	-
chr19	54638539	54639388	L1MA8	250	-
chr2	230453372	230455046	L1MA8	157	-
chr2	230455363	230457826	L1MA8	291	-
chr3	119759519	119764122	L1MA8	157	+
chr3	185063261	185064030	L1MA8	154	+
chr3	191289467	191290071	L1MA8	193	+
chr4	10955302	10956055	L1MA8	164	-
chr4	25297408	25298021	L1MA8	134	-
chr4	159169315	159170332	L1MA8	153	-
chr5	80136314	80136849	L1MA8	223	+
chr5	176139499	176140465	L1MA8	158	-
chr6	11784097	11784977	L1MA8	141	+
chr6	37910475	37911551	L1MA8	141	-
chr7	70804582	70805260	L1MA8	162	+
chr7	88045933	88046807	L1MA8	162	-
chr8	66263643	66264234	L1MA8	141	+
chr8	66264854	66267071	L1MA8	134	+
chr9	5277652	5278431	L1MA8	176	+
chr9	14706343	14708163	L1MA8	194	+
chr9	36092691	36094664	L1MA8	314	+
chr9	112534843	112535944	L1MA8	174	-
chr9	116526844	116527652	L1MA8	156	+
chr1	35988151	35988880	L1MA9	150	-
chr1	51156753	51157425	L1MA9	158	+
chr1	67165234	67166115	L1MA9	199	+
chr1	87463029	87463958	L1MA9	195	+
chr1	152143118	152144041	L1MA9	169	-
chr1	196152893	196155180	L1MA9	179	-
chr1	197762431	197762960	L1MA9	249	-
chr10	284379	284887	L1MA9	222	+
chr10	26841282	26842491	L1MA9	188	-
chr10	89992303	89993091	L1MA9	194	+
chr11	2621551	2622128	L1MA9	158	-
chr11	2622126	2622689	L1MA9	241	-
chr11	60318677	60320773	L1MA9	271	+
chr11	102360265	102361274	L1MA9	285	-
chr11	116030157	116031105	L1MA9	356	-
chr11	130777208	130777762	L1MA9	173	-
chr12	1226976	1229232	L1MA9	152	-
chr12	42345941	42346882	L1MA9	207	-
chr13	21315783	21316908	L1MA9	148	-
chr13	24575564	24576654	L1MA9	156	-
chr13	41927497	41928925	L1MA9	194	+
chr14	77360032	77360972	L1MA9	199	-
chr14	77811985	77812592	L1MA9	102	-
chr14	89332538	89333147	L1MA9	137	+
chr15	22779737	22780757	L1MA9	221	-
chr15	22936267	22936919	L1MA9	328	+
chr15	99347489	99349189	L1MA9	173	-
chr16	17054528	17057505	L1MA9	284	-
chr16	22342135	22343330	L1MA9	171	+
chr17	30169988	30171106	L1MA9	251	-
chr17	40153074	40153680	L1MA9	222	-
chr18	31120587	31121203	L1MA9	201	-
chr18	35694378	35695213	L1MA9	251	+
chr18	72673841	72674403	L1MA9	217	-
chr18	74527364	74529384	L1MA9	155	+
chr18	77709138	77709639	L1MA9	213	+
chr18	79844096	79844675	L1MA9	167	+
chr19	28074019	28074589	L1MA9	181	-
chr2	24521111	24521936	L1MA9	166	-
chr2	39100016	39100628	L1MA9	142	+
chr2	45742459	45743415	L1MA9	139	+
chr2	74298155	74298763	L1MA9	157	+
chr2	105100465	105100998	L1MA9	210	-
chr2	109143780	109144336	L1MA9	171	+
chr2	130346923	130347509	L1MA9	166	-
chr2	147326957	147327488	L1MA9	223	+
chr3	8780541	8781258	L1MA9	183	+
chr3	46778233	46778849	L1MA9	150	+
chr3	108446724	108448559	L1MA9	261	+
chr3	108448563	108450849	L1MA9	144	+
chr3	197050389	197050941	L1MA9	178	+
chr4	41191469	41192901	L1MA9	178	+
chr4	138391978	138392515	L1MA9	201	-
chr5	33856603	33857591	L1MA9	169	+
chr5	54716502	54718137	L1MA9	140	+
chr5	76681114	76682244	L1MA9	244	+
chr5	127576204	127578658	L1MA9	176	+
chr5	178858901	178859713	L1MA9	216	-
chr6	20746743	20748044	L1MA9	158	-
chr6	70707842	70709335	L1MA9	186	-
chr6	88775732	88776315	L1MA9	190	-
chr6	88776634	88778151	L1MA9	153	-
chr6	137935397	137939662	L1MA9	185	-
chr6	145620810	145622122	L1MA9	159	-
chr6	169583770	169584867	L1MA9	211	-
chr7	22640146	22644021	L1MA9	156	-
chr7	24714865	24715499	L1MA9	228	+
chr7	24888934	24889603	L1MA9	233	+
chr7	50022640	50024971	L1MA9	226	+
chr7	126696753	126697537	L1MA9	194	+
chr7	157136265	157136918	L1MA9	183	+
chr8	27793784	27794289	L1MA9	128	-
chr8	92340601	92343164	L1MA9	265	-
chr8	94448326	94449122	L1MA9	251	+
chr9	89277220	89277925	L1MA9	232	-
chr9	104177575	104178115	L1MA9	169	-
chr9	112031193	112031927	L1MA9	149	+
chrX	119548561	119549380	L1MA9	113	+
chr1	41720568	41721200	L1MB1	125	+
chr1	99219056	99220608	L1MB1	179	-
chr1	99220604	99221491	L1MB1	153	+
chr1	219057135	219059695	L1MB1	194	+
chr10	86782160	86783578	L1MB1	167	-
chr10	86783842	86784939	L1MB1	150	-
chr10	98193870	98195465	L1MB1	184	+
chr12	15453574	15455102	L1MB1	151	-
chr12	25050556	25051145	L1MB1	132	+
chr13	46973435	46974414	L1MB1	288	+
chr13	68587354	68587969	L1MB1	169	-
chr13	99325555	99326427	L1MB1	148	-
chr14	35847618	35848126	L1MB1	154	-
chr15	41927226	41927863	L1MB1	180	+
chr17	63278173	63279085	L1MB1	125	+
chr17	66032300	66033131	L1MB1	329	+
chr19	5139206	5139796	L1MB1	306	-
chr19	39759937	39760714	L1MB1	160	+
chr2	48574855	48575371	L1MB1	176	-
chr2	102601588	102602443	L1MB1	168	-
chr2	191629156	191629910	L1MB1	146	-
chr21	14753559	14755216	L1MB1	259	+
chr3	55454166	55454711	L1MB1	165	-
chr3	123958374	123959771	L1MB1	195	-
chr3	130923886	130926075	L1MB1	143	-
chr3	136547122	136548109	L1MB1	194	-
chr4	1137744	1138328	L1MB1	162	-
chr4	123133602	123134710	L1MB1	216	-
chr5	43136785	43138244	L1MB1	169	+
chr5	91168579	91169329	L1MB1	158	-
chr6	134210013	134210543	L1MB1	161	+
chr8	64631385	64632593	L1MB1	160	+
chr8	85550002	85550534	L1MB1	142	+
chr8	140056433	140057848	L1MB1	169	+
chr9	93285285	93287193	L1MB1	264	+
chrX	29585043	29587049	L1MB1	165	-
chr1	9079801	9080661	L1MB2	164	-
chr1	39598947	39599673	L1MB2	181	-
chr1	45371017	45371580	L1MB2	135	+
chr1	90989567	90990325	L1MB2	189	+
chr1	92953108	92953921	L1MB2	155	+
chr1	150846609	150847144	L1MB2	152	-
chr1	180429125	180429697	L1MB2	129	-
chr1	193538967	193539855	L1MB2	181	-
chr1	244944667	244945441	L1MB2	168	+
chr10	11632932	11634386	L1MB2	193	-
chr10	49037609	49038620	L1MB2	168	+
chr10	49284904	49285616	L1MB2	144	+
chr10	72563183	72563707	L1MB2	160	+
chr10	95254933	95255900	L1MB2	152	+
chr10	96919495	96920379	L1MB2	183	-
chr10	113965757	113966462	L1MB2	155	-
chr11	18280039	18281048	L1MB2	157	+
chr11	47225617	47226270	L1MB2	156	-
chr11	60193189	60193979	L1MB2	297	-
chr11	73495584	73496345	L1MB2	170	+
chr11	73547647	73548249	L1MB2	184	+
chr12	9103425	9104042	L1MB2	156	-
chr12	9144991	9147677	L1MB2	274	-
chr12	9947923	9948961	L1MB2	195	+
chr12	22651985	22653739	L1MB2	185	-
chr12	43198647	43199710	L1MB2	175	-
chr12	49433457	49434282	L1MB2	177	-
chr12	64806471	64807038	L1MB2	137	+
chr12	69546691	69547259	L1MB2	136	+
chr12	90403380	90404412	L1MB2	183	+
chr12	93059933	93060670	L1MB2	167	+
chr12	94228402	94229875	L1MB2	155	-
chr12	104494807	104495553	L1MB2	191	-
chr12	104984839	104985644	L1MB2	146	+
chr13	20291509	20292164	L1MB2	171	-
chr13	23622946	23624340	L1MB2	158	-
chr13	45694751	45695372	L1MB2	185	+
chr13	95388718	95389498	L1MB2	181	-
chr13	103077931	103078510	L1MB2	184	+
chr14	52467293	52468267	L1MB2	148	+
chr14	59246089	59246968	L1MB2	142	-
chr14	59246952	59247603	L1MB2	180	-
chr14	63581734	63582307	L1MB2	186	+
chr15	50484616	50485147	L1MB2	126	+
chr15	64101122	64101721	L1MB2	157	-
chr15	67538743	67539247	L1MB2	141	+
chr15	75130974	75131653	L1MB2	162	-
chr15	75817355	75817944	L1MB2	208	-
chr15	76936802	76937406	L1MB2	203	-
chr15	91943087	91943688	L1MB2	161	-
chr16	10811931	10812893	L1MB2	168	+
chr16	56592927	56593476	L1MB2	161	+
chr17	28468442	28469112	L1MB2	159	+
chr17	31132977	31133647	L1MB2	156	-
chr17	37248847	37249629	L1MB2	159	-
chr17	47659959	47660519	L1MB2	164	-
chr17	51029190	51030001	L1MB2	168	+
chr17	58563839	58564686	L1MB2	120	+
chr17	69388503	69389247	L1MB2	165	-
chr18	23165398	23165918	L1MB2	212	-
chr2	26424974	26426356	L1MB2	210	-
chr2	30139518	30140190	L1MB2	136	-
chr2	36660556	36661219	L1MB2	148	-
chr2	39128927	39129526	L1MB2	139	-
chr2	48121918	48122552	L1MB2	140	+
chr2	65605769	65606602	L1MB2	165	+
chr2	75017978	75018495	L1MB2	183	+
chr2	97987712	97989173	L1MB2	200	+
chr2	101911961	101912914	L1MB2	156	+
chr2	148725802	148727355	L1MB2	174	-
chr2	171135795	171136443	L1MB2	157	+
chr2	223167138	223167660	L1MB2	201	+
chr20	52405640	52406430	L1MB2	161	-
chr21	17708993	17711738	L1MB2	172	-
chr21	25235296	25241300	L1MB2	226	+
chr21	41570807	41571780	L1MB2	156	-
chr22	19109049	19109892	L1MB2	196	+
chr22	40791514	40792399	L1MB2	151	+
chr22	42014526	42015394	L1MB2	237	-
chr22	45375992	45376673	L1MB2	152	-
chr3	23985794	23986561	L1MB2	177	+
chr3	33088411	33089528	L1MB2	157	+
chr3	127663986	127664709	L1MB2	158	-
chr3	132236309	132237080	L1MB2	182	+
chr3	150997671	150998199	L1MB2	141	+
chr3	156606805	156608073	L1MB2	165	-
chr3	185332391	185332995	L1MB2	149	-
chr3	197291803	197292593	L1MB2	207	+
chr4	10042321	10045040	L1MB2	178	+
chr4	40710558	40711417	L1MB2	160	-
chr4	76666742	76667309	L1MB2	195	+
chr4	110074904	110075769	L1MB2	165	+
chr4	113524177	113524682	L1MB2	195	-
chr4	154525805	154526500	L1MB2	165	+
chr4	165286993	165288322	L1MB2	165	-
chr4	167221587	167222458	L1MB2	157	+
chr5	53825667	53826281	L1MB2	156	+
chr5	68369483	68370116	L1MB2	174	-
chr5	154734671	154735178	L1MB2	132	-
chr6	41846581	41847435	L1MB2	308	+
chr6	42610187	42610836	L1MB2	173	+
chr6	88615859	88616990	L1MB2	167	-
chr6	155181460	155182034	L1MB2	234	-
chr6	163756830	163757345	L1MB2	158	-
chr7	2766685	2767602	L1MB2	220	-
chr7	7789462	7789965	L1MB2	167	-
chr7	17841593	17844993	L1MB2	196	+
chr7	26337230	26338109	L1MB2	174	-
chr7	44587900	44588406	L1MB2	185	+
chr7	69765963	69766544	L1MB2	148	-
chr7	103346854	103347431	L1MB2	161	-
chr7	126211083	126211796	L1MB2	179	+
chr7	141558464	141560254	L1MB2	158	-
chr8	24153819	24154527	L1MB2	149	+
chr8	61037145	61037689	L1MB2	223	-
chr8	69817027	69817571	L1MB2	151	-
chr8	123920684	123921354	L1MB2	164	-
chr8	125901052	125901715	L1MB2	161	+
chr9	5617302	5618037	L1MB2	134	+
chr9	31303047	31303783	L1MB2	228	-
chr9	78351856	78352706	L1MB2	181	-
chr9	96318828	96319511	L1MB2	147	+
chr9	112858927	112859632	L1MB2	155	-
chrX	7102131	7104576	L1MB2	177	+
chr1	2379700	2380356	L1MB3	267	+
chr1	30780318	30781027	L1MB3	170	+
chr1	36195105	36195645	L1MB3	146	-
chr1	38472437	38473947	L1MB3	158	+
chr1	50903953	50904533	L1MB3	139	+
chr1	51434158	51434667	L1MB3	164	+
chr1	53334966	53335908	L1MB3	157	-
chr1	92305455	92306388	L1MB3	226	+
chr1	109719555	109720458	L1MB3	184	+
chr1	154440124	154440649	L1MB3	139	-
chr1	167491587	167492173	L1MB3	152	+
chr1	169389317	169390104	L1MB3	171	+
chr1	179984981	179985507	L1MB3	169	-
chr1	221911522	221912046	L1MB3	161	+
chr1	231229301	231230032	L1MB3	179	+
chr1	231920229	231920739	L1MB3	171	-
chr1	235888463	235889018	L1MB3	164	+
chr10	299468	300523	L1MB3	198	+
chr10	1454347	1454855	L1MB3	199	+
chr10	22222275	22223671	L1MB3	178	-
chr10	49356520	49357303	L1MB3	164	+
chr10	50498304	50499013	L1MB3	137	-
chr10	63375830	63377428	L1MB3	199	+
chr10	80493163	80493795	L1MB3	161	+
chr10	92601837	92602566	L1MB3	236	-
chr10	96048473	96049091	L1MB3	170	-
chr10	97506478	97507276	L1MB3	155	-
chr10	101931764	101932904	L1MB3	152	+
chr10	102537430	102538041	L1MB3	142	-
chr10	118324266	118324862	L1MB3	174	+
chr11	269019	270041	L1MB3	230	-
chr11	628043	628757	L1MB3	321	-
chr11	3036422	3036932	L1MB3	205	+
chr11	9081699	9082409	L1MB3	164	-
chr11	9947685	9948448	L1MB3	149	+
chr11	11865531	11866187	L1MB3	150	-
chr11	12174180	12174761	L1MB3	173	-
chr11	17230912	17231658	L1MB3	128	-
chr11	75907898	75908469	L1MB3	165	-
chr11	102500785	102501900	L1MB3	181	-
chr11	108663216	108663771	L1MB3	151	-
chr11	109155149	109155664	L1MB3	148	+
chr11	130299582	130300338	L1MB3	161	+
chr11	134349031	134350720	L1MB3	184	-
chr12	7360437	7362068	L1MB3	255	-
chr12	51265017	51265814	L1MB3	146	+
chr12	64294035	64294870	L1MB3	146	+
chr12	101930597	101931265	L1MB3	134	-
chr12	103819761	103820349	L1MB3	157	-
chr12	124874535	124875066	L1MB3	203	+
chr13	29124387	29125112	L1MB3	168	+
chr13	29196438	29197060	L1MB3	166	-
chr13	31880839	31881522	L1MB3	150	+
chr13	48066116	48066689	L1MB3	248	-
chr13	49675443	49676064	L1MB3	192	-
chr13	50053336	50054292	L1MB3	152	-
chr13	50054575	50055517	L1MB3	178	-
chr14	22577433	22577971	L1MB3	156	+
chr14	95626530	95627143	L1MB3	173	-
chr14	101662064	101663270	L1MB3	191	-
chr15	31053564	31054172	L1MB3	156	+
chr15	44152891	44153686	L1MB3	148	+
chr15	48887925	48888611	L1MB3	121	+
chr15	56765231	56766215	L1MB3	258	+
chr15	60796464	60797299	L1MB3	232	+
chr15	85408289	85409167	L1MB3	168	-
chr16	74580992	74581527	L1MB3	152	+
chr17	17298164	17298868	L1MB3	151	-
chr17	17909209	17909747	L1MB3	143	+
chr17	44302832	44303455	L1MB3	214	+
chr18	6003207	6004518	L1MB3	221	+
chr18	8966805	8967493	L1MB3	189	+
chr18	13020109	13021958	L1MB3	185	-
chr18	21809013	21811904	L1MB3	192	+
chr18	24054732	24055842	L1MB3	136	-
chr18	51738164	51739424	L1MB3	197	+
chr19	2223826	2224452	L1MB3	312	-
chr19	3124402	3124950	L1MB3	224	-
chr2	9616076	9616954	L1MB3	199	+
chr2	12031229	12032000	L1MB3	174	-
chr2	19905777	19906887	L1MB3	167	+
chr2	69490193	69490845	L1MB3	118	+
chr2	69764671	69765448	L1MB3	146	-
chr2	100951275	100951861	L1MB3	141	+
chr2	112765145	112765753	L1MB3	148	-
chr2	195695753	195696410	L1MB3	199	-
chr2	197992562	197993380	L1MB3	165	-
chr2	224523354	224524093	L1MB3	173	+
chr2	234510224	234510909	L1MB3	169	-
chr20	337903	338413	L1MB3	182	-
chr20	2954522	2955223	L1MB3	238	-
chr20	35404702	35405605	L1MB3	166	+
chr20	43787910	43788711	L1MB3	150	-
chr20	48860044	48860555	L1MB3	143	+
chr21	44298157	44298778	L1MB3	167	-
chr22	21712847	21713750	L1MB3	200	+
chr22	26990835	26991666	L1MB3	151	-
chr22	33895909	33896472	L1MB3	185	-
chr22	46603814	46604707	L1MB3	337	-
chr22	49807162	49808710	L1MB3	217	+
chr3	20060979	20061718	L1MB3	176	-
chr3	29025674	29026698	L1MB3	199	+
chr3	53212065	53212660	L1MB3	150	-
chr3	73043751	73044317	L1MB3	214	-
chr3	99807022	99807751	L1MB3	123	+
chr3	101378940	101380285	L1MB3	164	+
chr3	136653705	136655481	L1MB3	201	+
chr3	152241487	152242055	L1MB3	141	+
chr3	196170862	196171432	L1MB3	195	+
chr3	196412383	196413059	L1MB3	171	+
chr3	196499802	196500645	L1MB3	196	+
chr3	196748773	196749565	L1MB3	175	-
chr4	1183264	1183970	L1MB3	147	+
chr4	1186602	1187535	L1MB3	195	+
chr4	1259428	1260495	L1MB3	189	-
chr4	67521458	67522107	L1MB3	168	+
chr4	118760153	118760708	L1MB3	139	-
chr4	147863081	147863649	L1MB3	170	-
chr4	183922642	183923335	L1MB3	180	-
chr5	53590765	53591536	L1MB3	177	-
chr5	56189330	56190582	L1MB3	145	-
chr5	73110234	73111447	L1MB3	180	-
chr5	107148911	107149578	L1MB3	166	+
chr5	131853427	131854515	L1MB3	159	+
chr5	156377965	156378516	L1MB3	192	+
chr5	156401768	156402294	L1MB3	171	-
chr5	173681736	173682445	L1MB3	145	+
chr5	175456982	175457496	L1MB3	158	+
chr6	1009105	1009878	L1MB3	163	-
chr6	1653986	1654770	L1MB3	185	+
chr6	3117493	3118217	L1MB3	177	-
chr6	3388370	3388988	L1MB3	191	+
chr6	7088053	7088815	L1MB3	143	-
chr6	88732160	88732983	L1MB3	156	+
chr6	111941762	111942403	L1MB3	162	-
chr6	118723841	118724630	L1MB3	161	-
chr6	159930876	159931599	L1MB3	183	+
chr6	167152496	167153210	L1MB3	195	+
chr7	22386026	22386660	L1MB3	170	-
chr7	23306222	23307289	L1MB3	186	-
chr7	44202275	44202803	L1MB3	174	-
chr7	98162709	98163316	L1MB3	202	+
chr7	133349134	133351065	L1MB3	176	-
chr7	133351062	133354981	L1MB3	178	-
chr7	156781807	156782526	L1MB3	157	-
chr7	158977734	158978610	L1MB3	205	-
chr8	1503146	1503698	L1MB3	259	-
chr8	11251472	11253459	L1MB3	190	+
chr8	66917393	66918462	L1MB3	159	-
chr8	123385562	123386691	L1MB3	149	+
chr8	144210812	144211443	L1MB3	266	-
chr9	5375624	5376288	L1MB3	161	+
chr9	96135436	96135985	L1MB3	212	-
chr9	106758797	106759911	L1MB3	163	+
chr9	112054601	112055144	L1MB3	161	+
chr9	135916684	135917549	L1MB3	178	+
chr9	137737248	137737911	L1MB3	218	+
chr9	137738219	137739081	L1MB3	215	+
chrX	118735837	118736595	L1MB3	153	-
chrX	118736923	118737487	L1MB3	153	-
chrX	149799846	149800911	L1MB3	226	-
chrX	149908334	149909081	L1MB3	204	-
chrX	153583287	153583895	L1MB3	181	-
chr1	42470260	42470981	L1MB4	141	+
chr1	45453372	45454137	L1MB4	179	+
chr1	50496905	50497523	L1MB4	228	+
chr1	51499787	51500525	L1MB4	170	-
chr1	61519480	61521216	L1MB4	159	-
chr1	160530434	160531382	L1MB4	153	-
chr1	207413796	207414494	L1MB4	141	-
chr10	31590343	31590878	L1MB4	172	-
chr10	38025782	38026313	L1MB4	227	-
chr10	69146408	69147698	L1MB4	166	-
chr10	75136720	75137257	L1MB4	197	+
chr10	101716506	101717196	L1MB4	160	-
chr10	102211667	102212505	L1MB4	179	-
chr11	7786793	7787537	L1MB4	207	+
chr11	8575090	8575758	L1MB4	149	+
chr11	47047199	47048336	L1MB4	181	+
chr11	60569444	60571914	L1MB4	189	+
chr11	76022069	76023220	L1MB4	232	-
chr11	76023216	76023920	L1MB4	232	-
chr11	112211352	112211942	L1MB4	176	-
chr11	119247827	119249275	L1MB4	205	+
chr12	705641	706504	L1MB4	149	-
chr12	29085849	29086613	L1MB4	296	+
chr12	45291375	45292493	L1MB4	179	+
chr12	96273840	96274708	L1MB4	191	+
chr12	96274701	96276496	L1MB4	179	+
chr12	96343134	96344829	L1MB4	248	+
chr12	103391030	103392713	L1MB4	182	-
chr12	120821734	120822285	L1MB4	178	+
chr12	124713601	124714167	L1MB4	224	+
chr13	24823382	24824301	L1MB4	237	-
chr13	27129908	27130684	L1MB4	284	+
chr13	32631961	32632821	L1MB4	177	+
chr13	37067816	37068807	L1MB4	167	+
chr13	114314977	114315830	L1MB4	189	+
chr15	44308041	44308614	L1MB4	134	-
chr15	56609480	56610126	L1MB4	172	+
chr15	68042386	68043046	L1MB4	235	-
chr15	71676579	71677105	L1MB4	144	-
chr15	80086650	80087411	L1MB4	220	-
chr16	3546993	3547556	L1MB4	260	+
chr16	46774826	46775701	L1MB4	157	+
chr16	69437924	69439266	L1MB4	183	-
chr16	74846963	74847508	L1MB4	165	+
chr16	81863023	81863728	L1MB4	212	-
chr17	16229286	16229835	L1MB4	179	-
chr17	16955692	16956594	L1MB4	279	+
chr17	36762366	36763095	L1MB4	170	-
chr17	59601326	59602461	L1MB4	217	-
chr17	60469417	60470254	L1MB4	171	-
chr17	61750234	61751509	L1MB4	184	+
chr17	61782415	61783582	L1MB4	158	+
chr18	2558708	2559600	L1MB4	158	+
chr18	12721362	12721970	L1MB4	209	-
chr18	21083931	21085237	L1MB4	181	+
chr18	70193760	70194976	L1MB4	183	+
chr18	77081167	77081767	L1MB4	218	+
chr19	6610644	6611291	L1MB4	258	-
chr19	7820302	7821552	L1MB4	189	+
chr19	35240818	35242453	L1MB4	196	+
chr19	39556715	39557809	L1MB4	209	+
chr2	20868907	20870164	L1MB4	196	-
chr2	32425250	32426132	L1MB4	337	-
chr2	97745338	97746343	L1MB4	197	+
chr2	112303364	112304219	L1MB4	165	-
chr2	151272430	151273120	L1MB4	142	+
chr2	159963221	159964399	L1MB4	177	+
chr2	174383764	174384531	L1MB4	165	+
chr20	2778315	2778955	L1MB4	139	-
chr20	41193999	41195127	L1MB4	198	-
chr20	41195714	41196287	L1MB4	198	-
chr20	49140199	49140808	L1MB4	189	+
chr21	15413708	15414448	L1MB4	174	+
chr21	34639892	34640513	L1MB4	185	-
chr22	40414358	40414886	L1MB4	164	+
chr3	45729384	45731255	L1MB4	228	-
chr3	143156492	143157682	L1MB4	176	+
chr3	169509325	169509855	L1MB4	144	-
chr3	171647744	171648285	L1MB4	168	-
chr3	196501034	196501718	L1MB4	182	+
chr3	197117069	197117934	L1MB4	201	+
chr4	39608314	39608969	L1MB4	215	+
chr4	80171073	80171587	L1MB4	287	-
chr4	150909118	150912185	L1MB4	222	-
chr4	159232100	159233432	L1MB4	188	-
chr4	184459652	184460496	L1MB4	178	+
chr5	77493974	77498267	L1MB4	180	+
chr5	118980497	118981370	L1MB4	166	+
chr5	133049948	133050462	L1MB4	214	-
chr5	139130305	139131037	L1MB4	149	+
chr5	139142226	139142761	L1MB4	148	+
chr5	181166863	181167696	L1MB4	181	+
chr6	260131	261256	L1MB4	174	-
chr6	21213786	21214395	L1MB4	207	+
chr6	37892444	37893447	L1MB4	196	+
chr6	38767454	38768241	L1MB4	130	-
chr6	68127330	68128143	L1MB4	264	-
chr6	68128142	68129010	L1MB4	241	-
chr6	127278235	127280155	L1MB4	196	-
chr7	21937661	21938724	L1MB4	199	+
chr8	28170722	28174433	L1MB4	183	-
chr8	28174423	28175810	L1MB4	206	-
chr8	33638601	33639358	L1MB4	158	-
chr8	65896075	65896706	L1MB4	159	+
chr9	96398550	96399335	L1MB4	220	+
chr9	123548478	123549079	L1MB4	178	+
chr9	127269298	127270303	L1MB4	152	-
chr9	137326542	137327133	L1MB4	210	+
chrX	23661338	23662907	L1MB4	180	+
chrX	37763236	37763962	L1MB4	281	-
chrX	41081530	41083538	L1MB4	145	-
chr1	9798104	9798896	L1MB5	194	+
chr1	21779796	21780706	L1MB5	193	+
chr1	45842304	45843488	L1MB5	173	-
chr1	50507941	50508697	L1MB5	169	+
chr1	94410891	94411601	L1MB5	134	+
chr1	94411616	94412170	L1MB5	166	+
chr1	108964199	108964774	L1MB5	205	-
chr1	160518946	160519949	L1MB5	142	+
chr1	170067296	170068773	L1MB5	291	+
chr1	170068776	170071399	L1MB5	174	+
chr1	226869485	226870057	L1MB5	151	+
chr10	48757207	48759973	L1MB5	283	-
chr10	62330617	62334355	L1MB5	268	-
chr10	104379026	104379550	L1MB5	176	-
chr10	124500621	124501319	L1MB5	178	+
chr12	822392	823847	L1MB5	229	-
chr12	25810866	25811439	L1MB5	209	-
chr12	46499920	46501339	L1MB5	177	-
chr13	30453484	30454127	L1MB5	191	+
chr14	63705693	63706445	L1MB5	160	+
chr14	75670345	75672220	L1MB5	164	-
chr14	81187375	81188257	L1MB5	149	-
chr14	102935791	102936658	L1MB5	209	+
chr14	106473057	106473744	L1MB5	303	-
chr15	44385858	44386588	L1MB5	179	-
chr15	57189088	57190259	L1MB5	163	+
chr15	63786317	63786911	L1MB5	195	+
chr15	65582607	65583702	L1MB5	158	+
chr15	79971359	79971926	L1MB5	166	+
chr15	89839584	89840242	L1MB5	251	+
chr15	96042137	96042935	L1MB5	200	+
chr16	2384191	2384914	L1MB5	162	-
chr16	3588074	3588646	L1MB5	200	-
chr16	4663976	4664540	L1MB5	276	+
chr17	2290105	2290915	L1MB5	161	+
chr17	2954891	2955590	L1MB5	202	-
chr17	18921819	18922666	L1MB5	164	-
chr17	76372164	76372726	L1MB5	180	-
chr17	77843634	77844243	L1MB5	201	+
chr17	78159601	78160141	L1MB5	209	-
chr18	35971622	35972182	L1MB5	172	+
chr19	2644490	2645032	L1MB5	295	-
chr19	16437108	16437653	L1MB5	182	+
chr19	17450037	17450693	L1MB5	195	-
chr2	12282912	12284943	L1MB5	204	+
chr2	21923754	21924663	L1MB5	240	-
chr2	26086294	26087139	L1MB5	214	+
chr2	45484581	45485125	L1MB5	181	-
chr2	85072658	85074410	L1MB5	251	-
chr2	161147768	161150589	L1MB5	180	-
chr2	169040661	169042036	L1MB5	273	+
chr2	170311036	170312066	L1MB5	166	-
chr2	186420348	186420906	L1MB5	189	+
chr2	230600910	230601520	L1MB5	206	+
chr20	15318102	15319452	L1MB5	209	+
chr20	63434432	63435119	L1MB5	311	-
chr20	64281516	64282034	L1MB5	196	-
chr21	43805915	43806432	L1MB5	340	-
chr21	45654716	45655611	L1MB5	201	-
chr21	45658603	45659334	L1MB5	178	-
chr21	45659650	45660757	L1MB5	205	-
chr22	24400072	24400967	L1MB5	184	-
chr22	30327549	30328205	L1MB5	186	-
chr22	50693509	50694213	L1MB5	187	-
chr3	36963990	36964812	L1MB5	160	-
chr3	42113856	42114393	L1MB5	178	-
chr3	56832601	56833402	L1MB5	162	-
chr3	118495197	118495909	L1MB5	208	+
chr3	171197152	171198152	L1MB5	149	+
chr3	172219464	172220720	L1MB5	171	-
chr4	39123099	39125847	L1MB5	168	+
chr4	173379785	173383575	L1MB5	192	-
chr4	184422248	184422953	L1MB5	170	+
chr5	350794	351753	L1MB5	204	+
chr5	10732175	10732763	L1MB5	182	-
chr5	78661470	78662064	L1MB5	188	+
chr5	131496344	131497576	L1MB5	162	-
chr5	150088833	150090285	L1MB5	185	+
chr5	150090974	150092049	L1MB5	209	+
chr5	151196577	151197245	L1MB5	224	+
chr6	34343563	34344652	L1MB5	171	+
chr6	37906023	37906925	L1MB5	173	-
chr6	44736394	44737028	L1MB5	175	+
chr6	110713923	110714723	L1MB5	161	-
chr7	819967	820811	L1MB5	183	-
chr7	19660915	19664470	L1MB5	210	+
chr7	21364627	21365293	L1MB5	194	+
chr7	38171606	38173164	L1MB5	192	-
chr7	99016295	99017157	L1MB5	207	-
chr8	22326438	22327016	L1MB5	200	-
chr8	73346568	73347374	L1MB5	157	+
chr8	100222764	100223330	L1MB5	136	-
chr8	140169132	140169812	L1MB5	263	+
chr8	141106608	141107131	L1MB5	247	-
chr9	1535078	1536415	L1MB5	169	-
chr9	5419548	5420428	L1MB5	188	+
chr9	37066636	37067313	L1MB5	212	+
chr9	96752046	96752555	L1MB5	196	-
chr9	100425847	100426507	L1MB5	158	+
chr9	105405345	105406458	L1MB5	257	+
chrX	13472336	13473361	L1MB5	155	+
chrX	18752401	18753968	L1MB5	155	-
chrX	131789961	131791350	L1MB5	248	-
chr1	3306658	3307347	L1MB7	216	-
chr1	6804854	6805503	L1MB7	139	-
chr1	6805804	6806452	L1MB7	152	-
chr1	21164877	21165868	L1MB7	194	+
chr1	24138954	24139541	L1MB7	161	-
chr1	46098138	46098707	L1MB7	194	+
chr1	61518720	61519379	L1MB7	146	-
chr1	63500398	63501533	L1MB7	197	+
chr1	67434135	67435288	L1MB7	180	-
chr1	77652091	77652899	L1MB7	145	+
chr1	91753439	91753940	L1MB7	162	-
chr1	150819198	150819948	L1MB7	198	+
chr1	153790714	153791348	L1MB7	180	+
chr1	176193142	176193954	L1MB7	199	+
chr1	180002526	180003101	L1MB7	156	+
chr1	183988337	183988847	L1MB7	139	-
chr1	200646360	200646984	L1MB7	171	+
chr1	221658390	221658916	L1MB7	186	-
chr1	221658941	221659739	L1MB7	188	-
chr1	222582347	222582900	L1MB7	188	+
chr10	12984106	12985032	L1MB7	176	+
chr10	31008276	31009202	L1MB7	154	-
chr10	69328638	69329152	L1MB7	170	-
chr10	74189589	74190252	L1MB7	179	-
chr10	80590715	80591295	L1MB7	160	-
chr10	88391657	88392818	L1MB7	211	+
chr10	110380576	110381103	L1MB7	177	-
chr10	120854016	120854882	L1MB7	165	-
chr11	6934976	6935553	L1MB7	280	+
chr11	14544333	14545013	L1MB7	152	+
chr11	65141531	65142251	L1MB7	171	+
chr11	72273233	72274136	L1MB7	153	-
chr11	86020193	86021066	L1MB7	184	+
chr11	86021315	86022190	L1MB7	173	+
chr11	118571072	118571807	L1MB7	166	-
chr11	121506649	121507159	L1MB7	220	-
chr11	121507156	121507926	L1MB7	223	-
chr11	121507976	121508893	L1MB7	223	-
chr12	1778465	1779619	L1MB7	168	+
chr12	7004954	7005934	L1MB7	140	-
chr12	9386774	9387616	L1MB7	181	-
chr12	27498706	27499600	L1MB7	170	+
chr12	31763426	31764192	L1MB7	167	+
chr12	62299410	62300443	L1MB7	205	-
chr12	71935071	71935766	L1MB7	198	-
chr12	80087446	80088225	L1MB7	197	-
chr12	105476144	105477118	L1MB7	168	-
chr12	123681290	123681962	L1MB7	198	-
chr13	22162759	22166327	L1MB7	225	-
chr13	24230939	24232021	L1MB7	231	-
chr13	27228126	27229599	L1MB7	197	-
chr13	28245513	28246050	L1MB7	186	-
chr13	28707670	28708601	L1MB7	149	-
chr13	114221723	114222373	L1MB7	177	+
chr14	50110272	50111151	L1MB7	180	+
chr14	59320754	59321468	L1MB7	167	+
chr14	59436609	59439007	L1MB7	174	+
chr14	91829843	91830735	L1MB7	162	+
chr14	100358431	100359528	L1MB7	142	+
chr14	102671666	102672207	L1MB7	206	-
chr14	102853857	102854489	L1MB7	155	-
chr15	31285417	31286406	L1MB7	170	+
chr15	52052396	52053067	L1MB7	161	-
chr15	57128522	57129278	L1MB7	173	-
chr15	65687002	65688957	L1MB7	246	-
chr15	67110770	67111782	L1MB7	162	-
chr15	79942291	79943239	L1MB7	151	+
chr16	3612989	3613533	L1MB7	222	-
chr16	4435378	4436191	L1MB7	198	-
chr16	4515352	4516436	L1MB7	171	+
chr16	11980067	11980949	L1MB7	185	-
chr16	21609970	21610498	L1MB7	167	-
chr16	53125908	53126520	L1MB7	175	-
chr16	53334667	53335441	L1MB7	178	+
chr16	55834215	55834784	L1MB7	176	+
chr16	69345979	69346481	L1MB7	150	+
chr16	69479853	69480439	L1MB7	184	+
chr16	70746928	70747495	L1MB7	202	+
chr16	75794467	75795222	L1MB7	227	-
chr17	17296459	17297611	L1MB7	179	-
chr17	27809388	27810104	L1MB7	174	-
chr17	40566030	40566756	L1MB7	148	-
chr17	47012305	47013378	L1MB7	154	+
chr17	50373707	50374228	L1MB7	149	+
chr17	64635349	64636148	L1MB7	163	-
chr17	76233837	76234814	L1MB7	167	-
chr18	48856236	48856922	L1MB7	178	+
chr18	49345979	49346673	L1MB7	197	+
chr18	63139885	63140820	L1MB7	190	+
chr18	76913932	76914807	L1MB7	195	-
chr18	79497176	79499724	L1MB7	270	+
chr18	79962716	79963438	L1MB7	271	-
chr19	4840966	4841607	L1MB7	240	+
chr19	17370028	17370774	L1MB7	191	+
chr19	32449050	32450886	L1MB7	191	+
chr19	37958448	37959641	L1MB7	166	+
chr19	58578862	58579437	L1MB7	162	-
chr2	11238838	11239718	L1MB7	250	+
chr2	12567476	12568291	L1MB7	262	+
chr2	43307023	43308073	L1MB7	286	+
chr2	43489395	43490613	L1MB7	189	-
chr2	73338182	73338755	L1MB7	159	+
chr2	74945871	74946837	L1MB7	157	-
chr2	75256573	75258386	L1MB7	170	-
chr2	88638839	88639643	L1MB7	140	+
chr2	102078600	102081240	L1MB7	188	+
chr2	119237736	119238606	L1MB7	176	-
chr2	127457521	127458157	L1MB7	175	+
chr2	147181135	147182012	L1MB7	264	-
chr2	148049541	148050644	L1MB7	184	-
chr2	148050642	148051604	L1MB7	177	-
chr2	151486030	151487031	L1MB7	207	+
chr2	159694365	159695744	L1MB7	182	-
chr2	161177388	161178677	L1MB7	180	+
chr2	171740778	171741554	L1MB7	157	-
chr2	206535253	206535988	L1MB7	180	+
chr2	232172150	232173232	L1MB7	167	-
chr20	10519187	10520042	L1MB7	159	-
chr20	13636927	13638133	L1MB7	184	+
chr20	38841542	38842075	L1MB7	203	-
chr20	59723120	59723646	L1MB7	226	-
chr22	17049015	17049816	L1MB7	173	+
chr22	27903803	27904645	L1MB7	174	+
chr22	28674845	28675471	L1MB7	177	+
chr22	37883933	37884458	L1MB7	166	-
chr22	39276718	39277587	L1MB7	183	+
chr22	42052904	42053413	L1MB7	167	-
chr22	44718494	44719021	L1MB7	194	-
chr3	4601516	4602239	L1MB7	184	+
chr3	11238527	11239715	L1MB7	187	-
chr3	13002580	13003162	L1MB7	162	+
chr3	15001917	15002631	L1MB7	161	-
chr3	16291252	16292184	L1MB7	172	-
chr3	16857256	16858487	L1MB7	149	-
chr3	66386705	66387815	L1MB7	220	+
chr3	66479476	66480477	L1MB7	192	+
chr3	113501001	113502094	L1MB7	172	+
chr3	113507947	113509254	L1MB7	152	+
chr3	114808436	114810590	L1MB7	233	-
chr3	119894153	119894910	L1MB7	179	-
chr3	130906958	130907871	L1MB7	159	-
chr3	150531648	150532241	L1MB7	186	+
chr3	171635997	171637235	L1MB7	187	-
chr3	171639908	171640539	L1MB7	141	-
chr3	171640531	171641406	L1MB7	210	-
chr3	182937210	182938077	L1MB7	181	-
chr4	1203239	1203867	L1MB7	243	-
chr4	48246193	48247884	L1MB7	182	+
chr4	153133896	153134482	L1MB7	254	-
chr4	153560615	153561716	L1MB7	168	-
chr4	159185000	159185830	L1MB7	181	+
chr4	164891324	164892028	L1MB7	174	-
chr4	166481747	166482565	L1MB7	226	+
chr5	50800035	50800716	L1MB7	197	-
chr5	52747801	52749492	L1MB7	179	+
chr5	66137327	66138569	L1MB7	208	+
chr5	78978360	78979469	L1MB7	170	+
chr5	81316144	81317148	L1MB7	169	-
chr5	90569388	90572037	L1MB7	209	-
chr5	95615131	95615775	L1MB7	179	+
chr5	96162717	96163396	L1MB7	174	-
chr5	126713136	126713815	L1MB7	187	+
chr5	177157679	177158226	L1MB7	208	-
chr6	6439639	6440873	L1MB7	252	+
chr6	13667904	13669584	L1MB7	177	+
chr6	25147959	25148577	L1MB7	221	+
chr6	25148576	25149779	L1MB7	181	+
chr6	37260455	37261035	L1MB7	153	-
chr6	37838297	37839176	L1MB7	175	-
chr6	43960206	43962255	L1MB7	224	+
chr6	82208761	82209731	L1MB7	185	+
chr6	135341447	135343993	L1MB7	204	+
chr6	154229654	154230406	L1MB7	273	+
chr6	154773071	154773867	L1MB7	198	-
chr6	166278093	166278621	L1MB7	187	-
chr7	2182132	2182940	L1MB7	274	+
chr7	27316435	27317031	L1MB7	177	-
chr7	30114473	30115028	L1MB7	292	-
chr7	30431280	30431821	L1MB7	155	+
chr7	35681305	35682026	L1MB7	178	+
chr7	35816067	35819957	L1MB7	182	-
chr7	39972303	39973145	L1MB7	181	-
chr7	44958722	44959283	L1MB7	175	+
chr7	67170769	67171473	L1MB7	181	-
chr7	67171464	67172426	L1MB7	288	-
chr7	72640841	72641555	L1MB7	177	+
chr7	92785034	92785565	L1MB7	194	+
chr7	99111539	99113558	L1MB7	221	+
chr7	102054107	102054687	L1MB7	157	-
chr7	105187930	105188500	L1MB7	201	+
chr7	117066787	117067335	L1MB7	170	-
chr7	128437221	128437783	L1MB7	163	+
chr7	130457832	130458432	L1MB7	152	-
chr7	135006914	135009521	L1MB7	170	+
chr7	135223121	135227212	L1MB7	187	+
chr7	137797760	137798414	L1MB7	174	+
chr7	139744072	139744601	L1MB7	178	+
chr7	156865327	156866203	L1MB7	186	+
chr8	27580144	27581538	L1MB7	163	-
chr8	30649783	30650410	L1MB7	198	+
chr8	38195771	38196371	L1MB7	159	-
chr8	42922903	42923836	L1MB7	173	+
chr8	43190733	43191306	L1MB7	243	-
chr8	51766128	51768324	L1MB7	214	-
chr8	52727518	52728067	L1MB7	167	+
chr8	53944745	53945625	L1MB7	201	+
chr8	73624989	73625740	L1MB7	171	+
chr8	94874868	94875808	L1MB7	173	+
chr8	100525247	100525986	L1MB7	168	-
chr8	103262682	103263508	L1MB7	211	+
chr8	124457936	124458513	L1MB7	155	+
chr8	134892550	134893517	L1MB7	221	-
chr8	142366301	142367706	L1MB7	302	+
chr8	143460815	143461981	L1MB7	340	+
chr9	31445306	31446081	L1MB7	282	+
chr9	40993651	40994284	L1MB7	186	-
chr9	76499427	76500373	L1MB7	229	-
chr9	78995433	78997939	L1MB7	196	-
chr9	78997937	79001114	L1MB7	256	-
chr9	91199407	91202570	L1MB7	193	+
chr9	92096539	92097850	L1MB7	180	+
chr9	125587592	125588562	L1MB7	165	+
chr9	137639018	137639717	L1MB7	247	-
chrX	12442505	12443259	L1MB7	191	+
chrX	16970508	16971883	L1MB7	150	-
chrX	20254570	20255493	L1MB7	154	+
chrX	46693045	46693805	L1MB7	205	+
chrX	46952080	46952715	L1MB7	235	-
chrX	46953006	46953578	L1MB7	261	-
chrX	150879948	150880698	L1MB7	175	+
chrX	153734754	153736030	L1MB7	197	-
chr1	8764720	8765526	L1MB8	183	+
chr1	34538809	34539341	L1MB8	283	+
chr1	34539321	34541466	L1MB8	169	+
chr1	54230512	54231684	L1MB8	170	-
chr1	165665680	165666432	L1MB8	142	+
chr1	168286226	168287001	L1MB8	166	-
chr1	179318529	179319262	L1MB8	192	-
chr1	180451112	180451887	L1MB8	167	+
chr1	199174849	199175969	L1MB8	230	+
chr1	212309913	212310990	L1MB8	248	-
chr1	221775977	221776484	L1MB8	205	-
chr1	225249588	225250344	L1MB8	218	-
chr1	245829393	245830134	L1MB8	187	+
chr10	22006707	22007896	L1MB8	194	+
chr10	23413696	23414223	L1MB8	202	-
chr10	26372494	26373259	L1MB8	186	-
chr10	26455718	26456231	L1MB8	178	+
chr10	45978368	45979300	L1MB8	172	+
chr10	49947949	49948879	L1MB8	162	+
chr10	59829369	59829929	L1MB8	171	+
[truncated: 4,130 more rows]

## Sheet: LINE-1s with bivalent marks
Chromosome	Start	End	Family	Length	Strand
chr1	158322569	158324445	L1M1	318	-
chr1	210324855	210325729	L1M1	96	-
chr11	5922391	5924952	L1M1	158	+
chr12	24960054	24960982	L1M1	146	+
chr13	41801945	41803370	L1M1	176	+
chr13	46933985	46935112	L1M1	184	+
chr15	42631601	42632714	L1M1	143	-
chr15	77963819	77965054	L1M1	116	+
chr18	12552903	12553701	L1M1	151	+
chr3	98358858	98361794	L1M1	169	-
chr3	137250188	137251027	L1M1	301	+
chr3	195359766	195360513	L1M1	154	+
chr4	146361427	146364465	L1M1	194	+
chr5	60738312	60741500	L1M1	136	+
chr6	85579339	85582387	L1M1	149	+
chr7	65339289	65339978	L1M1	261	-
chr8	85188502	85189076	L1M1	287	-
chrX	79065613	79067266	L1M1	214	-
chr1	110787884	110788712	L1M2a	194	+
chr11	47302511	47303236	L1M2a	189	-
chr13	41923444	41924388	L1M2a	221	+
chr21	33330568	33333615	L1M2a	198	+
chr7	44367239	44371667	L1M2a	172	+
chr10	759029	763745	L1M2	184	+
chr11	36558012	36560996	L1M2	222	-
chr12	29108717	29113370	L1M2	194	-
chr13	71053444	71057164	L1M2	272	-
chr14	76016158	76019969	L1M2	150	-
chr15	50970449	50972187	L1M2	202	-
chr15	52465747	52467944	L1M2	313	+
chr2	11970933	11974098	L1M2	162	-
chr20	25723901	25726009	L1M2	208	-
chr22	38371633	38374489	L1M2	211	-
chr3	11799636	11800886	L1M2	202	+
chr3	31447528	31452636	L1M2	229	+
chr3	101389264	101389938	L1M2	176	+
chr3	180623115	180626917	L1M2	234	-
chr4	141703756	141708870	L1M2	269	-
chr4	146451171	146451730	L1M2	117	+
chr7	23953320	23955696	L1M2	170	+
chr8	99077469	99079054	L1M2	226	-
chr9	35972649	35977076	L1M2	201	-
chr12	82472609	82474475	L1M2c	209	-
chr8	136424208	136426406	L1M2c	225	-
chr6	155352621	155353393	L1M3a	359	+
chr7	65325587	65326237	L1M3a	287	-
chr15	76894465	76895758	L1M3	145	+
chr3	144438563	144439236	L1M3	182	+
chr2	3622868	3624852	L1M3c	221	-
chr8	11486543	11487233	L1M3c	207	+
chr2	13566279	13566853	L1M3d	385	+
chr16	46785194	46786798	L1M3de	204	+
chr11	59074851	59077696	L1M3e	260	-
chr19	40095034	40096136	L1M3e	288	+
chr12	15527059	15528234	L1M3f	174	+
chr22	49766980	49768135	L1M3f	139	-
chr5	75520694	75522476	L1M3f	179	-
chr6	4799738	4802256	L1M4a1	291	-
chr10	44943792	44946874	L1M4a2	252	-
chr15	99324936	99325764	L1M4a2	213	-
chr5	102453390	102454495	L1M4a2	258	-
chr6	12029216	12031842	L1M4a2	244	-
chrX	47508312	47509612	L1M4a2	283	-
chr11	9735719	9736933	L1M4b	164	-
chr16	53643326	53644051	L1M4b	222	+
chr2	10871967	10873219	L1M4b	172	-
chr2	39009284	39010030	L1M4b	191	+
chr2	138535562	138537145	L1M4b	252	-
chr8	38185862	38187472	L1M4b	212	+
chr8	83131430	83132416	L1M4b	304	+
chr10	99828560	99829531	L1M4	181	-
chr11	60681246	60682069	L1M4	216	+
chr12	12217607	12218192	L1M4	184	+
chr12	94812141	94814131	L1M4	247	+
chr13	113187258	113187925	L1M4	221	-
chr14	68454289	68455134	L1M4	247	+
chr15	72037103	72037907	L1M4	254	+
chr15	89609771	89612753	L1M4	240	-
chr15	101226943	101228064	L1M4	200	+
chr15	101228059	101229626	L1M4	183	+
chr17	8984868	8986031	L1M4	190	+
chr17	60355859	60357003	L1M4	226	+
chr18	62570885	62571589	L1M4	246	-
chr2	63343287	63345121	L1M4	285	-
chr2	98438323	98440233	L1M4	245	-
chr3	14222139	14223636	L1M4	212	-
chr5	178300863	178301791	L1M4	176	-
chr6	827797	828802	L1M4	221	+
chr6	15352812	15353349	L1M4	231	-
chr8	123139311	123140077	L1M4	207	-
chr9	3477114	3479319	L1M4	229	-
chr9	97865606	97867269	L1M4	195	-
chrX	44902687	44905016	L1M4	239	-
chr1	21015609	21016381	L1M4c	219	+
chr1	202483721	202485850	L1M4c	289	-
chr1	225347194	225348974	L1M4c	244	+
chr11	73029249	73030083	L1M4c	204	+
chr18	79841700	79844106	L1M4c	216	+
chr2	230344695	230347283	L1M4c	277	-
chr2	230347273	230348192	L1M4c	348	-
chr20	25202312	25204077	L1M4c	219	-
chr3	112590855	112593260	L1M4c	215	-
chr9	92164152	92165561	L1M4c	252	+
chr1	160734651	160735254	L1M5	304	-
chr10	3177756	3178273	L1M5	352	+
chr10	110749039	110749615	L1M5	326	+
chr18	63079479	63079987	L1M5	248	-
chr22	45367993	45368513	L1M5	344	-
chr22	46482735	46483309	L1M5	337	+
chr15	38017046	38017757	L1M6	334	+
chr1	157560898	157562158	L1M7	344	-
chr3	98650623	98651324	L1M7	296	-
chr7	90875638	90876672	L1M7	271	-
chr17	35368277	35369590	L1MA1	149	+
chr17	35369581	35372621	L1MA1	90	+
chr1	50999511	51000076	L1MA2	71	+
chr1	172782042	172786208	L1MA2	107	-
chr19	39760736	39761321	L1MA2	111	+
chr6	38318194	38320365	L1MA2	121	-
chrX	109257834	109265402	L1MA2	139	-
chr14	60197181	60199564	L1MA3	159	+
chr14	66930820	66932444	L1MA3	162	-
chr20	40976173	40981059	L1MA3	139	-
chr3	23286973	23288730	L1MA3	107	-
chr1	113170474	113172834	L1MA4A	181	+
chr1	158371421	158372462	L1MA4A	234	+
chr1	212769080	212770265	L1MA4A	168	+
chr10	133486770	133489785	L1MA4A	229	-
chr13	95740837	95742764	L1MA4A	203	-
chr14	68835454	68836902	L1MA4A	241	-
chr14	71604442	71606754	L1MA4A	203	-
chr15	101035155	101037808	L1MA4A	197	-
chr4	104962884	104964794	L1MA4A	290	-
chr6	63353613	63355263	L1MA4A	145	+
chr9	110952012	110953383	L1MA4A	169	+
chr1	111107422	111111021	L1MA4	272	-
chr13	25524947	25527190	L1MA4	198	-
chr14	92845913	92846466	L1MA4	168	-
chr2	182971418	182973188	L1MA4	151	+
chr20	25697693	25700739	L1MA4	161	-
chr6	111428452	111429149	L1MA4	246	+
chr6	156673692	156676257	L1MA4	196	+
chr13	48661719	48667707	L1MA5A	169	-
chr7	140895408	140896135	L1MA5A	125	-
chr2	105836504	105837234	L1MA5	250	-
chr5	119469654	119470814	L1MA5	304	-
chr1	41167719	41169616	L1MA6	232	-
chr10	26548408	26551511	L1MA6	234	-
chr15	52667776	52668703	L1MA6	149	+
chr2	233502529	233506001	L1MA6	231	+
chr3	137249346	137250029	L1MA6	333	+
chr8	58359430	58362181	L1MA6	237	+
chr16	23850662	23852674	L1MA7	148	-
chr6	13575549	13577595	L1MA7	137	-
chr6	155353513	155355269	L1MA7	253	+
chr7	107212638	107214163	L1MA7	205	+
chr2	230453372	230455046	L1MA8	157	-
chr2	230455363	230457826	L1MA8	291	-
chr3	119759519	119764122	L1MA8	157	+
chr1	67165234	67166115	L1MA9	199	+
chr1	197762431	197762960	L1MA9	249	-
chr10	26841282	26842491	L1MA9	188	-
chr11	60318677	60320773	L1MA9	271	+
chr13	24575564	24576654	L1MA9	156	-
chr2	74298155	74298763	L1MA9	157	+
chr3	108446724	108448559	L1MA9	261	+
chr6	88776634	88778151	L1MA9	153	-
chr6	137935397	137939662	L1MA9	185	-
chr8	92340601	92343164	L1MA9	265	-
chr1	99219056	99220608	L1MB1	179	-
chr13	46973435	46974414	L1MB1	288	+
chr11	60193189	60193979	L1MB2	297	-
chr11	73495584	73496345	L1MB2	170	+
chr12	64806471	64807038	L1MB2	137	+
chr12	94228402	94229875	L1MB2	155	-
chr13	23622946	23624340	L1MB2	158	-
chr13	103077931	103078510	L1MB2	184	+
chr15	50484616	50485147	L1MB2	126	+
chr16	56592927	56593476	L1MB2	161	+
chr2	97987712	97989173	L1MB2	200	+
chr2	101911961	101912914	L1MB2	156	+
chr2	148725802	148727355	L1MB2	174	-
chr21	25235296	25241300	L1MB2	226	+
chr21	41570807	41571780	L1MB2	156	-
chr4	10042321	10045040	L1MB2	178	+
chr4	167221587	167222458	L1MB2	157	+
chrX	7102131	7104576	L1MB2	177	+
chr10	22222275	22223671	L1MB3	178	-
chr13	31880839	31881522	L1MB3	150	+
chr13	48066116	48066689	L1MB3	248	-
chr18	21809013	21811904	L1MB3	192	+
chr2	12031229	12032000	L1MB3	174	-
chr20	48860044	48860555	L1MB3	143	+
chr21	44298157	44298778	L1MB3	167	-
chr3	101378940	101380285	L1MB3	164	+
chr3	196170862	196171432	L1MB3	195	+
chr5	56189330	56190582	L1MB3	145	-
chr6	111941762	111942403	L1MB3	162	-
chr7	133351062	133354981	L1MB3	178	-
chr7	156781807	156782526	L1MB3	157	-
chr8	11251472	11253459	L1MB3	190	+
chrX	118736923	118737487	L1MB3	153	-
chr1	50496905	50497523	L1MB4	228	+
chr1	51499787	51500525	L1MB4	170	-
chr12	96343134	96344829	L1MB4	248	+
chr12	103391030	103392713	L1MB4	182	-
chr13	27129908	27130684	L1MB4	284	+
chr17	16955692	16956594	L1MB4	279	+
chr17	61782415	61783582	L1MB4	158	+
chr19	35240818	35242453	L1MB4	196	+
chr2	112303364	112304219	L1MB4	165	-
chr2	174383764	174384531	L1MB4	165	+
chr4	150909118	150912185	L1MB4	222	-
chr6	38767454	38768241	L1MB4	130	-
chr8	28170722	28174433	L1MB4	183	-
chr1	170068776	170071399	L1MB5	174	+
chr10	124500621	124501319	L1MB5	178	+
chr15	44385858	44386588	L1MB5	179	-
chr17	2290105	2290915	L1MB5	161	+
chr19	16437108	16437653	L1MB5	182	+
chr19	17450037	17450693	L1MB5	195	-
chr4	39123099	39125847	L1MB5	168	+
chr4	184422248	184422953	L1MB5	170	+
chr5	350794	351753	L1MB5	204	+
chr5	10732175	10732763	L1MB5	182	-
chr1	46098138	46098707	L1MB7	194	+
chr1	63500398	63501533	L1MB7	197	+
chr10	12984106	12985032	L1MB7	176	+
chr11	121506649	121507159	L1MB7	220	-
chr14	50110272	50111151	L1MB7	180	+
chr14	102671666	102672207	L1MB7	206	-
chr14	102853857	102854489	L1MB7	155	-
chr15	65687002	65688957	L1MB7	246	-
chr15	67110770	67111782	L1MB7	162	-
chr16	69479853	69480439	L1MB7	184	+
chr17	27809388	27810104	L1MB7	174	-
chr18	63139885	63140820	L1MB7	190	+
chr18	79497176	79499724	L1MB7	270	+
chr2	88638839	88639643	L1MB7	140	+
chr2	159694365	159695744	L1MB7	182	-
chr22	39276718	39277587	L1MB7	183	+
chr3	11238527	11239715	L1MB7	187	-
chr3	66479476	66480477	L1MB7	192	+
chr4	1203239	1203867	L1MB7	243	-
chr4	153560615	153561716	L1MB7	168	-
chr5	126713136	126713815	L1MB7	187	+
chr6	6439639	6440873	L1MB7	252	+
chr6	25148576	25149779	L1MB7	181	+
chr6	37838297	37839176	L1MB7	175	-
chr6	82208761	82209731	L1MB7	185	+
chr7	2182132	2182940	L1MB7	274	+
chr7	102054107	102054687	L1MB7	157	-
chr7	128437221	128437783	L1MB7	163	+
chrX	16970508	16971883	L1MB7	150	-
chr1	165665680	165666432	L1MB8	142	+
chr1	180451112	180451887	L1MB8	167	+
chr11	47083235	47083764	L1MB8	155	-
chr11	130276728	130278094	L1MB8	261	-
chr12	94829013	94829810	L1MB8	220	+
chr12	108662804	108663849	L1MB8	167	+
chr14	96699703	96700250	L1MB8	173	+
chr15	52197014	52197625	L1MB8	167	+
chr17	45350233	45352545	L1MB8	168	+
chr2	119971423	119972985	L1MB8	213	-
chr8	143968549	143969253	L1MB8	207	+
chr1	113802705	113803472	L1MC1	138	-
chr1	165878642	165879308	L1MC1	132	-
chr10	63515166	63515782	L1MC1	195	-
chr13	33146625	33147706	L1MC1	215	+
chr3	196981382	196982007	L1MC1	161	+
chr4	113594342	113595440	L1MC1	178	+
chr9	33049964	33050546	L1MC1	142	+
chr20	1345419	1347825	L1MC2	162	-
chr1	45990785	45991875	L1MC3	161	-
chr10	121845201	121846499	L1MC3	184	+
chr11	81868229	81869396	L1MC3	240	-
chr14	104661485	104662292	L1MC3	308	+
chr15	29324381	29327307	L1MC3	228	+
chr12	31860227	31860766	L1MC4a	175	+
chr14	72624638	72628327	L1MC4a	246	-
chr8	142368631	142369923	L1MC4a	279	+
chr14	105299594	105300138	L1MC4	261	+
chr15	71912554	71914389	L1MC4	286	-
chr18	74617175	74618365	L1MC4	288	-
chr19	44769709	44770217	L1MC4	228	+
chr4	2713421	2713952	L1MC4	310	-
chr7	111389107	111389723	L1MC4	236	+
chr8	56107762	56109122	L1MC4	247	-
chr1	15232319	15233094	L1MC5a	262	+
chr1	169603650	169604526	L1MC5a	68	-
chr1	235296759	235298289	L1MC5a	244	+
chr10	69614762	69615434	L1MC5a	235	-
chr3	37024263	37025119	L1MC5a	246	-
chr5	122735555	122736200	L1MC5a	257	+
chr9	4465974	4466647	L1MC5a	212	+
chr10	183185	184253	L1MC5	243	-
chr14	72520202	72521312	L1MC5	238	-
chr20	61991624	61993524	L1MC5	301	+
chr1	39907395	39908140	L1MCa	234	-
chr1	42914117	42914906	L1MCa	218	+
chr20	63012582	63013191	L1MCa	217	-
chr6	70822578	70823530	L1MCa	165	-
chr7	3020084	3020910	L1MCa	212	+
chr9	76413684	76414364	L1MCa	155	-
chr10	69613802	69614754	L1MCb	177	+
chr11	6666941	6668075	L1MCb	180	-
chr5	83288495	83290238	L1MCb	209	-
chr9	92173516	92174528	L1MCb	241	-
chr10	92421182	92421762	L1MC	196	+
chr1	215542697	215543576	L1MCc	329	+
chr2	190536183	190537286	L1MCc	257	+
chr5	116947918	116948637	L1MCc	256	-
chr19	16449295	16450060	L1MD1	172	+
chr21	45516929	45520323	L1MD1	197	+
chr9	95936546	95939501	L1MD1	191	-
chr14	50313581	50314105	L1MD2	176	-
chr3	46918944	46919556	L1MD2	333	-
chr7	148507783	148509556	L1MD2	164	-
chr5	81155078	81155584	L1MD3	234	+
chr7	102088660	102090086	L1MD3	305	-
chr1	180386308	180387894	L1MDa	264	-
chr1	233695359	233696043	L1MDa	255	+
chr11	14336130	14337214	L1MDa	207	+
chr13	20968394	20969248	L1MDa	184	+
chr19	39940156	39941230	L1MDa	220	-
chr21	32331354	32332062	L1MDa	256	+
chr4	39678448	39679077	L1MDa	219	-
chr6	11884574	11887615	L1MDa	221	+
chr7	30491335	30494025	L1MDa	193	-
chr8	8487223	8487832	L1MDa	272	-
chr8	122904519	122905590	L1MDa	232	+
chr9	92870021	92871734	L1MDa	261	+
chr16	14138742	14139843	L1MD	230	+
chr17	80739477	80741168	L1MD	229	+
chr1	180290943	180293293	L1ME1	249	-
chr1	213266951	213269689	L1ME1	234	+
chr10	48638872	48641405	L1ME1	230	+
chr10	101948418	101950329	L1ME1	226	+
chr11	33383955	33385330	L1ME1	193	-
chr11	76435822	76436432	L1ME1	233	-
chr11	108724878	108727153	L1ME1	231	-
chr12	116248972	116250481	L1ME1	287	+
chr13	40464320	40464824	L1ME1	195	-
chr14	78004041	78005015	L1ME1	253	-
chr15	84047365	84048425	L1ME1	263	-
chr15	101693523	101694039	L1ME1	279	+
chr17	32607182	32609143	L1ME1	217	+
chr19	17064038	17065263	L1ME1	229	+
chr2	30541760	30544068	L1ME1	259	-
chr2	60414380	60415451	L1ME1	209	-
chr2	97910845	97911461	L1ME1	247	+
chr2	102454648	102455853	L1ME1	281	+
chr2	222537174	222538362	L1ME1	285	+
chr3	179298987	179299652	L1ME1	195	+
chr4	38440858	38442130	L1ME1	240	-
chr4	38442149	38442651	L1ME1	309	-
chr7	92815191	92816387	L1ME1	319	+
chr9	99263639	99264231	L1ME1	257	-
chr11	47083753	47084903	L1ME2	186	-
chr12	108615679	108616203	L1ME2	214	-
chr3	4972501	4973005	L1ME2	234	+
chr6	12318417	12319008	L1ME2	343	-
chrX	19198063	19198834	L1ME2	178	-
chr16	14168244	14169025	L1ME2z	216	-
chr1	9703427	9703976	L1ME3A	248	-
chr14	71452036	71452794	L1ME3A	261	-
chr17	10204658	10205199	L1ME3A	246	+
chr7	108503529	108504351	L1ME3A	304	+
chr8	133616006	133616618	L1ME3A	279	-
chr15	82397154	82397702	L1ME3B	280	-
chr15	75091679	75092513	L1ME3	231	+
chr20	41504704	41505658	L1ME3	283	-
chr20	48001736	48002379	L1ME3	256	-
chr6	158878607	158879117	L1ME3	215	-
chr9	97512132	97512960	L1ME3	224	+
chr7	92902358	92903455	L1ME3C	299	+
chr16	14119845	14120695	L1ME3Cz	307	-
chr2	54394773	54395553	L1ME3Cz	276	+
chr6	34183346	34183935	L1ME3Cz	322	+
chr8	98365507	98366716	L1ME3Cz	282	-
chr5	71981609	71983447	L1ME3D	264	-
chr6	155387305	155387976	L1ME3E	257	-
chr5	55539868	55540738	L1ME3F	249	-
chr2	208364045	208365737	L1ME3G	173	-
chr7	5743285	5744422	L1ME3G	283	+
chr7	16619778	16620591	L1ME3G	344	+
chr15	79034264	79034905	L1ME4a	315	+
chr2	30627768	30629277	L1ME4a	360	+
chr10	7446490	7447212	L1ME4b	311	-
chr13	114233695	114234462	L1ME4b	304	-
chr2	177635558	177636092	L1ME4b	246	-
chr4	105230343	105231663	L1ME4b	331	-
chr8	58308504	58309092	L1ME4b	321	+
chr13	30120357	30121416	L1ME5	319	+
chr8	128069881	128070600	L1ME5	314	-
chr1	224488767	224489685	L1MEb	239	-
chr13	47955836	47956663	L1MEb	260	+
chr14	105632414	105633526	L1MEb	280	-
chr1	198978605	198979493	L1MEc	351	-
chr10	117650001	117650828	L1MEc	277	-
chr11	88814826	88815458	L1MEc	256	+
chr11	111622552	111624127	L1MEc	199	-
chr16	89031423	89032376	L1MEc	362	-
chr6	33062390	33063446	L1MEc	247	-
chr6	156974906	156975753	L1MEc	216	-
chr7	155637696	155638772	L1MEc	325	-
chr1	156165098	156165898	L1MEd	259	-
chr10	48746154	48747867	L1MEd	281	-
chr11	120773322	120774109	L1MEd	281	+
chr13	51706143	51707129	L1MEd	340	+
chr15	81276190	81277439	L1MEd	311	+
chr16	58298759	58299969	L1MEd	299	-
chr18	2686831	2687834	L1MEd	324	-
chr22	50375187	50375832	L1MEd	390	+
chr3	139585297	139586122	L1MEd	377	-
chr5	72522920	72523893	L1MEd	298	+
chr6	4863917	4864506	L1MEd	296	+
chr7	30331103	30331786	L1MEd	268	+
chr9	96304128	96305016	L1MEd	345	-
chr9	130789109	130790036	L1MEd	295	+
chr1	93219766	93220619	L1MEf	222	+
chr12	109978380	109979025	L1MEf	226	-
chr15	57152363	57153235	L1MEf	273	+
chr3	14717630	14719218	L1MEf	241	-
chr3	196009309	196010279	L1MEf	301	+
chr4	113606517	113607208	L1MEf	283	+
chr15	65688957	65690065	L1MEg1	273	-
chr1	10577857	10579406	L1MEg	311	+
chr1	207332715	207335491	L1MEg	266	+
chr20	63013184	63014305	L1MEg	300	-
chr3	14740659	14741603	L1MEg	255	-
chr7	156547775	156549099	L1MEg	314	+
chr8	24371194	24372331	L1MEh	353	+
chr6	11413624	11414457	L1MEi	334	-
chr6	89393651	89394714	L1MEi	328	+
chr7	38141271	38142181	L1MEi	298	+
chr10	45250612	45251417	L1P1	129	-
chr1	75983986	75985650	L1P4a	188	-
chr6	122494620	122495885	L1P4b	331	+
chr5	126410629	126413844	L1P4	113	-
chr7	126369413	126370953	L1P4	140	+
chr1	169655961	169661033	L1PA10	85	+
chr18	9173368	9174804	L1PA10	244	-
chr4	38059717	38060544	L1PA10	83	-
chr5	60018116	60019314	L1PA10	111	+
chrX	149197354	149199350	L1PA10	130	-
chr1	101066792	101067758	L1PA11	93	-
chr11	11885232	11891161	L1PA11	136	+
chr3	143181036	143182518	L1PA11	104	-
chr5	110933310	110933982	L1PA11	269	-
chr8	70337676	70341093	L1PA11	107	+
chr8	92334126	92336933	L1PA11	229	-
chr9	94830007	94831757	L1PA11	96	-
chrX	65921645	65926020	L1PA11	208	-
chr15	79779745	79784248	L1PA12	156	+
chr1	89569711	89571771	L1PA13	94	-
chr1	185360630	185364928	L1PA13	134	+
chr16	29690013	29690516	L1PA13	87	-
chr17	9566808	9567640	L1PA13	221	+
chr17	72006370	72007210	L1PA13	108	+
chr8	71875016	71875787	L1PA13	143	-
chr9	92697430	92699027	L1PA13	172	-
chr1	78087069	78088601	L1PA14	89	+
chr10	48276985	48278889	L1PA14	93	-
chr15	76654830	76659277	L1PA14	151	+
chr15	85447376	85454630	L1PA14	117	-
chr2	121546322	121549723	L1PA14	129	+
chr2	195558716	195559340	L1PA14	109	+
chr3	138717534	138718921	L1PA14	86	-
chr4	143198986	143200116	L1PA14	89	-
chr5	119199187	119202268	L1PA14	111	-
chr4	14787486	14792230	L1PA15-16	153	+
chr5	100516401	100520305	L1PA15-16	280	+
chr6	116165574	116166337	L1PA15-16	231	-
chr6	122495887	122498112	L1PA15-16	180	+
chr1	45934722	45936554	L1PA15	137	-
chr11	88192736	88198259	L1PA15	157	-
chr12	103369745	103370896	L1PA15	111	+
chr18	70156792	70162379	L1PA15	181	+
chr2	1042150	1043256	L1PA15	182	-
chr20	45032265	45033564	L1PA15	118	-
chr3	136120599	136121604	L1PA15	124	+
chr3	141338017	141338811	L1PA15	116	+
chr5	60311321	60312384	L1PA15	133	+
chr5	169766064	169766755	L1PA15	123	-
chr7	24658854	24659533	L1PA15	143	-
chr7	24835315	24836073	L1PA15	106	+
chr7	37805417	37806563	L1PA15	221	+
chr1	243335633	243336374	L1PA16	131	-
chr1	245920684	245921985	L1PA16	158	+
chr10	90045074	90049411	L1PA16	136	-
chr10	90050470	90051855	L1PA16	161	-
chr11	46989674	46991012	L1PA16	88	-
chr12	10147561	10148455	L1PA16	116	-
chr16	17050454	17052158	L1PA16	126	-
chr18	63814590	63816609	L1PA16	152	-
chr2	109582620	109584152	L1PA16	114	+
chr20	41062934	41064333	L1PA16	133	-
chr22	39868495	39869640	L1PA16	114	+
chr3	19595924	19598064	L1PA16	132	-
chr3	185305765	185307560	L1PA16	198	-
chr4	176362631	176368348	L1PA16	144	-
chr5	173812209	173814088	L1PA16	109	+
chr7	49563264	49566170	L1PA16	198	+
chr9	6918020	6918850	L1PA16	122	-
chr9	112133283	112134757	L1PA16	142	+
chr10	88317675	88322360	L1PA17	198	+
chr12	62289738	62293348	L1PA17	266	-
chr12	68055820	68057808	L1PA17	121	-
chr18	23428706	23429353	L1PA17	122	-
chr2	152004946	152005676	L1PA17	148	+
chr3	125265883	125268697	L1PA17	117	+
chr4	77473371	77478932	L1PA17	158	+
chr4	147978766	147982031	L1PA17	141	-
chr5	91360777	91361500	L1PA17	137	-
chr5	95029938	95035726	L1PA17	174	+
chr7	112868213	112874638	L1PA17	204	+
chr8	98687546	98689499	L1PA17	143	+
chr1	158952741	158958797	L1PA2	26	+
chr3	133722181	133723637	L1PA3	304	-
chr2	135402967	135404856	L1PA4	72	+
chr5	112516491	112523902	L1PA5	94	-
chr9	121099026	121104531	L1PA5	50	+
chr3	23030418	23036530	L1PA6	64	-
chr8	11814871	11821002	L1PA6	79	-
chr8	59998439	59999676	L1PA6	168	+
chr9	97945359	97951518	L1PA6	52	-
chr9	121127119	121133788	L1PA6	72	-
chr15	38119420	38125490	L1PA7	73	+
chr2	129045163	129050818	L1PA7	91	-
chr4	53031022	53036030	L1PA7	78	+
chr4	105856454	105858862	L1PA7	106	-
chr6	83287157	83293280	L1PA7	73	-
chr6	125279944	125282063	L1PA7	102	+
chr6	4405353	4411105	L1PA8A	139	+
chr14	53119387	53121931	L1PA8	79	+
chr2	161145160	161147769	L1PA8	125	-
chr10	62526627	62528290	L1PB1	159	-
chr11	108828966	108830848	L1PB1	83	-
chr14	71856223	71861729	L1PB1	109	+
chr2	206031667	206032499	L1PB1	129	+
chr20	50809508	50810130	L1PB1	66	-
chr3	150022707	150025260	L1PB1	111	+
chr4	112361273	112367205	L1PB1	89	+
chr5	68565396	68570854	L1PB1	89	+
chr5	150734106	150738911	L1PB1	117	+
chr6	132349495	132355419	L1PB1	111	-
chr6	155340088	155340742	L1PB1	299	-
chr8	99047985	99048532	L1PB1	79	-
chr18	6063338	6069774	L1PB2	175	-
chr3	98644508	98645882	L1PB2	157	-
chr12	27208800	27209794	L1PB3	116	+
chr12	46109235	46113226	L1PB3	238	+
chr13	23261275	23265296	L1PB3	172	+
chr18	59340218	59345072	L1PB4	182	+
chr2	63188642	63189536	L1PB4	337	-
chr2	213318140	213318646	L1PB4	166	+
chr3	189516713	189519520	L1PB4	216	+
chr4	83276457	83277187	L1PB4	114	+
chr6	137588273	137592558	L1PB4	215	+
chr6	151335777	151336462	L1PB4	160	-
chr13	50753872	50757249	L1PBa1	116	-
chr2	3150645	3152280	L1PBa1	107	+
chr6	6229583	6234347	L1PBa1	104	+
chr1	111060453	111063121	L1PBa	108	-
chr1	160602899	160606902	L1PBa	161	-
chr1	167108646	167110657	L1PBa	114	+
chr11	75050408	75051339	L1PBa	145	-
chr12	10100782	10104164	L1PBa	237	+
chr19	50843092	50845116	L1PBa	169	-
chr2	99041367	99042029	L1PBa	82	+
chr2	197700601	197701582	L1PBa	126	-
chr3	144436000	144438357	L1PBa	126	-
chr4	9969916	9970578	L1PBa	339	+
chr4	129068542	129073184	L1PBa	110	-
chr6	149437108	149438542	L1PB	146	-
chrX	78924664	78925336	L1PB	99	-
chr1	78084630	78087071	L1PREC2	84	-
chr1	84107187	84108496	L1PREC2	118	+
chr1	97163968	97164841	L1PREC2	96	+
chr12	94316450	94321515	L1PREC2	98	-
chr12	94321509	94323670	L1PREC2	193	-
chr19	39701410	39702212	L1PREC2	134	+
chr19	54614623	54616367	L1PREC2	125	+
chr2	179042647	179044414	L1PREC2	111	+
chr3	112253116	112258347	L1PREC2	122	+
chr3	172590243	172593720	L1PREC2	166	-
chr6	160741667	160746893	L1PREC2	98	-
chr9	21875520	21878478	L1PREC2	108	-

## Sheet: LINE-2s with H3K9me3
Chromosome	Start	End	Family	Length	Strand
chr1	9429368	9429880	L2a	260	+
chr1	13638366	13638943	L2a	320	-
chr1	38279391	38280089	L2a	321	+
chr1	41204347	41204883	L2a	292	+
chr1	85621866	85622750	L2a	308	-
chr1	92588231	92588747	L2a	305	+
chr1	100781935	100782493	L2a	323	+
chr1	116564977	116565487	L2a	291	+
chr1	116731915	116732498	L2a	269	+
chr1	160472235	160473945	L2a	262	-
chr1	160473990	160474559	L2a	259	-
chr1	160500254	160500769	L2a	273	+
chr1	172091175	172092310	L2a	284	-
chr1	180946791	180947544	L2a	271	-
chr1	198236416	198237774	L2a	275	+
chr1	198626152	198627261	L2a	358	-
chr1	199590368	199591089	L2a	304	-
chr1	204543397	204543956	L2a	308	+
chr1	214427518	214428370	L2a	303	-
chr1	233635664	233636668	L2a	276	-
chr1	235989461	235990050	L2a	279	-
chr1	246727403	246728194	L2a	309	-
chr10	11737660	11738210	L2a	284	+
chr10	26443879	26444665	L2a	262	-
chr10	28127755	28128290	L2a	316	-
chr10	87963283	87963890	L2a	331	-
chr10	109915907	109916464	L2a	295	-
chr10	125885743	125886450	L2a	276	+
chr11	36059378	36059911	L2a	354	+
chr11	44251775	44252944	L2a	276	-
chr11	66107080	66107592	L2a	276	+
chr11	73004331	73005619	L2a	279	+
chr11	96271787	96272298	L2a	244	+
chr12	9762012	9762638	L2a	350	+
chr12	19535483	19536176	L2a	319	-
chr12	24392051	24392803	L2a	330	+
chr12	24519203	24519803	L2a	324	-
chr12	26526106	26526969	L2a	346	-
chr12	50585212	50585838	L2a	314	-
chr12	69543364	69543978	L2a	301	-
chr12	89755888	89756778	L2a	249	-
chr12	94190545	94191077	L2a	320	+
chr12	95931581	95932339	L2a	284	-
chr12	105474304	105474962	L2a	269	-
chr12	112015684	112016222	L2a	303	+
chr13	42495874	42496386	L2a	244	+
chr13	43089224	43089787	L2a	348	-
chr13	45156855	45157560	L2a	285	-
chr13	51950524	51951691	L2a	312	-
chr13	104928509	104929300	L2a	341	-
chr14	51847982	51848615	L2a	331	+
chr14	71353273	71353834	L2a	306	-
chr14	72862233	72862975	L2a	235	+
chr14	93647181	93647735	L2a	281	-
chr15	67558297	67558817	L2a	221	+
chr16	3570357	3570867	L2a	312	-
chr16	49402783	49403400	L2a	306	-
chr16	67368112	67369564	L2a	269	-
chr16	83126780	83127448	L2a	349	-
chr17	4459733	4460252	L2a	231	-
chr17	6765441	6766337	L2a	263	+
chr17	32833350	32834141	L2a	262	+
chr17	35701981	35702644	L2a	273	-
chr17	36999566	37000856	L2a	268	-
chr17	50282966	50284663	L2a	342	+
chr18	10865004	10865609	L2a	358	-
chr18	35030690	35031290	L2a	257	+
chr18	45106714	45107265	L2a	396	+
chr18	45107699	45108256	L2a	285	+
chr18	46580545	46581622	L2a	315	-
chr19	34679140	34679892	L2a	295	+
chr19	34735372	34736139	L2a	300	+
chr19	36400522	36401941	L2a	334	+
chr19	37374507	37375234	L2a	276	-
chr19	37464764	37465454	L2a	271	+
chr19	54380915	54381484	L2a	244	+
chr19	55410177	55410905	L2a	308	-
chr2	12259899	12260503	L2a	368	-
chr2	64862832	64863671	L2a	327	+
chr2	65347825	65348472	L2a	277	+
chr2	68680461	68681142	L2a	324	-
chr2	111574720	111575994	L2a	284	+
chr2	127283907	127284455	L2a	272	+
chr2	148918422	148919379	L2a	344	-
chr2	168453306	168454565	L2a	263	-
chr2	174527225	174528094	L2a	293	-
chr2	174600279	174600865	L2a	325	+
chr2	198451678	198453959	L2a	369	+
chr2	216015221	216015926	L2a	289	-
chr20	3396363	3396966	L2a	245	-
chr20	11277888	11278924	L2a	283	+
chr20	16439104	16439616	L2a	316	+
chr20	49621344	49622068	L2a	325	+
chr20	50447411	50448142	L2a	242	-
chr20	51343234	51343760	L2a	239	-
chr20	52445855	52446747	L2a	305	-
chr21	34263031	34263600	L2a	325	+
chr22	34816171	34816785	L2a	269	-
chr22	44125213	44126194	L2a	324	-
chr22	45426282	45427103	L2a	290	-
chr3	5295592	5296169	L2a	260	-
chr3	5357267	5358849	L2a	361	+
chr3	17581321	17582232	L2a	275	+
chr3	61126682	61127285	L2a	333	-
chr3	62579326	62580009	L2a	281	-
chr3	63923889	63925218	L2a	330	-
chr3	67011775	67012487	L2a	276	+
chr3	118798314	118799581	L2a	290	-
chr3	119925337	119926264	L2a	278	+
chr3	120338346	120338971	L2a	315	-
chr3	125405944	125406532	L2a	300	-
chr3	138383689	138385144	L2a	280	-
chr3	141338826	141339916	L2a	328	-
chr3	153967485	153968074	L2a	310	+
chr3	182925939	182926565	L2a	257	+
chr3	194303067	194304412	L2a	280	-
chr3	195587834	195588990	L2a	330	-
chr4	1486329	1486947	L2a	290	+
chr4	6933754	6934418	L2a	279	-
chr4	26317008	26317857	L2a	278	-
chr4	36730037	36730596	L2a	318	-
chr4	38799827	38800383	L2a	309	-
chr4	102792216	102793108	L2a	323	-
chr4	105167950	105168566	L2a	341	+
chr4	112593167	112593765	L2a	332	+
chr4	113635987	113636496	L2a	313	+
chr4	113962501	113963255	L2a	325	+
chr4	121205068	121205794	L2a	292	-
chr4	150477965	150478594	L2a	381	+
chr4	170322647	170323649	L2a	325	+
chr5	36162056	36162675	L2a	259	+
chr5	66622066	66622797	L2a	280	-
chr5	74468905	74469718	L2a	305	+
chr5	75948348	75948920	L2a	298	-
chr5	81502023	81502806	L2a	257	+
chr5	81914428	81914967	L2a	330	-
chr5	116173910	116174710	L2a	306	-
chr5	140012381	140013403	L2a	254	+
chr5	140090453	140091218	L2a	265	-
chr5	142724579	142725214	L2a	317	-
chr5	152812769	152813343	L2a	350	-
chr5	157170888	157171445	L2a	295	-
chr5	180262880	180263703	L2a	297	+
chr6	6191797	6192522	L2a	340	-
chr6	12138529	12139352	L2a	296	+
chr6	13416321	13416936	L2a	392	-
chr6	16434941	16435646	L2a	360	-
chr6	24315655	24316480	L2a	340	-
chr6	24497646	24498398	L2a	252	-
chr6	26639698	26640291	L2a	300	+
chr6	32466543	32467135	L2a	346	+
chr6	34510195	34510713	L2a	328	+
chr6	42200024	42200935	L2a	307	+
chr6	45829878	45830421	L2a	251	+
chr6	96753723	96754656	L2a	320	+
chr6	132384357	132385227	L2a	333	-
chr6	148733884	148734597	L2a	364	+
chr6	151539273	151540096	L2a	271	+
chr6	158347342	158347870	L2a	356	+
chr6	165887575	165888283	L2a	311	+
chr6	166807331	166807934	L2a	294	+
chr7	20188249	20188824	L2a	341	+
chr7	22222258	22223890	L2a	292	-
chr7	24332608	24333472	L2a	280	-
chr7	28364494	28365272	L2a	347	+
chr7	33690458	33691135	L2a	308	+
chr7	90792196	90792819	L2a	345	+
chr7	92259592	92260399	L2a	266	+
chr7	98758116	98758732	L2a	234	-
chr7	105810313	105811045	L2a	301	-
chr7	116147806	116148471	L2a	258	-
chr7	126451104	126452050	L2a	326	+
chr7	128194165	128194730	L2a	261	-
chr7	135574245	135574787	L2a	355	-
chr7	140196103	140196620	L2a	264	-
chr8	11419705	11420236	L2a	344	+
chr8	29795005	29795530	L2a	288	+
chr8	31039928	31041051	L2a	258	-
chr8	42705883	42706627	L2a	309	-
chr8	51646424	51646950	L2a	350	-
chr8	64845766	64846370	L2a	297	-
chr8	80982165	80983519	L2a	290	+
chr8	104247574	104248337	L2a	265	-
chr8	118973754	118974279	L2a	363	+
chr8	123095905	123096699	L2a	358	+
chr8	130655984	130656665	L2a	340	+
chr9	1911606	1912172	L2a	314	-
chr9	75117990	75118508	L2a	313	-
chr9	125663099	125663644	L2a	271	+
chrX	155560309	155561131	L2a	260	-
chr1	14574681	14575223	L2b	348	-
chr1	21488535	21489136	L2b	346	-
chr1	29993035	29993708	L2b	378	-
chr1	61329779	61330565	L2b	395	-
chr1	101331429	101332349	L2b	352	-
chr1	200930971	200931486	L2b	351	+
chr1	202615846	202616685	L2b	369	+
chr1	212793490	212793998	L2b	328	-
chr10	21020298	21021434	L2b	366	+
chr10	80451563	80452815	L2b	332	+
chr10	92284362	92284868	L2b	364	+
chr11	57274067	57274609	L2b	309	+
chr11	128657428	128658449	L2b	350	+
chr12	15534660	15535425	L2b	323	-
chr12	66281834	66282357	L2b	405	+
chr12	92100437	92101179	L2b	391	-
chr12	106752953	106753560	L2b	370	+
chr12	108716875	108717680	L2b	355	-
chr12	111280966	111281601	L2b	357	+
chr12	118175910	118176543	L2b	334	-
chr12	130516326	130516938	L2b	342	-
chr13	28031457	28032277	L2b	363	-
chr13	32861625	32862427	L2b	405	+
chr13	33741593	33742213	L2b	381	+
chr13	48285315	48285869	L2b	315	+
chr13	48972689	48973929	L2b	346	-
chr14	91063648	91064350	L2b	332	-
chr16	84529036	84529648	L2b	304	-
chr16	84898253	84898777	L2b	328	+
chr17	3974655	3975171	L2b	402	+
chr17	4621723	4622296	L2b	268	+
chr17	21707701	21708215	L2b	312	+
chr17	46162445	46163270	L2b	336	+
chr17	48442515	48443446	L2b	344	+
chr17	67599239	67599767	L2b	400	-
chr17	69135309	69135905	L2b	374	+
chr18	35268432	35269009	L2b	372	-
chr18	58113215	58113868	L2b	340	-
chr19	35431148	35431681	L2b	284	+
chr19	50532273	50532820	L2b	385	+
chr2	20546442	20547073	L2b	389	-
chr2	58034082	58034622	L2b	369	+
chr2	102600078	102600756	L2b	379	-
chr2	174654998	174655882	L2b	359	+
chr2	191220208	191221051	L2b	366	-
chr2	208040672	208041392	L2b	336	+
chr2	212053211	212053970	L2b	395	+
chr2	213010949	213012063	L2b	423	-
chr2	238382800	238383355	L2b	357	+
chr20	7996190	7997225	L2b	335	+
chr21	29354059	29355157	L2b	382	-
chr21	33206732	33207523	L2b	352	+
chr21	39830786	39831723	L2b	347	+
chr3	10560447	10561275	L2b	362	+
chr3	45461288	45461907	L2b	376	-
chr3	56864040	56864690	L2b	348	+
chr3	122015763	122016440	L2b	362	+
chr3	149747097	149747654	L2b	291	-
chr4	10462123	10462632	L2b	329	+
chr4	25395789	25396355	L2b	316	+
chr4	48199953	48200517	L2b	394	-
chr4	48201029	48201552	L2b	371	-
chr4	152259334	152259884	L2b	327	+
chr4	153559623	153560292	L2b	391	+
chr5	60322427	60324182	L2b	402	+
chr5	64729315	64731269	L2b	349	-
chr5	83420967	83421472	L2b	374	+
chr6	11782970	11784113	L2b	395	+
chr6	47290815	47291552	L2b	357	-
chr6	100701592	100702696	L2b	376	-
chr6	163757349	163758051	L2b	387	+
chr7	90977795	90978339	L2b	351	-
chr7	94041482	94042046	L2b	375	-
chr7	105659699	105660467	L2b	392	+
chr7	111343137	111343670	L2b	375	+
chr9	130495634	130496138	L2b	413	-
chrX	107892363	107893035	L2b	335	+
chr1	101124830	101125357	L2	363	+
chr1	117873588	117874144	L2	393	+
chr1	172615247	172616178	L2	290	+
chr1	207427395	207427995	L2	386	-
chr1	226764443	226764950	L2	361	+
chr1	231257112	231257938	L2	392	+
chr1	246729943	246730458	L2	310	+
chr10	165010	165668	L2	342	+
chr10	28844364	28844877	L2	279	-
chr10	33434924	33435956	L2	336	+
chr10	87983413	87984131	L2	370	+
chr11	45148845	45149380	L2	340	+
chr11	111507658	111508281	L2	410	+
chr11	121006878	121008179	L2	335	-
chr11	125046554	125047919	L2	267	+
chr12	6416717	6417219	L2	405	+
chr12	18086458	18087291	L2	307	+
chr12	50531347	50532222	L2	376	-
chr12	62318248	62318993	L2	332	+
chr12	64632231	64632813	L2	363	-
chr12	64873063	64873917	L2	389	-
chr12	103492769	103493395	L2	350	+
chr13	23790850	23792392	L2	276	+
chr13	50510346	50510908	L2	259	-
chr13	72793620	72794466	L2	282	-
chr14	85398307	85398898	L2	407	+
chr15	32989796	32990367	L2	403	-
chr15	37021203	37021716	L2	391	+
chr15	89566555	89567065	L2	319	+
chr17	8599626	8600980	L2	400	-
chr17	19619143	19619845	L2	357	+
chr17	44707371	44708309	L2	304	-
chr18	6257944	6258809	L2	412	-
chr18	31226911	31227653	L2	298	+
chr19	58441175	58441694	L2	337	-
chr2	8200716	8201505	L2	394	-
chr2	26788974	26790009	L2	339	+
chr2	37152580	37153130	L2	356	+
chr2	39653055	39654175	L2	270	+
chr2	120260341	120260953	L2	363	-
chr2	186065088	186065809	L2	344	-
chr20	13740864	13741397	L2	316	+
chr20	17686260	17686771	L2	382	-
chr21	9257065	9257713	L2	334	-
chr21	15157391	15158369	L2	410	-
chr21	39163419	39163933	L2	286	+
chr3	29635099	29635703	L2	270	+
chr3	75859253	75859900	L2	334	+
chr3	114306871	114307781	L2	374	-
chr3	169964238	169964963	L2	386	-
chr4	31378854	31379961	L2	360	+
chr4	75775551	75776539	L2	405	-
chr5	10629364	10629962	L2	376	-
chr5	54249076	54249950	L2	378	-
chr5	137975446	137975976	L2	396	+
chr6	85645277	85645906	L2	327	+
chr6	88534871	88535516	L2	442	-
chr6	160445378	160446116	L2	388	-
chr7	17297631	17298140	L2	377	+
chr7	17413271	17414049	L2	409	-
chr7	22994661	22995466	L2	288	+
chr7	45939349	45939923	L2	350	-
chr7	70801101	70801799	L2	322	+
chr7	92975925	92976862	L2	327	+
chr7	98655357	98656229	L2	326	-
chr7	106247132	106247691	L2	359	+
chr7	114996037	114996652	L2	290	-
chr7	116683424	116684312	L2	391	+
chr7	121178633	121179345	L2	405	-
chr8	101570438	101570975	L2	422	+
chr8	128219770	128220508	L2	286	-
chr8	133446523	133447111	L2	407	-
chr9	1471126	1471639	L2	341	+
chr9	86949684	86950245	L2	312	+
chr9	92042951	92043984	L2	304	+
chr9	133419203	133419705	L2	328	-
chrX	13635896	13636843	L2	381	+
chrX	39943674	39944286	L2	356	-
chrY	11282265	11282911	L2	349	+
chr1	37279861	37280368	L2c	383	-
chr1	44363528	44364074	L2c	349	-
chr1	113793966	113794882	L2c	383	+
chr1	149898749	149899321	L2c	338	+
chr1	158111948	158112782	L2c	374	+
chr1	169365365	169366860	L2c	394	-
chr1	182437752	182438334	L2c	383	-
chr10	12952435	12952971	L2c	398	+
chr10	14002552	14003423	L2c	360	-
chr10	63131747	63132336	L2c	408	+
chr10	88442635	88443299	L2c	408	+
chr10	97735606	97736237	L2c	350	-
chr11	35270472	35271597	L2c	386	-
chr11	74755454	74756102	L2c	331	-
chr11	116899831	116900856	L2c	374	+
chr11	118805289	118806686	L2c	360	-
chr11	126860158	126860770	L2c	371	-
chr12	20096168	20097066	L2c	390	-
chr12	27255713	27256581	L2c	372	+
chr12	51944136	51944792	L2c	401	+
chr12	57123670	57124195	L2c	394	+
chr12	94161947	94162746	L2c	334	-
chr12	104010125	104010668	L2c	313	+
chr12	108372479	108373208	L2c	326	-
chr13	42802656	42803292	L2c	361	+
chr13	94600636	94601156	L2c	382	-
chr14	52640469	52641319	L2c	395	-
chr14	65242817	65244682	L2c	350	-
chr14	68371876	68372549	L2c	301	-
chr14	79248158	79248686	L2c	370	+
chr15	44626604	44627258	L2c	357	-
chr15	61857144	61857854	L2c	365	-
chr15	67288737	67289782	L2c	383	-
chr15	72367238	72368100	L2c	359	+
chr15	96147794	96148347	L2c	347	+
chr16	17566148	17566666	L2c	403	+
chr16	23703195	23704082	L2c	338	+
chr17	646901	647453	L2c	353	+
chr17	8967933	8968470	L2c	324	+
chr17	16000659	16001623	L2c	347	+
chr17	67034125	67034821	L2c	381	+
chr19	50043680	50044300	L2c	334	-
chr2	9735104	9735655	L2c	332	-
chr2	11933536	11934192	L2c	376	-
chr2	62708572	62709359	L2c	396	-
chr2	143711945	143712637	L2c	405	-
chr2	190996833	190997480	L2c	343	+
chr2	231176897	231177408	L2c	333	+
chr20	38892501	38893008	L2c	301	-
chr21	25429299	25430444	L2c	380	+
chr21	35194292	35195378	L2c	413	+
chr3	11276059	11277388	L2c	362	+
chr3	20457134	20457744	L2c	425	+
chr3	130406821	130407575	L2c	317	-
chr3	143172222	143173092	L2c	392	+
chr3	186402346	186402901	L2c	376	-
chr4	5066032	5066614	L2c	397	+
chr4	56726915	56727775	L2c	362	-
chr4	70756051	70756806	L2c	406	+
chr4	110083064	110083862	L2c	371	-
chr5	41746568	41747380	L2c	401	+
chr5	95243332	95243922	L2c	359	-
chr5	95738775	95739313	L2c	370	+
chr6	13830011	13831029	L2c	395	-
chr6	16812180	16812803	L2c	372	+
chr6	79051958	79052611	L2c	335	-
chr6	105605112	105605695	L2c	389	+
chr6	142896227	142896972	L2c	414	+
chr6	146039146	146040244	L2c	410	-
chr7	10910678	10911348	L2c	328	+
chr7	107645628	107646348	L2c	363	-
chr7	111556527	111557763	L2c	364	+
chr7	131885491	131886052	L2c	354	+
chr7	140215057	140215576	L2c	378	-
chr7	141563293	141563891	L2c	415	+
chr7	151463704	151464428	L2c	318	-
chr8	55775268	55775987	L2c	341	-
chr8	58286174	58286695	L2c	387	-
chr8	60891994	60892710	L2c	396	-
chr8	64853644	64854257	L2c	365	-
chr8	81090423	81091288	L2c	380	-
chr8	140970308	140970823	L2c	284	+
chr9	38385381	38385903	L2c	342	+
chr9	106572234	106572866	L2c	423	+
chr9	107757679	107758194	L2c	367	+
chr9	111638736	111639243	L2c	400	+
chrX	16021514	16022740	L2c	368	-
chrX	109658060	109658920	L2c	353	+
chrX	155557688	155558556	L2c	353	+
chr1	118920169	118920845	L2d2	406	-
chr10	12545820	12546552	L2d2	386	-
chr12	47442782	47443289	L2d2	414	-
chr15	43129407	43129969	L2d2	385	+
chr2	190783232	190783861	L2d2	375	+
chr4	80050939	80051445	L2d2	341	+
chr6	72630790	72631788	L2d2	389	-
chr6	112000074	112001254	L2d2	391	-
chr8	96254826	96255356	L2d2	347	-
chr8	127195424	127196204	L2d2	387	-
chr1	51941058	51941593	L2d	369	-
chr11	47864019	47864528	L2d	403	+
chr12	14429838	14430459	L2d	289	-
chr12	58338137	58338829	L2d	352	+
chr2	217843111	217844785	L2d	381	+
chr3	123210668	123211460	L2d	385	-
chr4	145489379	145490380	L2d	363	-
chr5	100768307	100769150	L2d	387	-

## Sheet: LINE-2s with enh marks
Chromosome	Start	End	Family	Length	Strand
chr1	6688874	6689491
chr1	8660893	8661885
chr1	8829516	8830207
chr1	9429368	9429880
chr1	9857963	9858784
chr1	9918177	9918785
chr1	10074103	10075072
chr1	11280357	11281490
chr1	12069652	12070223
chr1	12438777	12439736
chr1	17094114	17094704
chr1	19793795	19794415
chr1	19824992	19825671
chr1	19892551	19893122
chr1	20077854	20078482
chr1	20321608	20322262
chr1	20973888	20974895
chr1	21292179	21292692
chr1	21488535	21489136
chr1	23620580	23621250
chr1	23627349	23627870
chr1	23629007	23629592
chr1	23709217	23709849
chr1	24741914	24742433
chr1	24761245	24762135
chr1	24762432	24762980
chr1	25080870	25081374
chr1	27650975	27651492
chr1	27655028	27655548
chr1	27660396	27661100
chr1	27883365	27883885
chr1	28090743	28091320
chr1	28518825	28519328
chr1	28585246	28585779
chr1	29651054	29651562
chr1	31297583	31298378
chr1	31926644	31927167
chr1	32798868	32799586
chr1	32875278	32876059
chr1	33088011	33089045
chr1	33903691	33904218
chr1	34332367	34334323
chr1	34529187	34529762
chr1	35488350	35489007
chr1	35776935	35777772
chr1	35924574	35925188
chr1	36164211	36164863
chr1	36359723	36360229
chr1	38867678	38868308
chr1	39114623	39116367
chr1	39538375	39539360
chr1	39739430	39739971
chr1	39926290	39926860
chr1	40094956	40096405
chr1	40344037	40344663
chr1	40400022	40400708
chr1	40808636	40809782
chr1	40980705	40981232
chr1	41666670	41667175
chr1	42469342	42470260
chr1	42940755	42941508
chr1	43199553	43200209
chr1	43349739	43350257
chr1	43361284	43361806
chr1	43417723	43419047
chr1	43822720	43823777
chr1	43854214	43854869
chr1	43973920	43974462
chr1	44676003	44678166
chr1	45370385	45370916
chr1	45374732	45375534
chr1	45875460	45876429
chr1	47332167	47332816
chr1	50741135	50742016
chr1	51235269	51235822
chr1	51493913	51494588
chr1	51727965	51728651
chr1	51962376	51964948
chr1	52365190	52365728
chr1	53237693	53238194
chr1	54861406	54862794
chr1	54995225	54996021
chr1	56816665	56817652
chr1	58392446	58393124
chr1	59070600	59071330
chr1	59354640	59355174
chr1	60942752	60943444
chr1	62599097	62599691
chr1	65422538	65423408
chr1	65813041	65813543
chr1	66168167	66168798
chr1	66380337	66381792
chr1	70083563	70084145
chr1	77421745	77422805
chr1	78044641	78045303
chr1	78833808	78834605
chr1	79668314	79668864
chr1	83479880	83481807
chr1	83499603	83500310
chr1	83501375	83502062
chr1	84434726	84436044
chr1	84800080	84801229
chr1	84863290	84863929
chr1	85074034	85074643
chr1	85989178	85990079
chr1	86738939	86739862
chr1	86740163	86740908
chr1	87231661	87232319
chr1	87318188	87318883
chr1	87864622	87865246
chr1	88989870	88990695
chr1	89287400	89287986
chr1	89814516	89815134
chr1	91054287	91055335
chr1	91504832	91505480
chr1	91530230	91530806
chr1	92963180	92963811
chr1	100434356	100434928
chr1	100444021	100444825
chr1	100534942	100535571
chr1	100927545	100928437
chr1	101027304	101028244
chr1	101066179	101066810
chr1	107548571	107549578
chr1	108504043	108505318
chr1	108924331	108926381
chr1	109167908	109168455
chr1	109423432	109424280
chr1	109796728	109797379
chr1	109894860	109895441
chr1	110618629	110619296
chr1	110632021	110632813
chr1	110726446	110727084
chr1	110870731	110871663
chr1	111469844	111470838
chr1	111470963	111471729
chr1	111587181	111588885
chr1	111618059	111618820
chr1	112686331	112687059
chr1	113781255	113782066
chr1	113918102	113918611
chr1	114263581	114264581
chr1	116233016	116233535
chr1	116544794	116545641
chr1	116553290	116553922
chr1	116681775	116682734
chr1	116962567	116963542
chr1	117051202	117051768
chr1	117536666	117537997
chr1	118917655	118918352
chr1	120143500	120144540
chr1	149898749	149899321
chr1	151276590	151277709
chr1	152907129	152907693
chr1	154353611	154354242
chr1	154838346	154838887
chr1	155296644	155298032
chr1	156572870	156573482
chr1	156665461	156665981
chr1	157189762	157190466
chr1	157540196	157540752
chr1	159069843	159070346
chr1	159828887	159829738
chr1	160071525	160072426
chr1	160263650	160264208
chr1	160473990	160475147
chr1	160626778	160627286
chr1	160638206	160639226
chr1	160707213	160707736
chr1	160707871	160708761
chr1	160732487	160733542
chr1	161133317	161133939
chr1	161154988	161156041
chr1	161499532	161500274
chr1	161707512	161708928
chr1	161718722	161719329
chr1	161771801	161772963
chr1	161914187	161915261
chr1	163415021	163416668
chr1	165842001	165842778
chr1	166489342	166489967
chr1	166490480	166491421
chr1	166931566	166932634
chr1	167075200	167076408
chr1	167263953	167264597
chr1	167678131	167679098
chr1	167724114	167725020
chr1	167725913	167726483
chr1	167996384	167997132
chr1	168179904	168180635
chr1	170241399	170241988
chr1	170872234	170873047
chr1	171614790	171615431
chr1	172133579	172134178
chr1	172134556	172135170
chr1	172204398	172204912
chr1	172426604	172428856
chr1	172544358	172545749
chr1	172663226	172663765
chr1	172697884	172698432
chr1	172826530	172827947
chr1	173020947	173021681
chr1	173481625	173482195
chr1	174324256	174325021
chr1	174733716	174734301
chr1	174817332	174818551
chr1	175022580	175023219
chr1	175690196	175691314
chr1	176325286	176326245
chr1	178056020	178056609
chr1	178066630	178067639
chr1	179509606	179510252
chr1	180483033	180483572
chr1	180572316	180573314
chr1	181014925	181015448
chr1	181256558	181257528
chr1	181400858	181401508
chr1	181437256	181438058
chr1	181521552	181522054
chr1	182028926	182029559
chr1	182303052	182303635
chr1	182569707	182570739
chr1	183504912	183506080
chr1	183593231	183593732
chr1	184493918	184494563
chr1	184709001	184709627
chr1	185438173	185439252
chr1	186740400	186741376
chr1	186763826	186764376
chr1	186769214	186770652
chr1	192528890	192530203
chr1	193066048	193066698
chr1	193130277	193132063
chr1	198519227	198519984
chr1	198575655	198576305
chr1	198633868	198634835
chr1	198649708	198650860
chr1	198671124	198671933
chr1	199590368	199591089
chr1	200652989	200654036
chr1	200654827	200655831
chr1	200774908	200775465
chr1	201056888	201057590
chr1	201392242	201393164
chr1	202545533	202546325
chr1	202597165	202597898
chr1	202615846	202616685
chr1	205119822	205120401
chr1	205604892	205605419
chr1	206429511	206430036
chr1	206466731	206467383
chr1	206757693	206758216
chr1	207428564	207429099
chr1	207429493	207430374
chr1	207493330	207494455
chr1	207883772	207884496
chr1	208085728	208086242
chr1	208544167	208545014
chr1	209667765	209668514
chr1	210446462	210447019
chr1	211547417	211548344
chr1	211732587	211733133
chr1	212793490	212793998
chr1	212798722	212799495
chr1	214259140	214260211
chr1	214427518	214428370
chr1	216006007	216006652
chr1	218286145	218286711
chr1	219188111	219188628
chr1	219573873	219574388
chr1	219773819	219774579
chr1	220655073	220656027
chr1	221761996	221762614
chr1	221873280	221873968
chr1	224624587	224625147
chr1	226010970	226011537
chr1	226764443	226764950
chr1	229252608	229253442
chr1	229479836	229480367
chr1	230980676	230982189
chr1	231699398	231700186
chr1	233281953	233282787
chr1	233599898	233600912
chr1	234945080	234945707
chr1	234991011	234991629
chr1	235206533	235207600
chr1	235329344	235329869
chr1	235492516	235493342
chr1	235763756	235764352
chr1	235767585	235768374
chr1	235841582	235842462
chr1	235989461	235990050
chr1	236276139	236276818
chr1	236870589	236871148
chr1	241533621	241534274
chr1	241600778	241601422
chr1	243406493	243407180
chr1	243667309	243668201
chr1	243728877	243729405
chr1	244599205	244599778
chr1	244651808	244652359
chr1	244665856	244666450
chr1	245984685	245985476
chr1	248482272	248482773
chr1	248851201	248853758
chr1	248859308	248860350
chr10	846179	846710
chr10	1824522	1825381
chr10	3655391	3656372
chr10	4134586	4136111
chr10	5874383	5875067
chr10	5938218	5938825
chr10	6270353	6270940
chr10	6493866	6495721
chr10	7889593	7890416
chr10	10417525	10418422
chr10	11065644	11066195
chr10	11246284	11247263
chr10	11697957	11698581
chr10	11737660	11738210
chr10	12201266	12202123
chr10	12729642	12731040
chr10	12731073	12731962
chr10	13161947	13162600
chr10	14381201	14381847
chr10	14556836	14557350
chr10	14799771	14800504
chr10	21798168	21798808
chr10	22926960	22927756
chr10	24644175	24645181
chr10	24670867	24671722
chr10	24707397	24707963
chr10	26435896	26436460
chr10	27536567	27537481
chr10	28541755	28542266
chr10	30158663	30159450
chr10	30742085	30743011
chr10	31340568	31341773
chr10	31597402	31597967
chr10	31837858	31838399
chr10	32941535	32942055
chr10	34835813	34836481
chr10	35148993	35149661
chr10	35340803	35341596
chr10	35356833	35357416
chr10	42630589	42631194
chr10	44999725	45000420
chr10	48317462	48318035
chr10	50374268	50374886
chr10	56632441	56633030
chr10	59970815	59971720
chr10	60357057	60358099
chr10	60358143	60358656
chr10	62636124	62637441
chr10	62654799	62655311
chr10	62718232	62719822
chr10	63711058	63711565
chr10	64261260	64261889
chr10	67769745	67770255
chr10	70493598	70494396
chr10	70559175	70559926
chr10	72133243	72133827
chr10	72135200	72135865
chr10	74034169	74034680
chr10	74964241	74965496
chr10	75106259	75106803
chr10	75566494	75567273
chr10	78197666	78198184
chr10	83942873	83943783
chr10	85741548	85742203
chr10	87054272	87055420
chr10	88090390	88090994
chr10	88107765	88108552
chr10	88228631	88229154
chr10	88388019	88388893
chr10	88411595	88412234
chr10	88554399	88554971
chr10	88890139	88890651
chr10	89155823	89157079
chr10	90318542	90319437
chr10	90906151	90906849
chr10	91243951	91246163
chr10	92284362	92284868
chr10	92590219	92590861
chr10	92742148	92743188
chr10	92939151	92940180
chr10	95208959	95209572
chr10	95215077	95215678
chr10	95310327	95310994
chr10	95769359	95770256
chr10	95794607	95795578
chr10	95903059	95904070
chr10	96137077	96138734
chr10	96138744	96139276
chr10	99404400	99405191
chr10	100038690	100039341
chr10	100374116	100374725
chr10	100697472	100698053
chr10	102063973	102064555
chr10	106899781	106900299
chr10	107425290	107426087
chr10	107444682	107445613
chr10	109915907	109916464
chr10	109923932	109924988
chr10	109998173	109999078
chr10	119087139	119087816
chr10	119693456	119694108
chr10	121778954	121780636
chr10	123501587	123502474
chr10	130142253	130143194
chr11	3904223	3905392
chr11	6469626	6470186
chr11	6527191	6527750
chr11	6604476	6605516
chr11	6659184	6660290
chr11	6672753	6673879
chr11	7501836	7502597
chr11	7521728	7522274
chr11	7533395	7534063
chr11	7578516	7579091
chr11	8814043	8814812
chr11	9148583	9149089
chr11	9764388	9765420
chr11	10527116	10527991
chr11	12149086	12149865
chr11	12175499	12176001
chr11	12195732	12196615
chr11	13254067	13254607
chr11	14235706	14236894
chr11	14271318	14271916
chr11	14309341	14310567
chr11	14334565	14335440
chr11	14636178	14637517
chr11	15518609	15519301
chr11	15542956	15543535
chr11	17079722	17080574
chr11	17506456	17506969
chr11	18104349	18104963
chr11	18228300	18229186
chr11	26651890	26653850
chr11	32918172	32918721
chr11	33319717	33320394
chr11	33320396	33321727
chr11	33948718	33949252
chr11	33949862	33950415
chr11	34103965	34104880
chr11	34605894	34606412
chr11	35971703	35972288
chr11	36500005	36500741
chr11	43367747	43369065
chr11	47864019	47864528
chr11	60477798	60479080
chr11	60498546	60499085
chr11	60780669	60781957
chr11	62621149	62621695
chr11	65016548	65017190
chr11	65962540	65963370
chr11	66107080	66107592
chr11	66111944	66112666
chr11	66318733	66319408
chr11	66659577	66660323
chr11	67262862	67263513
chr11	67346343	67346844
chr11	67484494	67485153
chr11	68282997	68283515
chr11	68471308	68472200
chr11	71943534	71944049
chr11	71991329	71991834
chr11	72082329	72082864
chr11	72180298	72180805
chr11	73004331	73005619
chr11	73153195	73153714
chr11	74030342	74031134
chr11	74747761	74748356
chr11	74755454	74756102
chr11	75537616	75538911
chr11	75856742	75857497
chr11	76119025	76120048
chr11	76837320	76838054
chr11	76885915	76886422
chr11	81875068	81875714
chr11	82907840	82908406
chr11	82968456	82969027
chr11	83598929	83599740
chr11	86016115	86016801
chr11	86124570	86125423
chr11	86443958	86444499
chr11	86510771	86511422
chr11	87459134	87459720
chr11	93688528	93689852
chr11	94126774	94127690
chr11	95093105	95093663
chr11	95097172	95097919
chr11	95455884	95456640
chr11	96197644	96198183
chr11	96278361	96279235
chr11	103898018	103898696
chr11	104870404	104871014
chr11	104907911	104908482
chr11	105740445	105741603
chr11	106105498	106106320
chr11	107956663	107957498
chr11	108026058	108026708
chr11	108124581	108125113
chr11	108698670	108699172
chr11	108806453	108807213
chr11	108807280	108808167
chr11	109513888	109515180
chr11	110113978	110114557
chr11	111005958	111006915
chr11	111525889	111526767
chr11	111997846	111998534
chr11	115586688	115587225
chr11	117058693	117059277
chr11	118319172	118320278
chr11	118427323	118428390
chr11	119120359	119121078
chr11	119525627	119526354
chr11	120579085	120579685
chr11	120655212	120656034
chr11	120714396	120714991
chr11	121067952	121068583
chr11	121321458	121322198
chr11	121328206	121328842
chr11	121329291	121330419
chr11	121536767	121537349
chr11	122746716	122747304
chr11	123391763	123392276
chr11	124951773	124953630
chr11	126002667	126003263
chr11	126427265	126427973
chr11	131868347	131868972
chr11	131899959	131900775
chr11	131938033	131939417
chr11	132358433	132358984
chr11	134229322	134230300
chr11	134359399	134360050
chr12	402215	403006
chr12	1098306	1099264
chr12	1995788	1996301
chr12	2878187	2878989
chr12	3869319	3869911
chr12	4169386	4170206
chr12	4944403	4944959
chr12	4955326	4955831
chr12	4964090	4964774
chr12	5457260	5458551
chr12	6416717	6417219
chr12	6661751	6662479
chr12	8088177	8089223
chr12	9470288	9470951
chr12	9794564	9795240
chr12	11595063	11595597
chr12	12007701	12008406
chr12	13504647	13505346
chr12	14688721	14689438
chr12	14963814	14964363
chr12	15534660	15535425
chr12	15862582	15863249
chr12	24128257	24129010
chr12	24864591	24865403
chr12	25040858	25041469
chr12	25128363	25129425
chr12	25186937	25187551
chr12	25393928	25394671
chr12	26299629	26300173
chr12	26396286	26397622
chr12	26573354	26574112
chr12	26705043	26705842
chr12	26855162	26855787
chr12	26998132	26998872
chr12	27094455	27095003
chr12	27437722	27438641
chr12	27533610	27534376
chr12	28248076	28249253
chr12	28543563	28544407
chr12	29103636	29104214
chr12	31051516	31052180
chr12	31586992	31587526
chr12	31587846	31588394
chr12	33588687	33589855
chr12	40597596	40598716
chr12	42145590	42146152
chr12	45205017	45205536
chr12	45308670	45309513
chr12	46173789	46174369
chr12	46487442	46487958
chr12	47223131	47223773
chr12	48849937	48850958
chr12	49016344	49017195
chr12	49438805	49439719
chr12	49683218	49684190
chr12	50531347	50532222
chr12	50585212	50585838
chr12	51832320	51833041
chr12	53004655	53005158
chr12	53300286	53300910
chr12	54650088	54650884
chr12	55673515	55674168
chr12	59499926	59500951
chr12	65293209	65293785
chr12	66194848	66195654
chr12	66268164	66269057
chr12	66585921	66587618
chr12	66777101	66777679
chr12	68041266	68042004
chr12	68240228	68240838
chr12	68240856	68241510
chr12	68366245	68366963
chr12	68622227	68622777
chr12	68958392	68959257
chr12	69160479	69161725
chr12	69254023	69254670
chr12	69528756	69529299
chr12	70240547	70241131
chr12	75489286	75490177
chr12	76462473	76463533
chr12	76704553	76705667
chr12	77060746	77061310
chr12	79911759	79912405
chr12	80088226	80089096
chr12	80333532	80334819
chr12	80807807	80808487
chr12	85508202	85509079
chr12	89515624	89516174
chr12	89755888	89756778
chr12	91007685	91008983
chr12	92557049	92557684
chr12	93014223	93014917
chr12	93704343	93705218
chr12	93903599	93904144
chr12	94190545	94191077
chr12	94220547	94221114
chr12	94489119	94489696
chr12	94560116	94560657
chr12	94688595	94689131
chr12	95859446	95859977
chr12	96037123	96037692
chr12	96590627	96591509
chr12	97452346	97454103
chr12	98512833	98513955
chr12	98656461	98657360
chr12	99130382	99131243
chr12	99281923	99283072
chr12	99332363	99333084
chr12	102498628	102499687
chr12	102775849	102776402
chr12	102901824	102902518
chr12	103852489	103853085
chr12	103908711	103909233
chr12	103952800	103953358
chr12	104059819	104060324
chr12	104084091	104085054
chr12	105351605	105352114
chr12	106752953	106753560
chr12	107736110	107737102
chr12	107779060	107779859
chr12	110065477	110066003
chr12	110338699	110339208
chr12	110696825	110697454
chr12	112015684	112016222
chr12	112025987	112026504
chr12	113074241	113075085
chr12	116182030	116182688
chr12	116739327	116739860
chr12	118175910	118176543
chr12	118705817	118706469
chr12	118706812	118707349
chr12	120006366	120007268
chr12	121144629	121145498
chr12	121461059	121462045
chr12	121673164	121673864
chr12	122475344	122476245
chr12	122527564	122528159
chr12	122887198	122887803
chr12	123602674	123603385
chr12	124829145	124829737
chr12	124868572	124869153
chr12	124928935	124929560
chr12	124940371	124940975
chr12	128864354	128864980
chr12	130627477	130628130
chr13	23789779	23790379
chr13	23847262	23847833
chr13	24253539	24254106
chr13	25281954	25282466
chr13	25903187	25903949
chr13	28031457	28032277
chr13	29732518	29733877
chr13	30234209	30234720
chr13	30721396	30721956
chr13	30900498	30901001
chr13	31039000	31040033
chr13	31081039	31081756
chr13	32353806	32354356
chr13	33352724	33353474
chr13	33487752	33488490
chr13	33742824	33743455
chr13	34842328	34843279
chr13	38350815	38351691
chr13	40245167	40246046
chr13	41029814	41030460
chr13	42038458	42039167
chr13	42495874	42496386
chr13	42561759	42562448
chr13	43044747	43045309
chr13	43076691	43077278
chr13	43095154	43096115
chr13	43391039	43392308
chr13	43932881	43933627
chr13	44301488	44301994
chr13	44521913	44522561
chr13	44669086	44669606
chr13	44767985	44768521
chr13	44974985	44975595
chr13	45132613	45133288
chr13	46199859	46200770
chr13	46680274	46680940
chr13	46849002	46849940
chr13	48265457	48266021
chr13	48492002	48493225
chr13	48493372	48493959
chr13	48503990	48504570
chr13	49497242	49498196
chr13	49581037	49582205
chr13	50091839	50092390
chr13	51405938	51406788
chr13	51624460	51625230
chr13	51781366	51782578
chr13	62305280	62306044
chr13	71214068	71215252
chr13	74069525	74070517
chr13	74559938	74560673
chr13	75534893	75535568
chr13	75645702	75646576
chr13	75691512	75692088
chr13	75986191	75986697
chr13	77297747	77298529
chr13	78023105	78023637
chr13	78392753	78393462
chr13	78648998	78650394
chr13	79502506	79504124
chr13	80036761	80037361
chr13	91785437	91785995
chr13	94594895	94595619
chr13	94647427	94647939
chr13	97538088	97539113
chr13	99271010	99271552
chr13	99338693	99339526
chr13	99542832	99543432
chr13	100210850	100211729
chr13	102584136	102584892
chr13	103131873	103132380
chr13	104954661	104955634
chr13	111166267	111166825
chr14	20611118	20612793
chr14	22748235	22748890
chr14	22889972	22890620
chr14	23606330	23606901
chr14	24271824	24272996
chr14	24297509	24298041
chr14	24422287	24423820
chr14	24443123	24443797
chr14	24694914	24696056
chr14	29846114	29846908
chr14	31298660	31299173
chr14	31843521	31844026
chr14	32261393	32262395
chr14	33370153	33371135
chr14	34052623	34053154
chr14	34220645	34221369
chr14	34464980	34466670
chr14	34553986	34554645
chr14	35253685	35254365
chr14	35678547	35679100
chr14	39426249	39427002
chr14	39446922	39448039
chr14	39875388	39876394
chr14	45268971	45269601
chr14	49863643	49864540
chr14	50524928	50525490
chr14	50900355	50901108
chr14	50978344	50978855
chr14	51847982	51848615
chr14	52539021	52539778
chr14	53925412	53925943
chr14	55326918	55327719
chr14	55583542	55584276
chr14	57484594	57485396
chr14	58953744	58954673
chr14	59421660	59422260
chr14	59778482	59779556
chr14	60212953	60213641
chr14	60273226	60273828
chr14	60274032	60274537
chr14	60774200	60776565
chr14	61358333	61359168
chr14	61378636	61379327
chr14	61839954	61841012
chr14	63510330	63510994
chr14	63936981	63938174
chr14	64004916	64006171
chr14	64510392	64511103
chr14	64776823	64777333
chr14	64989693	64990221
chr14	65242817	65244682
chr14	65336103	65336855
chr14	65822070	65823206
chr14	66140012	66140718
chr14	66373588	66374315
chr14	66388453	66390015
chr14	68233502	68234342
chr14	68269231	68269786
chr14	68407893	68408394
chr14	68512624	68513163
chr14	70017708	70018394
chr14	70705373	70706151
chr14	70910230	70910826
chr14	71616019	71616898
chr14	71956800	71957668
chr14	72000358	72000882
chr14	72581239	72581823
chr14	73347434	73348100
chr14	73810904	73811787
chr14	75454474	75455091
chr14	75569538	75570092
chr14	77687083	77688240
chr14	80695732	80696938
chr14	81519438	81520095
chr14	88026744	88027350
chr14	88689774	88690468
chr14	88818147	88819167
chr14	90722582	90723308
chr14	91063648	91064350
chr14	94341472	94342418
chr14	95601365	95602333
chr14	95670725	95671448
chr14	96365016	96365548
chr14	97038344	97039146
chr14	97407844	97408387
chr14	98511725	98512314
chr14	99605511	99606066
chr14	99688208	99689238
chr14	100024719	100025645
chr14	100068000	100068721
chr14	100484609	100485469
chr14	100557634	100558715
chr14	101992732	101993928
chr14	102622250	102622877
chr15	32651707	32652708
chr15	34043740	34044431
chr15	34284600	34285461
chr15	35050342	35050908
chr15	35496782	35497292
chr15	35546808	35547535
chr15	36742737	36743278
chr15	38189748	38190899
chr15	39174182	39174935
chr15	39430438	39430947
chr15	40040118	40040778
chr15	40060572	40061253
chr15	40061409	40062134
chr15	40549118	40549693
chr15	41429368	41429955
chr15	41633727	41634310
chr15	41926668	41927241
chr15	43254493	43255036
chr15	44066224	44066807
chr15	44656092	44656721
chr15	45588234	45588753
chr15	48132007	48132533
chr15	50108286	50108925
chr15	50767299	50768178
chr15	51335701	51336340
chr15	51732759	51733456
chr15	52029309	52030397
chr15	52222366	52222881
chr15	54520037	54521102
chr15	56820147	56821188
chr15	56888181	56888736
chr15	58484730	58485372
chr15	59400116	59400862
chr15	59569590	59570768
chr15	59654990	59656612
chr15	61857144	61857854
chr15	63719011	63719952
chr15	64836389	64836935
chr15	65632129	65632653
chr15	65858019	65858564
chr15	68156730	68157233
chr15	68157244	68157904
chr15	68276574	68277131
chr15	69410405	69411564
chr15	70113784	70114521
chr15	70241004	70242281
chr15	70308276	70308948
chr15	70777038	70777896
chr15	72494205	72494759
chr15	73285715	73287472
chr15	73636792	73637508
chr15	74490025	74490757
chr15	76190060	76190842
chr15	76574878	76575564
chr15	76664021	76664709
chr15	76962374	76963081
chr15	77435700	77436448
chr15	77436757	77437351
chr15	77493048	77493978
chr15	78070015	78070532
chr15	78550994	78551729
chr15	79902117	79902896
chr15	81286115	81286759
chr15	82266266	82266896
chr15	82984845	82985722
chr15	83012170	83013328
chr15	83062821	83063391
chr15	83155980	83156506
chr15	83209716	83210354
chr15	83918259	83920010
chr15	84095477	84096923
chr15	85297151	85297887
chr15	88508476	88509149
chr15	89128899	89129568
chr15	89245496	89246143
chr15	90098864	90099462
chr15	90558070	90558750
chr15	90571083	90571590
chr15	91048874	91049609
chr15	93932711	93933343
chr15	94272469	94273054
chr15	94387575	94388164
chr15	96130535	96131070
chr15	99253418	99254067
chr15	99614479	99615125
chr16	3032425	3033022
chr16	20901341	20901843
chr16	21609300	21609863
chr16	22006872	22007647
chr16	22194649	22195153
chr16	23847600	23848148
chr16	28201983	28202715
chr16	30416147	30416764
chr16	46812665	46813980
chr16	46822677	46823383
chr16	46919191	46919924
chr16	47138666	47139190
chr16	50125045	50125873
chr16	50323933	50324825
chr16	50695045	50696076
chr16	50735407	50736089
chr16	50737062	50737686
chr16	53152699	53153407
chr16	53704906	53705463
chr16	53822855	53823689
chr16	56200997	56202743
chr16	56455817	56456595
chr16	56859611	56860170
chr16	57104580	57105312
chr16	57233669	57234555
chr16	57240850	57241373
chr16	58603469	58604012
chr16	66516002	66516565
chr16	67040583	67041103
chr16	68119166	68119891
chr16	69514264	69514998
chr16	69612954	69613878
chr16	71623987	71624950
chr16	72609609	72610590
chr16	75584509	75585299
chr16	81919725	81920258
chr16	83187636	83188366
chr16	85227798	85228329
chr16	88857571	88858103
chr17	2169449	2170186
chr17	2222063	2222745
chr17	2281427	2282140
chr17	2295676	2296447
chr17	2508298	2509242
chr17	3722506	3723269
chr17	3738825	3739429
chr17	4054259	4055046
chr17	4249837	4250340
chr17	4256961	4257755
chr17	4264333	4264923
chr17	4341327	4342347
chr17	4375203	4375894
chr17	4696352	4697233
chr17	5856967	5857528
chr17	7873253	7874604
chr17	8137381	8138039
chr17	8249796	8250592
chr17	8580721	8581223
chr17	8599626	8600980
chr17	8867909	8868419
chr17	10013780	10014819
chr17	12420410	12421049
chr17	12771976	12773456
chr17	15958389	15958991
chr17	16000659	16001623
chr17	17685599	17686171
chr17	20153129	20153649
chr17	20154172	20155329
chr17	28065796	28066438
chr17	28334060	28334603
chr17	28475296	28476217
chr17	28484054	28484796
chr17	28580192	28581051
chr17	29705464	29706072
chr17	30377112	30377792
chr17	31450601	31451176
chr17	32504608	32505171
chr17	32533011	32533788
chr17	32908491	32909881
chr17	32992901	32994098
chr17	35032118	35033104
chr17	37024975	37025503
chr17	37310822	37311677
chr17	39166788	39167358
chr17	39637654	39638848
chr17	39852156	39852688
chr17	41864166	41864702
chr17	43370991	43371589
chr17	44203343	44204180
chr17	44707371	44708309
chr17	44888420	44889661
chr17	46120913	46121752
chr17	46723599	46724241
chr17	47325391	47325905
chr17	47969615	47970270
chr17	48300720	48301293
chr17	48414026	48414539
chr17	49571106	49571894
chr17	50282966	50284663
chr17	50819045	50819640
chr17	55511902	55512465
chr17	55575709	55576777
chr17	56031469	56032866
chr17	56425337	56425963
chr17	56718266	56719357
chr17	56785609	56786130
chr17	56830829	56831487
chr17	58920571	58921401
chr17	58954043	58954595
chr17	59026653	59028239
chr17	59159463	59160039
chr17	60383409	60384203
chr17	60598200	60598734
chr17	65039027	65039856
chr17	65914486	65915197
chr17	66950314	66951152
chr17	67034125	67034821
chr17	67036378	67036879
chr17	67171057	67171654
chr17	67601834	67602631
chr17	69118215	69118906
chr17	69580231	69580747
chr17	70365208	70365956
chr17	71969410	71971539
chr17	72885893	72887215
chr17	75013417	75014168
chr17	75517848	75518515
chr18	762783	763413
chr18	2604700	2605255
chr18	3015909	3016441
chr18	3235574	3237115
chr18	6021997	6022515
chr18	6386404	6387115
chr18	9103972	9104491
chr18	9185278	9185907
chr18	9870599	9871284
chr18	9920613	9921146
chr18	10524648	10525407
chr18	10785087	10786384
chr18	10876839	10878252
chr18	11498899	11500218
chr18	12880416	12881002
chr18	12995516	12997207
chr18	22822112	22823444
chr18	22987810	22988749
chr18	23423593	23424283
chr18	25217030	25217532
chr18	26458635	26459165
chr18	32164269	32165315
chr18	33699967	33700885
chr18	35030690	35031290
chr18	35410475	35411129
chr18	35591612	35592179
chr18	35592196	35592760
chr18	35973076	35973639
chr18	36031653	36032330
chr18	36328099	36329051
chr18	37124272	37124891
chr18	42018663	42020282
chr18	45106714	45107265
chr18	46250516	46251104
chr18	47121266	47122167
chr18	48621963	48622566
chr18	48884429	48885251
chr18	48992443	48993396
chr18	49812239	49812815
chr18	50820909	50821457
chr18	53224009	53226024
chr18	54182953	54183953
chr18	56850811	56851612
chr18	58113215	58113868
chr18	58216217	58216847
chr18	58505247	58506160
chr18	58716497	58717079
chr18	59352366	59352905
chr18	63266921	63267713
chr18	63299451	63299985
chr18	69957788	69958313
chr18	70151747	70152264
chr18	70301229	70302700
chr19	1883582	1884202
chr19	2983200	2983873
chr19	3146578	3147253
chr19	3545087	3545609
chr19	4139517	4140150
chr19	5323388	5323926
chr19	6202630	6203322
chr19	6766601	6767162
chr19	9858068	9858625
chr19	16154554	16155120
chr19	28075679	28076341
chr19	28148431	28148963
chr19	29586799	29587373
chr19	29620316	29621259
chr19	32518165	32519100
chr19	34962758	34963409
chr19	35156325	35156953
chr19	35272148	35272660
chr19	35776569	35777327
chr19	35901853	35902427
chr19	36400522	36401941
chr19	36837054	36837661
chr19	38676831	38677364
chr19	38953688	38954253
chr19	39340893	39341588
chr19	39410899	39411764
chr19	39745591	39746304
chr19	39819080	39820027
chr19	39842566	39843254
chr19	39846738	39847468
chr19	40274369	40274871
chr19	40424526	40425150
chr19	41195911	41196477
chr19	41356864	41357382
chr19	41395323	41395896
chr19	42184641	42185673
chr19	42275825	42276430
chr19	44727681	44728226
chr19	45104563	45105116
chr19	45613791	45614358
chr19	45862393	45862939
chr19	45900120	45900639
chr19	46349764	46350315
chr19	46731644	46732601
chr19	49327553	49328112
chr19	49672295	49672860
chr19	50384708	50385417
chr19	51595032	51595932
chr19	51783208	51784666
chr19	55478224	55479227
chr19	57527916	57528420
chr19	57614747	57615297
chr2	3520450	3521318
chr2	7626343	7626863
chr2	7757174	7757913
chr2	7984967	7985763
chr2	9112681	9113249
chr2	9547259	9547767
chr2	10076383	10077213
chr2	10687915	10688801
chr2	11325465	11327572
chr2	11933536	11934192
chr2	15577458	15578039
chr2	16746680	16747931
chr2	20157085	20157617
chr2	20365540	20366371
chr2	20796115	20796646
chr2	23353822	23354830
chr2	25273656	25274316
chr2	25459964	25460895
chr2	25513894	25514479
chr2	25558949	25559608
chr2	28486098	28486702
chr2	29015433	29016421
chr2	29722587	29723567
chr2	30022958	30023561
chr2	33490125	33490829
chr2	33784943	33785700
chr2	36538936	36540298
chr2	36540345	36540853
chr2	36858764	36860313
chr2	37003994	37005395
chr2	37079813	37080890
chr2	37155970	37156490
chr2	37365121	37365747
chr2	37365753	37366257
chr2	37588495	37589096
chr2	37634353	37635325
chr2	37874330	37875363
chr2	38164761	38165284
chr2	38178790	38179745
chr2	38345963	38346487
chr2	38849566	38850114
chr2	39467163	39467812
chr2	39526665	39527267
chr2	39725945	39726571
chr2	39734704	39735215
chr2	43418561	43419064
chr2	44674934	44675471
chr2	45442965	45443627
chr2	45587713	45588406
chr2	46082100	46082824
chr2	46692362	46692902
chr2	46697393	46698050
chr2	46914726	46915314
chr2	46917703	46918476
chr2	53971519	53972027
chr2	54259078	54260992
chr2	54524446	54525125
chr2	55431451	55432077
chr2	55934303	55935038
chr2	57571197	57571730
chr2	57882843	57883397
chr2	58449719	58450427
chr2	62010189	62011246
chr2	62087881	62088625
chr2	64026745	64027406
chr2	64063647	64064524
chr2	64145554	64146312
chr2	64210837	64212150
chr2	64283157	64283790
chr2	64284101	64284608
chr2	64681767	64682485
chr2	64796095	64797320
chr2	64861049	64862355
chr2	64862832	64863671
chr2	64939471	64939980
chr2	65159767	65160312
chr2	65554601	65555444
chr2	66217845	66218425
chr2	68246371	68246978
chr2	68424613	68425152
chr2	69545756	69546274
chr2	69619467	69620280
chr2	69620283	69620827
chr2	70218738	70219305
chr2	71131972	71132557
chr2	71378477	71379172
chr2	73387200	73388162
chr2	73736529	73737209
chr2	74545555	74546690
chr2	74916223	74916986
chr2	75098602	75099667
chr2	75545697	75546235
chr2	80506226	80506738
chr2	84888543	84889137
chr2	88613910	88615338
chr2	88615661	88616300
chr2	95166562	95167221
chr2	95401508	95402029
chr2	96336599	96337112
chr2	97958657	97959170
chr2	99826313	99827608
chr2	100113342	100113992
chr2	100135713	100136487
chr2	100222856	100224858
chr2	101328351	101328905
chr2	101829758	101830320
chr2	109554891	109555472
chr2	109710996	109711881
chr2	111225267	111225779
chr2	112086482	112088018
chr2	112251833	112252862
chr2	112822068	112822866
chr2	113921677	113923037
chr2	113942982	113944332
chr2	119141930	119142485
chr2	120109105	120109866
chr2	120261105	120262562
chr2	121372178	121373037
chr2	121617305	121617895
chr2	131440870	131441696
chr2	134155598	134156137
chr2	134204767	134205822
chr2	134368578	134369157
chr2	134638519	134639066
chr2	135022968	135024142
chr2	138506422	138507112
chr2	143203641	143204279
chr2	143703965	143704615
chr2	144309895	144310898
chr2	144421500	144422181
chr2	148552762	148554184
chr2	149146056	149146600
chr2	149271368	149272047
chr2	150572687	150573387
chr2	154392608	154393227
chr2	156470943	156471770
chr2	157364063	157364893
chr2	159513439	159514259
chr2	159922221	159922790
chr2	160201751	160202851
chr2	161077257	161078098
chr2	162062942	162064274
chr2	165014058	165014851
chr2	165743698	165744703
chr2	165897238	165898647
chr2	170025130	170026225
chr2	170138973	170139512
chr2	170954880	170955452
chr2	171266313	171266858
chr2	171326529	171327282
chr2	171404927	171405705
chr2	171547175	171548034
chr2	172436726	172438442
chr2	173350219	173350833
chr2	173897440	173898451
chr2	173940631	173941326
chr2	174600279	174600865
chr2	177348636	177349253
chr2	178448610	178449127
chr2	178999132	178999953
chr2	179274340	179275607
chr2	182553528	182554137
chr2	184022365	184023049
chr2	189703051	189703923
chr2	190674084	190674651
chr2	190680095	190680630
chr2	190996833	190997480
chr2	191014545	191015589
chr2	191220208	191221051
chr2	191564552	191566232
chr2	191650799	191651757
chr2	191669254	191670130
chr2	191670133	191671012
chr2	196405130	196407092
chr2	196640380	196640964
chr2	196915032	196915712
chr2	197197837	197198420
chr2	197205605	197206186
chr2	197279367	197279956
chr2	197301714	197302397
chr2	198451678	198453959
chr2	199599210	199599787
chr2	201358941	201359511
chr2	201641485	201642084
chr2	202385935	202386676
chr2	202642478	202643475
chr2	203240380	203241659
chr2	203659432	203660254
chr2	203948510	203949203
chr2	206764538	206765136
chr2	207136230	207136753
chr2	207329255	207329941
chr2	208017525	208018092
chr2	208040672	208041392
chr2	210162278	210162837
chr2	212745208	212746412
chr2	213129143	213129892
chr2	213183812	213184498
chr2	213315238	213317012
chr2	213695399	213697395
chr2	214750018	214750548
chr2	215611623	215612198
chr2	215929608	215930372
chr2	216003458	216004447
chr2	216015221	216015926
chr2	216084462	216084969
chr2	218149224	218150050
chr2	218713666	218714251
chr2	218893741	218894487
chr2	219612377	219612880
chr2	221132557	221133190
chr2	222959749	222960561
chr2	223909350	223910024
chr2	224531809	224533256
chr2	224560110	224561238
chr2	224876503	224877349
chr2	224926837	224927535
chr2	225025890	225026825
chr2	226669215	226669729
chr2	227188757	227189482
chr2	229947420	229948016
chr2	230208162	230209720
chr2	231281060	231281936
chr2	231992451	231993231
chr2	232218718	232219309
chr2	233152381	233153082
chr2	233261862	233262818
chr2	233501202	233501874
chr2	233514099	233514706
chr2	240587751	240588781
chr2	242098726	242099544
chr20	291409	292054
chr20	406837	407578
chr20	409091	409627
chr20	1231833	1232721
chr20	1819588	1820393
chr20	1870809	1871390
chr20	1906261	1907012
chr20	2390510	2391179
chr20	2391692	2392234
chr20	2982997	2984103
chr20	2984577	2985133
chr20	4134228	4134919
chr20	4151131	4151908
chr20	5822633	5823275
chr20	6013392	6013989
chr20	9928312	9928989
chr20	13658564	13659162
chr20	13776532	13777583
chr20	14538382	14539020
chr20	14724368	14725501
chr20	17877914	17878554
chr20	19327789	19329306
chr20	19706198	19706862
chr20	19821435	19821938
chr20	20690282	20691395
chr20	31923789	31924580
chr20	32233046	32233783
chr20	32602073	32602846
chr20	33734137	33734704
chr20	33779881	33780401
chr20	33812865	33813545
chr20	34403526	34404168
chr20	34619839	34620420
chr20	35505674	35506311
chr20	36051670	36052365
chr20	36236842	36237422
chr20	37506649	37507551
chr20	37528914	37529587
chr20	38543260	38543998
chr20	38749073	38749803
chr20	38892501	38893008
chr20	39873425	39874083
chr20	39886421	39887232
chr20	40157407	40157995
chr20	41303414	41304453
chr20	41559902	41560658
chr20	42461552	42462670
chr20	44273427	44273941
chr20	44959390	44959947
chr20	46020678	46021422
chr20	46363065	46363971
chr20	46562095	46562719
chr20	47260273	47260900
chr20	48341502	48342574
chr20	48721152	48722136
chr20	48769485	48769992
chr20	48773517	48774159
chr20	48819150	48819688
chr20	48897710	48898227
chr20	49621344	49622068
chr20	49811495	49812173
chr20	50085733	50086259
chr20	50102694	50103230
chr20	50107717	50108336
chr20	50110582	50111144
chr20	50473190	50473767
chr20	51380911	51381502
chr20	51498808	51499329
chr20	53157794	53158532
chr20	53930782	53931319
chr20	53949906	53950729
chr20	56429551	56430106
chr20	57351927	57352488
chr20	57452206	57452715
chr20	58401256	58402166
chr20	58458445	58458956
chr20	58556791	58557688
chr20	62939236	62939828
chr21	14763075	14763705
chr21	15028850	15029663
chr21	25357759	25358300
chr21	25427867	25428522
chr21	25550946	25551471
chr21	29017628	29018592
chr21	29071732	29072359
chr21	31676163	31676700
chr21	31733643	31734162
chr21	33212074	33212607
chr21	34018739	34019334
chr21	34533523	34534180
chr21	34623035	34624138
chr21	34911562	34912164
chr21	36863129	36863639
chr21	37506901	37508287
chr21	37674340	37674875
chr21	39444579	39445082
chr21	42504785	42505440
chr21	42548258	42548759
chr21	43661172	43662059
chr21	46473951	46474490
chr22	16810103	16810610
chr22	24349341	24350420
chr22	25656630	25657204
chr22	26592285	26592890
chr22	31538590	31539375
chr22	31615394	31616018
chr22	31653902	31654565
chr22	33883377	33884080
chr22	35411674	35412353
chr22	35903068	35904348
chr22	37100265	37101110
chr22	37482876	37483381
chr22	38213292	38213800
chr22	39567660	39568183
chr22	39897819	39898437
chr22	40050233	40050760
chr22	40128822	40129517
chr22	40215892	40216472
chr22	40289435	40290144
chr22	40384800	40385783
chr22	40415981	40416493
chr22	40461820	40462325
chr22	42119794	42120345
chr22	42277245	42277749
chr22	42518848	42519404
chr22	42581059	42581618
chr22	43086684	43087192
chr22	46767441	46768182
chr22	48118910	48119507
chr22	50508932	50509831
chr3	2771714	2773315
chr3	4588419	4588989
chr3	4935324	4935890
chr3	4937048	4937721
chr3	9206420	9207002
chr3	9213534	9214117
chr3	9710170	9710747
chr3	9935006	9936099
chr3	10473648	10474529
chr3	10603926	10604428
chr3	14175028	14175601
chr3	14177369	14178114
chr3	14957705	14958288
chr3	15347592	15348150
chr3	16399390	16400544
chr3	16633826	16634341
chr3	16800347	16800902
chr3	17399463	17400213
chr3	17572290	17573975
chr3	17838918	17840602
chr3	22122490	22123128
chr3	25818755	25819623
chr3	25835098	25835635
chr3	27368297	27368908
chr3	29247109	29247908
chr3	30500454	30501314
chr3	31391729	31393038
chr3	31529956	31530572
chr3	31573017	31573988
chr3	31695310	31695890
chr3	32493447	32494257
chr3	32551027	32551746
chr3	33041842	33042371
chr3	33797733	33798277
chr3	37139576	37140318
chr3	37974867	37975547
chr3	39180054	39180693
chr3	39216267	39216871
chr3	39225482	39226290
chr3	39257152	39258246
chr3	42088384	42089916
chr3	45853595	45854283
chr3	46134277	46135981
chr3	46213574	46214472
chr3	47159127	47159695
chr3	47462852	47463419
chr3	47614569	47615354
chr3	48299909	48300448
chr3	48438332	48439241
chr3	50338626	50339263
chr3	51605911	51606457
chr3	51685331	51686193
chr3	52226282	52227094
chr3	52341860	52343641
chr3	52539061	52539638
chr3	52983503	52984190
chr3	53018327	53019022
chr3	53019316	53020053
chr3	53773955	53774461
chr3	55568367	55569065
chr3	56693721	56694291
chr3	56864040	56864690
chr3	57787783	57788341
chr3	58306733	58307345
chr3	58874033	58874921
chr3	59777126	59778180
chr3	60759339	60759913
chr3	61132359	61132965
chr3	63959860	63960684
chr3	67030653	67031245
chr3	72680484	72681321
chr3	72973253	72973764
chr3	73029239	73030691
chr3	73483700	73484368
chr3	98785209	98786955
chr3	98806712	98807266
chr3	99968516	99970010
chr3	100044181	100045173
chr3	101761164	101761866
chr3	102033153	102034481
chr3	102058175	102058798
chr3	103217969	103218478
chr3	104560263	104561488
chr3	104717797	104718414
chr3	105416591	105417483
chr3	105746302	105746868
chr3	105861729	105862763
chr3	106301535	106302374
chr3	111538681	111539301
chr3	112649370	112649996
chr3	112966729	112967267
chr3	113055678	113056543
chr3	113376160	113377329
chr3	113513807	113514337
chr3	113828500	113829140
chr3	114306871	114307781
chr3	115628157	115629330
chr3	115933172	115934068
chr3	118793145	118793672
chr3	119602604	119603449
chr3	120763718	120764283
chr3	120780120	120780636
chr3	121531208	121531747
chr3	122066705	122067358
chr3	122774070	122774875
chr3	123200500	123201455
chr3	124316132	124316818
chr3	125132373	125133222
chr3	126704850	126705366
chr3	127749526	127750194
chr3	128618531	128619209
chr3	129774422	129775162
chr3	134231737	134232254
chr3	134928504	134929072
chr3	134929134	134929919
chr3	134978228	134978859
chr3	137077395	137078511
chr3	140153938	140154453
chr3	140771204	140772473
chr3	140845348	140846776
chr3	141328179	141328974
chr3	141452045	141452739
chr3	142071457	142072152
chr3	143172222	143173092
chr3	143190816	143192944
chr3	143445750	143446513
chr3	144028074	144028857
chr3	149203699	149204410
chr3	149531340	149531885
chr3	150079936	150080614
chr3	152619030	152620240
chr3	152743288	152744036
chr3	153967485	153968074
chr3	155553406	155553997
chr3	156511402	156512289
chr3	156634781	156635461
chr3	156665785	156666551
chr3	156689178	156689883
chr3	156792775	156793321
chr3	157090544	157091266
chr3	159029500	159030107
chr3	160170882	160171499
chr3	160296465	160297085
chr3	160665720	160666646
chr3	161310381	161311165
chr3	165805806	165806590
chr3	169076567	169077157
chr3	169865535	169866358
chr3	170006624	170007361
chr3	170189676	170190362
chr3	170726383	170728737
chr3	171096221	171096724
chr3	171247621	171248717
chr3	171846058	171846577
chr3	171974434	171976342
chr3	177056630	177057483
chr3	177246868	177247370
chr3	177887324	177887972
chr3	179309489	179309996
chr3	179630330	179631352
chr3	180277756	180278596
chr3	182789555	182790171
chr3	182925939	182926565
chr3	184560543	184561297
chr3	186255198	186255803
chr3	186511837	186512391
chr3	186952615	186953727
chr3	187029212	187030248
chr3	187120262	187120919
chr3	187961320	187963101
chr3	188728795	188729376
chr3	189395186	189395847
chr3	190205750	190206448
chr3	191137364	191137873
chr3	191138246	191139482
chr3	191295053	191296254
chr3	191359004	191359641
chr3	194194215	194194801
chr3	194488344	194489152
chr3	195186311	195186838
chr3	195587834	195588990
chr4	4523249	4523825
chr4	5703615	5704644
chr4	6794477	6795034
chr4	9999495	10000043
chr4	10741908	10742502
chr4	11340872	11341534
chr4	11479965	11480863
chr4	13379228	13379875
chr4	14881630	14882649
chr4	15765127	15766003
chr4	15772689	15773421
chr4	16216170	16216910
chr4	25378496	25379911
chr4	25842714	25843509
chr4	26819459	26820043
chr4	26886272	26886961
chr4	26958972	26959620
chr4	26994073	26995031
chr4	33103938	33104440
chr4	36321733	36322314
chr4	39609344	39609846
chr4	40622065	40622599
chr4	40721803	40723171
chr4	41066361	41067136
chr4	47500109	47500747
chr4	47500747	47501255
chr4	47791801	47792454
chr4	48634841	48635533
chr4	48812311	48813160
chr4	52035945	52036718
chr4	52843468	52844151
chr4	53689538	53691063
chr4	54314211	54315179
chr4	70756051	70756806
chr4	72083465	72084253
chr4	72994436	72995110
chr4	76200724	76201459
chr4	76304758	76305295
chr4	77826801	77827692
chr4	78129695	78130310
chr4	78691048	78691761
chr4	80016533	80017386
chr4	80074043	80074659
chr4	80229180	80229841
chr4	80240817	80242247
chr4	80461717	80462847
chr4	81756137	81757272
chr4	82285468	82286061
chr4	85566613	85567583
chr4	85642343	85643203
chr4	86967103	86968128
chr4	87058673	87059651
chr4	88285088	88285817
chr4	88858909	88859794
chr4	90078937	90079637
chr4	97499356	97501154
chr4	101354357	101355404
chr4	102585543	102586501
chr4	102686480	102687875
chr4	104506541	104507506
chr4	104756676	104757188
chr4	105135725	105137167
chr4	105210297	105211453
chr4	105712173	105712985
chr4	106316917	106317609
chr4	108527976	108528809
chr4	112301963	112303562
chr4	112313744	112314319
chr4	112593167	112593765
chr4	113635987	113636496
chr4	113639581	113640776
chr4	114025582	114026683
chr4	114602820	114603596
chr4	114691228	114691832
chr4	114692010	114693172
chr4	115782185	115782882
chr4	118284345	118284868
chr4	118759505	118760153
chr4	118850084	118850972
chr4	119537203	119537794
chr4	121168965	121169571
chr4	121597887	121598434
chr4	121788173	121788909
chr4	122924158	122924762
chr4	123380640	123381509
chr4	127828905	127829895
chr4	138002931	138003487
chr4	139265378	139265899
chr4	142283764	142285803
chr4	144316974	144317620
chr4	145910353	145910896
chr4	145920847	145921688
chr4	146057783	146059778
chr4	146073152	146073993
chr4	146131140	146131882
chr4	146271061	146272158
chr4	146333291	146334285
chr4	146334340	146334853
chr4	152116026	152117289
chr4	152256246	152256978
chr4	152365176	152365798
chr4	152733832	152734615
chr4	152786223	152787154
chr4	153349269	153349917
chr4	153559623	153560292
chr4	154421690	154423008
chr4	154549156	154549878
chr4	155491146	155491823
chr4	158611395	158611914
chr4	159100998	159101615
chr4	161540046	161540983
chr4	161583819	161584780
chr4	165295427	165295973
chr4	166045231	166046066
chr4	168057344	168058557
chr4	169174855	169175797
chr4	169224826	169225937
chr4	169438688	169439309
chr4	171621569	171622207
chr4	173244684	173245208
chr4	173345397	173346073
chr4	176411599	176412971
chr4	176464874	176465752
chr4	184269748	184270625
chr4	185309470	185310312
chr4	185425023	185425546
chr5	14802005	14802667
chr5	32261242	32261762
chr5	36887518	36888061
chr5	40501004	40502681
chr5	40734687	40735477
chr5	40775545	40776522
chr5	41918105	41918886
chr5	43225821	43226570
chr5	43513378	43514023
chr5	44901057	44901751
chr5	50690583	50692279
chr5	50742355	50743344
chr5	50874243	50875112
chr5	54249076	54249950
chr5	54647381	54647958
chr5	56566001	56566534
chr5	56587481	56588259
chr5	58774441	58775124
chr5	60206767	60207427
chr5	61275685	61276287
chr5	61328617	61329252
chr5	62585419	62586130
chr5	64766001	64766663
chr5	65048512	65049183
chr5	65735364	65735929
chr5	66702271	66703056
chr5	68423068	68423602
chr5	68463457	68464666
chr5	68995626	68996224
chr5	69084647	69085284
chr5	73895980	73896673
chr5	74294152	74294736
chr5	74306306	74306846
chr5	75480571	75481288
chr5	76008491	76009138
chr5	76278603	76280169
chr5	76959965	76960545
chr5	77067057	77067942
chr5	77380652	77381388
chr5	77920247	77920762
chr5	78405242	78405763
chr5	80125134	80125786
chr5	81300371	81300992
chr5	81632505	81633107
chr5	84287671	84288452
chr5	87121780	87122699
chr5	89300480	89301027
chr5	90013578	90014111
chr5	90368754	90369562
chr5	90526588	90527090
chr5	91132406	91133111
chr5	91397461	91398134
chr5	95718161	95719313
chr5	95915474	95916336
chr5	96326265	96326784
chr5	96334978	96336185
chr5	96875564	96876137
chr5	96934087	96934592
chr5	97418438	97418966
chr5	97531546	97532376
chr5	99032884	99033479
chr5	100550492	100551200
chr5	100832751	100833266
chr5	107288582	107289215
chr5	107742465	107743411
chr5	107919203	107919973
chr5	108641574	108642371
chr5	108762233	108763151
chr5	108769126	108769775
chr5	109039308	109042267
chr5	109156029	109156967
chr5	109657255	109657864
chr5	110751116	110751885
chr5	110752665	110753313
chr5	111461999	111462504
chr5	112163131	112164115
chr5	112720535	112721131
chr5	116144591	116145517
chr5	119031913	119032513
chr5	119078940	119079703
chr5	119322620	119323327
chr5	119417564	119418091
chr5	119538038	119539025
chr5	122412171	122412930
chr5	122986048	122986861
chr5	123598279	123598943
chr5	124724872	124725417
chr5	126437069	126437902
chr5	126438178	126438988
chr5	127073791	127074490
chr5	127110385	127111263
chr5	131223514	131224758
chr5	131272320	131273147
chr5	131274069	131274806
chr5	131357725	131358228
chr5	131380592	131381213
chr5	131630951	131631647
chr5	131747504	131748158
chr5	131756371	131757629
chr5	132099557	132100498
chr5	132205031	132205638
chr5	132229059	132230362
chr5	132358517	132359078
chr5	132627475	132628564
chr5	132735614	132736175
chr5	132738056	132738631
chr5	134412316	134412819
chr5	134876901	134877606
chr5	136115117	136116089
chr5	137588969	137589629
chr5	137950013	137950523
chr5	138544082	138544618
chr5	139178387	139178892
chr5	139407545	139408192
chr5	140321350	140322289
chr5	141530098	141530694
chr5	141652107	141652882
chr5	141747847	141748352
chr5	143350094	143350978
chr5	143433607	143434324
chr5	143557832	143558420
chr5	143604722	143605236
chr5	143613843	143614765
chr5	145428693	145429632
chr5	146751558	146752310
chr5	147064981	147065782
chr5	151078338	151078854
chr5	151885233	151885987
chr5	152462241	152462852
chr5	153365848	153366359
chr5	154039153	154039660
chr5	154071126	154072074
chr5	154285581	154286260
chr5	156835285	156836070
chr5	157463887	157464782
chr5	157485483	157485991
chr5	157547668	157548425
chr5	157571107	157571822
chr5	158408859	158409734
chr5	158781341	158782376
chr5	158884986	158885493
chr5	160333632	160334434
chr5	160959309	160959874
chr5	161136457	161138296
chr5	163104975	163105916
chr5	167710256	167710905
chr5	168281936	168282650
chr5	168436142	168437310
chr5	169736891	169737410
chr5	170327301	170328022
chr5	173511840	173513154
chr5	173712121	173712715
chr5	177425079	177425702
chr5	177502043	177503082
chr5	180811416	180812223
chr6	3318844	3319432
chr6	3986650	3987585
chr6	5517938	5518533
chr6	7056679	7057469
chr6	7115698	7116534
chr6	7390375	7391069
chr6	7912195	7913430
chr6	8336556	8337200
chr6	11139157	11139755
chr6	11164548	11165148
[truncated: 587 more rows]

## Sheet: LINE-2s with bivalent marks
Chromosome	Start	End	Family	Length	Strand
chr1	9429368	9429880	L2a	260	+
chr1	160473990	160474559	L2a	259	-
chr1	199590368	199591089	L2a	304	-
chr1	214427518	214428370	L2a	303	-
chr1	235989461	235990050	L2a	279	-
chr10	11737660	11738210	L2a	284	+
chr10	109915907	109916464	L2a	295	-
chr11	66107080	66107592	L2a	276	+
chr11	73004331	73005619	L2a	279	+
chr12	50585212	50585838	L2a	314	-
chr12	89755888	89756778	L2a	249	-
chr12	94190545	94191077	L2a	320	+
chr12	112015684	112016222	L2a	303	+
chr13	42495874	42496386	L2a	244	+
chr14	51847982	51848615	L2a	331	+
chr17	50282966	50284663	L2a	342	+
chr18	35030690	35031290	L2a	257	+
chr18	45106714	45107265	L2a	396	+
chr19	36400522	36401941	L2a	334	+
chr2	64862832	64863671	L2a	327	+
chr2	174600279	174600865	L2a	325	+
chr2	198451678	198453959	L2a	369	+
chr2	216015221	216015926	L2a	289	-
chr20	49621344	49622068	L2a	325	+
chr3	153967485	153968074	L2a	310	+
chr3	182925939	182926565	L2a	257	+
chr3	195587834	195588990	L2a	330	-
chr4	112593167	112593765	L2a	332	+
chr4	113635987	113636496	L2a	313	+
chr6	45829878	45830421	L2a	251	+
chr7	92259592	92260399	L2a	266	+
chr7	126451104	126452050	L2a	326	+
chr8	51646424	51646950	L2a	350	-
chr8	64845766	64846370	L2a	297	-
chr8	80982165	80983519	L2a	290	+
chr8	123095905	123096699	L2a	358	+
chr9	125663099	125663644	L2a	271	+
chr1	21488535	21489136	L2b	346	-
chr1	202615846	202616685	L2b	369	+
chr1	212793490	212793998	L2b	328	-
chr10	92284362	92284868	L2b	364	+
chr12	15534660	15535425	L2b	323	-
chr12	106752953	106753560	L2b	370	+
chr12	118175910	118176543	L2b	334	-
chr13	28031457	28032277	L2b	363	-
chr14	91063648	91064350	L2b	332	-
chr18	58113215	58113868	L2b	340	-
chr2	191220208	191221051	L2b	366	-
chr2	208040672	208041392	L2b	336	+
chr3	56864040	56864690	L2b	348	+
chr4	153559623	153560292	L2b	391	+
chr1	226764443	226764950	L2	361	+
chr12	6416717	6417219	L2	405	+
chr12	50531347	50532222	L2	376	-
chr17	8599626	8600980	L2	400	-
chr17	44707371	44708309	L2	304	-
chr3	114306871	114307781	L2	374	-
chr5	54249076	54249950	L2	378	-
chr6	85645277	85645906	L2	327	+
chr6	88534871	88535516	L2	442	-
chr7	17297631	17298140	L2	377	+
chr7	22994661	22995466	L2	288	+
chr7	116683424	116684312	L2	391	+
chr7	121178633	121179345	L2	405	-
chr1	149898749	149899321	L2c	338	+
chr11	74755454	74756102	L2c	331	-
chr14	65242817	65244682	L2c	350	-
chr15	61857144	61857854	L2c	365	-
chr17	16000659	16001623	L2c	347	+
chr17	67034125	67034821	L2c	381	+
chr2	11933536	11934192	L2c	376	-
chr2	190996833	190997480	L2c	343	+
chr20	38892501	38893008	L2c	301	-
chr3	143172222	143173092	L2c	392	+
chr4	70756051	70756806	L2c	406	+
chr7	141563293	141563891	L2c	415	+
chr8	127195424	127196204	L2d2	387	-
chr11	47864019	47864528	L2d	403	+
