# Supplementary material for: An intronic LINE-1 regulates IFNAR1 expression in human immune cells
Source: Mob DNA. 2023 Nov 30;14:20. doi: 10.1186/s13100-023-00308-3 (PMC10688052; doi:10.1186/s13100-023-00308-3)
Supplement: Supplementary file 4 — Additional file 4: Supplemental Table 3. Genes Proximal to Epigenetically Marked Genes in Primary Naive B Cells. Lists of genes with potential cis interaction with epigenetically marked LINE-1s in naive B cells [28], according to GREAT analysis [85, 86]. [file 13100_2023_308_MOESM4_ESM.xlsx]

## Sheet: Proximal to bivalent L1s
Rank	Desc	HyperP
1	SP100	4.38464e-29
2	CAB39	4.46821e-24
3	ANGPTL1	1.37838e-19
4	SLAMF6	1.11907e-16
5	FCHSD2	1.78251e-16
6	RALGPS2	1.45929e-15
7	ATG16L2	4.38735e-15
8	BTLA	3.47747e-13
9	MAPK10	4.24328e-13
10	IL21R	3.61682e-11
11	ARHGAP24	5.31452e-11
12	VANGL2	7.50582e-11
13	CD200	1.04763e-10
14	CCR7	1.41418e-10
15	CLEC2D	1.93708e-10
16	GTF3C1	2.585e-10
17	ST6GAL1	1.11541e-09
18	SMARCE1	2.39221e-09
19	CLECL1	3.40141e-09
20	SP140L	5.96357e-09
21	MTFR1	8.44693e-09
22	RPL39L	2.85216e-08
23	BLK	3.52082e-08
24	DPF1	1.11782e-07
25	ZCCHC7	1.24431e-07
26	REV1	1.53012e-07
27	PDE7A	1.95907e-07
28	C2orf40	2.59302e-07
29	CD84	2.8212e-07
29	CCR6	2.8212e-07
31	AFF3	3.29977e-07
32	SIPA1L3	3.6788e-07
32	FGFR1OP	3.6788e-07
34	CDYL	3.75389e-07
35	TNFRSF13B	8.58844e-07
36	CCDC69	1.56272e-06
36	ANXA6	1.56272e-06
38	ZNF365	1.70919e-06
39	OSBPL10	1.87124e-06
40	GRHPR	2.25254e-06
41	DGKD	2.63679e-06
42	ZNF624	2.6441e-06
43	NCK2	3.11441e-06
44	FCRL2	3.54827e-06
45	CD53	3.64802e-06
46	USP40	5.32671e-06
47	STT3B	6.91714e-06
48	ADAM28	1.39264e-05
49	RPAP3	1.5618e-05
49	AMIGO2	1.5618e-05
51	ADO	1.61168e-05
52	ZNF644	1.74656e-05
53	USP6NL	1.77195e-05
54	KCNA3	2.75456e-05
55	HLA-DQA1	2.95629e-05
55	SP140	2.95629e-05
57	TAS2R30	3.53812e-05
58	KIF16B	4.09518e-05
59	MTF2	4.19035e-05
60	SNX24	4.91672e-05
61	GLYATL1P3	5.72093e-05
61	FAM20B	5.72093e-05
63	RRAS2	5.83864e-05
63	LCLAT1	5.83864e-05
65	DTNBP1	6.24559e-05
66	DDX24	7.57585e-05
66	KRTAP10-9	7.57585e-05
68	CD55	8.59681e-05
68	AKAP13	8.59681e-05
70	PWP1	8.63693e-05
71	ADAMDEC1	9.78863e-05
72	CR2	0.00011036
73	JARID2	0.000115329
74	RPP40	0.000121974
75	OTUB2	0.000125965
75	TUBB2A	0.000125965
75	TUBB2B	0.000125965
78	BARHL2	0.000139387
79	SPON1	0.000143573
79	P2RY1	0.000143573
81	C1GALT1	0.000159425
81	MAP3K1	0.000159425
83	RABGAP1L	0.000176505
84	MTMR10	0.000188278
84	HERC3	0.000188278
86	SLC35A5	0.0001885
86	KRTAP10-8	0.0001885
88	IL6ST	0.000224933
89	GLYATL1	0.00022732
89	ANKRD44	0.00022732
91	PRDM4	0.000263274
91	MX1	0.000263274
93	SLC39A8	0.000270033
94	TMED5	0.000320311
95	DENND5B	0.000350201
95	FCRL1	0.000350201
95	CASP7	0.000350201
98	MEF2A	0.000364029
99	SUSD1	0.000374754
99	SNX2	0.000374754
101	ASCL1	0.000394692
101	MBNL1	0.000394692
103	RIPOR2	0.000404066
104	DTX1	0.000449193
104	TLR6	0.000449193
106	TRPM1	0.000535932
106	APC	0.000535932
108	LY9	0.000560162
108	TLR1	0.000560162
110	PGAP1	0.000572693
111	STAB2	0.000576213
112	BBS10	0.000611028
113	SLC30A7	0.000683023
113	POC1B-GALNT4	0.000683023
113	OR6V1	0.000683023
113	SORBS3	0.000683023
117	IRF2	0.000735738
117	KIF5C	0.000735738
119	KLHL25	0.00078063
119	OSBPL8	0.00078063
119	USP15	0.00078063
119	COL28A1	0.00078063
123	LYSMD4	0.000784274
124	OAS2	0.000817689
124	LDHAL6B	0.000817689
124	IL4R	0.000817689
124	PPP3CC	0.000817689
124	IQCB1	0.000817689
124	CD244	0.000817689
124	TMEM154	0.000817689
124	HLA-DRB1	0.000817689
132	CARMIL1	0.000827227
133	TANK	0.000836844
134	CLASP2	0.000925635
135	TMA16	0.000949351
136	MAP3K9	0.000964075
136	MALT1	0.000964075
136	CER1	0.000964075
136	GSTK1	0.000964075
140	PCMTD1	0.000977495
141	SULF2	0.00108665
142	SOX30	0.0011221
143	MON2	0.00114399
143	NAP1L5	0.00114399
143	ZAP70	0.00114399
146	ROCK1	0.0012032
147	SENP7	0.00126432
147	2023-03-08	0.00126432
149	RAD52	0.00129167
149	ESRP2	0.00129167
149	FAM60A	0.00129167
149	TAS2R40	0.00129167
149	BIRC2	0.00129167
154	EPC2	0.00138818
155	TMEM131	0.00145925
156	NFATC3	0.0014727
156	WNK1	0.0014727
156	CD302	0.0014727
156	OXNAD1	0.0014727
156	PLEKHS1	0.0014727
161	XXYLT1	0.00152818
162	BANK1	0.00154753
163	PIP	0.00166512
163	TMEM97	0.00166512
163	HLA-DPB1	0.00166512
163	PARP15	0.00166512
167	TMEM123	0.00186884
167	IFI16	0.00186884
167	PLAC8	0.00186884
170	NTNG1	0.0019033
170	IFNG	0.0019033
172	POU5F2	0.00206797
173	WNK2	0.00208377
173	ECHDC3	0.00208377
173	FAM167A	0.00208377
173	DDIAS	0.00208377
173	AIM2	0.00208377
173	SLC6A16	0.00208377
173	TRPM4	0.00208377
173	PRSS45	0.00208377
181	SKOR2	0.00215352
182	WDR27	0.00224123
183	BLVRA	0.00230984
183	PRSS50	0.00230984
183	HLA-DOA	0.00230984
186	DNAH11	0.00233113
186	UBE2E1	0.00233113
188	BCL10	0.00254696
189	TBC1D15	0.00279505
189	TBXAS1	0.00279505
189	RAB30	0.00279505
192	EPB41L4A	0.00281405
193	RNLS	0.00302313
193	KLLN	0.00302313
195	AAED1	0.00305403
195	COA1	0.00305403
195	CCDC80	0.00305403
195	RAB33B	0.00305403
199	UGGT2	0.00313116
200	ATP6V1G3	0.00330478
200	2023-03-01	0.00330478
202	H3F3C	0.00332381
202	PTBP3	0.00332381
202	ENTPD1	0.00332381
202	ENSG00000248767	0.00332381
202	ACAP2	0.00332381
202	NEMP2	0.00332381
208	SLC22A31	0.00356335
208	LINGO3	0.00356335
208	LSM7	0.00356335
208	TMEM119	0.00356335
208	CEP250	0.00356335
208	SLC35E2	0.00356335
208	C20orf173	0.00356335
208	FGD2	0.00356335
216	VAV3	0.00358681
217	TAS2R42	0.00360433
217	ABHD17B	0.00360433
217	TPD52	0.00360433
217	NCR2	0.00360433
221	DNAJC3	0.00370669
221	SAMSN1	0.00370669
221	CAPN13	0.00370669
224	CDCA7L	0.003829
224	ECI2	0.003829
226	PRKCB	0.00389549
226	ACTRT2	0.00389549
226	RCBTB2	0.00389549
226	MMEL1	0.00389549
230	SLC38A2	0.00395373
231	MED6	0.00419723
231	ASF1A	0.00419723
231	CACNG3	0.00419723
231	CEP63	0.00419723
231	GOLGB1	0.00419723
231	TREM1	0.00419723
237	UTRN	0.00421056
238	STAG1	0.00434267
239	PCCB	0.00447728
240	GATA4	0.00450945
240	MBP	0.00450945
240	AHRR	0.00450945
243	DYRK2	0.00461439
244	DDAH1	0.00483208
244	LRMP	0.00483208
244	DPH5	0.00483208
244	HSD17B4	0.00483208
244	HK2	0.00483208
244	PARP14	0.00483208
244	EXOC3	0.00483208
251	HS2ST1	0.00516505
251	EHMT1	0.00516505
251	PDGFA	0.00516505
254	PHTF2	0.00533791
254	IMPG2	0.00533791
256	BCL11A	0.0054903
257	2023-09-07	0.00550828
257	TMPRSS2	0.00550828
257	RNASEL	0.00550828
260	SLC38A4	0.00580285
261	ALPK2	0.00586169
261	PDSS1	0.00586169
263	SLC39A10	0.00597976
264	HUS1B	0.00622519
264	NLK	0.00622519
264	ZFAND4	0.00622519
264	MYH15	0.00622519
264	2023-03-07	0.00622519
264	RFTN1	0.00622519
270	REV3L	0.00659873
270	ANKRD1	0.00659873
270	COL19A1	0.00659873
270	PARP12	0.00659873
270	HHLA2	0.00659873
270	PFN4	0.00659873
270	MANBA	0.00659873
277	PKIB	0.00698221
277	RGSL1	0.00698221
279	LCN6	0.00711402
279	ASMTL	0.00711402
279	SH3BP2	0.00711402
279	ENSG00000268861	0.00711402
279	CD300C	0.00711402
279	ZNF613	0.00711402
279	ZNF350	0.00711402
279	ZNF135	0.00711402
279	TANGO2	0.00711402
288	PAX5	0.00737557
289	RBMS1	0.00771092
290	RCL1	0.00777873
290	FABP7	0.00777873
292	MFSD4B	0.00819161
293	CTDP1	0.00861414
293	TRIM44	0.00861414
293	ZDHHC14	0.00861414
296	FAM172A	0.00888964
296	NRIP1	0.00888964
298	SLFN5	0.00904625
298	TPH2	0.00904625
298	ENSG00000270099	0.00904625
298	SNX10	0.00904625
302	RGS6	0.00909574
303	CHST11	0.00948786
303	C9orf129	0.00948786
305	TLE4	0.00952092
306	CEP85L	0.0099389
306	APBB1IP	0.0099389
308	P2RY8	0.010652
308	CD300LD	0.010652
308	LSM1	0.010652
308	DEFB135	0.010652
308	MYD88	0.010652
308	KRTAP10-2	0.010652
314	COL9A1	0.010869
315	MRPL39	0.0113107
316	SLFN11	0.0113479
317	EEPD1	0.0118359
318	ZNF510	0.012333
318	NOBOX	0.012333
318	PRPS1L1	0.012333
318	KY	0.012333
322	ATP2B1	0.0125244
322	LYPLAL1	0.0125244
324	ZNF236	0.0128391
324	RNF13	0.0128391
324	RTKN2	0.0128391
327	GPR52	0.0130299
328	SPATA31D1	0.013287
329	GJA10	0.0133542
329	SLC9C1	0.0133542
331	LARP4B	0.0138781
331	USP12	0.0138781
331	ERMP1	0.0138781
331	LMBR1	0.0138781
331	ICA1L	0.0138781
331	FCRL3	0.0138781
337	OR2B11	0.0141775
337	DDHD2	0.0141775
337	C11orf54	0.0141775
337	ZNF317	0.0141775
337	IFT22	0.0141775
337	CBFA2T3	0.0141775
337	NR2C1	0.0141775
337	TP53I3	0.0141775
337	WFDC10B	0.0141775
337	FIS1	0.0141775
337	DDX27	0.0141775
337	ZSCAN18	0.0141775
337	HEPACAM2	0.0141775
337	TBCK	0.0141775
337	ADNP	0.0141775
352	SLC41A2	0.0144108
352	ZDHHC21	0.0144108
352	ARHGAP26	0.0144108
355	PREX1	0.0149522
356	CEP83	0.0155022
357	MCTP2	0.0155152
358	RRAGB	0.0160167
358	SDK1	0.0160167
360	EMP1	0.0160609
360	SKAP2	0.0160609
360	PRDX6	0.0160609
363	SNX9	0.016628
364	NADK	0.0176904
364	RNF141	0.0176904
364	SRSF5	0.0176904
364	GCSAML	0.0176904
364	ENSG00000263264	0.0176904
364	ARID4B	0.0176904
364	GADD45B	0.0176904
364	DFFB	0.0176904
364	GNG7	0.0176904
364	IFNGR2	0.0176904
364	BCAS4	0.0176904
364	SAMD9L	0.0176904
364	DGCR8	0.0176904
364	PIGF	0.0176904
364	THG1L	0.0176904
364	COPS4	0.0176904
364	SNX3	0.0176904
364	G3BP1	0.0176904
382	SMAP1	0.0177876
383	FZD1	0.0177942
384	PCGF5	0.0183799
385	RNASEH2B	0.0187225
385	NR5A2	0.0187225
387	ST18	0.0189805
388	RIC1	0.0195892
388	KLF3	0.0195892
390	HTR7	0.0196771
391	ENPP6	0.0202061
391	CCDC141	0.0202061
393	CERS6	0.020831
394	TRAFD1	0.0211907
394	ASB2	0.0211907
394	TCTN1	0.0211907
394	SAXO2	0.0211907
394	HVCN1	0.0211907
394	SELPLG	0.0211907
394	LSR	0.0211907
394	EPS15L1	0.0211907
394	OR7D2	0.0211907
394	CLUH	0.0211907
394	ZNF121	0.0211907
394	ATG3	0.0211907
394	IFNAR1	0.0211907
394	PARD6B	0.0211907
394	TMBIM4	0.0211907
394	C7orf49	0.0211907
394	PSMG3	0.0211907
394	IL19	0.0211907
394	P2RY2	0.0211907
394	SH3BP5L	0.0211907
394	RASSF4	0.0211907
394	RBM34	0.0211907
416	THBS2	0.0213268
416	DTWD2	0.0213268
418	FAM117B	0.0214638
419	LDLRAD3	0.0221046
419	FBXW7	0.0221046
419	CDKN2B	0.0221046
422	KIF20B	0.0226995
423	SLC38A1	0.0227533
423	NR1I2	0.0227533
425	BACH2	0.0234097
425	DNAH7	0.0234097
427	KTN1	0.0240739
427	CHD7	0.0240739
429	CCL18	0.0246786
429	PAFAH1B1	0.0246786
429	DLX3	0.0246786
429	IER3IP1	0.0246786
429	ZNF426	0.0246786
429	OR2M2	0.0246786
429	ZNF432	0.0246786
429	AIDA	0.0246786
429	UBIAD1	0.0246786
429	ZNF841	0.0246786
429	PIM1	0.0246786
429	SERPINB9	0.0246786
441	TNFSF4	0.0247457
442	COMMD10	0.0254252
443	KLF12	0.0255857
444	RASEF	0.0259597
445	C1orf174	0.0261122
446	SDCCAG8	0.0268066
447	DCLRE1C	0.0281541
447	SETD7	0.0281541
447	TMEM248	0.0281541
447	CLEC2B	0.0281541
447	ARHGAP17	0.0281541
447	ITGA3	0.0281541
447	CCL23	0.0281541
447	ACSF3	0.0281541
447	IL20	0.0281541
447	PAPOLG	0.0281541
447	RHOQ	0.0281541
447	SLAMF7	0.0281541
447	ANKAR	0.0281541
447	OSGEPL1	0.0281541
447	TLR10	0.0281541
447	ATP6V1A	0.0281541
447	KRTAP10-1	0.0281541
447	ZNFX1	0.0281541
465	CYB561	0.0282177
466	JAK2	0.0289342
466	RPA3	0.0289342
468	NUBPL	0.0303889
469	SMAD2	0.0311269
469	ICA1	0.0311269
471	AAGAB	0.0316172
471	PATL2	0.0316172
471	NUP88	0.0316172
471	ZNF540	0.0316172
471	RPL21	0.0316172
471	SLC39A6	0.0316172
471	KCNJ4	0.0316172
471	TCTN3	0.0316172
471	TRIM59	0.0316172
471	HMGA1	0.0316172
471	ADIPOQ	0.0316172
471	CHML	0.0316172
471	AKNA	0.0316172
484	RPRD1A	0.031872
485	PDCD6IP	0.0319198
486	DPF3	0.032624
487	SCAF11	0.033383
487	SNURF	0.033383
487	STC1	0.033383
490	GSK3B	0.0341489
490	CLNK	0.0341489
492	TM7SF3	0.035068
492	FGFR1OP2	0.035068
492	GPR18	0.035068
492	ART4	0.035068
492	ADGRG5	0.035068
492	ADGRG1	0.035068
492	NRGN	0.035068
492	CCNB2	0.035068
492	TMEM53	0.035068
MaxAnnotCount	MinAnnotCount
1000	1

## Sheet: Proximal to enhancer-only L1s
Rank	Desc	HyperP
1	GJA10	5.47332e-36
2	BACH2	1.77353e-33
3	ATG16L2	4.10046e-33
4	FCHSD2	1.85382e-31
5	TMEM131	5.19272e-30
6	SP100	4.25675e-26
7	ZAP70	2.35562e-25
8	ZCCHC7	6.65653e-25
9	GRHPR	1.7983e-24
10	FBXL22	5.04989e-23
11	TNRC6B	4.33059e-22
12	MYCBP2	1.59569e-21
13	AKAP13	4.82423e-21
14	REV1	1.13815e-20
15	RALGPS2	1.61122e-20
16	GORASP2	1.7945e-20
17	WNT11	4.74831e-20
18	ANKRD44	8.15438e-20
19	PPP3R1	9.22918e-20
19	PNO1	9.22918e-20
21	TLK1	1.54033e-19
22	FCRL2	1.57826e-19
23	KCNS1	2.41147e-19
23	STK4	2.41147e-19
25	SRPK2	2.45992e-19
26	CDC42SE2	3.46955e-19
27	FBXL3	6.58188e-19
28	USP6NL	1.38334e-18
29	FCRL3	1.93925e-18
30	UVRAG	2.3699e-18
31	AFF3	5.90627e-18
32	GRAP2	7.20764e-18
33	HLA-DMB	1.83454e-17
34	RNLS	2.96039e-17
34	KLLN	2.96039e-17
36	PRKCB	3.07245e-17
37	CACNG3	6.73137e-17
38	PGAP1	9.76981e-17
39	COA1	1.22268e-16
40	PACS1	1.41174e-16
41	NFATC3	3.9515e-16
42	WDFY4	5.46557e-16
43	KIF5C	5.90818e-16
44	KLC2	1.33452e-15
45	GDI2	2.89172e-15
46	SP140L	3.05018e-15
47	ATG16L1	3.27993e-15
47	INPP5D	3.27993e-15
49	KAT6B	4.67438e-15
50	ALOX5	7.75681e-15
51	STRBP	9.8982e-15
52	PSMB9	1.01121e-14
53	ESRP2	1.05651e-14
54	MEF2A	1.28379e-14
55	GRK3	1.70579e-14
56	CAB39	1.80679e-14
57	TPD52	2.56459e-14
58	SLC39A8	2.5688e-14
59	LYN	3.29389e-14
60	RERE	4.99572e-14
61	ANGPTL1	6.65261e-14
62	ADAM19	8.09821e-14
63	FAM208B	9.09276e-14
64	HERC1	9.39927e-14
65	PIK3AP1	1.19956e-13
66	ADK	1.7137e-13
67	CD47	2.07367e-13
67	IRF2	2.07367e-13
69	CLEC2D	2.44329e-13
70	CHRNA2	3.88089e-13
70	PTK2B	3.88089e-13
72	TNFAIP8	5.17691e-13
73	ECHDC3	5.2713e-13
73	ARHGAP25	5.2713e-13
75	NSMCE1	5.69473e-13
76	FBXW11	8.68398e-13
77	MPRIP	1.1413e-12
78	PCNX1	1.64278e-12
79	MSH6	2.22036e-12
80	DGKD	2.82884e-12
81	RAPGEF6	2.84036e-12
82	CCM2	3.40562e-12
83	CLECL1	4.96626e-12
84	SLC45A1	5.59444e-12
85	PLD6	7.03397e-12
86	NCK1	8.49757e-12
87	LHPP	1.08893e-11
87	PLAC8	1.08893e-11
87	RPS20	1.08893e-11
90	LRRC18	1.2124e-11
91	SCYL1	1.3819e-11
91	FRMD8	1.3819e-11
93	ACAP2	1.5285e-11
94	ATP6V1G3	1.57575e-11
95	GPR18	1.66032e-11
96	DDIAS	2.24029e-11
97	VAV3	2.34821e-11
98	PDSS1	3.22349e-11
98	RBM33	3.22349e-11
98	GNA12	3.22349e-11
98	USP40	3.22349e-11
102	RIPOR2	3.99766e-11
103	BANK1	4.92086e-11
104	MS4A1	5.93599e-11
104	KMO	5.93599e-11
106	KLHL25	6.86667e-11
106	ICA1L	6.86667e-11
108	FAM53B	8.12366e-11
108	TEX35	8.12366e-11
110	SIPA1L1	8.44956e-11
111	TMEM60	1.07836e-10
111	ADD1	1.07836e-10
113	CGNL1	1.42155e-10
114	EP400	1.45142e-10
114	RAB30	1.45142e-10
116	RSBN1L	1.73639e-10
116	RPL32	1.73639e-10
118	FAM117B	1.81695e-10
119	MYO18B	2.13791e-10
120	SHOC2	2.32045e-10
121	ELK3	2.50253e-10
122	MKLN1	2.82725e-10
123	FNDC9	2.86204e-10
124	C2orf40	3.30391e-10
125	ST14	4.18087e-10
125	ENTPD1	4.18087e-10
127	TCL1A	4.20939e-10
128	FOXJ3	4.32241e-10
129	RCSD1	4.40207e-10
130	NACAD	4.73341e-10
130	EAF2	4.73341e-10
132	GPI	4.92014e-10
133	BTBD9	5.55716e-10
134	GUCA2A	6.41768e-10
135	SEMA4D	6.79082e-10
135	SLC15A2	6.79082e-10
135	ADAMDEC1	6.79082e-10
138	BTLA	7.79622e-10
138	EML4	7.79622e-10
140	ZNRF2	8.91182e-10
141	IQSEC1	9.37979e-10
142	SOX30	1.00155e-09
142	SUSD3	1.00155e-09
142	NCOA3	1.00155e-09
145	PLCG2	1.21548e-09
146	RPL5	1.38177e-09
147	CDNF	1.64252e-09
148	MRPS28	1.9198e-09
149	COQ2	2.09271e-09
149	APOA1	2.09271e-09
149	CREBRF	2.09271e-09
152	MPLKIP	2.35717e-09
152	AMZ1	2.35717e-09
152	CD200	2.35717e-09
152	STX7	2.35717e-09
156	ZAR1	2.52355e-09
157	NOD1	2.69369e-09
158	CCND3	3.36119e-09
158	MFSD10	3.36119e-09
158	PXK	3.36119e-09
161	LYSMD4	3.5892e-09
162	RNASEH2B	3.67772e-09
163	MOXD1	3.71556e-09
164	DMXL1	3.75383e-09
164	FRYL	3.75383e-09
166	KMT2E	3.76916e-09
167	DDX51	3.88857e-09
167	GPR183	3.88857e-09
169	SETX	4.0812e-09
170	SLC12A6	4.12854e-09
170	ARMS2	4.12854e-09
170	EMC4	4.12854e-09
173	EHMT1	5.48764e-09
174	NTNG1	5.61102e-09
175	TMEM242	6.22749e-09
176	SUSD1	6.95197e-09
177	EPC2	7.39875e-09
178	SIK3	7.517e-09
178	CMTM6	7.517e-09
180	2023-03-08	8.16268e-09
181	FRMD4A	8.34732e-09
182	DMAC2	9.66541e-09
182	TRAK2	9.66541e-09
184	CDK17	9.71313e-09
185	TMEM170B	1.0829e-08
186	JMJD1C	1.11919e-08
187	KCNRG	1.23595e-08
188	TNFRSF10A	1.31212e-08
189	PIKFYVE	1.31939e-08
189	CEACAM21	1.31939e-08
191	ARHGAP26	1.37964e-08
192	FAM159A	1.75158e-08
193	XXYLT1	1.90103e-08
194	PDHB	2.04282e-08
195	PARP12	2.1608e-08
196	BLK	2.2058e-08
196	FAM69A	2.2058e-08
196	TRRAP	2.2058e-08
196	SERTAD2	2.2058e-08
200	CD69	2.22224e-08
200	NOL7	2.22224e-08
202	FBXW7	2.32388e-08
203	ERP44	2.94833e-08
203	MELK	2.94833e-08
205	BMP2K	3.22547e-08
205	TOP3B	3.22547e-08
207	NEDD9	3.60398e-08
208	TRAF3	3.61161e-08
209	MCAM	3.8417e-08
209	AP1M1	3.8417e-08
209	CHML	3.8417e-08
209	CBL	3.8417e-08
209	LYRM7	3.8417e-08
214	KCNMB4	3.97871e-08
214	PAX5	3.97871e-08
214	PDE7A	3.97871e-08
217	TCF12	4.24023e-08
218	OSBPL10	4.25956e-08
219	GATA4	4.63378e-08
220	AHSA2	5.31396e-08
220	ANKRD12	5.31396e-08
222	FUT8	5.41437e-08
223	NTNG2	5.68909e-08
224	LCLAT1	6.45756e-08
225	KLF2	7.28965e-08
225	ANKRD11	7.28965e-08
227	CASP4	8.30305e-08
228	PIP5K1B	8.71779e-08
229	LCOR	9.12204e-08
229	EMILIN2	9.12204e-08
231	REL	9.3734e-08
232	TCTN1	1.02635e-07
232	RPL26L1	1.02635e-07
232	ATP6V0E1	1.02635e-07
235	MAPK10	1.10405e-07
236	CCDC141	1.16664e-07
237	MAP3K2	1.2642e-07
237	ZNF778	1.2642e-07
239	ANGPT2	1.30351e-07
240	CRB2	1.4248e-07
241	STX17	1.54331e-07
242	ATF7IP	1.69637e-07
243	H3F3C	1.90671e-07
243	TM9SF2	1.90671e-07
243	NIPAL4	1.90671e-07
243	SLAMF6	1.90671e-07
243	SPON2	1.90671e-07
248	PDE8A	1.97426e-07
249	C6orf106	2.01261e-07
250	METTL21A	2.09651e-07
251	HMBOX1	2.27829e-07
251	CUL3	2.27829e-07
251	SMURF1	2.27829e-07
254	NR3C1	2.30661e-07
255	IL1R2	2.50734e-07
256	KLRF1	2.73436e-07
257	USP34	3.02069e-07
258	GALNT2	3.05071e-07
259	BHLHE40	3.16261e-07
260	SSH2	3.3467e-07
261	POMT2	3.50819e-07
261	TMED8	3.50819e-07
261	AP4S1	3.50819e-07
261	SERPINB9	3.50819e-07
261	DNTT	3.50819e-07
261	MICAL3	3.50819e-07
261	TAF8	3.50819e-07
268	RBMY1B	3.58748e-07
269	CR2	3.85159e-07
270	IL4R	3.92856e-07
270	USP3	3.92856e-07
270	FAM83D	3.92856e-07
270	CNTRL	3.92856e-07
274	LSM6	3.97751e-07
274	VPREB1	3.97751e-07
276	JARID2	4.79423e-07
277	CDK13	4.93593e-07
278	BLNK	5.16931e-07
278	GLDC	5.16931e-07
278	SACM1L	5.16931e-07
278	AGFG1	5.16931e-07
278	RANBP9	5.16931e-07
283	SDR42E1	5.3375e-07
284	CD83	5.63769e-07
285	ROCK1	5.77591e-07
286	DENND2D	6.23502e-07
286	DRAM2	6.23502e-07
286	ZFP91-CNTF	6.23502e-07
286	MITD1	6.23502e-07
290	DCUN1D1	6.63859e-07
291	MAD1L1	6.91856e-07
292	DARS	7.12079e-07
293	RTKN2	7.52415e-07
294	VANGL2	7.75831e-07
294	CORO6	7.75831e-07
294	STRA8	7.75831e-07
294	TRAK1	7.75831e-07
294	FAM207A	7.75831e-07
294	SLC1A4	7.75831e-07
294	BMP10	7.75831e-07
301	PDGFD	7.88397e-07
302	FCRL1	9.1365e-07
302	ENSG00000282804	9.1365e-07
302	SETD9	9.1365e-07
302	MCM6	9.1365e-07
302	BID	9.1365e-07
302	ADSL	9.1365e-07
308	SMCHD1	9.81368e-07
308	TRAF5	9.81368e-07
310	GALNT1	1.10735e-06
311	USP15	1.12265e-06
311	COL28A1	1.12265e-06
313	ZFAND3	1.13367e-06
313	LPIN1	1.13367e-06
315	DYNC1H1	1.1353e-06
316	DENND3	1.21625e-06
316	LGMN	1.21625e-06
318	CMTM7	1.30506e-06
319	ENSG00000270099	1.35215e-06
320	PLEKHA1	1.62442e-06
320	IFT57	1.62442e-06
320	COX7A2L	1.62442e-06
323	ANK2	1.64264e-06
324	EIF3J	1.97848e-06
324	PPP1R16B	1.97848e-06
324	MGA	1.97848e-06
324	FGD3	1.97848e-06
324	CYFIP2	1.97848e-06
329	ERGIC1	2.00769e-06
329	STK10	2.00769e-06
329	NUP88	2.00769e-06
329	SAMD7	2.00769e-06
329	PTTG1IP	2.00769e-06
334	SLC25A26	2.09583e-06
335	FAM49B	2.23056e-06
335	IL6	2.23056e-06
337	CAMK2D	2.3608e-06
338	ITPR1	2.58424e-06
339	ELFN1	2.58433e-06
340	UBE2O	3.04745e-06
340	COA7	3.04745e-06
340	SART3	3.04745e-06
343	MCMBP	3.08972e-06
343	FAM214A	3.08972e-06
343	MAPKBP1	3.08972e-06
343	INPP5F	3.08972e-06
343	SLC22A5	3.08972e-06
343	SPDEF	3.08972e-06
343	SUMO4	3.08972e-06
350	UBAC2	3.1376e-06
350	ERMN	3.1376e-06
350	BLOC1S5-TXNDC5	3.1376e-06
353	SULF2	3.3375e-06
354	FCRL4	3.662e-06
354	ALS2CR12	3.662e-06
356	MAP4K4	3.86022e-06
357	RAB14	3.92165e-06
357	CCR9	3.92165e-06
357	CASP10	3.92165e-06
357	FAM212B	3.92165e-06
357	2023-09-02	3.92165e-06
362	MON2	3.94541e-06
363	IL13RA1	4.25145e-06
363	INPP5A	4.25145e-06
363	RD3	4.25145e-06
363	RPS6KA5	4.25145e-06
363	BIRC6	4.25145e-06
363	ERCC3	4.25145e-06
363	C2orf83	4.25145e-06
370	EVL	4.62957e-06
371	PGBD5	4.64704e-06
372	WASHC4	4.66066e-06
372	SP140	4.66066e-06
374	SCFD1	4.67913e-06
375	DTNBP1	5.45422e-06
375	SENP7	5.45422e-06
377	EML6	5.6426e-06
378	ADGRF2	5.67587e-06
378	RNF182	5.67587e-06
380	RIC1	6.37995e-06
381	DOCK8	6.82366e-06
381	CNOT4	6.82366e-06
381	IFI16	6.82366e-06
381	TIAM2	6.82366e-06
385	RABEP1	7.02197e-06
385	NUMB	7.02197e-06
385	NUDT3	7.02197e-06
385	ZC3H12D	7.02197e-06
389	SMAD3	7.22335e-06
390	PHLPP1	7.43846e-06
390	ENPP6	7.43846e-06
392	C1GALT1	8.01664e-06
393	DUSP22	8.08729e-06
393	IGLL5	8.08729e-06
395	NCOA2	8.92342e-06
395	STK17B	8.92342e-06
397	NLRC5	8.93707e-06
397	AKAP8	8.93707e-06
397	HVCN1	8.93707e-06
397	SPHK1	8.93707e-06
397	IKZF3	8.93707e-06
397	LAPTM5	8.93707e-06
397	CHMP7	8.93707e-06
397	ARL8B	8.93707e-06
397	USP20	8.93707e-06
406	BCL2	9.61611e-06
407	SOCS5	9.72458e-06
408	MRPS27	9.73446e-06
409	ARHGAP24	9.8446e-06
410	CD55	1.15733e-05
411	SPDYA	1.1757e-05
411	SMIM29	1.1757e-05
411	CLIC4	1.1757e-05
411	LAMTOR3	1.1757e-05
411	GPR160	1.1757e-05
416	RNF4	1.25065e-05
416	CD1A	1.25065e-05
418	ADAM10	1.3348e-05
419	CHMP6	1.34241e-05
419	TAB2	1.34241e-05
421	IRF1	1.35739e-05
421	AGPAT5	1.35739e-05
421	MTFR1	1.35739e-05
421	BLVRA	1.35739e-05
425	MBNL1	1.51491e-05
426	TWSG1	1.57663e-05
427	CHD2	1.59156e-05
427	RB1	1.59156e-05
427	TNIP2	1.59156e-05
427	ST6GAL1	1.59156e-05
431	CACNA1I	1.61745e-05
432	RPS4Y2	1.77519e-05
433	RPRML	1.85493e-05
433	BHLHA15	1.85493e-05
435	MALT1	1.86602e-05
435	DPF1	1.86602e-05
435	TCL1B	1.86602e-05
435	SELP	1.86602e-05
435	MS4A5	1.86602e-05
435	ACADS	1.86602e-05
435	SETDB2	1.86602e-05
442	MTMR10	2.00574e-05
443	CARS2	2.03854e-05
443	SPG11	2.03854e-05
443	TM9SF3	2.03854e-05
443	ZNF565	2.03854e-05
443	AIDA	2.03854e-05
443	PKD1L3	2.03854e-05
443	CPNE2	2.03854e-05
443	IST1	2.03854e-05
443	PLEKHO1	2.03854e-05
443	PEX13	2.03854e-05
443	RSBN1	2.03854e-05
443	CCDC69	2.03854e-05
443	PPARD	2.03854e-05
443	HIST1H1A	2.03854e-05
443	GLO1	2.03854e-05
458	SESTD1	2.08344e-05
459	CYTIP	2.15064e-05
459	SNX9	2.15064e-05
461	MPHOSPH9	2.21921e-05
461	GIT2	2.21921e-05
461	TCHP	2.21921e-05
461	STYX	2.21921e-05
461	CDK2AP1	2.21921e-05
461	DCAF11	2.21921e-05
461	IMMT	2.21921e-05
461	SSTR3	2.21921e-05
461	SGSM3	2.21921e-05
461	IL10	2.21921e-05
461	KCNJ1	2.21921e-05
472	INTS10	2.33506e-05
473	KDM7A	2.48961e-05
474	PRKCE	2.49856e-05
475	RNF212	2.50489e-05
475	FAM124B	2.50489e-05
477	RPP40	2.60102e-05
478	COCH	2.78357e-05
479	SLTM	2.83512e-05
479	TMPPE	2.83512e-05
481	TXNDC5	3.10197e-05
482	STIM1	3.2879e-05
482	PAN3	3.2879e-05
482	RIN3	3.2879e-05
482	KIF13B	3.2879e-05
482	CD1D	3.2879e-05
482	MCFD2	3.2879e-05
488	OR13A1	3.33908e-05
489	UHRF2	3.81125e-05
489	REV3L	3.81125e-05
491	RPTOR	3.8986e-05
491	KMT2C	3.8986e-05
493	SLC25A53	3.98571e-05
493	KRTAP4-12	3.98571e-05
493	CHRAC1	3.98571e-05
493	XPO6	3.98571e-05
493	TMEM248	3.98571e-05
493	LRRIQ4	3.98571e-05
493	CCDC12	3.98571e-05
493	RTN4IP1	3.98571e-05
MaxAnnotCount	MinAnnotCount
1000	1

## Sheet: Proximal to repressed-only L1s
Rank	Desc	HyperP
1	ZC3H12B	2.88537e-34
2	ZNF718	8.8347e-32
3	ZNF141	3.91631e-29
4	ZNF732	9.03966e-29
5	ZNF721	1.49872e-26
6	TPTE	7.20511e-25
7	ZC4H2	5.99348e-24
8	ZNF99	2.48539e-23
9	ZNF492	6.09605e-23
10	ZNF91	1.26969e-21
11	ZNF479	2.71038e-19
12	WDPCP	9.01354e-19
13	ZNF420	9.8757e-19
14	OTX1	2.6404e-18
15	ZNF300	3.47321e-18
16	ZNF695	3.59933e-18
17	ZNF675	8.55243e-17
18	ZNF404	1.1112e-16
19	SNAP47	1.60132e-16
20	ZNF727	1.74029e-16
21	SNURF	2.8357e-16
22	ZNF510	3.14685e-16
23	ZNF569	7.68442e-16
24	ZNF735	1.1127e-15
25	UBE3A	1.45785e-15
26	ZNF720	4.10537e-15
27	ZNF585A	5.30094e-15
28	ZNF736	7.17469e-15
29	NUPR2	1.69599e-14
30	ZNF527	3.6883e-14
31	ZNF850	1.22689e-13
31	ZNF571	1.22689e-13
33	ZNF98	1.25086e-13
33	ZNF676	1.25086e-13
35	TOM1L1	1.73253e-13
36	ZNF507	2.15629e-13
37	ZNF883	2.80576e-13
38	ZNF680	7.60216e-13
39	ZNF268	8.90454e-13
40	KIF2B	1.13948e-12
41	GPX3	1.34201e-12
42	ZNF717	2.43653e-12
43	FGF7	7.77473e-12
44	ATP8B4	1.05437e-11
45	ZNF227	1.0801e-11
46	ZNF266	1.26547e-11
47	ZNF678	1.36428e-11
48	TSHZ3	1.54007e-11
49	UQCRFS1	2.36294e-11
50	FAM71D	3.30992e-11
51	ZNF43	4.7013e-11
52	ZNF729	5.50089e-11
53	ZNF254	6.09479e-11
54	ZNF233	6.61319e-11
54	ZNF780B	6.61319e-11
56	ZNF283	7.89006e-11
56	ZNF345	7.89006e-11
58	DIO3	1.078e-10
59	HCN1	1.29506e-10
60	BARX1	1.82839e-10
61	ZNF100	2.7164e-10
62	ID4	2.83635e-10
63	ZNF669	3.40389e-10
63	ZNF667	3.40389e-10
63	ZNF583	3.40389e-10
63	ZNF665	3.40389e-10
67	RTL1	3.78487e-10
68	NOX3	4.02162e-10
69	ZNF829	5.161e-10
70	ZFP30	5.32182e-10
70	ZNF260	5.32182e-10
70	ZNF117	5.32182e-10
73	NAT1	5.63729e-10
74	ZNF354C	5.66609e-10
75	ZNF267	6.88491e-10
76	SLC46A2	1.04286e-09
77	AGBL4	1.07048e-09
78	ZNF737	1.36819e-09
79	PHF2	1.57236e-09
80	ENSG00000241149	1.63494e-09
81	CDKN1C	2.20482e-09
82	ZNF429	2.41262e-09
83	ZNF177	2.47029e-09
84	ZNF728	2.49077e-09
85	AJAP1	2.66576e-09
86	PCDHA1	2.90732e-09
86	ZMAT2	2.90732e-09
88	LRRTM1	3.09528e-09
89	GPHN	3.20491e-09
90	WNT7A	3.22406e-09
91	ZNF124	3.55e-09
92	ZNF235	3.56875e-09
93	KCNQ1	4.60797e-09
94	ZNF273	4.89001e-09
95	ZNF208	8.90129e-09
95	ZNF670-ZNF695	8.90129e-09
97	RNF144B	9.61159e-09
98	OR4A5	9.87667e-09
99	INSL6	1.11532e-08
100	DNAJC19	1.14437e-08
101	DLG2	1.28923e-08
102	TP53AIP1	1.33525e-08
103	DNAJB6	1.3419e-08
104	ZNF431	1.64008e-08
105	CHCHD4	1.78958e-08
106	ZNF793	1.79271e-08
107	ZNF560	2.02699e-08
107	ZNF441	2.02699e-08
109	ZNF568	2.14776e-08
110	EBF3	2.73e-08
111	KRBA1	4.01674e-08
112	RIOK2	4.20937e-08
113	JAK2	5.65074e-08
114	BLID	6.33812e-08
115	RSL24D1	7.63125e-08
116	ZNF257	7.72484e-08
117	ADAMTS2	8.15932e-08
118	BEND5	8.91933e-08
119	ZNF85	9.49327e-08
120	SLC38A2	9.558e-08
121	ZNF746	1.0894e-07
122	ZNF45	1.24772e-07
123	STX6	1.28733e-07
124	ZNF559-ZNF177	1.30096e-07
124	ENSG00000256825	1.30096e-07
126	BCL11B	1.35802e-07
127	ZNF708	1.36302e-07
128	RAP1GDS1	1.56787e-07
129	ZNF221	1.57039e-07
129	ZNF461	1.57039e-07
129	ZNF567	1.57039e-07
132	MC2R	1.63572e-07
133	PBX1	1.90158e-07
134	L3MBTL4	1.98861e-07
135	ESRRB	1.99861e-07
136	MSX2	2.02926e-07
137	PPP3CA	2.09431e-07
138	ARHGAP32	2.2689e-07
139	CSNK1G3	2.27246e-07
140	KCTD15	2.33586e-07
141	ENSG00000283201	2.70973e-07
142	SYNCRIP	2.71785e-07
143	XPR1	3.056e-07
144	MTRNR2L7	3.24142e-07
145	SRD5A2	3.85937e-07
146	VASH1	4.08085e-07
147	C4orf33	4.23739e-07
148	NUBPL	4.32323e-07
149	ZNF181	4.73112e-07
150	CTNNA3	5.20229e-07
151	PRR20C	5.43988e-07
152	MEIKIN	5.83456e-07
152	FNIP1	5.83456e-07
154	ARID1B	6.13491e-07
155	KIAA1328	6.25618e-07
156	NPHP4	6.28009e-07
157	TWIST2	7.60731e-07
158	ZNF618	7.99396e-07
159	ARHGAP5	8.13496e-07
160	ZNF595	9.14425e-07
161	GIMAP1	9.44086e-07
161	ZNF559	9.44086e-07
161	ZFP69	9.44086e-07
161	ZNF677	9.44086e-07
161	ZNF610	9.44086e-07
161	ZNF347	9.44086e-07
167	VIPR2	1.01412e-06
168	ZNF605	1.02745e-06
168	ZNF540	1.02745e-06
168	ZNF577	1.02745e-06
171	ZNF138	1.11206e-06
172	THBS2	1.34606e-06
173	FBXL7	1.39985e-06
174	MMEL1	1.65974e-06
175	OR1L4	1.87793e-06
176	AAED1	1.8904e-06
177	DEFB116	2.4136e-06
178	ZNF546	2.65269e-06
178	ZNF382	2.65269e-06
178	ZNF529	2.65269e-06
178	ZNF454	2.65269e-06
178	ZNF136	2.65269e-06
183	LRIF1	2.80359e-06
184	DHCR7	2.86768e-06
185	ZNF626	3.00768e-06
186	NDUFA10	3.09857e-06
187	ATP10A	3.28302e-06
188	LRRTM3	3.48548e-06
189	POLR1D	3.60107e-06
189	ZNF107	3.60107e-06
191	SPACA7	3.6762e-06
192	UNC13C	3.69248e-06
193	GALNT17	3.9764e-06
194	FAM19A1	3.97699e-06
195	GMDS	4.05277e-06
196	PATE4	4.07169e-06
197	OR1L6	4.22289e-06
197	ENSG00000258724	4.22289e-06
199	TRIM48	4.25363e-06
200	SLCO1B7	4.28308e-06
201	RAD51B	4.29964e-06
202	ASB1	4.85405e-06
203	PLBD1	4.97369e-06
204	MIS18BP1	5.1617e-06
205	BANK1	5.57039e-06
206	PYHIN1	5.63156e-06
207	PTCHD4	5.72781e-06
208	DEFB115	5.93999e-06
209	CACNA2D3	6.25468e-06
210	HDAC4	6.49229e-06
211	CHFR	6.64201e-06
211	ZNF790	6.64201e-06
211	RBAK	6.64201e-06
211	PCDHB15	6.64201e-06
215	PDC	6.69532e-06
216	FZD1	6.81573e-06
217	ENSG00000267173	6.85093e-06
217	ZNF229	6.85093e-06
217	SLC25A2	6.85093e-06
217	ZNF578	6.85093e-06
217	PCDHA5	6.85093e-06
217	ZNF880	6.85093e-06
217	ZNF470	6.85093e-06
224	RBFA	7.55673e-06
224	FPR3	7.55673e-06
226	ARHGAP24	7.67246e-06
227	ZNF681	7.82792e-06
228	SORL1	8.19762e-06
229	URI1	8.3943e-06
230	SOX7	8.77202e-06
231	MUT	9.68616e-06
232	DNAH14	9.74997e-06
233	SLC38A1	9.84307e-06
234	LRRC4C	1.06376e-05
235	P4HA2	1.07069e-05
236	ZNF66	1.14422e-05
237	GSDMC	1.1693e-05
238	CERS3	1.19893e-05
239	IRAK1BP1	1.2818e-05
240	MYRFL	1.37267e-05
241	ZNF491	1.45154e-05
241	OCM2	1.45154e-05
243	PLXNC1	1.48571e-05
244	POGK	1.60671e-05
245	SEL1L	1.65093e-05
246	NEUROG3	1.70524e-05
247	ZFP36L1	1.70904e-05
247	MTERF1	1.70904e-05
249	TTLL11	1.80572e-05
250	ENSG00000257046	1.8502e-05
251	ZNF44	1.85503e-05
252	ZNF486	1.86057e-05
252	LHX4	1.86057e-05
254	ZNF112	1.88955e-05
255	MS4A8	2.13268e-05
256	TLE4	2.28567e-05
257	HMGCR	2.28844e-05
258	MEMO1	2.49918e-05
259	IRGM	2.50094e-05
259	CYP2E1	2.50094e-05
259	POLK	2.50094e-05
262	SLC38A4	2.62145e-05
263	ZFP2	2.6293e-05
263	PROM2	2.6293e-05
265	SOX14	2.70665e-05
266	EPC1	3.08721e-05
267	IGFL4	3.13312e-05
268	MS4A13	3.14204e-05
269	MAPK9	3.14295e-05
269	COPS9	3.14295e-05
269	SLC9A4	3.14295e-05
272	POM121L12	3.24462e-05
273	COX8C	3.41107e-05
274	ATP23	3.46971e-05
275	ITGB1	3.57035e-05
275	SGO1	3.57035e-05
277	RASGEF1C	3.58093e-05
278	APCDD1L	3.72362e-05
278	2023-03-01	3.72362e-05
280	SYT10	3.75525e-05
281	SAMD9	3.79165e-05
282	CYSLTR2	3.81044e-05
282	FAM205A	3.81044e-05
284	VSTM2B	3.81738e-05
285	DEPDC1B	3.98181e-05
286	CTBP2	4.03986e-05
287	OR1D2	4.06671e-05
287	LONP2	4.06671e-05
287	GRM6	4.06671e-05
290	CEPT1	4.2152e-05
290	PRIMA1	4.2152e-05
292	ZNF226	4.2292e-05
292	ZNF426	4.2292e-05
292	ZNF570	4.2292e-05
292	VN1R1	4.2292e-05
292	ZNF679	4.2292e-05
297	OR4C12	4.4105e-05
298	SEMA6D	4.69612e-05
299	PDLIM4	4.9714e-05
299	ZNF84	4.9714e-05
299	EXO5	4.9714e-05
299	ZNF549	4.9714e-05
299	ZFP28	4.9714e-05
299	ENSG00000268163	4.9714e-05
305	WDFY3	4.99259e-05
306	GABRG3	5.20742e-05
307	LSM14A	5.33909e-05
307	PTGS2	5.33909e-05
307	ACBD6	5.33909e-05
310	CXADR	5.37324e-05
311	ZNF780A	5.48345e-05
311	GIMAP7	5.48345e-05
313	AHSP	5.60269e-05
314	CCDC91	5.73197e-05
315	EPM2A	5.87193e-05
316	CNGA3	5.93516e-05
317	EDRF1	6.30828e-05
318	WDR27	6.36922e-05
319	UCK2	6.54782e-05
320	AKAIN1	6.81831e-05
321	FAM205C	6.83342e-05
321	ERMP1	6.83342e-05
323	COMTD1	6.88632e-05
324	RWDD3	7.06772e-05
325	HTR1E	7.06792e-05
326	WDR11	7.17776e-05
327	ATF7IP2	7.67458e-05
327	CTSG	7.67458e-05
327	OR6B3	7.67458e-05
330	WIPI2	7.71221e-05
330	RXFP3	7.71221e-05
332	ZNF248	8.09265e-05
333	ZNF724	8.15295e-05
334	ZNF566	8.73351e-05
335	KCNH5	9.03244e-05
336	VSTM2A	9.03342e-05
337	ALG10	9.14049e-05
338	GPC1	9.20521e-05
338	ZNF782	9.20521e-05
340	CADM1	9.69296e-05
341	MATN1	0.000101823
342	VWA3B	0.000102196
343	CACNA1E	0.000102404
344	OR5K1	0.000107487
345	SOD3	0.000117353
346	PTPRN2	0.000118683
346	ENSG00000241962	0.000118683
348	ZNF503	0.000120674
349	SLC35F3	0.000121626
350	TTC8	0.000122727
351	IMPG1	0.000126174
352	EBF1	0.000128294
353	SEC23A	0.000129335
354	ZFP42	0.000133615
355	TRPC6	0.000137582
356	CLINT1	0.000138833
357	MYT1L	0.000139397
358	XKR9	0.000145173
359	MVB12B	0.000147774
360	CDH10	0.000147921
361	IGFL3	0.000148659
362	GSX1	0.000149046
363	ZNF487	0.000149242
363	ENSG00000233757	0.000149242
365	KDM8	0.00015084
365	ISX	0.00015084
365	LBR	0.00015084
368	NMS	0.000151993
369	MYLK4	0.000160785
369	SHANK2	0.000160785
371	KIF26A	0.000162021
371	CEP83	0.000162021
373	LRGUK	0.000167625
374	TTC17	0.000167739
375	NUF2	0.000167753
376	PIK3R1	0.000176399
377	PTPRU	0.000176799
378	OR1L3	0.000179048
378	ZKSCAN8	0.000179048
378	OR1Q1	0.000179048
381	SHC3	0.000181941
382	HSD17B12	0.000185197
383	COL26A1	0.000186684
383	OR1L1	0.000186684
383	OR6V1	0.000186684
386	FAR2	0.000199576
386	IL20RB	0.000199576
388	HIRA	0.000201894
389	ATF7IP	0.000205247
390	PDE10A	0.000211279
391	DAB2IP	0.000211901
392	FRG2C	0.000212215
393	MAP3K20	0.00022038
393	OR10W1	0.00022038
395	RRAGC	0.000235298
395	POU3F1	0.000235298
397	OR10J1	0.000238097
398	TUBGCP3	0.000240466
399	TSPYL5	0.000242505
399	NAT2	0.000242505
401	TMEM200C	0.000253226
401	FAM19A4	0.000253226
403	CBLN1	0.000256942
404	NCAM1	0.00025891
405	ZNF121	0.000264029
405	ZNF415	0.000264029
407	GPRC6A	0.000266749
407	ANKMY1	0.000266749
409	HPSE2	0.000274667
410	PBX3	0.000277931
411	RAPGEF2	0.000294265
412	FAM19A5	0.000296183
413	TAF9B	0.000303733
414	MGAT4A	0.000305587
415	CLEC14A	0.000314365
416	ZNF730	0.000324445
416	GPR137B	0.000324445
416	BHLHE23	0.000324445
416	YTHDF1	0.000324445
420	WNT9A	0.000326125
420	MNDA	0.000326125
422	RSRC1	0.000327443
423	ZNF536	0.000329863
424	NKX2-6	0.000337198
424	ZSCAN9	0.000337198
426	C1orf174	0.000345898
427	ERO1B	0.000347199
428	RCBTB2	0.000352798
428	ACTRT2	0.000352798
428	AMBP	0.000352798
431	PDGFA	0.000358064
431	HSPA4L	0.000358064
433	ZNF140	0.000360745
433	ZNF891	0.000360745
433	PCDHA4	0.000360745
433	ZNF597	0.000360745
433	KRTAP10-10	0.000360745
433	ZNF471	0.000360745
433	ZNF550	0.000360745
433	ZNF614	0.000360745
441	ENSG00000283930	0.000362443
442	ZNF608	0.000375431
443	HLX	0.000380354
444	SOX4	0.000393336
445	MYL10	0.000394504
445	ZNF71	0.000394504
447	KRT25	0.00039514
447	POP4	0.00039514
447	KRTAP12-2	0.00039514
450	SOX2	0.000400432
451	HS3ST4	0.000400485
452	ASB18	0.000407905
453	MEF2C	0.000424662
454	CA10	0.000430243
455	ARHGAP12	0.000437955
456	UFL1	0.000440584
457	BLNK	0.000444847
458	ALG10B	0.000455751
459	HACE1	0.000460356
460	ARRDC4	0.000467302
461	FAM210A	0.000483017
462	MANF	0.000497386
462	DOCK3	0.000497386
464	CYR61	0.000503258
464	ASCL2	0.000503258
466	IPO8	0.000504781
467	LRRC55	0.000511256
468	ZNF93	0.000521449
468	EMP2	0.000521449
468	DEFB125	0.000521449
468	RAB3IP	0.000521449
472	PPM1A	0.000524016
473	KIF21A	0.000537307
474	ABCC12	0.000542015
474	PLET1	0.000542015
474	RAB3GAP1	0.000542015
477	GABRB3	0.000549601
478	RNGTT	0.000557391
478	CNR1	0.000557391
480	SALL3	0.000592826
481	OR5J2	0.000592866
481	NPTX2	0.000592866
483	FOXK1	0.000611111
484	COX6C	0.000611645
485	MINDY3	0.000613421
486	RIPK2	0.000623153
487	DRD1	0.00062702
488	FOXN3	0.00062823
489	DYRK2	0.000639878
489	JADE1	0.000639878
491	RFX6	0.000643992
492	PHKB	0.00065327
493	OR5B17	0.000661217
494	ADAMTS15	0.000667421
495	SLC7A1	0.000706443
496	RIC8B	0.000752396
496	CKS2	0.000752396
498	OR5C1	0.000752868
499	ZNF682	0.000756543
499	BTBD16	0.000756543
MaxAnnotCount	MinAnnotCount
1000	1
