# Supplementary material for: An intronic LINE-1 regulates IFNAR1 expression in human immune cells
Source: Mob DNA. 2023 Nov 30;14:20. doi: 10.1186/s13100-023-00308-3 (PMC10688052; doi:10.1186/s13100-023-00308-3)
Supplement: Supplementary file 5 — Additional file 5: Supplemental Table 4. Transcription Factor Binding in the IFNAR1.L1M2a.enh region according to ReMap. List of transcription factors found to bind within the IFNAR1.L1M2a.enh region in various cell types, according to ReMap 2022 [44]. [file 13100_2023_308_MOESM5_ESM.xlsx]

## Sheet: Sheet1
chromosome	start	end	TF	Biotypes	name
chr21	33331425	33332659	BRD4	MM1-S	GSE45984.BRD4.MM1-S
chr21	33331448	33332596	HDGF	K-562	ENCSR563YDA.HDGF.K-562
chr21	33331570	33332359	BRD3	K-562	GSE138084.BRD3.K-562_DMSO
chr21	33331596	33332307	BRD2	K-562	GSE138084.BRD2.K-562_iBET-IFNG
chr21	33331643	33331879	ESR1	MDA-MB-134-VI	GSE51022.ESR1.MDA-MB-134-VI_ESTROGEN
chr21	33331650	33332351	BRD4	K-562	GSE138084.BRD4.K-562_DMSO
chr21	33331722	33332477	STAT1	SET-2	GSE100566.STAT1_pS727.SET-2
chr21	33331741	33332200	AR	VCaP	GSE79128.AR.VCaP_DHT
chr21	33331742	33332086	BRD3	K-562	GSE138084.BRD3.K-562_DMSO-IFNG
chr21	33331777	33332333	BRD2	K-562	GSE138084.BRD2.K-562_DMSO
chr21	33331791	33331998	ESR1	breast	GSE40867.ESR1.breast_tumor_BADOUTCOME
chr21	33331796	33332006	MITF	melanocyte	GSE50681.MITF.melanocyte_BRAFV600E
chr21	33331806	33331976	SNAI2	SMS-CTR	GSE137168.SNAI2.SMS-CTR_T48
chr21	33331806	33332508	ID3	K-562	ENCSR005NMT.ID3.K-562
chr21	33331828	33332369	MED1	MM1-S	GSE49224.MED1.MM1-S_JQ1_5000NM
chr21	33331833	33332170	BRD3	K-562	GSE138084.BRD3.K-562_iBET-BD1-IFNG
chr21	33331835	33332102	NOTCH3	TALL-1	GSE104261.NOTCH3.TALL-1_GSI
chr21	33331839	33332319	BRD4	K-562	GSE138084.BRD4.K-562_iBET-BD2-IFNG
chr21	33331848	33332646	BRD4	MM1-S	GSE42355.BRD4.MM1-S_JQ1_5NM
chr21	33331856	33332088	ZNF3	K-562	ENCSR195QFV.ZNF3.K-562
chr21	33331861	33332034	HNRNPLL	K-562	GSE120104.HNRNPLL.K-562
chr21	33331861	33332136	HNRNPLL	K-562	ENCSR112RNT.HNRNPLL.K-562
chr21	33331886	33332413	BRD4	MM1-S	GSE42161.BRD4.MM1-S_DMSO
chr21	33331888	33332348	PGR	myometrium	GSE137550.PGR.myometrium_NP2
chr21	33331892	33332436	MED1	MM1-S	GSE42355.MED1.MM1-S_JQ1_500NM
chr21	33331907	33332354	BRD4	K-562	GSE138084.BRD4.K-562_DMSO-IFNG
chr21	33331908	33332204	BRD4	K-562	GSE138084.BRD4.K-562_iBET-BD2
chr21	33331917	33332212	HDAC3	RH4	GSE116344.HDAC3.RH4_DMSO-6H
chr21	33331925	33332136	BRD3	K-562	GSE138084.BRD3.K-562_iBET-IFNG
chr21	33331944	33332472	BRD4	KOPT-K1	GSE54379.BRD4.KOPT-K1_E
chr21	33331948	33333032	HDGF	K-562	ENCSR197ALX.HDGF.K-562
chr21	33331958	33332465	MED1	MM1-S	GSE49224.MED1.MM1-S_JQ1_5NM
chr21	33331971	33332552	BRD4	MM1-S	GSE42355.BRD4.MM1-S_JQ1_50NM
chr21	33331979	33332414	ZNF215	K-562	ENCSR699RWG.ZNF215.K-562
chr21	33331986	33332585	MED1	MM1-S	GSE42161.MED1.MM1-S_JQ1
chr21	33332002	33332589	BRD4	MM1-S	GSE49224.BRD4.MM1-S_JQ1_150NM
chr21	33332010	33332064	BCL11A	CD34	GSE104676.BCL11A.CD34_Day5_30min
chr21	33332024	33332281	BRD4	CD4	GSE33281.BRD4.CD4_JG1
chr21	33332028	33332171	MYC	P493-6	GSE77061.MYC.P493-6_MST-312
chr21	33332041	33332411	MORC2	K-562	GSE95374.MORC2.K-562
chr21	33332044	33332465	CDK9	MM1-S	GSE49224.CDK9.MM1-S_JQ1_5000NM
chr21	33332049	33332438	TCF4	GEN2-2	GSE76147.TCF4.GEN2-2
chr21	33332051	33332496	BRD4	MM1-S	GSE42355.BRD4.MM1-S_JQ1_500NM
chr21	33332061	33332640	BRD4	MM1-S	GSE43743.BRD4.MM1-S
chr21	33332065	33332261	BRD4	MV4-11	GSE120715.BRD4.MV4-11_DMSO
chr21	33332065	33332574	MED1	MM1-S	GSE49224.MED1.MM1-S_JQ1_50NM
chr21	33332071	33332425	CDK9	MM1-S	GSE42355.CDK9.MM1-S_JQ1_500NM
chr21	33332072	33332574	LDB1	K-562	GSE142227.LDB1.K-562
chr21	33332074	33332339	SOX8	RH4	GSE116344.SOX8.RH4
chr21	33332075	33332556	BRD4	MM1-S	GSE42355.BRD4.MM1-S_JQ1_5UM
chr21	33332087	33332529	TERF1	LCL	GSE55053.TERF1.LCL
chr21	33332089	33332392	TERF2	LCL	GSE55053.TERF2.LCL
chr21	33332091	33332479	CDK9	MM1-S	GSE42161.CDK9.MM1-S_DMSO
chr21	33332112	33332631	SMARCA4	K-562	ENCSR587OQL.SMARCA4.K-562
chr21	33332115	33332330	TBP	K-562	GSE55306.TBP.K-562
chr21	33332122	33332529	MGA	K-562	ENCSR710WLO.MGA.K-562
chr21	33332125	33332379	IRF4	T-cell	GSE136853.IRF4.T-cell
chr21	33332125	33332429	MED1	GM12878	GSE93080.MED1.GM12878
chr21	33332126	33332286	SETDB1	K-562	ENCSR000EWD.SETDB1.K-562
chr21	33332129	33332321	EED	ProEs	GSE59087.EED.ProEs
chr21	33332133	33332352	BRD3	HUVEC-C	GSE60171.BRD3.HUVEC-C
chr21	33332133	33332721	ZBTB40	K-562	ENCSR237VLT.ZBTB40.K-562
chr21	33332139	33332572	CBFA2T3	K-562	ENCSR697YLJ.CBFA2T3.K-562
chr21	33332139	33332636	MYB	Loucy	GSE94000.MYB.Loucy
chr21	33332140	33332567	CBFA2T3	K-562	GSE142227.CBFA2T3.K-562
chr21	33332141	33332502	L3MBTL2	K-562	ENCSR530XQI.L3MBTL2.K-562
chr21	33332142	33332667	PKNOX1	K-562	ENCSR115SMW.PKNOX1.K-562
chr21	33332147	33332535	MYB	DU528	GSE94000.MYB.DU528
chr21	33332148	33332584	SOX6	K-562	ENCSR788RSW.SOX6.K-562
chr21	33332151	33332268	AFF4	CD4	GSE62482.AFF4.CD4_Th1_BAY
chr21	33332151	33332394	CDK9	MM1-S	GSE49224.CDK9.MM1-S_JQ1_50NM
chr21	33332151	33332600	DPF2	K-562	ENCSR219BXP.DPF2.K-562
chr21	33332152	33332756	BRD4	GM15850	GSE99402.BRD4.GM15850_Syn-TEF1
chr21	33332155	33332363	BRD4	CLL	GSE109411.BRD4.CLL_patient3_4h_CpG
chr21	33332156	33332353	BRD4	K-562	GSE138084.BRD4.K-562_iBET-IFNG
chr21	33332158	33332574	NCOA1	K-562	ENCSR931HNY.NCOA1.K-562
chr21	33332160	33332380	BRD4	K-562	GSE138084.BRD4.K-562_iBET-BD1-IFNG
chr21	33332171	33332847	TAL1	K-562	ENCSR106FRG.TAL1.K-562
chr21	33332175	33332752	ARID1B	K-562	ENCSR822CCM.ARID1B.K-562
chr21	33332182	33332388	IRF4	NCI-H929	GSE142493.IRF4.NCI-H929
chr21	33332182	33332388	IRF4	NCI-H929	GSE56857.IRF4.NCI-H929
chr21	33332186	33332609	SMARCA4	K-562	ENCSR643VTW.SMARCA4.K-562
chr21	33332188	33332384	KMT2A	L826	GSE83671.KMT2A.L826
chr21	33332191	33332447	KMT2A	blood	GSE83671.KMT2A.blood_cord
chr21	33332194	33332389	TRIM28	K-562	ENCSR000BRW.TRIM28.K-562
chr21	33332194	33332476	PRDM10	K-562	ENCSR120MPG.PRDM10.K-562
chr21	33332196	33332512	CBFA2T2	K-562	ENCSR699PVC.CBFA2T2.K-562
chr21	33332199	33332608	TRIM28	K-562	ENCSR474CVP.TRIM28.K-562
chr21	33332200	33332584	CC2D1A	K-562	ENCSR343IFJ.CC2D1A.K-562
chr21	33332201	33333393	ZEB2	K-562	ENCSR322CFO.ZEB2.K-562
chr21	33332202	33332409	BRD3	MM1-S	GSE43743.BRD3.MM1-S
chr21	33332203	33332585	TCF3	K-562	ENCSR970OJY.TCF3.K-562
chr21	33332204	33332430	TCF3	GM12878	ENCSR000BQT.TCF3.GM12878
chr21	33332204	33332480	HOXB8	K-562	GSE121208.HOXB8.K-562
chr21	33332205	33332338	SMAD2-3	HGrC1	GSE138496.SMAD2-3.HGrC1_EV
chr21	33332206	33332562	HDAC2	K-562	ENCSR893WSB.HDAC2.K-562
chr21	33332207	33332618	MEIS2	K-562	ENCSR851BNE.MEIS2.K-562
chr21	33332208	33332537	TAL1	K-562	GSE132212.TAL1.K-562_enCRISPRi-LK
chr21	33332208	33332608	TAL1	K-562	GSE107726.TAL1.K-562
chr21	33332212	33332400	TCF12	GM12878	ENCSR000BGZ.TCF12.GM12878
chr21	33332215	33332454	CTBP1	K-562	ENCSR201NQZ.CTBP1.K-562
chr21	33332216	33332673	IRF4	BC-3	GSE132777.IRF4.BC-3
chr21	33332217	33332518	TAL1	K-562	ENCSR000EHB.TAL1.K-562
chr21	33332219	33332405	TCF4	CAL-1	GSE76147.TCF4.CAL-1
chr21	33332219	33332548	TAL1	K-562	GSE132212.TAL1.K-562_enCRISPRi-KL
chr21	33332220	33332483	GATA1	erythroid	GSE137982.GATA1.erythroid_Don001
chr21	33332223	33332388	TAL1	PRIMA5	GSE33850.TAL1.PRIMA5
chr21	33332225	33332373	MYB	CD4	GSE72266.MYB.CD4_Th1
chr21	33332225	33332479	TAL1	K-562	GSE132212.TAL1.K-562_sgGal4
chr21	33332225	33332840	TRIM24	K-562	ENCSR907MZR.TRIM24.K-562
chr21	33332227	33332442	MED1	MM1-S	GSE45984.MED1.MM1-S_BIORU
chr21	33332230	33332526	TAL1	K-562	GSE132212.TAL1.K-562_dCas9-KRAB
chr21	33332232	33332545	TCF12	K-562	ENCSR744WOO.TCF12.K-562
chr21	33332232	33332593	NCOR1	K-562	ENCSR798ILC.NCOR1.K-562
chr21	33332234	33332348	BHLHE22	CAL-1	GSE43876.BHLHE22.CAL-1
chr21	33332234	33332386	TBX21	Th1	GSE81881.TBX21.Th1_CD3-CD28_donor2
chr21	33332234	33332492	HMBOX1	K-562	ENCSR757IIU.HMBOX1.K-562
chr21	33332235	33332418	HSF1	HT29	GSE38901.HSF1.HT29
chr21	33332236	33332513	TAL1	K-562	GSE132212.TAL1.K-562_dCas9-LSD1
chr21	33332237	33332686	MTA2	K-562	ENCSR113LAS.MTA2.K-562
chr21	33332238	33332340	YY1	K-562	ENCSR000BMH.YY1.K-562
chr21	33332239	33332541	NCOR1	K-562	ENCSR910JAI.NCOR1.K-562
chr21	33332240	33332607	FOXK2	K-562	ENCSR302AWT.FOXK2.K-562
chr21	33332246	33332416	CREM	GM12878	ENCSR839XZU.CREM.GM12878
chr21	33332249	33332673	ZEB2	K-562	ENCSR004GKA.ZEB2.K-562
chr21	33332251	33332429	MYC	MM1-S	GSE36354.MYC.MM1-S_DMSO
chr21	33332254	33332455	TAL1	K-562	GSE107726.TAL1.K-562_MYO1D-Non-hub_KO
chr21	33332258	33332495	GATA2	TF1	GSE73207.GATA2.TF1
chr21	33332258	33333263	ARNT	K-562	ENCSR613NUC.ARNT.K-562
chr21	33332259	33332522	HDAC1	K-562	ENCSR711VWL.HDAC1.K-562
chr21	33332263	33332722	NBN	K-562	ENCSR085QEV.NBN.K-562
chr21	33332266	33332493	NFIC	K-562	ENCSR796ITY.NFIC.K-562
chr21	33332267	33332417	PAX5	GM12878	ENCSR000BHD.PAX5.GM12878
chr21	33332267	33332421	ZBED1	GM12878	ENCSR207PFI.ZBED1.GM12878
chr21	33332267	33332490	EP300	K-562	ENCSR000EGE.EP300.K-562
chr21	33332270	33332431	CBFB	GM12878	ENCSR860UHK.CBFB.GM12878
chr21	33332271	33332500	GATA1	K-562	GSE107726.GATA1.K-562
chr21	33332273	33332529	CDK8	MM1-S	GSE43743.CDK8.MM1-S
chr21	33332274	33332583	ZNF700	K-562	ENCSR959BQO.ZNF700.K-562
chr21	33332277	33332400	SP1	GM12878	ENCSR000BHK.SP1.GM12878
chr21	33332278	33332384	MAX	K-562	ENCSR000EFV.MAX.K-562
chr21	33332278	33332408	TAL1	HSPC-CD34pos	GSE93372.TAL1.HSPC-CD34pos
chr21	33332284	33332401	TAL1	ProEs	GSE59087.TAL1.ProEs
chr21	33332284	33332549	GATA1	K-562	GSE132212.GATA1.K-562_enCRISPRi-LK
chr21	33332286	33332449	BCL11A	CD34	GSE104676.BCL11A.CD34_Day5_30min
chr21	33332287	33332539	TRIM24	K-562	ENCSR957LDM.TRIM24.K-562
chr21	33332292	33332443	LDB1	HEP	GSE52637.LDB1.HEP
chr21	33332293	33332553	FOXM1	K-562	ENCSR429QPP.FOXM1.K-562
chr21	33332294	33332444	MYNN	K-562	ENCSR737LTZ.MYNN.K-562
chr21	33332297	33332625	ZNF24	K-562	ENCSR695EQB.ZNF24.K-562
chr21	33332303	33332424	MEF2A	K-562	ENCSR000BNV.MEF2A.K-562
chr21	33332305	33332586	SMARCE1	K-562	ENCSR157TCS.SMARCE1.K-562
chr21	33332306	33332407	TAL1	CD34	GSE52924.TAL1.CD34
chr21	33332308	33332715	CHAMP1	K-562	ENCSR065XVO.CHAMP1.K-562
chr21	33332310	33332449	ETV6	GM12878	ENCSR626VUC.ETV6.GM12878
chr21	33332311	33332384	GATA1	HUDEP-2	GSE104676.GATA1.HUDEP-2_30min
chr21	33332313	33332593	NFATC3	K-562	ENCSR051OUX.NFATC3.K-562
chr21	33332314	33332708	ARNT	K-562	ENCSR155KHM.ARNT.K-562
chr21	33332315	33332593	IKZF1	K-562	ENCSR395HWC.IKZF1.K-562
chr21	33332315	33332619	E4F1	K-562	ENCSR731LHZ.E4F1.K-562
chr21	33332316	33332458	NR2F2	K-562	ENCSR000BRS.NR2F2.K-562
chr21	33332322	33332534	MYBL2	K-562	ENCSR162IEM.MYBL2.K-562
chr21	33332323	33333599	SETDB1	U2OS	ENCSR000EYD.SETDB1.U2OS
chr21	33332323	33333601	SETDB1	HEK293	ENCSR348AGV.SETDB1.HEK293
chr21	33332327	33332611	LEF1	K-562	ENCSR343ELW.LEF1.K-562
chr21	33332328	33332489	GATA1	K-562	GSE132212.GATA1.K-562_dCas9-LSD1
chr21	33332333	33332677	GMEB1	K-562	ENCSR928KOR.GMEB1.K-562
chr21	33332338	33332413	BCL11A	CD34	GSE104676.BCL11A.CD34_Day9_90min
chr21	33332357	33332482	GATA1	CD34	GSE104676.GATA1.CD34_Day7_30min
chr21	33332365	33332604	EHMT2	K-562	ENCSR175EOM.EHMT2.K-562
chr21	33332392	33332679	NFATC3	K-562	ENCSR670FDA.NFATC3.K-562
chr21	33332397	33332755	SMARCC2	K-562	ENCSR519WMW.SMARCC2.K-562
chr21	33332453	33332800	SMARCA5	K-562	ENCSR895HSJ.SMARCA5.K-562
chr21	33332501	33332810	ZNF184	K-562	ENCSR546IHU.ZNF184.K-562
chr21	33332507	33332843	CLOCK	MCF-7	ENCSR699YFX.CLOCK.MCF-7
chr21	33332511	33333517	TRIM28	K-562	ENCSR000EVY.TRIM28.K-562
