# Supplementary material for: An intronic LINE-1 regulates IFNAR1 expression in human immune cells
Source: Mob DNA. 2023 Nov 30;14:20. doi: 10.1186/s13100-023-00308-3 (PMC10688052; doi:10.1186/s13100-023-00308-3)
Supplement: Supplementary file 6 — Additional file 6: Supplemental Table 5. CRISPR Guides and Primers. Sequences of guides used to conduct CRISPR/Cas9 knockout of IFNAR1.L1M2a.enh, PCR primers used to validate knockouts, and sequences of knockout regions in four clonal knockout cell lines: L3.A4, L3.E4, MN6.G11, and MN8.C12. [file 13100_2023_308_MOESM6_ESM.xlsx]

## Sheet: CRISPR Guides
Sequence	Description
CTATGCCCTGACCCCCATAG	Upstream CRISPR/Cas9 guide RNA
AAGTAAGAACTCTCTAATGG	Downstream CRISPR/Cas9 guide RNA
TACAGATAGTTCAATGAATC	Downstream CRISPR/Cas9 guide RNA

## Sheet: Primers
Sequence	Description
TCACTTTTGGGAGCCGGATA	5' primer upstream of deletion region
ACCAAGTCTGTTATTGAAGCTCT	3' primer downstream of deletion region
CGAAGGGTGTGGTGACTG	3' primer within deletion region

## Sheet: CRISPR Deletions Regions
Clone	deleted sequence
L3.A4	ACCCCCATAGGGGTAGAATCAAAGCTACAACCCATTCTCTGGGCCTAAGCTGCCAGGAAGCACCTCCAGGTCACAAATCCTGGCTCTGTGAGCAACTACGTCCAAGCCCTGCCACAGAGAGCAAACCCACCTCAGCAACCAAGTGTCTCAGTAGGTTTGTGAGATCCTGAGCCTAGGACCTTTGCCCAGTAGCCACTCTGAATACCTTCATCTGGAATCAAGAGCTGCTGCAGCTGCATATATATAGCCCCTGTCAGACCTGACACCAAGAGGTGTTGCCTTGGCTGAGTCTCCCCATTGTGGGGAAGACAAGAATAGGAGGATCCTAAAAGCCTTCAACACTGAGAACATTAACAACCTACACTACCACTGCCACAAACTTCTGCAGCCTAGGCCCCT…
L3.A4	GTGCCTCATCCCTTGGGACCTGTGTTGCCACTGAGCCCTATTAGCTCATATTCCCAAATTAAAACCATACCCTGCTCCCCAGGCCCAAACCTCCAGAGAACCCCTTCTTTATAGTCAGGCCAGTGCTATGCCCTGACCCCCATAGGGGTAGAATCAAAGCTACAACCCATTCTCTGGGCCTAAGCTGCCAGGAAGCACCTCCAGGTCACAAATCCTGGCTCTGTGAGCAACTACGTCCAAGCCCTGCCACAGAGAGCAAACCCACCTCAGCAACCAAGTGTCTCAGTAGGTTTGTGAGATCCTGAGCCTAGGACCTTTGCCCAGTAGCCACTCTGAATACCTTCATCTGGAATCAAGAGCTGCTGCAGCTGCATATATATAGCCCCTGTCAGACCTGAC…
L3.E4	ATAGGGGTAGAATCAAAGCTACAACCCATTCTCTGGGCCTAAGCTGCCAGGAAGCACCTCCAGGTCACAAATCCTGGCTCTGTGAGCAACTACGTCCAAGCCCTGCCACAGAGAGCAAACCCACCTCAGCAACCAAGTGTCTCAGTAGGTTTGTGAGATCCTGAGCCTAGGACCTTTGCCCAGTAGCCACTCTGAATACCTTCATCTGGAATCAAGAGCTGCTGCAGCTGCATATATATAGCCCCTGTCAGACCTGACACCAAGAGGTGTTGCCTTGGCTGAGTCTCCCCATTGTGGGGAAGACAAGAATAGGAGGATCCTAAAAGCCTTCAACACTGAGAACATTAACAACCTACACTACCACTGCCACAAACTTCTGCAGCCTAGGCCCCTGAGGCA…
L3.E4	CCCTGACCCCCATAGGGGTAGAATCAAAGCTACAACCCATTCTCTGGGCCTAAGCTGCCAGGAAGCACCTCCAGGTCACAAATCCTGGCTCTGTGAGCAACTACGTCCAAGCCCTGCCACAGAGAGCAAACCCACCTCAGCAACCAAGTGTCTCAGTAGGTTTGTGAGATCCTGAGCCTAGGACCTTTGCCCAGTAGCCACTCTGAATACCTTCATCTGGAATCAAGAGCTGCTGCAGCTGCATATATATAGCCCCTGTCAGACCTGACACCAAGAGGTGTTGCCTTGGCTGAGTCTCCCCATTGTGGGGAAGACAAGAATAGGAGGATCCTAAAAGCCTTCAACACTGAGAACATTAACAACCTACACTACCACTGCCACAAACTTCTGCAGCCTAGG…
MN6.G11	CTGGGAACACACTACCTTGGCCACCCAGAGCAGTCATGCACCCCTGTGCCTAAGCTGAAGTGGTATACGGCATTCCAGGGAAACAGGGCCTGAACCACCCAGAGCAGTCACACTCCCCGGGCCTCAGCTGAAGGAGCACATCACTCCCTGCAGAATCAGTGCCCTGGCCAAACCGAGCAGCTATGCATCCCAGGGCTGAGCTGATGTAGTATCCTATGTCTCAGGGAAACAGAGCAGTGGCTGAGCTGAGACACCCTGTTCTACAGGCCAAATAACTGTAGTACCCCGCTTCCCTGGAGCTGGACTAGTCCTCTAGAGCCTGAGCTGCTGAGACACTCTGAGGAGTGGAGTCATCACTGTGCTGTTCCCTACCCCCCATTCCCAGCCCAGACAACAGCT…
MN6.G11	ATAGGGGTAGAATCAAAGCTACAACCCATTCTCTGGGCCTAAGCTGCCAGGAAGCACCTCCAGGTCACAAATCCTGGCTCTGTGAGCAACTACGTCCAAGCCCTGCCACAGAGAGCAAACCCACCTCAGCAACCAAGTGTCTCAGTAGGTTTGTGAGATCCTGAGCCTAGGACCTTTGCCCAGTAGCCACTCTGAATACCTTCATCTGGAATCAAGAGCTGCTGCAGCTGCATATATATAGCCCCTGTCAGACCTGACACCAAGAGGTGTTGCCTTGGCTGAGTCTCCCCATTGTGGGGAAGACAAGAATAGGAGGATCCTAAAAGCCTTCAACACTGAGAACATTAACAACCTACACTACCACTGCCACAAACTTCTGCAGCCTAGGCCCCTGAGGCA…
MN8.C12	TCCAGAGAACCCCTTCTTTATAGTCAGGCCAGTGCTATGCCCTGACCCCCATAGGGGTAGAATCAAAGCTACAACCCATTCTCTGGGCCTAAGCTGCCAGGAAGCACCTCCAGGTCACAAATCCTGGCTCTGTGAGCAACTACGTCCAAGCCCTGCCACAGAGAGCAAACCCACCTCAGCAACCAAGTGTCTCAGTAGGTTTGTGAGATCCTGAGCCTAGGACCTTTGCCCAGTAGCCACTCTGAATACCTTCATCTGGAATCAAGAGCTGCTGCAGCTGCATATATATAGCCCCTGTCAGACCTGACACCAAGAGGTGTTGCCTTGGCTGAGTCTCCCCATTGTGGGGAAGACAAGAATAGGAGGATCCTAAAAGCCTTCAACACTGAGAACATTAAC…
MN8.C12	TGCCCTGACCCCCATAGGGGTAGAATCAAAGCTACAACCCATTCTCTGGGCCTAAGCTGCCAGGAAGCACCTCCAGGTCACAAATCCTGGCTCTGTGAGCAACTACGTCCAAGCCCTGCCACAGAGAGCAAACCCACCTCAGCAACCAAGTGTCTCAGTAGGTTTGTGAGATCCTGAGCCTAGGACCTTTGCCCAGTAGCCACTCTGAATACCTTCATCTGGAATCAAGAGCTGCTGCAGCTGCATATATATAGCCCCTGTCAGACCTGACACCAAGAGGTGTTGCCTTGGCTGAGTCTCCCCATTGTGGGGAAGACAAGAATAGGAGGATCCTAAAAGCCTTCAACACTGAGAACATTAACAACCTACACTACCACTGCCACAAACTTCTGCAGCCTA…
