# Supplementary material for: An intronic LINE-1 regulates IFNAR1 expression in human immune cells
Source: Mob DNA. 2023 Nov 30;14:20. doi: 10.1186/s13100-023-00308-3 (PMC10688052; doi:10.1186/s13100-023-00308-3)
Supplement: Supplementary file 7 — Additional file 7: Supplemental Table 6. DESeq Differential Expression Analysis Outputs. Tabular outputs of differential sequencing analysis using DESeq2 [48], including comparisons of clonal wildtype cell lines 2D3, 2D9, and 2F3 against clonal knockout cell lines L3.A4, L3.E4, MN6.G11, and MN8.C12. Likelihood ratio test analysis across a timecourse of 0hr, 4hr, 12hr, and 12 hr IFNβ treatment is also included, as is comparison of 0hr against 4hr IFNβ treatment in the wildtype clonal cell lines. Normalized counts are also listed for non-clonal wildtype cells, but were not included in the differential analysis. [file 13100_2023_308_MOESM7_ESM.xlsx]

## Sheet: Likelihood Ratio Test
Gene	Ensembl	baseMean	log2FoldChange	lfcSE	stat	pvalue	padj	05_2D3_12hr_IFNb_rep1_S5	06_2D3_12hr_IFNb_rep2_S6	07_2D3_24hr_IFNb_rep1_S7	08_2D3_24hr_IFNb_rep2_S8	09_2D9_12hr_IFNb_rep1_S9	10_2D9_12hr_IFNb_rep2_S10	11_2D9_24hr_IFNb_rep1_S11	12_2D9_24hr_IFNb_rep2_S12	13_2F3_12hr_IFNb_rep1_S13	14_2F3_12hr_IFNb_rep2_S14	15_2F3_24hr_IFNb_rep1_S15	16_2F3_24hr_IFNb_rep2_S16	17_G11_12hr_IFNb_rep1_S17	18_G11_12hr_IFNb_rep2_S18	19_G11_24hr_IFNb_rep1_S19	20_G11_24hr_IFNb_rep2_S20	21_C12_12hr_IFNb_rep1_S21	22_C12_12hr_IFNb_rep2_S22	23_C12_24hr_IFNb_rep1_S23	24_C12_24hr_IFNb_rep2_S24	25_A4_UT_rep1_S25	26_A4_4hr_IFNb_rep1_S26	27_A4_12hr_IFNb_rep1_S27	28_A4_24hr_IFNb_rep1_S28	29_A4_UT_rep2_S29	2D3_4hr_hIFNb_rep1_S16	2D3_4hr_hIFNb_rep2_S23	2D3_UT_rep1_S2	2D3_UT_rep2_S9	2D9_4hr_hIFNb_rep1_S17	2D9_4hr_hIFNb_rep2_S24	2D9_UT_rep1_S3	2D9_UT_rep2_S10	2F3_4hr_hIFNb_rep1_S18	2F3_4hr_hIFNb_rep2_S25	2F3_UT_rep1_S4	2F3_UT_rep2_S11	30_A4_4hr_IFNb_rep2_S30	31_A4_12hr_IFNb_rep2_S31	32_A4_24hr_IFNb_rep2_S32	33_E4_UT_rep1_S33	34_E4_4hr_IFNb_rep1_S34
DNAJC12	ENSG00000108176.15	61.8094	0.462644	0.476572	454.817	3.94834e-97	4.84521e-93	65.3397	56.1148	102.565	115.324	130.568	139.604	166.045	148.995	96.1889	96.1812	134.941	113.242	12.8894	12.8035	14.7764	18.7477	2.53355	2.64042	4.68255	4.14353	3.90587	4.69459	3.13871	6.76576	3.70437	100.873	126.218	115.871	117.959	148.274	133.066	191.401	199.285	132.303	129.983	212.055	163.476	2.91267	3.48013	3.24277	9.26686	10.2763
ARRB1	ENSG00000137486.17	617.362	0.192452	0.161348	455.267	3.15563e-97	4.84521e-93	457.378	450.064	331.438	363.009	406.811	442.518	303.523	318.193	392.407	480.906	397.281	361.47	1056.93	1095.13	729.79	828.206	894.344	1066.73	838.176	907.433	1197.15	619.686	693.655	727.803	1145.58	176.527	222.433	492.075	410.821	210.403	188.606	452.776	454.041	213.575	184.209	428.395	379.72	651.467	705.887	704.491	893.094	466.544
HNRNPLL	ENSG00000143889.16	160.012	0.0337036	0.291922	411.238	1.03769e-87	8.48935e-84	242.788	250.799	265.91	250.306	232.001	261.647	261.565	233.594	216.425	236.221	227.137	226.485	60.9317	57.1891	81.2702	66.1683	40.5368	27.2844	39.0212	29.0047	52.7292	49.7626	50.2194	56.0592	52.3242	311.024	279.335	272.372	275.779	320.042	308.944	439.398	340.017	330.758	326.153	383.413	351.785	41.7482	59.7423	73.773	111.202	82.2104
RFX5	ENSG00000143390.18	1629.65	0.0170251	0.048336	380.123	5.47607e-81	3.35998e-77	1480.12	1486.47	1521.39	1516.25	1424.38	1403.94	1378.35	1419.24	1440.65	1505.04	1399.7	1375.22	1741.24	1705.43	1870.86	1760.08	1976.17	1813.09	1777.81	1788.62	1724.44	2002.71	1805.8	1683.71	1749.39	1433.23	1468.06	1416.03	1433.4	1389.29	1408.18	1313.05	1243.99	1505.42	1523.91	1254.13	1358.51	1867.02	1800.97	1759.2	1707.42	1877.48
MTDH	ENSG00000147649.10	7770.66	-0.0259653	0.0649548	371.251	4.51755e-79	2.21748e-75	6598.62	6469.24	10363.9	9932.3	7165.05	7715.08	9569.01	9331.14	7496.18	7197.43	10001.6	9870.2	5458.08	5565.27	6234	6967.52	5401.53	5411.1	6405.73	6310.59	7066.7	7499.14	6657.21	6984.2	7362.9	10215.5	8841.46	9293.75	9414.72	9322.99	8874.92	9872.57	9842.01	10433.1	10663.4	10413.2	10403.5	6825.35	5923.18	7000.32	7392.64	6887.17
PTPN3	ENSG00000070159.14	57.1423	0.299386	0.337319	344.748	2.38756e-73	9.76631e-70	55.0229	82.4544	40.8362	43.2466	70.1398	81.655	43.743	47.9815	96.1889	90.0256	39.3928	59.792	21.0918	16.2178	2.46273	6.61683	12.6678	9.68154	6.2434	11.0494	24.4117	26.2897	33.4796	14.4981	23.6154	73.553	75.5238	167.035	135.042	130.523	157.365	182.139	205.448	129.468	155.501	144.583	228.66	30.0976	34.2213	18.6459	16.217	19.525
SNX20	ENSG00000167208.16	807.482	0.21384	0.112157	332.902	8.61316e-71	3.0199e-67	764.13	776.446	621.091	648.699	669.025	677.825	496.349	462.138	799.024	802.536	679.736	593.39	1256.13	1219.75	1033.53	973.777	1110.96	1308.77	963.044	910.195	909.091	893.85	878.839	857.319	921.925	487.551	537.978	630.519	588.166	463.618	467.466	513.489	492.049	529.213	497.603	553.7	530.781	960.209	939.636	830.149	845.601	1002.97
ALAS1	ENSG00000023330.15	1769.91	-0.0074938	0.0601966	320.279	4.56601e-68	1.4008e-64	1941.62	1944.55	1671.44	1593.57	1563.58	1633.1	1439.06	1492.48	1666.91	1727.41	1541.35	1579.96	2201.74	2282.44	1846.23	2002.69	2064.84	2133.46	1990.08	1915.69	1980.28	1601.79	2066.32	1965.94	1947.57	1269.31	1283.91	1632.73	1484.65	1293.22	1327.19	1537.38	1429.92	1278.62	1272.71	1363.37	1418.52	1711.68	2148.4	1949.71	2107.05	1868.23
OTOGL	ENSG00000165899.12	72.3949	0.934151	0.399126	318.388	1.1684e-67	3.18623e-64	24.0725	25.1944	29.4401	22.2786	46.4002	43.9006	17.8543	21.4654	39.35	35.3947	25.1444	22.6485	2.34353	3.41428	3.28365	4.41122	12.6678	6.16098	6.2434	12.4306	4.88234	79.808	20.9247	14.4981	6.48265	437.115	350.72	60.1927	52.878	462.573	418.868	60.7131	84.2339	460.226	448.161	78.182	28.9705	60.1951	21.4608	21.8887	3.47507	65.7683
MT1E	ENSG00000169715.15	215.705	-0.151193	0.211835	315.1	5.98472e-67	1.46883e-63	160.254	162.618	110.163	120.566	92.8003	92.1912	93.735	99.751	139.911	148.504	96.3867	121.396	199.2	218.514	269.259	326.43	298.959	346.775	362.117	337.007	232.399	290.126	340.027	317.024	228.282	136.598	205.88	115.871	117.959	97.1091	120.338	82.3229	69.8525	105.843	128.388	62.1172	92.0848	364.083	393.255	345.355	195.762	305.206
SELL	ENSG00000188404.10	4127.78	-0.0328452	0.272295	297.492	3.76521e-63	7.70079e-60	2319.9	2485.09	2310.57	2105.98	1540.92	1647.15	1117.68	1156.61	2494.35	2580.73	2028.31	1797.38	5633.84	5755.62	4809.72	5068.49	9353.87	10520.3	8389.57	7682.1	6009.18	6738.61	5781.5	5131.35	5960.79	2019.56	1752.57	1575.54	1696.98	1192.98	1155.94	1220.44	1148.46	1871.15	1919.44	1648.25	1680.29	6484.57	5317.64	5322.19	4832.67	5210.08
MGMT	ENSG00000170430.10	65.4785	0.811468	0.839383	297.643	3.49356e-63	7.70079e-60	10.3168	8.0164	12.3458	10.484	6.47444	6.14608	8.92714	6.31335	12.0236	15.389	11.734	18.1188	1.17176	0.853569	0.820911	2.20561	0	0	0	0	0	0.938918	0	0	0	357.257	431.417	249.8	267.644	197.873	241.833	195.517	240.375	321.308	346.886	396.265	243.145	0	0.580022	0.810692	1.15836	1.02763
DPYSL2	ENSG00000092964.18	2967.6	-0.00989035	0.0839684	284.57	2.30432e-60	4.35038e-57	2470.53	2277.8	2171.92	1967.06	2366.41	2442.63	2031.82	2010.17	2450.63	2029.04	2145.65	2176.07	3850.42	3949.46	2921.62	2591.59	3283.48	3310.21	2850.11	3893.53	2923.54	3889.94	3329.13	3085.19	3023.69	3024.08	2758.17	2461.88	2141.15	2789.54	2612.72	2473.8	2227.06	3221.58	3144.31	2161.25	2165.54	3832.1	3397.77	3291.41	3197.07	3815.59
RIMS3	ENSG00000117016.10	143.221	-0.248306	0.28491	282.519	6.3813e-60	1.11869e-56	74.2809	75.5832	50.333	48.4886	57.1909	50.9246	33.0304	26.5161	72.1417	76.9449	83.8145	64.3217	161.703	199.735	117.39	97.0468	257.156	308.049	190.424	175.409	287.081	199.989	157.982	159.479	298.665	77.756	58.9707	61.6975	57.759	36.0243	39.3412	41.1614	49.3076	78.4369	73.3645	89.9629	77.5995	240.781	148.486	137.007	266.422	209.636
PIR	ENSG00000087842.11	132.95	0.0436791	0.258086	272.382	9.77885e-58	1.60002e-54	114.86	96.1968	107.314	112.703	57.1909	60.5828	78.5589	80.8109	65.5834	85.4089	81.3001	94.2176	181.623	161.325	252.02	298.86	236.887	272.844	316.852	302.478	180.646	160.555	154.843	193.308	157.899	54.6394	57.9361	64.7072	65.0806	35.5022	28.9274	30.8711	36.9807	49.1412	52.631	50.3364	48.629	175.731	160.666	168.624	154.062	133.592
PLAC1	ENSG00000170965.10	7.73509	-0.30361	0.762346	262.488	1.32704e-55	2.03559e-52	10.3168	9.1616	6.64776	13.105	8.63259	4.39006	8.03443	7.57603	5.46528	7.69449	5.86702	6.34157	0	1.70714	1.64182	2.20561	2.53355	1.76028	1.56085	1.38118	0.976468	0	1.04624	0.966538	0	27.3197	26.8989	18.0578	14.6431	35.5022	28.9274	19.5517	13.3542	38.7459	35.0874	16.0648	9.31194	1.94178	1.74007	0.810692	4.63343	3.08289
F5	ENSG00000198734.12	1344.77	0.166415	0.495438	256.96	2.06059e-54	2.97489e-51	513.088	455.79	558.412	574	133.805	130.824	109.804	133.843	365.081	350.1	326.038	302.584	2684.51	2598.26	2339.6	2140.54	3673.65	3995.84	4604.51	4613.13	2312.28	2071.25	1873.81	2200.81	2328.66	226.964	181.05	266.353	250.56	90.844	83.3108	98.7875	90.3973	189.005	214.511	170.287	248.318	2338.87	1920.45	2194.54	1450.26	1327.7
TGFBR1	ENSG00000106799.13	582.829	-0.371573	0.105216	255.556	4.13618e-54	5.63968e-51	650.645	546.261	622.04	613.315	628.021	610.218	606.153	623.759	571.668	554.773	610.17	539.034	448.786	466.902	402.247	376.056	420.57	443.591	410.503	389.492	491.163	675.082	573.338	371.15	554.729	1025.54	850.419	683.187	658.941	1057.76	901.377	816.026	726.26	975.264	971.282	730.413	704.604	561.174	415.876	388.321	436.701	462.433
SASH3	ENSG00000122122.10	3004.11	0.252156	0.0910932	243.042	2.05249e-51	2.65128e-48	3125.99	3001.57	2744.57	2717.98	2139.8	2378.53	2405.87	2338.47	2958.9	3141.66	2943.57	2800.26	3756.68	3607.18	3126.85	3433.03	3538.11	3859.42	3299.64	3121.46	3957.62	2737.88	3260.07	3580.05	3775.68	1731.65	1797.05	2848.62	2807.41	1570.97	1560.92	2579.79	2398.61	1749.24	1797.43	3084.44	2699.43	3241.8	3717.94	3428.42	3594.38	2821.87
FBN1	ENSG00000166147.15	982.932	-0.131727	0.240454	241.841	3.72416e-51	4.5701e-48	823.28	874.933	656.229	640.836	486.662	487.296	428.503	397.741	924.726	784.838	688.117	674.924	2590.77	2435.23	1542.49	1486.58	1274.38	1321.09	1103.52	1118.75	1360.22	1144.54	1284.78	1051.59	1239.57	443.42	424.175	461.979	452.31	309.6	295.059	319.001	322.554	481.962	473.679	462.666	431.453	1293.22	1189.62	1048.22	1248.71	1292.76
AP001972.5	ENSG00000279117.1	177.185	0.10305	0.222134	241.583	4.23266e-51	4.94676e-48	138.245	130.553	116.811	112.703	131.647	142.238	84.8079	82.0736	125.701	146.195	103.93	101.465	298.8	361.913	214.258	262.468	233.087	352.936	265.344	237.562	350.552	184.028	190.415	193.308	323.669	50.4363	56.9015	147.472	118.772	55.8638	56.6976	114.223	117.106	71.8217	49.4413	112.454	108.639	190.294	197.787	181.595	259.472	113.039
CD180	ENSG00000134061.5	29.1396	0.0578221	0.30971	235.614	8.16414e-50	9.10784e-47	17.1946	16.0328	12.3458	14.4155	19.4233	16.6822	13.3907	12.6267	20.7681	9.23339	10.8959	5.43563	5.85882	2.56071	0	5.51402	2.53355	4.4007	3.1217	1.38118	32.2234	28.1675	6.27742	2.89961	23.6154	86.1621	112.768	87.2794	83.7912	83.0126	83.3108	97.7584	80.1249	102.062	78.9466	79.253	73.4609	34.952	8.70033	3.24277	11.5836	11.3039
PPCDC	ENSG00000138621.12	262.573	0.170151	0.118827	233.788	2.01863e-49	2.15406e-46	273.739	257.67	212.728	259.48	263.294	255.501	284.776	287.889	307.149	337.019	289.998	307.113	175.765	148.521	183.063	185.271	214.085	198.912	199.789	194.746	201.152	262.897	207.155	208.772	200.499	357.257	394.172	282.906	351.435	397.834	400.355	366.337	376.998	460.226	417.061	374.845	387.998	273.791	243.029	171.056	188.812	210.664
SLC39A11	ENSG00000133195.12	246.7	0.0282566	0.117866	233.388	2.46123e-49	2.51692e-46	220.779	232.476	167.144	203.128	130.568	173.846	133.907	171.723	186.913	192.362	173.496	197.495	321.063	276.556	243.811	230.486	310.36	322.131	280.953	248.612	288.058	297.637	283.53	263.865	274.123	208.05	224.502	210.674	196.055	171.768	172.407	173.907	179.767	213.575	192.98	189.565	187.274	296.121	298.711	290.228	280.323	347.339
HTATIP2	ENSG00000109854.14	383.416	-0.0590793	0.128169	221.35	9.60486e-47	9.42928e-44	352.834	377.916	299.149	304.037	308.615	307.304	302.63	263.898	312.614	349.33	290.836	291.712	498	553.966	516.353	566.842	507.977	528.084	462.011	528.99	478.469	482.604	519.98	524.83	470.455	332.039	280.369	291.935	260.322	257.913	231.419	236.678	223.939	267.442	275.117	234.546	257.63	488.357	510.999	488.037	376.466	383.306
AL139231.1	ENSG00000235743.2	5834.33	1.57307	1.83846	220.994	1.14573e-46	1.08153e-43	25789.9	28107.8	21766.7	25139.4	45007.1	63236.1	38087.7	53217.8	1.09306	7730.66	9753.5	8514.92	0	0	0	0	0	0	0	0	0	0	0	0	0	21.0151	20.6915	40.6301	30.9133	29.2371	38.1841	66.8873	98.6153	0.945023	0.79744	13.9228	7.24262	0	0	0	0	0
SNX10	ENSG00000086300.16	735.831	0.00386067	0.112782	220.867	1.22009e-46	1.10906e-43	525.468	579.471	653.38	723.398	599.965	625.144	607.939	539.16	701.742	607.865	734.215	617.85	747.585	749.434	727.328	716.823	981.751	916.226	947.436	790.033	892.491	999.947	1013.8	779.996	925.166	567.409	467.627	517.657	493.799	516.871	479.037	471.298	488.967	606.705	608.447	625.456	486.29	838.848	918.175	780.696	872.243	837.518
RBMS2	ENSG00000076067.13	92.6821	-0.267849	0.472108	218.805	3.38889e-46	2.97049e-43	35.0771	26.3396	57.9305	58.9726	41.0048	34.2424	55.3483	56.8202	78.7	77.7144	111.473	119.584	7.03058	2.56071	4.92547	5.51402	12.6678	15.8425	14.0476	23.48	32.2234	27.2286	20.9247	21.2638	28.7089	250.08	215.191	249.8	270.084	221.367	227.948	218.156	256.811	365.724	364.43	521.571	430.419	20.3887	19.7207	29.1849	32.434	15.4144
TESC	ENSG00000088992.18	256.567	0.0520574	0.199889	216.32	1.16082e-45	9.82411e-43	208.399	253.089	125.358	134.982	216.894	221.259	149.976	130.055	136.632	172.357	98.9011	109.619	321.063	251.803	256.945	247.028	330.629	378.46	251.297	220.988	386.681	287.309	290.854	297.694	333.856	168.121	172.774	183.588	170.837	164.459	183.978	218.156	180.795	107.733	104.465	103.886	139.679	343.695	375.274	268.339	434.384	430.577
ISCU	ENSG00000136003.16	1493.9	0.0463301	0.0541066	214.345	3.08835e-45	2.52658e-42	1458.79	1462.42	1174.75	1302.64	1442.72	1388.14	1236.41	1151.56	1577.28	1599.69	1366.18	1354.38	1681.48	1595.32	1421.82	1524.08	1765.89	1731.24	1598.31	1512.39	1677.57	1556.73	1641.55	1574.49	1680.86	1233.59	1301.49	1245.99	1296.73	1258.24	1249.66	1263.66	1313.84	1270.11	1325.35	1393.35	1392.65	1665.07	1730.21	1599.5	1508.18	1534.25
AC055854.1	ENSG00000253125.1	84.1644	0.000113475	0.266066	210.676	1.90072e-44	1.50482e-41	38.516	48.0984	23.742	56.3516	53.9537	40.3885	19.6397	31.5668	61.2111	42.3197	35.2021	40.7672	85.5388	100.721	69.7775	50.729	143.146	119.699	71.7991	100.826	198.223	116.426	83.6989	123.717	177.347	46.2333	36.2101	76.7457	56.9455	46.9883	30.0845	44.2485	59.5801	33.0758	30.3027	66.4012	38.2824	116.507	122.965	139.439	112.361	81.1827
CXorf38	ENSG00000185753.13	1138.32	0.0336139	0.0826584	210.068	2.56855e-44	1.97e-41	1081.2	1058.17	1000.01	1006.47	956.059	930.692	865.04	914.174	1108.36	1087.23	1040.98	914.092	1442.44	1581.66	1367.64	1358.66	1389.65	1412.63	1158.15	1113.23	1207.89	1469.41	1338.14	1155.98	1245.59	1063.37	1069.75	917.939	850.115	869.805	902.534	766.632	809.467	1013.06	993.61	930.687	766.683	1397.11	1313.75	1162.53	1084.22	1342.08
GGT1	ENSG00000100031.19	224.156	0.00192813	0.292155	207.802	7.89281e-44	5.8701e-41	74.2809	92.7612	64.5782	66.8357	132.726	143.994	113.375	114.903	168.331	155.429	140.808	134.079	323.407	330.331	284.856	255.851	266.023	282.525	220.08	238.943	288.058	204.684	237.496	256.132	279.68	48.3348	68.2818	85.7746	73.2157	121.125	116.867	138.92	124.296	110.568	79.744	128.518	92.0848	252.431	267.39	252.936	395	399.748
AL049634.2	ENSG00000260861.6	100.812	0.269611	0.433621	202.017	1.38419e-42	9.99182e-40	37.1404	30.9204	32.2891	38.0046	76.6142	88.6791	85.7006	90.9123	59.025	73.0977	106.444	97.8414	10.5459	11.0964	5.74638	7.71963	12.6678	10.5617	12.4868	6.90588	46.8704	42.2513	16.7398	33.8288	46.7677	134.497	165.532	194.121	165.142	395.224	367.956	481.589	463.286	240.036	295.053	459.453	330.057	46.6027	23.2009	30.8063	62.5513	48.2986
NEDD9	ENSG00000111859.17	865.326	-0.164838	0.138087	199.554	4.68566e-42	3.28572e-39	601.125	608.101	474.84	463.918	574.067	597.926	462.426	422.995	598.995	574.009	502.049	412.202	758.131	720.412	589.414	596.617	931.08	1026.24	747.647	794.176	1245.97	1132.33	1115.29	861.185	1196.05	813.286	738.685	756.923	697.989	785.226	806.495	849.984	746.805	814.61	766.34	719.703	639.42	1132.06	1056.22	836.634	1172.26	1245.49
EMX1	ENSG00000135638.14	86.896	-0.0554589	0.306485	199.06	5.98489e-42	4.0802e-39	61.9007	71.0024	14.2452	28.8311	45.3211	43.9006	25.8887	26.5161	85.2584	55.4004	32.6877	31.7079	105.459	109.257	67.3147	49.6262	148.213	165.466	109.259	106.351	100.576	91.075	93.1151	91.8211	86.1266	33.6242	58.9707	31.6012	27.6592	38.6348	33.5557	48.3647	28.7628	34.9659	52.631	48.1944	52.7677	122.332	117.744	91.6082	149.428	175.725
AIFM2	ENSG00000042286.15	589.071	-0.014156	0.100737	198.489	7.94007e-42	5.26684e-39	573.613	526.792	497.632	486.197	517.955	515.392	539.2	553.05	510.457	543.231	479.419	505.514	746.414	774.187	839.792	888.861	704.327	673.307	758.573	738.929	573.186	633.769	675.869	656.279	549.636	350.953	502.803	433.387	422.21	428.115	494.079	499.082	395.488	455.501	404.302	415.543	396.275	669.914	699.506	676.928	623.197	693.65
ZBTB38	ENSG00000177311.12	2745.11	0.121504	0.116759	195.674	3.19751e-41	2.06517e-38	2382.49	2308.72	3260.25	2863.45	3093.7	3430.39	3442.31	3356.18	2545.73	2513.02	2870.65	3024.02	1990.83	1974.31	2634.3	2535.35	1616.41	1768.2	2055.64	2183.64	2138.46	2419.59	1793.25	2162.14	2101.77	3587.29	2984.74	3897.48	3502.96	4025.85	3783.7	4399.13	4140.81	3812.22	4002.35	3785.94	3988.62	2265.08	1757.47	2149.14	2723.3	2674.92
RIN3	ENSG00000100599.16	590.811	0.0226836	0.12461	195.372	3.71335e-41	2.33519e-38	446.373	413.417	316.243	342.041	455.369	455.688	445.465	445.723	581.506	492.448	469.361	423.073	765.162	687.123	529.488	544.786	635.922	837.014	649.313	602.193	762.621	491.054	647.621	688.175	846.912	313.126	432.452	466.493	460.445	423.939	463.995	621.538	529.03	455.501	389.948	538.706	450.077	691.273	772.009	668.01	836.334	594.998
SYNE3	ENSG00000176438.13	1625.71	0.223394	0.101279	195.322	3.80588e-41	2.33519e-38	1744.23	1603.28	1414.07	1488.73	1795.58	1659.44	1517.61	1459.65	1792.61	1613.54	1460.89	1478.49	2335.33	2243.18	2120.41	2280.6	1922.97	2002.32	2094.66	2382.53	1957.82	1216.84	1755.59	1661.48	1894.32	792.271	883.526	1358.85	1405.74	854.142	862.036	1396.4	1374.45	826.895	840.502	1279.83	1399.9	1203.9	1778.35	1470.6	2005.12	1551.72
KSR1	ENSG00000141068.15	2198.26	-0.0903987	0.0795476	191.814	2.16013e-40	1.29307e-37	2334.35	2080.83	1562.22	1596.19	1989.81	1931.62	1614.03	1635.16	2364.28	2060.59	1854.82	1810.97	2924.72	2742.52	1937.35	1846.1	2546.22	2639.54	2155.53	2260.98	2490.97	2342.6	2491.09	2170.84	2382.84	1756.87	2069.15	1712.48	1593.66	1981.86	2087.4	1721.58	1699.06	2023.29	2137.14	1607.55	1653.39	2778.68	2627.5	2110.23	2100.1	2618.4
GCHFR	ENSG00000137880.6	34.7804	0.484647	0.387395	191.474	2.55612e-40	1.49369e-37	37.1404	53.8244	27.5407	35.3836	62.5863	56.1927	62.49	58.0829	33.8847	43.0892	22.6299	28.0841	8.20235	9.38926	11.4928	11.028	10.1342	11.4418	6.2434	9.66823	26.3646	21.5951	15.6936	10.6319	22.6893	35.7257	103.457	73.7361	77.2832	75.7033	85.625	125.542	118.133	60.4815	39.0746	95.3178	39.3171	21.3596	13.9205	13.7818	12.7419	15.4144
TAPBP	ENSG00000231925.13	4327.15	-0.115101	0.0920362	187.812	1.56492e-39	8.93204e-37	4668	4354.05	3061.77	2790.06	3474.62	3889.59	2760.27	2934.45	4648.77	3971.9	2838.8	3214.27	5708.83	5823.9	4367.25	4306.45	4885.96	5432.23	4328.24	5414.21	3679.33	4713.37	5150.62	4077.82	3897	4251.36	4456.94	3260.94	3049.84	4116.17	4025.53	2890.56	2568.11	4652.35	4861.99	2863.82	3250.9	5115.62	5505.57	3995.9	4159.66	5623.19
EPCAM	ENSG00000119888.11	25.9754	0.742882	0.396672	184.672	7.39552e-39	4.12519e-36	52.2717	54.9696	80.7228	77.3197	51.7955	67.6069	78.5589	79.5483	37.1639	43.0892	56.9939	43.4851	16.4047	13.6571	18.0601	12.1309	29.1358	24.6439	21.8519	23.48	5.85881	13.1448	7.32366	6.76576	9.72397	31.5227	30.0026	28.5915	30.0998	21.4058	27.7703	26.7549	29.79	18.9005	24.7206	29.9876	20.6932	9.70889	5.80022	3.24277	4.63343	10.2763
SDC4	ENSG00000124145.6	421.261	-0.148679	0.323965	181.096	4.33726e-38	2.36554e-35	383.097	419.143	182.339	146.776	159.703	163.31	79.4516	97.2257	282.009	212.368	142.485	124.114	869.449	939.78	437.546	449.944	535.846	616.098	360.556	312.146	788.009	880.705	826.527	524.83	764.952	329.938	280.369	252.809	222.901	145.664	135.38	160.53	141.759	180.499	193.778	152.08	138.644	799.042	813.191	488.847	423.959	423.383
STARD10	ENSG00000214530.10	164.173	0.0724224	0.153883	180.79	5.04431e-38	2.69136e-35	137.557	167.199	94.0183	107.461	88.484	121.166	103.555	83.3363	133.353	150.043	121.531	119.584	220.292	262.046	196.198	184.168	173.548	206.833	154.524	168.503	220.682	152.105	137.057	172.044	231.523	105.076	91.0424	142.958	130.975	93.9765	114.552	136.862	123.269	96.3923	112.439	163.861	132.437	204.858	183.867	150.789	258.314	198.333
SIRPB1	ENSG00000101307.16	351.732	0.0696771	0.458785	180.164	6.8744e-38	3.58975e-35	101.105	89.3256	113.962	132.361	266.531	280.086	302.63	309.354	218.611	242.377	400.633	324.326	36.3247	40.9713	21.3437	19.8505	34.203	32.5652	35.8995	20.7176	170.882	161.494	77.4215	93.7541	192.164	596.83	563.842	618.48	571.896	1321.41	1223.05	1636.17	1494.64	1017.79	1110.83	1574.35	1137.09	178.644	86.4233	103.769	184.179	164.421
FSD1L	ENSG00000106701.13	2231.93	0.245579	0.132047	179.765	8.37551e-38	4.2825e-35	2849.5	2968.36	1685.68	1614.54	2032.97	2057.18	1239.09	1072.01	2308.53	2629.98	1533.81	1352.57	2969.25	3441.59	1895.48	1819.63	3218.88	2863.1	2341.27	2139.44	2737.04	3144.44	3568.71	2179.54	3079.72	1443.74	1285.97	1703.45	1912.56	1186.19	1085.35	1631.02	1630.23	1411.86	1452.14	1826.03	2048.63	2299.07	3013.79	2120.77	2584.3	2222.76
CPT1A	ENSG00000110090.13	598.387	-0.0297096	0.258097	177.132	3.07893e-37	1.54216e-34	480.075	408.837	572.657	520.27	323.722	345.058	384.76	434.359	371.639	317.783	315.143	348.786	704.23	791.259	976.885	1164.56	977.951	1149.46	1301.75	1254.11	888.585	799.958	853.729	992.634	847.838	355.156	286.577	287.42	375.027	222.933	217.534	224.33	208.53	284.452	259.965	199.204	369.374	828.168	872.933	890.95	534.003	524.091
SLC25A23	ENSG00000125648.15	2283.81	0.115334	0.0724103	176.015	5.34949e-37	2.62585e-34	1664.44	1637.64	2220.35	2056.18	1696.3	1727.05	2208.58	2144.02	1598.05	1567.37	1997.3	2055.58	2253.3	2046.86	2319.9	2678.71	1827.96	2267.24	2497.36	2516.5	2840.54	2136.98	2054.81	2513	2768.09	1752.66	1971.9	2439.31	2245.28	1940.09	2016.82	2426.47	2190.08	1963.76	1872.39	2244.79	2161.41	2609.75	2290.51	2430.45	2731.41	2505.36
RARA	ENSG00000131759.18	511.906	0.392469	0.166907	175.858	5.7814e-37	2.78221e-34	583.242	587.488	332.388	374.804	349.62	398.617	328.519	356.073	511.55	453.206	398.957	414.014	889.369	851.008	663.296	608.748	609.319	710.273	557.223	551.089	672.786	471.337	524.165	618.584	693.18	262.689	336.236	442.416	363.638	226.588	238.362	324.146	316.391	277.837	304.622	410.188	327.987	637.874	621.783	516.411	608.138	547.727
GAB2	ENSG00000033327.13	98.3084	-0.463124	0.176021	175.551	6.72862e-37	3.17578e-34	156.815	115.665	79.7731	106.151	99.2747	86.9231	99.0913	97.2257	106.026	91.5645	131.589	97.8414	59.76	59.7498	52.5383	58.4487	54.4714	65.1304	59.3123	70.44	71.2821	77.9302	63.8204	47.3603	63.4373	222.761	201.742	105.337	102.502	194.74	217.534	133.775	119.16	193.73	177.032	126.376	91.0501	73.7876	55.6821	56.7484	74.1349	93.5143
OXTR	ENSG00000180914.11	527.213	0.0773981	0.313517	174.148	1.34644e-36	6.23501e-34	851.479	798.205	207.98	176.918	307.536	323.986	124.98	101.014	672.23	637.104	253.12	213.802	820.235	833.083	309.484	263.57	1181.9	1232.2	683.652	606.336	641.539	817.797	1266.99	637.915	791.809	256.385	211.053	192.617	189.547	128.435	115.709	165.675	136.623	193.73	205.74	227.049	229.695	719.429	1113.64	680.171	606.98	536.423
THEMIS2	ENSG00000130775.16	1400.93	-0.145102	0.124488	172.241	3.45527e-36	1.57042e-33	1500.06	1347.9	824.322	866.242	1075.84	1052.74	794.516	808.109	1276.69	1265.74	989.011	932.211	2064.65	2126.24	1627.87	1645.38	1588.54	1740.92	1401.64	1296.92	1553.56	1446.87	1455.32	1386.01	1529.44	1225.18	1454.61	1119.58	988.411	1342.3	1321.4	983.758	884.456	1239.87	1179.41	1096.69	870.149	1741.78	1584.62	1251.71	1434.05	1826.1
CDKN2C	ENSG00000123080.12	187.274	-0.0331698	0.340677	171.863	4.16409e-36	1.85817e-33	110.734	100.778	182.339	158.571	59.349	69.3629	80.3443	71.9722	115.864	127.729	147.514	167.599	267.162	320.088	529.488	497.365	245.755	305.409	405.821	494.461	296.846	186.845	176.814	273.53	269.956	58.8424	64.1435	78.2505	100.875	21.9279	31.2416	29.842	30.8173	67.0966	68.5798	72.8271	106.57	149.517	198.948	284.553	262.947	201.415
IL7R	ENSG00000168685.15	160.598	0.212599	0.450953	171.815	4.26511e-36	1.86926e-33	68.0908	71.0024	65.5279	61.5936	93.8794	114.141	92.8423	85.8616	88.5376	86.1783	72.9186	73.381	22.2635	21.3392	8.20911	9.92524	17.7349	14.9624	9.3651	9.66823	107.411	107.976	71.1441	49.2934	118.54	424.506	317.614	471.008	347.368	585.787	542.677	832.49	863.911	399.745	448.161	562.268	421.107	81.5547	64.9625	38.9132	40.5425	30.8289
GGA2	ENSG00000103365.15	2206.67	0.0280038	0.0575564	170.06	1.01507e-35	4.37066e-33	2263.5	2293.84	2547.99	2390.36	2509.92	2368.87	2856.69	2721.06	2447.35	2361.44	2652.73	2465.06	2158.39	2034.06	2071.98	2136.13	1968.57	2081.53	1943.26	2078.67	2257.59	1656.25	2085.15	2038.43	2082.78	1941.8	1830.16	2684.59	2443.78	2202.71	2171.87	2921.43	2800.26	2131.03	2019.92	2741.73	2578.37	1772.84	2154.78	1963.5	2251.85	1769.58
IFITM1	ENSG00000185885.17	5478.58	0.326286	0.207984	169.262	1.50599e-35	6.37265e-33	6955.58	7032.68	6775.97	6586.59	6805.72	7275.2	8590.59	8198.52	7446.99	7640.63	6981.75	7069.04	4404.66	4184.2	5376.97	6207.69	5528.21	6407.42	6934.85	6450.09	1970.51	3587.6	5163.18	6343.39	1822.09	8658.24	10153.3	3739.47	3294.7	9375.73	9584.22	4086.3	3561.45	9178.06	9066.1	4973.66	4252.45	4255.41	6134.31	6410.95	1033.26	3593.62
ZFAND6	ENSG00000086666.19	876.491	0.0163474	0.103296	169.177	1.57052e-35	6.53309e-33	784.076	826.835	1111.13	1085.1	1038.07	1095.76	1174.81	1300.55	861.328	916.414	1160.83	1041.83	539.011	598.352	785.612	734.468	715.728	601.136	716.43	714.068	879.797	774.607	786.77	754.866	968.23	897.347	829.728	994.684	1111.25	1030.09	959.232	1170.01	1315.9	893.992	984.838	1097.76	1274.7	631.078	687.326	856.901	891.936	697.761
LMNA	ENSG00000160789.24	3198.66	-0.0561847	0.129402	168.856	1.84066e-35	7.52924e-33	4305.54	4220.06	2135.83	2134.81	3050.54	3310.98	2501.39	2411.7	3828.98	3985.75	2593.22	2559.28	6005.29	5776.96	3589.85	3982.23	4594.6	5750.84	4056.65	3861.77	3053.41	2879.66	3304.02	3195.37	3018.6	1847.23	2585.4	1715.49	1756.36	1958.37	2137.15	1863.58	1687.76	2312.47	2133.15	1925.63	1818.93	3479.67	3808.42	3137.38	3076.6	3484.69
ACOX1	ENSG00000161533.12	675.095	0.00116878	0.0741378	166.568	5.70008e-35	2.29339e-32	574.989	561.148	662.876	613.315	523.351	599.682	572.23	530.322	636.159	632.487	668.84	579.801	746.414	757.969	812.702	693.664	714.462	815.89	735.16	798.32	806.562	736.111	763.753	738.435	716.333	550.597	491.422	636.538	573.523	539.843	529.949	591.696	572.174	615.21	578.941	612.604	634.247	650.496	687.906	697.195	777.258	733.728
	ENSG00000288681.1	4277.71	0.288784	0.212413	162.427	4.40931e-34	1.74545e-31	5450.02	5665.31	5017.16	5062.47	5022.01	5638.59	6512.35	6375.23	5844.57	5731.63	5383.41	5260.79	3177.82	3064.31	3838.58	4689.13	4459.05	5037.04	5246.02	5117.26	1596.52	2817.69	4271.79	4904.21	1524.81	7019.06	8038.63	3300.07	2625.19	7347.92	7651.87	3171.49	2806.43	7289.91	7254.31	4105.09	3461.97	3409.76	4761.98	5352.19	777.258	2738.63
SHQ1	ENSG00000144736.14	826.525	0.17074	0.1086	161.927	5.64439e-34	2.19889e-31	843.913	905.854	1078.84	1027.43	1042.38	978.104	1251.59	1114.94	914.888	928.726	1030.92	992.909	650.329	667.491	580.384	585.589	685.326	792.126	714.869	633.96	690.363	674.143	847.452	761.632	707.998	870.027	767.653	948.035	999.8	886.512	803.024	1189.57	1121.75	884.542	854.856	1009.94	1154.68	700.982	820.731	745.837	786.525	691.595
TECPR1	ENSG00000205356.10	182.043	-0.220261	0.108843	161.066	8.63568e-34	3.31165e-31	177.449	160.328	189.936	179.539	186.68	201.065	151.761	214.654	208.774	183.898	186.906	209.272	137.096	115.232	165.003	148.879	114.01	135.542	160.767	162.979	163.07	135.204	134.965	158.512	174.568	271.095	258.643	212.179	212.325	274.098	254.561	300.479	236.266	248.541	228.068	231.333	234.868	153.4	136.885	137.818	171.437	153.117
ABHD17C	ENSG00000136379.12	203.989	-0.103264	0.155709	160.89	9.4187e-34	3.55635e-31	201.521	210.717	178.54	179.539	195.312	157.164	154.44	145.207	230.635	226.988	174.334	183	377.308	399.47	199.481	207.327	274.89	308.049	202.91	241.706	290.011	189.661	287.715	225.203	265.326	94.5681	102.423	138.443	142.364	97.6312	111.081	121.426	128.405	137.028	116.426	133.873	150.026	243.693	258.69	229.426	211.979	152.089
CREM	ENSG00000095794.20	631.466	-0.116273	0.0928039	160.814	9.78168e-34	3.63745e-31	718.048	785.608	529.921	585.795	785.565	848.159	649.003	555.575	660.206	764.063	555.69	506.42	567.134	594.084	462.994	449.944	605.519	594.975	515.08	472.362	397.422	653.487	491.731	521.93	371.363	991.915	1111.13	517.657	488.104	1056.71	1062.21	521.721	535.193	1100.95	1142.73	593.327	538.023	673.797	467.498	533.435	441.334	795.385
RASSF2	ENSG00000101265.16	2560	0.0815815	0.1115	160.16	1.35077e-33	4.94805e-31	2848.81	2801.16	2072.2	2120.39	2127.93	2145.86	1527.43	1488.69	2697.66	2611.51	2162.41	2090	3411	3462.08	2429.9	2441.61	2871.78	3009.2	2299.13	2356.29	3216.48	2658.08	2924.23	2544.89	3301.98	1826.22	1798.09	2466.4	2288.4	1421.66	1409.34	1998.39	1966.14	1739.79	1745.6	2502.9	2348.68	2461.2	3060.78	2479.91	3603.65	2731.44
ABCD2	ENSG00000173208.4	587.005	-0.0685428	0.124613	159.727	1.67313e-33	6.03878e-31	792.329	876.078	753.096	710.293	722.979	814.794	794.516	704.57	759.674	724.052	587.54	526.35	513.233	518.97	410.456	394.804	407.902	396.943	462.011	425.402	475.54	502.321	601.586	390.481	520.001	718.718	587.638	651.586	732.157	713.7	753.269	813.967	712.906	655.846	690.583	729.342	653.905	417.482	515.639	390.753	527.053	506.621
ALDH1L2	ENSG00000136010.14	35.6045	0.0647818	0.722693	159.342	2.0233e-33	7.1968e-31	59.1496	56.1148	38.9369	61.5936	73.377	68.4849	60.7046	68.1842	7.65139	12.3112	10.0577	7.24751	3.51529	3.41428	3.28365	1.1028	3.80033	7.04112	7.80425	4.14353	7.81174	7.51134	6.27742	4.83269	5.55656	147.106	126.218	82.765	93.5533	194.74	181.664	134.804	148.95	33.0758	47.049	41.7685	13.4506	11.6507	10.4404	4.86415	5.79179	10.2763
FECH	ENSG00000066926.13	551.129	0.00034854	0.110295	158.972	2.4282e-33	8.51362e-31	474.572	505.033	527.072	515.028	415.443	410.031	457.963	483.603	407.71	412.425	463.494	463.841	711.261	737.484	733.895	808.356	665.057	683.869	697.7	638.103	576.116	662.876	580.661	664.011	589.458	525.379	466.593	430.378	414.075	440.646	418.868	390.005	353.371	463.061	518.336	355.568	440.765	718.458	558.561	633.961	589.604	607.329
AKAP13	ENSG00000170776.22	3765.76	-0.00126001	0.063237	158.251	3.46754e-33	1.19864e-30	3502.21	3408.12	2672.4	2985.33	3119.6	2969.43	2624.58	2668.02	3534.94	3289.4	2958.65	3076.57	4357.79	4438.56	3425.66	3481.55	3977.68	4193.87	3463.52	3591.06	3940.05	4394.13	3888.86	3350.99	3856.71	4030.7	3762.74	3464.09	3427.31	3599.3	3478.23	3574.87	3395.04	3966.26	3993.58	3622.08	3447.49	4398.13	3709.24	3271.14	4390.18	4661.33
GLDC	ENSG00000178445.10	3041.23	0.10277	0.0541417	157.423	5.21923e-33	1.7791e-30	2524.86	2522.88	3211.82	3320.81	2878.97	2807	3070.04	3006.42	2733.73	2903.13	3153.94	3283.12	2366.96	2501.81	2809.98	2614.75	2512.02	2562.97	2581.65	2552.41	3129.58	2863.7	2361.36	2971.14	2965.35	3757.51	3743.09	3864.37	3803.96	3338.78	3287.31	3836.25	3946.67	3557.07	3836.48	3761.31	3776.51	3072.86	2314.29	2992.26	3065.01	3033.56
NT5C2	ENSG00000076685.19	1233.15	0.0895033	0.0806789	156.728	7.35505e-33	2.47281e-30	1283.41	1282.62	1348.55	1282.98	1387.69	1327.55	1379.24	1304.34	1419.88	1377.31	1407.25	1365.25	946.785	1021.72	1067.18	993.627	947.548	958.473	1091.03	1098.03	1047.75	1257.21	1124.7	1012.93	1013.15	1479.47	1303.56	1379.92	1435.84	1379.37	1371.16	1504.45	1547.03	1395.8	1518.33	1723.22	1596.48	1005.84	1055.06	1057.14	1251.03	1148.89
NFE2L1	ENSG00000082641.16	3564.25	-0.0505409	0.0502489	156.383	8.71854e-33	2.89161e-30	3897.68	3837.57	2990.54	3028.57	3313.83	3500.63	3113.79	3088.49	3756.83	3733.37	3192.49	3236.92	4203.12	4359.18	3515.14	3815.7	4248.77	4446.47	3529.08	3783.04	3351.24	3535.96	3974.65	3804.29	3296.43	3213.22	3597.21	3131.53	2845.65	3126.81	3188.95	3002.73	2893.74	3350.11	3383.54	2958.07	2851.52	3808.8	3976.05	3583.26	3465.81	3778.59
COL19A1	ENSG00000082293.13	392.451	0.169327	0.222566	154.426	2.29174e-32	7.49949e-30	226.969	245.073	383.671	382.667	232.001	204.577	284.776	260.11	265.613	270.846	340.287	460.217	610.489	575.306	961.287	706.898	473.774	416.306	552.541	658.821	481.398	329.56	382.923	424.31	531.577	155.512	127.253	297.954	304.252	161.326	146.951	194.488	211.612	190.895	209.727	251.682	339.369	361.171	359.614	393.996	583.812	445.991
AC098850.4	ENSG00000272815.1	114.396	-1.10157	1.57952	153.229	4.13711e-32	1.33601e-29	0.687786	1.1452	0.94968	1.3105	2.15815	0.878011	0.892714	1.26267	1.09306	0.769449	0.838145	0	0	0	0	1.1028	0	0	0	0	0.976468	0	0	0	0	0	561.773	427.368	440.921	786.27	1159.41	785.154	707.77	459.281	616.421	445.53	1.03466	0	0	0	0	0
CSRP1	ENSG00000159176.14	1321.64	0.0192503	0.0816371	153.091	4.42781e-32	1.41132e-29	1158.23	1195.59	1143.41	1106.06	1075.84	1120.34	1209.63	1221	1129.13	1240.35	1167.54	1064.48	1429.55	1296.57	1278.16	1400.56	1567	1542.89	1562.41	1520.67	1498.88	1218.72	1320.35	1432.41	1443.78	1063.37	1078.03	1191.82	1246.29	1019.12	1025.19	1236.9	1153.59	1121.74	944.966	1137.39	1273.67	1320.41	1513.28	1424.39	1619.38	1522.95
CCDC126	ENSG00000169193.12	266.635	0.0326461	0.129383	152.898	4.87203e-32	1.533e-29	244.852	277.139	339.036	338.11	325.88	331.01	382.974	366.175	280.915	336.249	403.148	388.648	196.856	215.099	206.049	209.533	214.085	178.669	268.466	212.701	237.282	222.523	247.958	198.14	275.049	254.283	225.537	285.915	285.541	324.741	303.159	351.93	376.998	266.496	331.735	383.413	416.968	198.061	190.827	222.94	202.713	207.581
PPT2	ENSG00000221988.13	45.8589	-0.310035	0.322457	152.136	7.09638e-32	2.20464e-29	37.8282	28.63	41.7859	61.5936	47.4792	57.0707	53.5629	65.6589	37.1639	46.9364	55.3176	69.7573	16.4047	12.8035	13.1346	23.1589	10.1342	5.28084	7.80425	17.9553	29.294	26.2897	18.8323	27.0631	26.8567	90.3651	83.8004	102.328	80.5372	73.615	92.5676	126.571	92.4518	89.7772	83.7312	122.092	81.7382	13.5924	22.0408	39.7239	44.0176	23.6355
MEX3A	ENSG00000254726.3	127.438	-0.0403591	0.192564	150.87	1.32509e-31	4.0652e-29	171.946	169.49	189.936	222.786	113.303	155.408	163.367	169.198	170.517	156.968	253.12	250.945	98.4282	84.5033	100.972	122.411	72.2062	95.9353	143.598	118.781	97.6468	53.5183	100.439	135.315	138.914	147.106	92.077	176.064	221.274	121.125	93.7247	164.646	158.195	121.908	110.047	244.185	216.244	66.9914	69.0226	98.9044	96.1437	65.7683
CTNNA3	ENSG00000183230.18	20.1638	-0.0207255	1.03153	149.375	2.77092e-31	8.39589e-29	0.687786	1.1452	2.84904	1.3105	19.4233	16.6822	13.3907	10.1014	5.46528	8.46394	10.0577	8.15345	0	0.853569	0	0	0	0.88014	0	2.76235	0.976468	0.938918	2.09247	1.93308	0.926093	2.10151	23.7952	37.6204	25.2187	140.965	137.694	190.372	102.724	63.3165	90.9082	122.092	51.733	0.970889	1.16004	1.62138	1.15836	3.08289
SLC45A3	ENSG00000158715.6	179.767	0.196237	0.235613	148.83	3.62609e-31	1.08531e-28	78.4076	104.213	55.0814	66.8357	118.698	125.556	103.555	83.3363	133.353	142.348	103.092	71.5692	168.734	156.203	101.793	110.28	226.753	258.761	179.498	140.88	232.399	243.18	212.386	155.613	238.932	86.1621	103.457	106.842	78.9102	131.567	133.066	176.994	193.122	120.963	96.4902	151.009	114.847	297.092	248.249	160.517	259.472	269.239
RIPOR1	ENSG00000039523.20	335.806	0.170406	0.163517	148.575	4.11278e-31	1.21614e-28	275.802	261.106	216.527	255.548	237.396	180.87	197.29	198.239	306.056	283.157	276.588	326.138	342.155	348.256	299.633	342.972	386.367	489.358	387.091	397.779	580.998	289.187	347.351	447.507	585.754	166.02	169.67	326.545	296.93	188.475	199.02	259.317	224.966	207.905	223.283	351.284	320.745	347.578	454.157	423.181	448.284	310.344
LINC01934	ENSG00000234663.7	5.56474	-0.645798	0.738561	147.579	6.72139e-31	1.96384e-28	0.687786	2.2904	0.94968	2.62101	2.15815	3.51204	1.78543	3.78801	1.09306	3.0778	1.67629	1.81188	1.17176	0	0.820911	1.1028	1.26678	0	0	0	1.95294	1.87784	4.18495	0.966538	3.70437	39.9288	24.8298	19.5626	10.5756	27.6709	30.0845	17.4936	13.3542	18.9005	16.7462	18.2068	10.3466	1.94178	2.90011	1.62138	2.31672	0
ITGB3	ENSG00000259207.9	657.191	0.0636604	0.192618	146.652	1.06182e-30	3.06591e-28	379.658	359.593	526.123	538.617	366.885	351.204	333.875	357.336	619.763	512.453	757.683	699.385	856.559	848.448	813.523	773.066	910.812	967.274	916.219	919.863	863.197	707.944	718.765	790.628	919.147	376.171	405.553	513.143	482.41	264.178	303.159	401.324	376.998	443.216	446.566	629.74	521.469	733.992	687.326	794.478	806.217	620.688
BX679664.3	ENSG00000244716.3	933.363	0.178186	0.0709454	145.97	1.48684e-30	4.24321e-28	1013.11	1011.21	1094.98	1125.72	1025.12	1025.52	1165.89	1098.52	929.098	1122.63	1116.41	1013.75	871.792	859.544	873.45	931.87	775.267	779.804	841.298	879.809	806.562	894.789	800.371	870.85	858.488	1025.54	991.121	1005.22	1012	941.854	960.389	1118.56	1115.59	868.476	1000.79	1196.29	1063.63	841.761	939.055	897.436	839.809	763.529
GRB2	ENSG00000177885.15	3884.23	0.0531998	0.0597541	145.896	1.54181e-30	4.3495e-28	4055.19	4024.23	4139.65	4289.28	3724.96	3925.59	4076.13	4253.94	3706.55	3992.67	4252.75	4137.42	3078.22	3072	2993.86	3267.61	3145.4	3534.64	3466.65	3296.87	3837.52	3409.21	3685.89	3888.38	3997.48	4051.72	4357.62	4818.43	4780.98	4099.47	4171.33	4998.03	4731.48	4218.58	4097.25	4977.95	4794.62	3705.88	3837.42	3832.95	3843.43	3524.77
RPL5	ENSG00000122406.14	16792.3	0.0813718	0.0542947	145.325	2.04376e-30	5.7e-28	16479.3	18475.5	16316.4	17071.9	17881.3	18289	18597.9	17839	16786.1	18643	17879.3	16007.9	15407.5	15441.1	13223.2	14495.3	15008.8	16151.5	14673.5	13757.9	16713.2	15807.6	15158.9	15677.2	15914.4	18993.5	18635.8	18819.2	18619.6	18455.9	18638.5	19779.1	20300.4	17736.2	17630.6	23542.4	18458.3	16449.8	15744.1	15369.1	16987.3	16213.9
C6orf89	ENSG00000198663.17	1137.78	0.0188328	0.0861175	144.789	2.66146e-30	7.33935e-28	1168.55	1036.41	1169.06	1119.17	1221.51	1188.83	1477.44	1420.5	1126.94	1077.23	1165.02	1212.15	1010.06	1047.33	921.063	939.59	920.946	955.832	856.906	796.938	1036.03	1159.56	954.168	941.408	1086.77	1326.06	1335.63	1312.2	1230.84	1612.22	1462.57	1646.46	1444.3	1386.35	1297.43	1472.61	1315.05	1080.6	982.557	950.131	1028.62	1106.76
NFIC	ENSG00000141905.19	1297.32	0.090978	0.127892	144.234	3.49987e-30	9.54416e-28	1513.82	1287.21	1389.38	1272.5	1008.93	1196.73	1181.06	1210.9	1323.69	1124.17	1273.98	1497.52	1987.31	1925.65	1827.35	1897.93	1516.33	1873.82	1924.53	2226.46	1393.42	946.429	1509.72	1427.58	1431.74	678.789	717.994	960.074	1032.34	560.727	634.088	922.016	790.977	742.788	779.896	857.86	1041.9	1054.39	1722.67	1412.23	1533.67	1120.12
ARL6IP5	ENSG00000144746.7	3029.86	0.0988872	0.0664558	144.128	3.68792e-30	9.94645e-28	3094.35	3323.37	2728.43	2755.99	3082.91	3371.56	2764.74	2791.77	3319.61	3493.3	3055.04	2756.77	3266.88	3576.45	3131.78	3101.09	3426.63	3391.18	3332.41	3005.44	3389.32	3134.11	2966.08	2940.21	3419.13	2143.54	2020.52	2636.44	2644.71	2293.03	2220.46	2673.44	2678.02	2347.44	2358.83	3013.76	2941.54	2883.54	3008.57	2989.02	3550.37	3286.36
GCLM	ENSG00000023909.10	592.819	-0.300952	0.212042	144.004	3.92047e-30	1.04587e-27	565.36	608.101	603.996	592.347	492.057	525.051	443.679	454.562	452.525	461.67	418.234	432.133	875.308	990.14	886.584	835.926	1057.76	1236.6	1116.01	1115.99	677.668	651.609	680.054	626.316	735.317	390.882	320.718	293.439	313.2	286.628	304.316	236.678	264.001	352.494	366.822	235.617	316.606	625.253	651.945	716.652	730.924	634.047
WDR61	ENSG00000140395.9	614.155	0.0971601	0.0694292	143.317	5.50026e-30	1.45154e-27	645.143	656.2	682.82	764.023	717.584	687.483	757.915	751.289	617.577	640.182	699.013	669.489	580.023	512.995	580.384	594.412	549.781	510.481	519.763	557.995	546.822	556.778	537.766	594.421	538.06	584.221	607.294	720.808	660.568	742.415	705.828	743.993	739.615	687.977	607.649	700.425	642.524	546.611	607.863	549.649	588.446	559.031
NECTIN1	ENSG00000110400.11	762.64	0.155591	0.285609	142.849	6.9273e-30	1.80869e-27	954.647	916.16	541.317	638.215	552.486	584.755	295.488	280.313	678.788	649.415	459.304	468.37	1958.02	1956.38	1357.79	1455.7	928.547	1111.62	769.499	705.781	1054.58	644.098	925.92	743.267	986.752	237.471	334.167	480.037	523.085	178.555	180.507	343.698	287.628	216.41	259.965	404.833	422.141	676.71	960.516	775.832	1207.01	797.441
AL023653.1	ENSG00000240143.1	436.663	0.140047	0.113444	142.138	9.83958e-30	2.54203e-27	469.758	439.757	392.218	390.53	329.117	371.399	365.12	299.253	406.617	427.814	406.5	380.494	576.508	542.016	458.89	512.804	526.979	616.978	499.472	414.353	601.504	419.696	467.668	468.771	546.858	275.298	267.954	398.777	417.329	255.825	236.047	329.292	398.57	285.397	269.535	445.53	387.998	468.939	535.36	509.925	463.343	413.107
AC090527.2	ENSG00000260170.1	787.002	0.0303247	0.098972	141.121	1.6243e-29	4.15262e-27	796.456	831.416	701.813	602.831	596.728	619.876	647.218	637.649	737.813	814.847	640.343	631.439	937.411	912.465	832.404	947.309	934.881	1057.05	942.753	893.621	762.621	897.605	799.325	848.62	703.83	741.835	768.688	671.149	571.082	569.08	622.517	559.796	486.913	760.743	730.455	596.54	555.613	907.781	954.136	809.881	758.724	1017.35
UTRN	ENSG00000152818.19	1511.69	0.0385618	0.122121	140.977	1.74371e-29	4.41194e-27	1418.9	1297.51	1772.1	1714.14	1699.54	1660.32	1433.7	1505.1	1531.37	1318.07	1677.97	1584.49	1319.41	1294.01	1393.09	1260.51	1376.99	1293.81	1164.39	1255.49	1162.97	1574.57	1430.21	1704.01	1182.16	2500.8	2141.57	1662.82	1601.8	2449.66	2376.67	1761.71	1739.12	2262.39	2570.95	1802.47	1441.28	1517.5	1333.47	1588.96	871.085	1228.02
IL27RA	ENSG00000104998.4	1331.84	0.213398	0.116136	140.897	1.81398e-29	4.54291e-27	1300.6	1338.74	965.824	899.005	1178.35	1203.75	931.101	981.095	1324.78	1418.86	944.59	905.939	1465.88	1453.63	1250.25	1294.69	1586	1680.19	1384.47	1303.83	1687.34	990.558	1283.73	1423.71	1619.74	668.282	724.201	1480.74	1544.85	805.588	811.123	1511.65	1389.86	722.943	665.065	1373.01	1344.02	1088.37	1515.6	1383.85	2068.83	1378.05
MPZL1	ENSG00000197965.12	1024.23	0.18266	0.0667655	140.658	2.04076e-29	5.05924e-27	779.261	809.657	1179.5	1191.25	884.84	914.01	1167.67	1189.44	943.308	818.694	1175.92	1168.66	970.221	1121.59	1311	1235.14	979.218	1068.49	1201.85	1301.07	1300.65	844.087	1098.55	1215.9	1295.6	607.338	533.84	1071.43	1029.9	670.366	657.23	1078.43	1069.36	614.265	658.685	1132.03	1110.19	770.886	1053.9	1151.99	1195.43	875.54
MCM7	ENSG00000166508.18	5393.7	0.0433166	0.0629468	140.062	2.73746e-29	6.71854e-27	5853.06	5795.86	6493.91	6293.04	5730.96	5902.87	7025.66	6997.72	5897.04	5914.76	6447.85	6702.14	5023.35	4764.62	5138.91	5920.96	4801.08	5036.16	5024.37	4984.66	4645.06	4525.58	5602.6	5843.69	4471.64	5171.83	5552.55	5387.25	5247.12	5813.49	5975.24	6319.31	5891.24	5983.89	5727.21	5147.16	5525.09	5116.59	5790.36	5562.16	4670.5	4960.37
TP53	ENSG00000141510.18	1706.72	0.0840747	0.0857204	139.927	2.9256e-29	7.10921e-27	1819.19	1728.11	1515.69	1297.4	1417.9	1506.67	1452.45	1423.03	1660.35	1536.59	1445.8	1428.67	1989.66	1806.15	1615.55	1693.91	2057.24	2175.71	2096.22	2045.52	1770.34	1691.93	1890.55	2262.66	1835.52	1412.22	1584.97	1554.48	1543.22	1336.56	1298.26	1551.79	1381.64	1452.5	1329.33	1361.22	1367.82	1863.14	1938.43	2156.44	1807.04	1810.68
MAP4K3-DT	ENSG00000231312.8	20.1487	-0.254434	0.38721	139.709	3.25835e-29	7.84017e-27	13.7557	20.6136	25.6414	22.2786	29.135	22.8283	49.0993	37.8801	14.2097	24.6224	25.9825	28.99	8.20235	9.38926	8.20911	6.61683	7.60066	7.92126	4.68255	13.8118	10.7411	4.69459	3.13871	2.89961	7.87179	44.1318	27.9335	39.1253	32.5403	43.3336	38.1841	46.3066	36.9807	41.581	45.4541	37.4845	41.3864	8.738	5.80022	6.48554	24.3255	18.4973
STRIP2	ENSG00000128578.10	62.0313	-0.229081	0.258772	139.123	4.34894e-29	1.03627e-26	38.516	48.0984	44.635	26.2101	33.4513	34.2424	31.245	26.5161	49.1875	70.0199	46.9361	66.1335	111.318	110.964	61.5684	73.8879	116.543	74.8119	70.2382	81.4894	76.1645	89.1972	66.9592	69.5907	67.1417	39.9288	25.8643	30.0964	33.3538	34.9802	31.2416	16.4646	26.7083	52.9213	58.2131	31.0586	30.0052	82.5256	79.463	74.5837	63.7097	91.459
RTN4	ENSG00000115310.19	1983.07	0.038183	0.115043	138.974	4.68009e-29	1.10446e-26	1528.95	1462.42	2494.81	2337.94	1959.6	2074.74	2737.06	2771.56	1947.83	1999.8	2791.86	2806.6	1256.13	1313.64	1562.19	1589.14	1559.4	1564.01	1938.58	1919.83	1635.58	1711.65	1498.21	1621.85	1715.59	2294.85	2031.9	2350.53	2098.04	2510.74	2485.44	2652.85	2731.44	2507.15	2516.72	2808.13	2780.13	1553.42	1281.85	1652.19	2034.08	1888.78
AC068234.1	ENSG00000259753.1	280.292	-0.0682465	0.189059	138.936	4.77005e-29	1.11496e-26	154.752	170.635	197.533	231.959	180.205	136.092	129.444	148.995	239.379	220.832	288.322	280.841	338.64	315.821	325.081	315.402	385.1	377.58	390.212	367.393	379.846	291.064	258.421	364.385	388.496	149.208	198.638	225.723	202.563	137.31	158.522	197.575	156.141	221.135	203.347	283.811	220.383	334.957	286.531	319.413	374.15	285.681
PNKD	ENSG00000127838.15	448.34	0.134369	0.18947	138.391	6.2381e-29	1.44436e-26	451.875	405.401	312.445	305.347	298.903	301.158	279.42	261.373	298.404	347.791	326.877	351.504	718.291	693.952	582.026	608.748	411.702	433.909	391.773	370.155	596.622	472.276	541.951	537.395	560.286	296.314	305.199	391.253	373.4	250.604	260.346	292.246	298.928	279.727	264.75	336.29	309.363	579.621	617.723	561.809	594.238	521.008
NCOA1	ENSG00000084676.16	1762.62	-0.141134	0.098042	137.946	7.76968e-29	1.78216e-26	2205.04	1998.37	1616.36	1463.83	1531.21	1617.3	1239.98	1209.64	1979.52	1847.45	1461.73	1498.42	2302.52	2365.24	1768.24	1771.1	1939.43	2077.13	1958.87	1936.41	2018.36	1718.22	2102.94	1910.84	1984.62	1592.95	1408.05	1539.43	1404.11	1156.43	1194.12	1281.15	1294.33	1374.06	1457.72	1317.31	1358.51	1773.81	2020.22	1846.76	2104.74	1807.6
IFIH1	ENSG00000115267.9	3676.18	-0.151397	0.113755	137.774	8.45531e-29	1.92147e-26	4055.87	4104.4	2653.41	2427.05	3671.01	3945.78	2020.21	1914.21	3912.05	3824.16	2225.28	2318.3	5449.87	5950.23	4298.29	3730.79	5189.98	5325.73	3635.22	3535.81	1831.85	5985.6	4455.92	3524	1853.11	5728.73	5136.66	1420.55	1240.6	4231.55	4401.59	1071.23	1107.37	5035.08	5614.78	1430.84	1303.67	5680.67	4114.68	3536.24	1513.97	5661.21
HSD17B4	ENSG00000133835.18	918.776	0.000799929	0.0750604	137.7	8.7692e-29	1.97452e-26	715.297	776.446	994.315	888.521	788.803	702.409	924.852	834.625	673.323	736.363	737.568	695.761	966.705	930.39	1047.48	966.057	905.745	913.586	953.679	1005.5	1079	1031.87	899.764	1038.06	1006.66	832.2	723.167	910.415	901.366	800.889	759.054	821.171	821.794	790.039	883.564	802.169	878.427	1012.64	828.851	1054.71	1091.17	1043.04
BTN2A2	ENSG00000124508.17	298.834	0.163591	0.118417	137.447	9.93379e-29	2.21641e-26	349.395	360.738	180.439	233.27	362.569	279.208	189.255	179.299	366.174	350.1	244.738	265.44	437.068	439.588	297.17	282.318	431.971	382.861	276.27	276.235	364.222	283.553	328.518	284.162	337.098	199.644	178.981	276.886	253.001	184.821	212.905	218.156	256.811	174.829	195.373	265.605	222.452	316.51	367.734	273.203	331.29	320.62
CD93	ENSG00000125810.10	69.1515	0.175715	0.831057	137.405	1.01401e-28	2.24207e-26	33.7015	34.356	23.742	30.1416	266.531	227.405	185.685	231.069	158.493	154.659	128.236	124.114	8.20235	2.56071	0	1.1028	24.0687	31.6851	15.6085	20.7176	8.78821	7.51134	9.41613	4.83269	11.5762	18.9136	37.2446	60.1927	43.1159	216.668	201.334	371.482	358.508	110.568	98.8826	192.778	176.927	7.76711	10.4404	5.67484	12.7419	9.24867
NCF1	ENSG00000158517.16	1876.73	0.123143	0.134844	137.107	1.17454e-28	2.57382e-26	1951.25	1795.67	1152.91	1159.8	1306.76	1316.14	1006.98	1155.34	1941.27	1938.24	1485.19	1473.96	2601.32	2373.78	1552.34	1776.62	2380.27	2621.06	1735.66	1820.39	2361.1	1875.96	2167.8	2179.54	2452.76	1340.77	1635.66	1715.49	1837.71	1162.7	1183.71	1408.75	1254.26	1562.12	1433	1835.67	1458.87	2258.29	2376.93	1973.22	2095.47	2007.99
GOT1	ENSG00000120053.12	768.814	-0.0397983	0.0692552	136.327	1.72482e-28	3.74622e-26	707.044	745.526	746.448	680.151	686.291	722.603	741.846	694.469	625.228	677.885	652.915	616.944	753.444	818.573	799.568	823.795	733.463	807.969	738.282	772.077	933.503	771.79	772.123	890.181	901.551	670.383	636.263	743.38	755.748	681.852	649.13	754.283	704.688	623.715	611.637	651.16	668.391	841.761	887.434	907.975	859.502	867.319
MAGEE1	ENSG00000198934.5	19.9526	-0.554338	0.743402	136.183	1.85208e-28	3.98734e-26	35.7649	28.63	34.1885	41.9361	6.47444	13.1702	22.3179	15.1521	6.55834	3.0778	6.70516	5.43563	3.51529	0.853569	1.64182	2.20561	1.26678	0.88014	1.56085	0	3.90587	0.938918	3.13871	2.89961	6.94569	98.7712	103.457	91.7939	118.772	48.5545	48.598	37.0453	59.5801	22.6806	39.0746	41.7685	56.9063	2.91267	4.64018	4.05346	3.47507	9.24867
NIPAL4	ENSG00000172548.15	43.2203	0.265904	0.702619	136.065	1.96258e-28	4.1885e-26	19.258	18.3232	16.1446	14.4155	44.242	53.5587	67.8463	66.9216	44.8153	46.167	38.5547	35.3316	1.17176	0.853569	0.820911	1.1028	2.53355	1.76028	6.2434	6.90588	7.81174	5.63351	18.8323	14.4981	10.6501	77.756	67.2473	78.2505	34.1673	182.21	171.25	273.724	214.694	151.204	125.198	123.163	135.541	12.6216	20.3008	10.539	12.7419	9.24867
SRPRA	ENSG00000182934.12	2288.5	-0.0685339	0.0553888	135.474	2.62603e-28	5.5561e-26	2270.38	2240.01	2536.59	2504.37	1942.33	2123.03	2249.64	2200.84	2210.16	2179.08	2263.83	2360.88	2623.58	2520.59	2560.42	2708.49	2297.93	2439.75	2495.8	2610.42	2395.27	2198.95	2405.3	2585.49	2174.47	1943.9	2073.28	1935.2	1983.33	1824.19	1879.12	1810.07	1781.24	2120.63	2070.95	1802.47	1946.2	2382.56	2449.43	2605.56	2460.35	2333.75
FLOT2	ENSG00000132589.16	2285.19	0.170481	0.10068	134.95	3.40013e-28	7.13242e-26	1805.44	1710.93	1909.81	1871.4	1374.74	1567.25	1522.97	1578.34	1751.08	1761.27	1972.99	1854.46	2206.43	2121.97	2149.97	2365.52	2216.86	2633.38	2236.7	2052.43	3193.05	2417.71	2178.27	2659.91	3104.26	1853.54	2138.46	2516.06	2412.05	1701.5	1742.58	2215.51	2013.4	2138.59	1877.97	2734.23	2173.82	2873.83	2425.07	2492.07	2689.71	2468.37
FRMD4B	ENSG00000114541.15	358.324	0.222914	0.264734	134.521	4.201e-28	8.73773e-26	266.173	229.04	407.413	410.187	576.225	595.291	655.252	680.58	389.128	391.65	509.592	466.558	248.414	234.731	301.275	284.524	173.548	196.271	226.323	187.84	248.023	198.112	162.167	163.345	297.276	327.836	278.3	626.004	619.079	564.903	551.934	827.345	870.074	367.614	342.899	759.33	569.063	179.614	124.705	155.653	318.548	239.438
CPSF6	ENSG00000111605.18	2396.1	-0.00286212	0.0540829	134.441	4.3689e-28	9.01058e-26	2712.63	2793.14	2912.67	3018.09	2430.07	2472.48	2828.12	2943.29	2447.35	2522.26	2996.37	2799.35	2213.46	2395.11	2384.75	2432.79	2220.66	2234.68	2375.61	2533.08	2221.46	2092.85	2370.77	2422.14	2283.28	2294.85	2076.39	2561.2	2535.7	2442.87	2397.5	2650.8	2734.52	2225.53	2407.47	2535.03	2641.49	1957.31	2430.29	2325.06	2344.52	2031.62
RPS18	ENSG00000231500.7	18784.6	0.144625	0.0714884	133.903	5.69521e-28	1.16481e-25	20486.4	22338.3	19596.6	21054.5	21248	21690.4	22907.9	21651	20924.4	23273.5	21785.9	19700.5	17788.5	18047	16616.1	18408	16544.1	17873.9	17080.4	15270.3	17265.9	16645.1	15722.8	18037.5	16468.7	19111.2	19068.2	20310.5	20129.4	19686.5	18740.3	22062.5	21861.8	20437.1	16664.1	26806.8	21123.6	17273.1	17881.5	17510.9	17622.1	17645.4
F2RL3	ENSG00000127533.4	57.8484	-0.148439	0.450369	133.426	7.20336e-28	1.46109e-25	55.7107	48.0984	39.8866	17.0365	10.7907	16.6822	11.6053	15.1521	45.9084	33.8558	36.0402	36.2376	124.207	144.253	135.45	135.645	122.877	145.223	138.916	114.638	73.2351	47.8848	72.1903	73.4569	98.6289	25.2182	17.5877	25.5819	33.3538	3.65464	6.94257	11.3194	10.2724	18.9005	15.1514	11.7809	26.9012	48.5445	75.4028	56.7484	94.9853	47.271
PTK2	ENSG00000169398.19	681.561	-0.302246	0.458905	133.376	7.38361e-28	1.48538e-25	288.182	267.977	356.13	351.215	828.728	790.21	792.73	808.109	682.067	653.263	817.192	743.776	118.348	119.5	111.644	111.383	149.48	111.778	96.7727	106.351	282.199	336.133	293.993	274.497	294.034	1281.92	1142.17	881.823	706.938	2574.44	2693.72	1872.85	1938.41	2234.98	2432.99	1912.78	1587.17	315.539	256.95	286.174	403.109	417.218
ROBO1	ENSG00000169855.21	949.057	-0.0363673	1.04949	132.731	1.01461e-27	2.02453e-25	85.9732	68.712	82.6221	70.7672	10.7907	6.14608	3.57086	10.1014	20.7681	15.389	15.0866	16.3069	2821.61	2862.02	2558.78	2378.75	105.142	113.538	112.381	129.831	2512.45	2577.33	2298.58	2296.49	2394.88	90.3651	93.1116	96.3083	84.6048	19.3174	23.1419	14.4065	16.4359	16.0654	26.3155	20.3487	19.6585	2579.65	2240.62	2298.31	808.534	795.385
STARD13	ENSG00000133121.21	1188.08	0.26384	0.0746666	132.297	1.25607e-27	2.48611e-25	1023.43	984.872	1103.53	1115.24	1058.57	1059.76	984.664	963.418	1263.57	1075.69	1198.55	1236.61	1304.17	1328.15	1354.5	1417.1	1326.31	1347.49	1423.49	1430.9	1237.18	1324.81	1323.49	1280.66	1271.99	922.565	852.488	1136.14	1103.93	910.006	893.277	1146.35	1114.56	948.803	954.536	1245.56	1045.01	1279.63	1319.55	1254.95	1157.2	1217.74
PTGS1	ENSG00000095303.17	86.4498	-0.0834728	0.597186	131.953	1.48818e-27	2.92196e-25	24.0725	35.5012	23.742	53.7306	26.9768	21.9503	14.2834	7.57603	20.7681	14.6195	19.2773	17.2128	51.5576	63.1641	36.1201	48.5234	291.358	294.847	254.418	255.518	232.399	134.265	127.641	123.717	222.262	31.5227	22.7606	34.6108	31.7268	20.8837	9.25676	21.6098	23.6266	10.3953	15.9488	20.3487	11.3813	176.702	139.205	132.953	100.777	99.6801
TRAF3	ENSG00000131323.16	2242.44	0.134555	0.0977555	130.911	2.48588e-27	4.84214e-25	2596.39	2371.71	1953.49	1866.16	2190.52	2209.08	1750.61	1886.43	2487.8	2325.28	1988.08	1971.32	3450.84	3493.66	2503.78	2639.01	2690.63	2761.88	2111.83	2233.36	2434.33	2245.89	2359.26	2114.78	2457.39	1515.19	1752.57	2057.09	1888.15	1496.32	1551.66	1873.87	1787.4	1586.69	1510.35	1783.19	1801.34	2263.14	2473.21	2033.22	2636.42	2298.81
MS4A6A	ENSG00000110077.15	34.4064	0.334693	0.403459	130.822	2.59757e-27	4.98063e-25	11.6924	8.0164	6.64776	13.105	24.8187	18.4382	11.6053	10.1014	6.55834	15.389	15.9248	7.24751	7.03058	5.12141	1.64182	2.20561	5.0671	3.52056	3.1217	0	29.294	18.7784	7.32366	6.76576	27.3197	63.0454	36.2101	99.318	100.061	108.073	98.3531	213.01	187.985	68.0417	43.8592	173.5	109.674	15.5342	9.86037	13.7818	23.1672	18.4973
CMAS	ENSG00000111726.13	515.251	0.0107138	0.0910687	130.826	2.59288e-27	4.98063e-25	510.337	537.099	508.079	512.407	476.95	419.689	406.185	422.995	460.177	509.376	488.639	389.554	585.882	647.005	621.43	619.776	566.249	551.848	572.832	509.654	549.751	616.869	711.441	581.856	509.814	464.435	444.866	442.416	430.345	383.738	363.328	365.308	387.27	447.941	428.225	418.756	427.315	503.891	634.544	578.023	561.804	578.555
MOB3A	ENSG00000172081.14	3789.15	0.345274	0.10784	130.364	3.25556e-27	6.1939e-25	3910.75	3735.64	3344.77	3259.22	3008.46	3284.64	2931.67	2823.33	3991.84	3673.35	3656.83	3661.8	4878.05	4744.14	3852.54	4399.09	3614.11	4246.68	3839.69	3701.55	4375.55	3265.56	4000.81	4030.46	4306.79	2135.14	2541.95	3826.75	3596.52	2189.13	2324.6	3412.28	2888.61	2771.75	2752.76	3989.43	3352.3	4047.64	4415.71	4102.1	4751.58	3994.4
RPL17-C18orf32	ENSG00000215472.10	9941.8	0.0724631	0.0674142	130.282	3.38959e-27	6.39929e-25	10349.8	11185.2	11778.9	11843	11147.9	11050.6	12403.4	12235.3	9900.9	11194.7	11197.6	10279.7	9856.88	9250.98	9091.59	10471.1	8469.66	8752.12	9091.95	8365.78	9401.43	8815.5	8809.31	10074.2	8693.69	10663.1	10338.5	10566.8	10701.7	10744.1	10787.6	10844	11757.8	10050.3	9877.09	12942.9	10482.1	9216.65	9590.08	9691.01	9391.97	9101.72
FAS	ENSG00000026103.23	1817.66	-0.154441	0.113519	130.003	3.88889e-27	7.28589e-25	2244.25	2321.32	1660.99	1522.8	1807.45	1707.73	1309.61	1232.37	2139.11	1997.49	1452.51	1364.34	2766.53	2939.69	2065.41	2051.22	2410.67	2243.48	2105.59	1975.08	1499.85	2663.71	2385.42	1626.68	1673.45	1763.17	1592.21	1083.47	1016.88	1511.46	1469.51	911.726	1014.92	1698.21	1744	1120.25	1112.26	2187.41	1891.45	1678.94	1646.03	2254.62
SLC43A2	ENSG00000167703.15	262.908	-0.0667932	0.304573	129.723	4.46241e-27	8.29705e-25	292.997	295.462	157.647	176.918	167.256	125.556	81.237	90.9123	286.381	243.915	179.363	146.762	411.289	448.977	364.485	385.982	461.106	620.499	451.085	400.541	444.293	257.263	375.599	312.192	476.475	79.8575	132.425	201.646	168.396	58.4743	62.4831	90.5552	83.2066	116.238	100.477	158.506	164.511	305.83	394.415	299.956	286.114	207.581
STX4	ENSG00000103496.15	303.231	-0.0733091	0.116513	129.405	5.21894e-27	9.63072e-25	364.527	371.045	284.904	256.859	297.824	254.623	228.535	250.009	350.871	301.624	222.108	243.698	384.339	384.96	403.068	403.627	363.565	399.584	341.826	319.052	388.634	290.126	347.351	330.556	337.098	210.151	273.127	261.838	248.933	192.13	225.633	181.11	235.239	218.3	208.132	191.707	226.591	306.801	335.253	330.762	339.399	324.731
PPT2-EGFL8	ENSG00000258388.7	33.6817	-0.363539	0.356276	129.234	5.67758e-27	1.03989e-24	25.4481	24.0492	30.3898	39.3151	44.242	48.2906	44.6357	44.1935	26.2333	35.3947	41.0691	54.3563	16.4047	6.82855	8.20911	18.7477	7.60066	4.4007	4.68255	11.0494	25.3882	18.7784	15.6936	21.2638	18.0588	58.8424	65.1781	58.6879	68.3346	52.7313	87.9392	91.5842	67.798	53.8663	53.4285	82.466	70.3569	11.6507	14.5005	30.8063	32.434	17.4697
NFATC4	ENSG00000100968.14	20.2596	-0.370021	0.765734	129.172	5.85466e-27	1.06438e-24	6.19007	6.8712	2.84904	9.17352	28.0559	21.0723	19.6397	22.7281	20.7681	16.9279	18.4392	18.1188	1.17176	0	0.820911	0	3.80033	6.16098	7.80425	2.76235	5.85881	2.81675	2.09247	1.93308	5.55656	42.0303	33.1063	33.106	37.4213	74.6591	85.625	101.875	130.46	67.0966	90.9082	66.4012	52.7677	6.79622	2.90011	5.67484	3.47507	2.05526
STRBP	ENSG00000165209.19	1638.06	0.0371927	0.0904222	129.097	6.075e-27	1.09631e-24	1462.23	1507.08	2526.15	2328.76	1561.42	1511.94	2038.96	1924.31	1457.04	1546.59	2013.22	1993.97	1205.75	1248.77	1734.59	1710.45	1080.56	1021.84	1364.18	1233.39	1593.6	1430.91	1186.43	1507.8	1661.41	1990.13	1659.46	2181.99	2220.06	1588.2	1572.49	1962.37	2056.54	1715.22	1782.28	2128.05	2241.07	1308.76	1213.99	1597.87	1788.5	1507.53
SH3TC1	ENSG00000125089.18	535.727	0.444046	0.163927	129.055	6.20273e-27	1.10314e-24	518.591	479.839	281.105	264.722	479.109	514.514	270.492	295.465	560.738	610.943	390.576	365.999	570.649	494.217	373.515	383.776	670.125	759.561	604.049	611.861	828.044	430.024	605.771	636.948	783.937	231.167	298.992	550.763	552.371	244.861	271.917	576.26	533.139	291.067	275.914	580.475	596.999	539.814	687.906	608.019	772.625	510.732
LINC02384	ENSG00000251301.8	234.021	0.0532179	0.384795	129.06	6.18481e-27	1.10314e-24	262.046	255.38	142.452	140.224	52.8746	61.4608	33.9231	45.4562	134.446	150.043	81.3001	107.807	447.614	461.781	299.633	282.318	392.701	376.7	305.926	327.339	385.705	415.941	374.553	265.798	338.487	145.004	146.909	154.996	135.856	55.3417	64.7973	42.1905	49.3076	85.0521	90.9082	112.454	86.9115	391.268	394.415	296.713	228.197	277.46
GLUL	ENSG00000135821.19	1397.08	0.0596814	0.696154	129.019	6.31315e-27	1.1147e-24	627.949	640.167	579.305	606.763	1821.48	1883.33	1687.23	1579.6	1146.62	1101.85	1065.28	1003.78	93.7411	113.525	72.2402	97.0468	95.0082	103.857	98.3335	85.6329	135.729	124.876	94.1613	103.42	144.007	2912.7	2838.87	2523.58	2392.52	7290.49	7162.42	6115.56	5712.49	4547.45	4533.45	4114.73	3752.71	124.274	119.485	124.036	604.663	692.622
NPIPB2	ENSG00000234719.9	40.1159	0.26272	0.264305	128.29	9.0383e-27	1.58448e-24	39.8916	38.9368	53.1821	61.5936	67.9816	47.4126	85.7006	66.9216	62.3042	49.2448	53.6413	40.7672	17.5765	27.3142	36.1201	39.701	24.0687	27.2844	26.5344	38.6729	29.294	32.8621	17.786	26.0965	42.6003	42.0303	45.5212	69.2216	71.5886	61.6068	43.9696	74.0906	72.9342	41.581	43.8592	76.0401	52.7677	37.8647	19.7207	25.1314	23.1672	15.4144
SIRPD	ENSG00000125900.13	7.87743	-0.313177	0.530525	128.242	9.25367e-27	1.61073e-24	1.37557	0	1.89936	6.55251	5.39537	7.9021	13.3907	8.8387	4.37222	4.6167	10.0577	9.96533	0	3.41428	0.820911	1.1028	2.53355	0	0	4.14353	5.85881	2.81675	2.09247	1.93308	5.09351	23.1167	15.5186	12.0385	17.8972	26.1046	20.8277	30.8711	23.6266	19.8455	31.8976	28.9166	24.8318	2.91267	2.90011	4.86415	3.47507	2.05526
SLC9A3R1	ENSG00000109062.12	823.823	0.0590763	0.114927	128.034	1.02524e-26	1.77201e-24	771.696	680.249	857.561	864.932	630.179	602.316	674.892	688.156	607.739	718.666	813.839	774.578	980.766	982.458	1241.22	1262.71	766.4	919.747	934.949	921.244	1068.26	823.431	783.631	914.344	1030.28	569.51	619.709	774.981	798.864	462.051	571.605	655.496	619.427	542.443	589.308	729.342	759.441	870.888	868.293	899.057	1010.09	888.9
MFSD14B	ENSG00000148110.17	1334.4	-0.0151479	0.0545127	126.945	1.75213e-26	3.00716e-24	1365.25	1375.39	1440.66	1391.75	1328.34	1412.72	1343.54	1481.11	1377.25	1301.91	1481.84	1449.5	1154.19	1222.31	1134.5	1134.79	1308.58	1120.42	1180	1129.8	1213.75	1398.05	1345.46	1255.53	1255.32	1580.34	1501.17	1462.68	1361.81	1566.28	1492.65	1373.76	1516.21	1632.05	1696.95	1468.32	1375.06	1292.25	1237.19	1244.41	1178.05	1207.46
PTPRO	ENSG00000151490.15	30.8132	0.617232	0.517724	126.263	2.45128e-26	4.17791e-24	14.4435	17.178	27.5407	19.6575	28.0559	33.3644	27.6741	31.5668	12.0236	26.9307	25.1444	18.1188	7.03058	13.6571	11.4928	14.3365	2.53355	4.4007	0	2.76235	9.76468	16.9005	6.27742	4.83269	6.94569	113.482	96.2153	87.2794	63.4536	128.957	111.081	92.6132	79.0977	82.217	69.3773	98.5308	35.1785	16.5051	5.80022	0	10.4252	19.525
ADORA2A	ENSG00000128271.22	371.908	0.279128	0.190881	126.137	2.60802e-26	4.41438e-24	504.147	491.291	214.628	288.311	277.322	301.158	247.282	213.391	436.129	501.681	325.2	302.584	562.447	613.716	321.797	408.038	492.776	596.735	383.969	350.819	519.481	217.829	501.147	436.875	474.622	151.309	176.912	302.468	322.149	107.551	107.61	254.172	232.157	154.039	157.893	321.296	273.15	251.46	548.701	458.041	590.763	281.571
AIMP2	ENSG00000106305.10	530.615	0.0998866	0.0741626	126.094	2.6636e-26	4.47758e-24	542.663	531.373	534.67	503.233	533.062	505.734	520.453	489.916	529.039	520.148	447.57	443.91	604.63	594.938	541.802	584.487	599.185	636.342	577.514	483.412	527.292	538	635.066	621.484	512.129	432.912	447.97	436.397	418.956	445.866	436.225	449.689	440.687	467.786	448.959	366.277	440.765	615.544	646.724	576.402	591.921	533.34
AL590385.2	ENSG00000273112.1	25.1547	0.42385	0.386759	125.746	3.16103e-26	5.27763e-24	2.75114	3.4356	15.1949	10.484	21.5815	14.0482	17.8543	15.1521	19.675	14.6195	21.7918	23.5544	3.51529	3.41428	9.03003	6.61683	5.0671	13.2021	6.2434	4.14353	8.78821	15.9616	15.6936	5.79923	13.8914	52.5379	39.3138	76.7457	64.2671	80.4022	78.6824	68.9454	108.888	45.3611	62.9978	88.8919	48.629	15.5342	6.96026	10.539	11.5836	19.525
MARF1	ENSG00000166783.22	1265.04	0.0351307	0.0599963	125.661	3.29687e-26	5.46724e-24	1293.04	1234.53	1486.25	1372.1	1333.73	1319.65	1290.87	1349.8	1383.81	1228.04	1311.7	1417.79	1171.76	1107.08	1394.73	1186.62	1118.56	1108.98	1261.17	1417.09	1147.35	1184.91	1150.86	1240.07	1153.91	1468.96	1234.25	1486.76	1365.07	1501.01	1507.69	1434.48	1449.44	1382.57	1422.63	1406.21	1361.61	1154.39	1064.92	1263.06	1054.11	1169.44
LINC02871	ENSG00000125899.8	31.086	2.55481	1.48598	125.435	3.68431e-26	6.06873e-24	6.87786	14.8876	0	0	1.07907	0.878011	0	0	0	0	0	0	89.0541	36.7035	0.820911	0	143.146	102.976	85.8467	73.2023	27.3411	24.4119	19.8785	16.4311	10.6501	0	0	1.50482	4.88104	0.522092	0	0	0	0	0	0	0	16.5051	28.4211	13.7818	74.1349	114.067
KIF5C	ENSG00000168280.18	50.4542	-0.928961	0.288253	125.247	4.04152e-26	6.61273e-24	52.9595	46.9532	45.5846	45.8676	35.6094	39.5105	52.6702	42.9308	75.4209	68.481	77.1094	71.5692	32.8094	40.9713	16.4182	18.7477	25.3355	32.5652	45.2646	42.8165	28.3176	56.3351	26.1559	15.4646	34.2654	151.309	141.737	46.6493	43.1159	101.286	96.0389	45.2776	45.1987	166.324	174.639	48.1944	57.941	49.5153	18.5607	21.8887	24.3255	41.1052
NIT2	ENSG00000114021.12	376.948	-0.0124153	0.077058	124.997	4.57066e-26	7.42898e-24	357.649	367.609	380.822	360.388	345.303	361.741	374.94	351.022	357.429	339.327	341.125	304.395	424.179	444.709	456.427	476.412	461.106	430.389	452.646	419.877	385.705	403.735	372.46	470.704	364.417	346.75	334.167	275.382	315.641	339.882	336.715	280.927	307.145	302.407	304.622	302.018	321.779	422.337	406.015	419.128	344.032	444.964
SNX7	ENSG00000162627.17	96.9503	0.0132225	0.616742	124.537	5.73288e-26	9.25671e-24	53.6473	69.8572	56.0311	60.2831	29.135	22.8283	18.747	15.1521	43.7222	36.1641	36.8784	39.8613	303.487	352.524	242.169	221.664	249.555	322.131	276.27	233.419	133.776	157.738	143.334	147.88	152.342	27.3197	25.8643	22.5723	17.8972	7.83138	8.09966	6.17422	7.1907	17.9554	13.5565	19.2778	12.4159	151.459	107.884	119.172	52.1261	81.1827
RPL17	ENSG00000265681.8	9789.49	0.0696409	0.0696671	124.454	5.97119e-26	9.5785e-24	10216.4	11031.7	11573.7	11646.4	11019.5	10875	12256.1	12071.1	9735.85	11013.1	11039.2	10113.9	9697.52	9124.65	8951.22	10342.1	8299.92	8596.33	8924.94	8209.71	9283.28	8631.47	8629.36	9969.83	8535.79	10499.2	10145	10426.9	10563.4	10635	10685.8	10728.7	11647.9	9879.27	9684.11	12743.7	10318.7	9080.73	9472.92	9539.41	9264.55	8936.27
SERPINB9	ENSG00000170542.6	2408.44	-0.137962	0.246758	124.44	6.01363e-26	9.58393e-24	2467.09	2312.16	1373.24	1265.95	1190.22	1116.83	609.724	597.243	1838.52	1725.88	972.248	949.424	2773.57	3022.49	1663.99	1579.22	3915.6	3947.43	2275.72	2556.56	2463.63	4391.32	2983.87	2202.74	2611.58	3093.43	3115.1	1498.8	1483.02	1520.85	1526.21	805.735	790.977	2408.86	2639.53	1085.98	1162.96	4376.77	2880.97	2137.79	2403.59	4276.99
SQSTM1	ENSG00000161011.20	1986.15	0.0142531	0.0958312	124.412	6.09524e-26	9.65133e-24	2551.69	2433.55	1524.24	1598.81	1928.3	2052.79	1674.73	1537.93	2156.6	2384.52	1594.15	1582.68	2816.92	2673.38	2258.33	2484.62	2456.28	2945.83	2403.71	2276.18	2111.12	1703.2	2128.05	1949.51	2005.92	1462.65	1766.02	1568.02	1632.71	1286.43	1351.49	1674.24	1495.66	1501.64	1312.59	1618.26	1569.58	2078.67	2392.59	1923.77	2329.46	1940.16
RPL9	ENSG00000163682.17	6755.82	0.148274	0.0850413	123.911	7.8017e-26	1.22742e-23	7607.6	8609.62	7698.1	8648.01	7688.4	7659.77	7580.04	7058.33	7099.4	9121.05	7535.76	6790.92	6680.23	6703.93	5833.4	6083.07	6122.33	6103.77	5992.1	5589.62	6193.73	6735.8	6461.56	6057.29	5907.08	8006.77	7294.78	7626.42	7169.44	6827.92	7157.79	7340.11	7902.58	6614.22	6764.68	10448.5	7324.36	5936.02	6165.63	6312.05	6214.59	5920.17
RMDN2	ENSG00000115841.21	82.0866	0.205935	0.200727	123.732	8.51666e-26	1.33136e-23	94.2267	83.5996	135.804	112.703	107.907	79.021	98.1986	94.7003	107.12	102.337	126.56	112.336	76.1647	67.432	55.0011	57.3458	83.6072	53.6886	51.508	51.1035	38.0822	81.6858	65.9129	45.4273	50.9351	138.7	100.354	88.7842	96.8074	111.728	99.5101	102.904	130.46	88.8322	108.452	157.435	91.0501	59.2242	58.0022	44.5881	56.7595	71.9341
MYH10	ENSG00000133026.14	553.212	0.00637656	0.367733	123.236	1.08724e-25	1.68886e-23	363.151	373.335	690.417	680.151	1191.3	1212.53	1615.81	1462.17	706.114	675.577	996.555	983.85	349.186	386.667	670.685	644.038	195.084	224.436	296.561	258.28	310.517	223.462	178.907	279.329	329.689	426.607	459.351	574.84	585.725	1006.07	997.416	1285.27	1176.19	723.888	731.253	929.616	909.466	235.926	169.946	241.586	390.367	361.726
IFI30	ENSG00000216490.4	1271.25	-0.0015407	0.10096	122.891	1.28864e-25	1.98912e-23	1124.53	1074.2	1001.91	1022.19	903.184	893.815	972.166	868.718	1106.17	1103.39	1090.43	964.825	1367.45	1319.62	1114.8	1389.53	1216.11	1467.19	1245.56	1081.46	1631.68	1324.81	1340.23	1499.1	1561.39	1067.57	1283.91	1154.2	1157.62	1043.66	1022.87	1145.32	1072.44	1273.89	1089.3	1269.12	1123.64	1634.01	1555.62	1483.57	1379.6	1380.11
EPDR1	ENSG00000086289.12	288.889	-0.220754	0.329516	122.859	1.30893e-25	2.00781e-23	156.815	178.651	177.59	134.982	100.354	100.093	90.1642	71.9722	252.496	226.218	213.727	237.356	247.242	242.414	219.183	263.57	552.314	555.369	441.72	461.313	402.305	359.605	463.483	386.615	442.209	176.527	150.013	167.035	165.142	92.4103	108.767	88.4971	105.806	184.279	181.816	195.991	159.338	426.22	423.996	387.511	398.475	316.51
CAPSL	ENSG00000152611.12	6.55229	0.0862881	0.562575	122.675	1.43316e-25	2.18472e-23	3.43893	3.4356	2.84904	5.24201	10.7907	8.78011	7.14172	5.05068	4.37222	4.6167	6.70516	5.43563	1.17176	0	0.820911	2.20561	1.26678	0	0	1.38118	2.9294	4.69459	2.09247	3.86615	4.16742	25.2182	10.3457	12.0385	18.7107	22.972	25.4561	25.7259	22.5993	17.9554	14.3539	17.1358	15.5199	3.88356	4.64018	0	3.47507	3.08289
FUT7	ENSG00000180549.8	31.0718	-0.95935	0.883441	122.094	1.9068e-25	2.8888e-23	5.50229	4.5808	0	6.55251	14.028	7.02409	6.249	3.78801	10.9306	13.0806	7.54331	6.34157	104.287	110.11	46.792	47.4206	195.084	222.676	151.402	132.593	30.2705	21.5951	14.6473	21.2638	32.4132	4.20303	2.06915	0	0.813507	1.56628	1.15709	0	2.05448	6.61516	6.37952	4.28395	4.13864	25.2431	22.0408	21.8887	23.1672	30.8289
CDH11	ENSG00000140937.14	78.2165	0.233154	0.537453	121.985	2.01185e-25	3.02926e-23	37.8282	41.2272	9.4968	9.17352	60.4281	75.509	33.0304	46.7188	81.9792	50.0142	20.1155	28.99	130.066	139.985	32.8365	60.6543	297.692	289.566	213.836	212.701	114.247	136.143	112.994	91.8211	111.594	6.30454	11.3803	9.02891	10.5756	23.4941	30.0845	32.9292	28.7628	6.61516	12.759	18.2068	13.4506	103.885	131.665	68.9088	60.2346	78.0999
NIPAL1	ENSG00000163293.12	28.2175	0.599395	0.628231	121.566	2.4725e-25	3.70015e-23	37.8282	40.082	70.2763	79.9407	82.0096	54.4367	108.018	103.539	49.1875	38.4725	82.1382	99.6533	23.4353	21.3392	20.5228	26.4673	8.86743	2.64042	4.68255	4.14353	3.90587	0.938918	3.13871	6.76576	4.63046	16.8121	10.3457	33.106	34.9808	29.2371	25.4561	76.1487	69.8525	16.0654	14.3539	65.3302	38.2824	4.85445	4.64018	0.810692	17.3754	8.22104
TLR5	ENSG00000187554.14	42.2749	0.213477	0.291011	121.356	2.74193e-25	4.0785e-23	30.9504	28.63	23.742	22.2786	19.4233	26.3403	16.9616	17.6774	54.6528	41.5503	37.7165	41.6732	76.1647	68.2855	50.0756	37.4954	93.7414	66.0105	65.5557	51.1035	74.2115	50.7016	58.5893	40.5946	58.8069	23.1167	21.726	28.5915	17.0837	13.0523	8.09966	25.7259	18.4904	17.9554	21.5309	41.7685	28.9705	33.0102	58.0022	38.1025	49.8094	42.1328
NSD2	ENSG00000109685.19	4010.95	-0.0406495	0.0411826	121.259	2.87523e-25	4.25101e-23	4067.57	3882.23	4978.22	4791.2	3792.94	3904.52	4484.1	4671.88	4154.71	3764.92	4919.91	4958.2	3740.27	3787.29	4484.64	4298.73	3634.38	3661.38	4108.16	4415.62	3885.36	3703.09	3871.08	4276.93	3904.87	4152.59	4232.44	4169.85	4170.85	4136.53	4100.74	4097.62	4038.09	4275.28	4307.77	4044.05	4159.33	3782.58	3802.04	4216.41	3469.28	3640.89
TERT	ENSG00000164362.21	109.384	0.398257	0.206294	121.107	3.09869e-25	4.55396e-23	121.05	121.391	131.056	141.534	140.28	166.822	167.83	170.461	125.701	115.417	143.323	161.257	76.1647	68.2855	98.5094	89.3272	64.6056	73.9318	70.2382	63.5341	68.3527	81.6858	112.994	106.319	91.2201	98.7712	94.1462	162.52	182.226	148.274	138.851	202.72	187.985	123.798	101.275	141.37	173.823	86.4091	92.8035	102.958	89.1936	66.7959
CD82	ENSG00000085117.12	2095.39	0.201364	0.165157	120.909	3.41578e-25	4.99009e-23	2419.63	2406.07	936.384	1023.5	1465.38	1576.03	969.488	1005.09	2535.89	2640.75	1638.57	1563.65	3198.92	3273.44	1632.79	1777.72	2648.83	2896.54	2058.76	1722.33	2613.03	2420.53	2652.21	2013.3	2573.61	1082.28	1492.89	1908.11	1684.77	1109.97	1223.05	1718.49	1553.19	1507.31	1328.54	2154.83	1721.67	2418.48	2555	2011.33	2510.16	2414.93
Z94721.2	ENSG00000272980.4	610.564	0.0219575	0.187346	120.553	4.06891e-25	5.90907e-23	449.124	408.837	465.343	478.334	344.224	302.914	307.094	311.88	401.152	410.886	440.864	393.177	517.92	530.92	487.621	506.187	620.72	646.903	580.636	591.143	960.844	918.262	822.342	888.248	1028.43	432.912	437.624	577.85	595.487	408.276	395.726	436.311	478.695	469.676	418.656	642.592	588.722	837.877	789.99	863.387	727.449	610.412
RAB11FIP4	ENSG00000131242.18	525.101	0.129953	0.106481	120.475	4.2279e-25	6.10384e-23	359.712	341.27	417.859	484.886	400.336	390.715	487.422	501.28	386.942	371.644	540.604	510.949	578.851	554.82	646.878	713.515	420.57	445.351	471.377	526.228	814.374	449.742	519.98	594.421	829.316	376.171	323.821	621.49	573.523	335.183	341.343	556.708	534.166	334.538	324.558	601.895	584.583	508.746	589.302	593.426	717.024	457.295
H2BC5	ENSG00000158373.9	240.003	0.108173	0.230221	120.35	4.49656e-25	6.45374e-23	139.621	164.909	170.942	154.639	97.1166	96.5812	141.942	131.318	135.539	155.429	173.496	158.539	179.28	163.032	209.332	211.739	263.489	252.6	254.418	262.423	341.764	300.454	300.27	449.44	328.3	145.004	198.638	213.684	205.004	139.921	142.323	151.268	146.896	219.245	182.614	193.849	199.689	325.248	317.852	447.502	284.956	296.985
UNC5C	ENSG00000182168.15	149.842	0.0140466	0.337725	120.266	4.68599e-25	6.68653e-23	133.43	124.827	112.062	93.0457	50.7164	61.4608	33.9231	61.8709	103.84	130.806	93.0341	77.9107	277.708	249.242	156.794	142.262	259.689	313.33	234.127	216.845	217.752	230.035	219.71	254.199	198.647	105.076	111.734	76.7457	90.2993	34.4581	32.3987	40.1324	35.9535	97.3374	91.7056	82.466	55.8717	250.489	219.248	250.504	134.37	178.808
PDE4DIP	ENSG00000178104.19	348.731	-0.33548	0.128466	119.855	5.73545e-25	8.13672e-23	262.734	267.977	296.3	247.685	256.819	322.23	232.998	286.626	304.963	274.693	311.79	318.89	460.503	420.81	416.202	401.421	343.296	333.573	335.583	341.15	449.175	310.782	348.397	375.017	378.309	285.806	238.986	288.925	314.014	269.922	264.975	277.84	260.92	296.737	305.42	309.515	299.017	293.209	336.413	389.132	500.411	430.577
SUB1	ENSG00000113387.12	8770.22	0.0987376	0.0963617	119.796	5.9051e-25	8.32925e-23	9156.49	9692.98	11912.8	12196.9	10082.9	11194.6	11300.9	11106.5	9085.48	10569.9	11104.6	10149.2	8156.65	9441.33	9793.47	9909.8	8078.23	7617.62	8155.44	8389.26	6629.24	8535.7	8248.53	7275.13	6650.73	10612.6	8841.46	8678.28	8931.5	9199.78	9329.66	8724.17	9298.6	9429.44	10373.1	10832	9748.57	6542.82	6929.52	7903.44	7967.19	7898.36
ANXA7	ENSG00000138279.16	2083.76	-0.00467552	0.0653387	119.264	7.6701e-25	1.0757e-22	2553.06	2676.33	1925	1850.43	1931.54	2079.13	1738.12	1614.96	2309.63	2408.38	1802.85	1864.42	2583.74	2653.75	2151.61	2116.28	2637.43	2679.15	2065	2004.09	2084.76	2224.3	2435.64	2056.79	1990.17	2006.95	1790.85	1622.19	1676.64	1765.19	1684.73	1606.33	1590.17	1861.7	1841.29	1594.7	1697.88	2312.66	2492.35	2049.43	1972.68	2365.6
SIRPG	ENSG00000089012.14	36.119	0.207555	0.577743	118.959	8.91051e-25	1.24256e-22	6.87786	3.4356	9.4968	5.24201	6.47444	9.65812	8.92714	6.31335	15.3028	11.5417	17.601	9.96533	1.17176	0.853569	0.820911	1.1028	1.26678	0.88014	0	0	15.6235	15.9616	5.23118	8.69884	20.374	98.7712	106.561	136.938	122.026	129.479	128.438	135.833	101.697	144.589	85.3261	264.534	139.679	16.5051	8.70033	12.9711	6.95015	5.13815
NQO1	ENSG00000181019.13	995.142	0.099135	0.313695	118.865	9.33448e-25	1.29433e-22	1048.87	1035.26	1103.53	975.014	767.221	830.598	955.204	828.312	715.952	754.06	594.245	625.098	2382.2	2585.46	2679.46	3007.35	1896.36	1909.9	2305.37	2196.07	1011.62	954.879	925.92	1143.41	1046.48	332.039	371.412	392.757	384.789	290.283	305.473	327.233	348.235	294.847	298.243	251.682	397.31	1059.24	1056.8	1008.5	860.66	860.126
PPIF	ENSG00000108179.14	3769.42	-0.0387781	0.101507	118.846	9.4233e-25	1.2993e-22	4663.19	4551.03	3894.64	3710.03	3964.52	4108.21	3768.15	3555.68	4066.17	4141.18	3240.27	3402.71	6148.25	6048.39	4791.66	5378.38	4927.76	5376.78	4268.92	4412.86	3802.36	3369.78	4424.54	3831.35	3703.91	2551.24	2670.23	2743.28	2634.95	2562.43	2442.63	2777.37	2620.5	2659.29	2476.05	2305.83	2524.57	3964.14	4850.14	3986.17	3659.25	3484.69
MYO18A	ENSG00000196535.18	1168.43	0.224776	0.0792897	118.466	1.13552e-24	1.55693e-22	921.633	929.903	1259.28	1197.8	864.338	881.523	1075.72	1070.74	851.491	758.677	1105.51	1125.18	1067.48	1127.56	1394.73	1528.49	1012.15	1187.31	1322.04	1220.96	1602.38	1032.81	1067.16	1450.77	1530.83	764.951	923.874	1408.51	1513.94	865.628	828.48	1127.82	1153.59	885.487	836.515	1279.83	1320.23	1209.73	1197.75	1469.78	1417.83	1091.34
RPL37A	ENSG00000197756.10	9620.36	0.066579	0.0678963	117.944	1.46832e-24	2.00205e-22	9919.25	10661.8	9321.11	10009.6	10451.9	10046.2	11179.5	10553.4	10552.4	11342.5	10746.7	9486.09	8382.8	8663.73	8362.63	8950.36	8601.41	8919.34	8625.25	7642.05	8984.48	8359.18	8209.82	9590.95	8694.62	10343.7	10644.7	11049.9	10796.1	10705.5	10180.1	10947.9	11777.3	10565.4	9420.16	13363.8	10717	9354.52	9427.1	9335.93	9379.22	9340.13
FAM102B	ENSG00000162636.16	485.137	-0.0652729	0.159002	117.688	1.66486e-24	2.25749e-22	494.518	456.935	526.123	560.895	543.853	560.171	582.943	583.354	625.228	678.654	633.638	666.771	407.774	443.002	481.875	394.804	272.357	307.169	338.704	323.195	392.54	367.117	320.148	296.727	457.027	567.409	453.143	589.889	576.777	607.715	573.919	654.467	679.007	666.241	713.709	629.74	733.574	332.044	277.83	301.577	516.628	471.682
LSAMP	ENSG00000185565.12	26.3259	-0.117996	0.562242	117.6	1.73832e-24	2.34415e-22	33.7015	29.7752	14.2452	19.6575	55.0327	41.2665	36.6013	18.9401	34.9778	41.5503	37.7165	28.99	4.68706	3.41428	6.56729	0	19.0016	10.5617	12.4868	9.66823	7.81174	2.81675	5.23118	2.89961	3.24132	42.0303	40.3484	34.6108	34.9808	74.6591	87.9392	90.5552	110.942	60.4815	69.3773	64.2592	40.3518	5.82533	5.80022	4.86415	15.0587	14.3868
CEACAM1	ENSG00000079385.23	59.3495	0.17076	0.262389	117.561	1.77228e-24	2.37689e-22	70.1542	51.534	61.7292	87.8037	62.5863	50.0466	38.3867	39.1428	47.0014	54.6309	53.6413	42.5791	37.4964	39.2642	29.5528	36.3926	24.0687	29.9248	14.0476	24.8612	39.0587	75.1134	25.1097	24.1634	33.8024	163.918	161.393	108.347	89.4858	137.832	135.38	60.7131	72.9342	137.973	152.311	96.3888	43.4557	74.7585	27.261	38.9132	32.434	45.2157
FBXO27	ENSG00000161243.9	83.0965	0.237288	0.640433	117.354	1.96178e-24	2.61674e-22	15.8191	14.8876	22.7923	11.7945	86.3259	79.899	93.735	95.963	38.257	40.0114	55.3176	45.2969	1.17176	4.26785	7.3882	8.82244	8.86743	7.04112	7.80425	12.4306	18.5529	18.7784	20.9247	16.4311	24.0784	81.9591	109.665	148.977	115.518	433.858	394.569	545.389	481.777	204.125	202.55	310.586	283.497	19.4178	11.0204	17.8352	26.6422	30.8289
IL12RB2	ENSG00000081985.13	28.4015	-0.906419	0.575357	117.179	2.13842e-24	2.83693e-22	13.0679	5.726	4.7484	5.24201	46.4002	37.7545	24.1033	18.9401	34.9778	35.3947	15.0866	19.9307	1.17176	5.97498	4.10456	2.20561	7.60066	7.04112	1.56085	0	2.9294	18.7784	3.13871	4.83269	7.40874	52.5379	53.7978	12.0385	13.0161	186.387	170.093	42.1905	32.8718	227.751	195.373	21.4197	17.5892	18.4469	4.64018	3.24277	9.26686	19.525
SLC20A1	ENSG00000144136.11	1361.87	-0.248717	0.0824012	117.093	2.23105e-24	2.92816e-22	1216.01	1124.59	1068.39	1023.5	1322.94	1311.75	1147.14	1150.29	1239.53	1120.32	1082.05	1051.79	1558.45	1625.2	1169.8	1132.58	1411.19	1470.71	1080.11	1258.25	1732.25	1454.38	1706.41	1472.04	1552.59	1424.83	1237.35	1175.26	1106.37	1286.43	1270.49	1366.56	1227.55	1414.7	1375.58	1016.37	1103.98	1539.83	1589.26	1369.26	1642.55	1388.33
NCF1C	ENSG00000165178.9	819.057	0.23178	0.138739	117.094	2.22941e-24	2.92816e-22	850.791	963.114	483.387	529.443	552.486	647.972	463.319	410.368	772.791	784.069	607.655	568.024	1019.43	936.365	644.416	699.178	1135.03	1319.33	849.102	795.557	1000.88	868.499	844.313	895.98	940.447	655.672	798.691	717.798	771.205	598.839	583.176	653.438	694.416	656.791	637.952	806.453	599.068	1119.44	942.536	858.523	862.977	961.861
HMX2	ENSG00000188816.4	74.1404	-0.425299	1.83105	116.51	2.97137e-24	3.87906e-22	0.687786	1.1452	0.94968	1.3105	229.843	262.525	256.209	239.907	61.2111	66.1727	78.7856	68.8514	2.34353	1.70714	0.820911	1.1028	1.26678	3.52056	1.56085	1.38118	0	0	2.09247	3.86615	0.926093	2.10151	1.03457	0	22.7782	416.107	465.152	631.828	534.166	145.534	156.298	220.623	259.7	0	0	0	0	1.02763
DACT3	ENSG00000197380.11	21.743	0.00353646	0.307828	116.427	3.09447e-24	4.01839e-22	22.0091	17.178	31.3394	30.1416	35.6094	31.6084	26.7814	22.7281	21.8611	19.2362	17.601	19.0247	10.5459	13.6571	9.85094	7.71963	6.33388	10.5617	10.9259	15.1929	21.4823	10.3281	8.36989	11.5985	23.6154	29.4212	32.0718	67.7168	58.5725	29.2371	30.0845	50.4228	45.1987	27.4057	19.936	52.4784	36.2131	16.5051	6.96026	15.4031	11.5836	9.24867
ADPRH	ENSG00000144843.12	648.052	0.025401	0.112381	116.068	3.69225e-24	4.76941e-22	718.048	771.865	480.538	441.639	604.281	606.706	357.086	354.811	612.111	690.966	438.35	417.638	799.143	914.172	545.906	510.599	730.93	748.999	518.202	419.877	734.304	842.209	803.51	557.692	694.106	691.398	697.302	567.316	543.423	522.092	523.007	451.747	455.068	584.969	596.485	490.512	460.424	803.896	780.709	544.785	727.449	900.204
TOMM20	ENSG00000173726.11	2941.92	0.0192181	0.081024	115.985	3.84653e-24	4.94269e-22	2980.86	3085.17	3968.71	3881.71	3106.65	3215.28	4118.09	4063.27	2942.51	2942.37	3576.37	3543.13	2923.55	3138.57	2883.86	3259.89	2613.36	2753.96	2809.53	2591.09	2664.78	2963.22	3196.25	2583.55	2878.3	3108.14	2840.94	3250.41	3036.82	3057.89	2989.93	3412.28	3336.48	2957.92	2843.67	3090.87	3010.86	2516.54	2777.14	2774.19	2725.62	2449.87
IL6R	ENSG00000160712.13	551.544	0.116392	0.286423	115.638	4.56069e-24	5.82985e-22	429.178	408.837	325.74	334.178	933.398	964.934	850.757	902.81	545.435	485.523	460.98	457.499	294.113	280.824	160.078	163.215	285.025	303.648	191.984	220.988	475.54	483.543	368.275	267.731	482.957	680.891	754.204	731.341	689.854	1302.62	1312.15	1447.85	1446.36	859.971	865.222	845.009	828.763	423.308	317.272	276.446	447.126	470.654
USP32P1	ENSG00000188933.16	3.26186	-1.03158	1.18706	115.319	5.33523e-24	6.78459e-22	2.06336	3.4356	0.94968	5.24201	6.47444	9.65812	7.14172	7.57603	3.27917	3.84725	5.02887	4.52969	0	0	0	1.1028	0	0.88014	0	0	0.976468	0	0	0	1.38914	0	8.27659	4.51445	3.25403	17.229	18.5135	12.3484	14.3814	7.56018	12.759	8.56789	4.13864	0	0.580022	2.43208	0	0
TMCO4	ENSG00000162542.14	243.524	0.158798	0.0902616	114.844	6.73704e-24	8.52306e-22	212.526	242.783	227.923	233.27	222.289	234.429	233.891	200.765	235.007	226.218	214.565	194.777	274.193	256.071	282.394	271.29	312.894	293.967	285.635	241.706	249.976	209.379	287.715	306.392	250.508	163.918	213.122	201.646	210.698	198.917	199.02	222.272	185.931	197.51	200.955	195.991	229.695	281.558	276.09	274.825	262.947	283.626
SLCO2B1	ENSG00000137491.15	76.1799	0.134755	0.538154	114.611	7.55542e-24	9.50937e-22	39.8916	45.808	31.3394	39.3151	19.4233	15.8042	6.249	10.1014	50.2806	45.3975	41.9073	35.3316	108.974	88.7712	69.7775	66.1683	224.219	242.919	185.741	183.696	165.999	80.7469	93.1151	83.1222	125.486	14.7106	18.6223	39.1253	43.1159	9.91975	10.4139	12.3484	9.24518	24.5706	21.5309	27.8457	28.9705	93.2054	102.664	100.526	110.044	117.15
LACTB2-AS1	ENSG00000246366.6	5.00961	-1.81393	0.620239	114.395	8.40099e-24	1.05197e-21	1.37557	4.5808	1.89936	0	2.15815	2.63403	3.57086	3.78801	3.27917	3.84725	4.19073	3.62376	1.17176	0.853569	0	1.1028	5.0671	1.76028	1.56085	1.38118	1.95294	3.75567	2.09247	0.966538	1.85219	12.6091	18.6223	7.52409	10.5756	30.2813	18.5135	9.26132	11.2997	20.7905	23.9232	7.49691	9.31194	0.970889	3.48013	3.24277	3.47507	3.08289
RAB9A	ENSG00000123595.8	1502.72	0.00347443	0.130316	113.962	1.03919e-23	1.29466e-21	1385.89	1375.39	893.649	921.284	1317.55	1267.85	1019.48	915.436	1494.21	1394.24	1101.32	952.142	1592.43	1602.15	1025.32	1043.25	1972.37	2084.17	1518.71	1552.44	1401.23	1940.74	1746.17	1447.87	1497.95	1534.11	1443.23	1035.31	949.363	1394.51	1449.84	1077.4	1104.29	1479.91	1604.45	1138.46	1018.11	1925.27	1776.61	1408.98	1692.36	1993.6
RFC2	ENSG00000049541.11	1479.95	0.058429	0.0538019	113.817	1.11589e-23	1.3832e-21	1540.64	1551.75	1661.94	1556.88	1467.54	1495.25	1747.93	1727.33	1511.7	1621.23	1723.23	1681.42	1438.93	1358.88	1209.2	1443.57	1338.98	1360.7	1381.35	1403.27	1447.12	1397.11	1447.99	1494.27	1346.54	1389.1	1455.64	1545.45	1568.44	1577.24	1533.15	1836.83	1704.2	1632.05	1577.34	1560.43	1570.61	1387.4	1505.74	1428.44	1416.67	1374.97
PRAG1	ENSG00000275342.5	290.54	0.219274	0.285325	113.747	1.15508e-23	1.42458e-21	262.046	229.04	183.288	186.091	267.61	271.305	259.78	228.543	249.217	216.985	180.201	215.613	761.647	682.855	591.877	653.963	415.503	523.684	435.477	430.927	430.622	177.455	283.53	261.932	385.254	81.9591	116.907	165.53	193.615	98.1533	123.809	237.707	181.822	55.7564	73.3645	137.086	158.303	278.645	341.633	302.388	437.859	211.692
DNMT1	ENSG00000130816.17	5138.64	-0.000690085	0.0494647	113.659	1.20645e-23	1.48049e-21	5474.78	5119.05	5729.42	5543.43	5327.38	5375.18	5339.33	5560.8	5421.56	5180.7	5541.82	5788.04	5245.99	4855.1	4959.13	4989.09	4414.71	4615.46	4599.82	4694.62	5185.04	4428.87	4658.89	5397.15	5025.44	5045.74	5311.5	5840.2	5692.92	5518.51	5682.49	5760.54	5601.55	5446.17	5687.34	5492.02	5931.71	4998.14	4888.42	5429.2	4570.88	4700.38
MSC	ENSG00000178860.9	2236.76	0.00617699	0.149494	113.636	1.21987e-23	1.48952e-21	2434.07	2410.65	1483.4	1457.28	2048.08	2094.93	1844.35	1753.85	2542.45	2619.21	1960.42	2062.82	2951.67	3014.81	2104.82	2369.93	3659.72	4281	3416.7	3256.81	2264.43	2051.54	2516.2	2646.38	2187.43	1260.91	1783.6	1212.88	1264.19	1409.13	1530.84	1459.17	1314.87	1870.2	1708.91	1431.91	1514.74	2651.5	2898.95	2553.68	2159.18	2410.82
CCR8	ENSG00000179934.7	161.449	0.544173	0.329257	113.086	1.59839e-23	1.94204e-21	129.304	115.665	64.5782	77.3197	72.2979	98.3372	42.8503	64.3962	160.679	176.973	149.19	86.9701	420.663	391.788	178.138	178.654	157.08	137.302	112.381	118.781	215.799	165.25	266.79	138.215	233.838	44.1318	42.4175	91.7939	118.772	45.422	47.4409	116.281	108.888	52.9213	61.4029	168.145	93.1194	124.274	226.209	167.003	208.504	144.896
EIF4ENIF1	ENSG00000184708.18	660.3	-0.00268503	0.0946691	112.805	1.83492e-23	2.21845e-21	874.176	877.224	620.141	632.973	694.923	685.727	592.762	561.889	724.696	745.597	671.354	624.192	615.176	614.57	461.352	463.178	515.578	535.125	441.72	516.56	631.774	627.197	636.112	596.354	603.812	867.925	812.14	826.145	777.713	892.777	862.036	788.242	828.985	785.314	850.071	824.66	685.98	680.593	673.985	614.504	558.328	565.196
PEAK1	ENSG00000173517.11	688.574	0.0552864	0.161795	112.687	1.94457e-23	2.33949e-21	461.504	463.806	547.016	575.311	667.946	531.197	589.192	650.275	533.411	431.661	609.332	593.39	296.456	320.942	324.26	320.916	371.165	372.299	399.577	359.106	649.351	676.96	474.992	504.533	674.195	1115.9	935.254	1157.2	1142.16	1249.37	1238.09	1422.13	1326.17	1043.31	1047.84	1307.67	1075.01	624.282	472.138	466.959	632.463	673.097
DUBR	ENSG00000243701.8	15.2819	0.106615	0.494725	112.446	2.1887e-23	2.62036e-21	6.87786	8.0164	6.64776	0	5.39537	7.9021	4.46357	7.57603	4.37222	10.7723	7.54331	13.5891	17.5765	15.3642	22.9855	16.5421	26.6023	27.2844	37.4604	35.9106	11.7176	22.534	29.2946	24.1634	20.8371	2.10151	5.17287	6.01927	4.88104	2.08837	6.94257	3.08711	5.13621	13.2303	7.17696	3.21296	11.3813	13.5924	16.2406	25.1314	22.0088	28.7736
RASAL3	ENSG00000105122.13	964.771	0.115184	0.116262	112.206	2.46265e-23	2.93402e-21	704.293	656.2	811.027	859.69	589.174	607.584	750.773	858.616	712.673	770.988	992.364	1025.52	1033.5	1024.28	1276.52	1321.16	977.951	1064.97	1062.94	1212.67	1247.93	830.942	761.66	1156.95	1263.19	546.394	706.614	907.405	977.836	726.752	697.728	960.091	807.413	862.806	782.289	943.539	1036.73	1186.43	901.934	1166.59	1134.03	1003.99
PEX2	ENSG00000164751.15	984.154	-0.0186558	0.0949146	111.839	2.94904e-23	3.47973e-21	917.506	987.163	1414.07	1410.1	1081.23	1137.02	1348.89	1300.55	1041.68	1108.01	1315.89	1228.45	807.345	903.076	1069.65	1140.3	817.071	837.894	1037.96	973.729	769.456	722.028	926.966	832.189	825.611	918.362	919.736	1097.01	1008.75	990.408	969.645	1120.62	1189.55	1050.87	976.864	1218.78	1176.41	664.088	762.149	910.407	1055.26	851.905
GOLM1	ENSG00000135052.16	34.1129	0.916548	0.780637	111.842	2.94535e-23	3.47973e-21	56.3984	52.6792	64.5782	47.1781	130.568	109.751	137.478	126.267	92.9098	83.87	106.444	108.713	16.4047	23.8999	30.3737	24.2617	1.26678	0.88014	9.3651	1.38118	0	8.45026	4.18495	0	1.85219	31.5227	26.8989	21.0674	23.5917	54.2976	54.3835	54.5389	48.2804	51.0312	54.2259	50.3364	40.3518	8.738	8.12031	0	9.26686	24.6631
CLIC6	ENSG00000159212.13	2217.19	0.197139	0.116629	110.932	4.60572e-23	5.40853e-21	1735.97	1784.22	2358.05	2226.54	1841.98	1881.58	1931.83	1887.69	2167.53	2025.96	2563.05	2448.75	2590.77	2647.77	2526.77	2273.98	2662.76	2777.72	2651.88	2501.31	2308.37	2105.05	2070.5	2280.06	2460.63	1437.44	1347.01	2148.88	2033.77	1236.84	1226.52	1812.13	1711.39	1654.74	1558.2	2044.51	2264.87	2024.3	1957.57	2247.24	3144.94	2438.57
IRF5	ENSG00000128604.20	1895.98	-0.129347	0.0933942	110.76	5.01026e-23	5.85556e-21	2331.59	2189.62	1384.63	1286.91	2036.21	2003.62	1324.79	1313.18	1986.08	2041.35	1234.59	1278.28	2864.96	2624.72	1954.59	1838.38	2349.87	2466.15	1657.62	1580.07	1496.92	2248.71	1951.23	1658.58	1485.45	2013.25	2481.94	1133.13	1186.09	2069.05	2131.37	1243.08	1049.84	2108.35	1962.5	1104.19	1097.77	2785.48	2121.72	1596.25	1591.58	2796.18
	ENSG00000289526.1	14.3516	0.0552003	0.46032	110.694	5.17539e-23	6.01989e-21	6.19007	12.5972	5.69808	10.484	3.23722	9.65812	8.92714	6.31335	9.83751	7.69449	5.02887	4.52969	30.4659	42.6785	19.7019	16.5421	21.5352	30.8049	10.9259	15.1929	27.3411	27.2286	13.6011	11.5985	23.6154	6.30454	10.3457	9.02891	5.69455	4.17674	5.78547	4.11614	3.08173	1.89005	6.37952	8.56789	8.27728	19.4178	22.0408	11.3497	16.217	16.4421
HIBADH	ENSG00000106049.9	215.44	-0.0860082	0.108375	110.657	5.27018e-23	6.10123e-21	160.942	167.199	193.735	203.128	162.94	167.7	166.045	145.207	172.703	183.898	236.357	203.836	247.242	226.196	237.243	221.664	263.489	205.953	210.715	227.894	245.093	240.363	198.785	240.668	235.228	182.832	178.981	212.179	158.634	169.68	172.407	188.314	186.958	175.774	216.904	202.416	169.684	229.13	215.188	235.101	294.223	254.852
SQOR	ENSG00000137767.14	944.344	0.0507363	0.111671	110.576	5.48584e-23	6.32108e-21	1026.86	1074.2	902.196	781.06	730.533	766.504	765.949	750.026	918.167	999.515	777.799	771.86	1157.7	1169.39	1045.02	1202.06	1174.3	1401.18	1095.72	1144.99	912.997	1029.99	928.012	1016.8	813.572	886.839	907.321	747.894	645.111	665.145	672.272	623.596	559.847	911.947	849.274	702.567	649.767	1117.49	1131.62	926.621	853.71	1185.88
AC007192.1	ENSG00000268173.3	1897.41	0.0181863	0.0811123	110.449	5.83781e-23	6.69521e-21	1630.05	1510.52	1616.36	1585.71	1430.85	1445.21	1623.85	1510.15	1650.51	1634.31	1750.89	1632.5	1833.81	1818.1	1692.72	1987.25	1719.02	2111.46	1943.26	1772.05	2395.27	1840.28	1859.16	2180.51	2286.99	1500.48	1861.2	1780.2	1859.68	1623.18	1603.73	1944.88	1686.73	1871.15	1693.76	1923.49	1802.38	2264.11	2151.3	2163.74	2134.85	2075.81
ASS1	ENSG00000130707.18	13.8342	-0.272493	0.546379	110.151	6.75843e-23	7.71498e-21	27.5114	13.7424	12.3458	15.726	5.39537	6.14608	13.3907	10.1014	13.1167	14.6195	10.0577	2.71782	5.85882	4.26785	0.820911	3.30841	1.26678	0.88014	6.2434	4.14353	10.7411	6.57242	6.27742	2.89961	6.0196	46.2333	49.6595	58.6879	25.2187	22.972	27.7703	28.813	30.8173	30.2407	22.3283	65.3302	38.2824	7.76711	5.80022	8.10692	5.79179	9.24867
HDAC3	ENSG00000171720.10	1005.07	0.0572988	0.0764017	110.03	7.16971e-23	8.14658e-21	852.855	844.013	1098.78	1127.03	1008.93	991.274	1300.68	1277.82	841.653	990.281	1134.01	1088.03	793.284	711.023	1003.15	1017.89	796.802	799.167	947.436	951.63	1053.61	772.729	730.273	1053.53	1003.88	1057.06	1075.96	1312.2	1182.03	1155.39	1181.39	1379.94	1395	1055.59	888.348	1365.51	1243.66	936.908	833.491	978.505	1008.93	876.568
TNFRSF1A	ENSG00000067182.8	301.706	0.253482	0.16945	110.001	7.27545e-23	8.22863e-21	288.182	322.947	302.948	339.42	225.526	201.943	202.646	204.553	226.263	233.143	298.38	247.321	407.774	441.295	458.89	475.309	315.427	351.176	351.191	339.769	393.516	274.164	270.975	414.645	362.102	176.527	231.744	276.886	260.322	155.583	158.522	199.633	183.876	218.3	173.044	252.753	206.932	324.277	305.092	352.651	361.408	348.366
ARIH2	ENSG00000177479.20	1326.49	-0.101554	0.0543412	109.977	7.36189e-23	8.28821e-21	1445.73	1423.48	1373.24	1382.58	1472.94	1396.92	1440.84	1452.07	1388.18	1361.16	1319.24	1232.98	1206.92	1219.75	1250.25	1285.87	1113.5	1145.06	1155.03	1216.82	1333.85	1178.34	1305.7	1338.65	1237.72	1454.25	1553.93	1402.49	1382.15	1554.27	1571.33	1528.12	1433	1518.65	1396.32	1415.84	1420.59	1198.08	1324.77	1269.54	1231.33	1322.56
ZNF331	ENSG00000130844.19	165.803	-0.0606775	0.120663	109.842	7.86573e-23	8.815e-21	222.843	202.7	210.829	201.817	232.001	194.04	199.075	217.179	185.82	186.976	178.525	212.896	208.574	148.521	150.227	144.467	149.48	117.059	131.111	164.36	151.352	120.181	162.167	153.679	144.933	151.309	167.601	228.732	210.698	178.555	188.606	213.01	200.312	138.918	194.575	177.784	172.788	121.361	158.926	140.25	156.378	121.26
ZNF738	ENSG00000172687.14	269.466	0.031207	0.120143	109.687	8.48565e-23	9.46651e-21	281.304	279.429	309.596	284.379	391.704	321.352	315.128	294.202	314.8	284.696	271.559	333.385	235.525	257.778	228.213	200.71	288.825	206.833	223.201	225.132	210.917	298.576	247.958	217.471	243.562	298.415	266.92	284.411	324.589	380.605	354.071	308.711	376.998	294.847	367.62	313.799	349.715	227.188	243.029	190.513	243.255	205.526
TSPAN2	ENSG00000134198.10	10.7084	0.417309	0.574628	109.619	8.77434e-23	9.74428e-21	17.8824	28.63	14.2452	9.17352	11.8698	15.8042	3.57086	8.8387	16.3958	13.0806	13.4103	7.24751	4.68706	12.8035	2.46273	0	2.53355	1.76028	0	0	2.9294	2.81675	3.13871	0	2.31523	42.0303	36.2101	27.0867	27.6592	23.4941	23.1419	25.7259	14.3814	19.8455	19.936	32.1296	9.31194	4.85445	2.32009	0.810692	10.4252	5.13815
DUSP3	ENSG00000108861.9	129.421	0.0235285	0.177797	109.604	8.84094e-23	9.77402e-21	118.987	100.778	117.76	125.808	120.856	149.262	165.152	136.368	109.306	127.729	148.352	128.643	78.5082	63.1641	75.5239	74.9907	78.5401	69.5311	59.3123	60.7717	129.87	119.243	111.947	82.1557	145.397	184.933	174.843	215.189	181.412	219.279	199.02	206.836	242.429	195.62	179.424	234.546	152.095	114.565	116.584	86.744	116.994	107.901
BLM	ENSG00000197299.13	1344.62	0.0434125	0.0918289	109.055	1.15755e-22	1.27398e-20	1280.66	1337.59	1961.09	2024.73	1633.72	1575.15	1849.7	1743.75	1412.23	1374.24	1725.74	1870.76	1279.57	1230.85	1355.32	1306.82	1075.49	1099.3	1331.4	1349.41	1044.82	1213.08	1671.89	1404.38	1154.37	1382.8	1152.51	1393.46	1409.81	1296.35	1243.88	1428.3	1461.77	1408.08	1481.64	1477.96	1534.4	1096.13	1324.19	1421.95	1146.77	978.303
ADA2	ENSG00000093072.18	542.417	0.256863	0.15152	108.813	1.30339e-22	1.42808e-20	353.522	363.029	347.583	387.909	377.676	379.301	322.27	320.718	371.639	307.78	327.715	327.95	637.44	592.377	624.714	714.617	502.91	587.934	415.186	464.075	732.351	730.478	616.234	574.123	741.8	531.683	561.773	698.235	619.079	451.087	473.252	541.273	457.123	464.951	452.149	602.966	405.587	774.77	585.822	604.776	529.37	581.638
DHX35	ENSG00000101452.15	321.035	-0.0647811	0.128793	108.063	1.88352e-22	2.05454e-20	294.372	284.01	305.797	283.069	388.466	342.424	340.124	358.599	349.778	316.244	284.969	282.653	226.15	244.121	210.153	211.739	266.023	269.323	212.276	274.854	222.635	326.743	275.16	261.932	211.612	466.536	521.425	261.838	291.236	653.137	563.505	372.511	397.543	580.244	578.144	318.083	307.294	374.763	276.67	230.237	207.346	357.615
LIN28B	ENSG00000187772.8	292.473	0.261332	1.21283	107.995	1.94725e-22	2.11467e-20	11.0046	18.3232	19.9433	13.105	850.31	538.221	599.904	941.952	81.9792	73.8671	77.1094	83.3464	1.17176	0.853569	1.64182	1.1028	15.2013	6.16098	12.4868	12.4306	14.647	21.5951	28.2484	20.2973	20.374	88.2636	93.1116	117.376	145.618	2358.29	2173.02	2857.63	2643.09	519.763	492.021	430.537	572.167	13.5924	28.4211	15.4031	10.4252	8.22104
MAPK11	ENSG00000185386.15	105.023	0.193459	0.18993	107.985	1.95776e-22	2.11671e-20	88.7244	96.1968	50.333	64.2146	73.377	71.1189	71.4172	58.0829	87.4445	93.1034	89.6815	65.2276	140.612	122.06	110.823	91.5328	138.079	155.785	113.942	109.113	133.776	117.365	91.0226	117.918	140.766	73.553	112.768	57.1831	92.7398	78.8359	67.1115	95.7003	55.4711	58.5914	74.1619	88.8919	93.1194	150.488	135.145	115.929	108.886	141.813
HNRNPA1P21	ENSG00000228168.1	180.115	0.29591	0.322336	107.91	2.03091e-22	2.18616e-20	152.001	150.021	86.4209	78.6302	87.4049	102.727	55.3483	53.0322	181.447	191.593	141.647	105.089	428.866	493.363	192.093	219.458	165.948	201.552	118.625	133.974	218.729	176.517	250.051	178.809	225.504	56.7409	68.2818	127.909	122.84	50.1208	54.3835	101.875	126.351	73.7118	86.1235	171.358	95.1888	161.168	243.609	161.328	246.73	197.305
NCAPH	ENSG00000121152.10	1836.06	0.0031675	0.048694	107.826	2.11613e-22	2.26796e-20	1746.98	1665.12	2275.43	2218.68	1900.25	1842.07	2252.32	2236.19	1782.77	1702.79	2054.29	2211.4	1602.97	1555.2	1837.2	1942.04	1507.46	1633.54	1757.52	1908.78	1804.51	1784.88	1699.09	1969.8	1770.69	1929.19	1847.75	2078.15	2038.65	1874.83	1896.48	2073.51	2113.04	1767.19	1833.31	1856.02	2001.03	1644.69	1778.35	1976.47	1753.75	1697.64
CCDC88B	ENSG00000168071.22	639.363	0.0533124	0.143645	107.481	2.50715e-22	2.67535e-20	611.442	569.165	380.822	399.703	451.053	439.884	296.381	324.506	588.064	593.246	456.789	486.489	683.138	626.52	554.936	506.187	760.066	666.266	599.366	715.449	806.562	647.853	702.025	693.007	818.203	401.389	611.433	648.576	667.076	520.004	553.091	529.954	479.722	532.048	560.6	547.274	704.604	713.604	754.609	659.903	776.1	774.833
AC098850.3	ENSG00000266302.6	4.22217	0.0485812	1.08118	107.435	2.56335e-22	2.72347e-20	4.12672	1.1452	0.94968	6.55251	11.8698	10.5361	5.35629	12.6267	3.27917	3.84725	5.86702	3.62376	1.17176	0.853569	0.820911	1.1028	0	0.88014	0	1.38118	0.976468	0	0	0	1.38914	2.10151	12.4149	9.02891	4.06754	21.4058	23.1419	18.5226	18.4904	4.72511	15.1514	10.7099	6.20796	0	0.580022	1.62138	0	2.05526
ZMIZ1	ENSG00000108175.19	2400.38	0.134892	0.106069	107.019	3.14469e-22	3.32673e-20	2741.51	2502.26	2780.66	2600.04	2284.4	2248.59	2503.17	2556.91	2561.03	2273.72	2613.34	2790.29	3573.88	3301.61	3227	3280.84	2599.42	3017.12	2726.8	2908.76	2757.54	1540.76	2345.66	2613.52	2837.08	1235.69	1347.01	2031.5	2090.71	1203.94	1385.04	2094.09	1875.74	1361.78	1448.95	1913.85	2028.97	1811.68	2624.6	2566.65	2901.69	2024.43
CD44	ENSG00000026508.21	4066.72	0.0168003	0.139838	106.903	3.32833e-22	3.50589e-20	5152.89	5263.34	2716.08	2909.32	3435.77	3671.84	2315.7	2310.69	5335.21	4860.61	3354.26	2929.81	6517.35	6623.7	3479.84	3629.33	5271.06	5783.4	3661.75	3771.99	4990.73	5407.23	4926.73	3411.88	4934.68	3734.39	3458.58	3136.04	2873.31	2680.94	2628.92	2969.8	2759.17	2930.52	3179.39	3187.26	2472.84	5486.49	5214.4	3242.77	4296.35	4347.9
PCM1	ENSG00000078674.19	4886.15	0.0592165	0.0808401	106.691	3.69396e-22	3.87439e-20	4782.86	4547.59	6892.78	6168.54	5764.41	5695.66	6075.81	5732.53	5589.89	5310.74	5965.92	6298.09	4540.59	4622.93	5330.18	4697.95	4508.46	4365.5	5167.97	4966.71	4170.49	4311.51	4876.51	4812.39	4312.81	5461.84	4133.12	5459.48	5100.69	5018.87	4781.12	5522.84	5452.6	4811.11	5329.29	5578.77	5455.76	3660.25	4419.19	4833.35	4773.59	4256.44
NAV2	ENSG00000166833.23	198.873	0.102576	0.202262	106.643	3.78128e-22	3.9491e-20	132.055	119.101	80.7228	108.772	190.996	174.724	96.4132	103.539	190.192	140.809	117.34	89.6879	363.247	316.674	212.616	178.654	197.617	211.234	149.842	117.4	272.434	267.592	212.386	204.906	272.271	157.614	93.1116	161.015	132.602	166.547	192.078	199.633	196.203	146.479	153.108	175.642	136.575	262.14	216.348	161.328	269.897	258.963
SLC25A19	ENSG00000125454.12	408.368	0.124773	0.0963288	105.931	5.36391e-22	5.55848e-20	458.753	407.691	417.859	390.53	461.843	433.737	440.108	450.773	410.989	451.667	414.044	430.321	311.689	317.528	279.931	339.664	326.828	368.779	315.292	281.76	416.952	367.117	394.431	355.686	366.733	443.42	489.353	495.085	514.137	509.562	510.279	524.808	563.956	466.841	483.249	483.015	517.33	392.239	441.397	401.292	359.091	415.162
SYS1	ENSG00000204070.10	261.556	-0.047577	0.126971	105.93	5.36756e-22	5.55848e-20	273.051	293.171	219.376	228.028	208.261	225.649	238.355	154.046	229.542	277.771	191.097	192.059	317.548	326.063	276.647	310.991	244.488	304.529	251.297	283.141	326.14	287.309	291.9	282.229	346.359	241.674	237.952	236.256	196.869	174.901	172.407	219.185	210.585	185.225	191.386	233.475	202.793	346.607	314.952	274.014	287.273	280.543
ICAM3	ENSG00000076662.10	1529.84	0.100564	0.118893	105.908	5.42458e-22	5.59393e-20	1350.12	1235.67	1129.17	1171.59	1067.2	1169.51	1126.61	1147.77	1551.05	1486.58	1494.41	1390.62	1686.17	1643.12	1522.79	1745.74	1673.41	1958.31	1785.61	1787.24	1659.02	1354.86	1354.88	1697.24	1666.5	1153.73	1392.54	1300.16	1321.14	1159.57	1181.39	1272.92	1114.56	1334.37	1173.83	1589.34	1300.57	1723.33	1511.54	1600.31	1741.01	1939.14
ZFP92	ENSG00000189420.9	139.561	0.0553152	0.158188	105.844	5.59809e-22	5.7487e-20	132.055	106.504	107.314	100.909	124.093	106.239	90.1642	122.479	146.47	132.345	137.456	129.549	188.654	186.932	152.69	174.243	172.282	209.473	213.836	140.88	181.623	130.51	164.259	197.174	170.401	44.1318	78.6276	130.919	106.569	74.6591	84.4679	95.7003	93.4791	116.238	94.8954	129.589	141.748	128.157	175.167	180.784	151.745	137.702
GNGT2	ENSG00000167083.7	276.28	0.0668804	0.123837	105.79	5.74814e-22	5.87819e-20	265.485	273.703	299.149	264.722	192.075	192.284	216.037	228.543	218.611	205.443	282.455	245.509	343.327	320.088	326.723	368.337	348.363	344.135	366.8	366.012	325.164	297.637	275.16	348.92	281.069	262.689	236.917	249.8	233.477	171.768	180.507	169.791	186.958	245.706	224.878	231.333	231.764	280.587	311.472	336.437	246.73	305.206
SORBS1	ENSG00000095637.23	20.9124	0.252554	0.463972	105.378	7.0349e-22	7.1346e-20	38.516	32.0656	16.1446	14.4155	55.0327	40.3885	31.245	29.0414	38.257	17.6973	15.0866	13.5891	8.20235	6.82855	7.3882	11.028	7.60066	9.68154	7.80425	2.76235	9.76468	21.5951	7.32366	11.5985	9.26093	58.8424	36.2101	28.5915	19.5242	66.3057	54.3835	57.626	70.8797	28.3507	37.4797	14.9938	16.5546	17.476	16.8206	5.67484	2.31672	11.3039
NUDT4	ENSG00000173598.14	1571.97	0.145085	0.129762	105.386	7.00926e-22	7.1346e-20	1968.44	2016.7	2313.42	2188.54	1619.69	1739.34	1550.64	1520.26	1708.45	1626.62	1832.19	1906.1	1182.31	1312.79	1353.68	1278.15	1185.7	1068.49	1041.09	1196.1	1518.41	1520.11	1640.5	1328.99	1834.59	1895.57	1666.7	2395.67	2498.28	1510.41	1486.87	1939.73	2075.03	1513.93	1698.55	2060.58	1995.86	1181.57	1387.99	1483.57	1463.01	1097.51
RMI2	ENSG00000175643.10	401.397	-0.0135733	0.110741	105.36	7.09944e-22	7.17043e-20	363.151	374.481	366.576	436.397	393.862	359.985	329.412	354.811	382.57	400.883	398.957	346.069	333.953	358.499	322.618	298.86	316.694	328.292	259.101	234.8	330.046	509.832	293.993	316.058	343.117	704.007	647.643	490.571	447.429	646.872	652.601	435.282	429.387	726.723	678.622	492.654	355.923	528.164	307.412	309.684	275.689	413.107
ARHGAP19	ENSG00000213390.11	1047.47	-0.0807455	0.0754922	105.329	7.20644e-22	7.24868e-20	878.99	852.029	1315.31	1171.59	933.398	899.961	1096.25	1053.07	862.421	919.492	1217.82	1157.79	725.322	813.451	973.601	946.206	875.342	856.377	867.832	917.101	974.515	1234.68	1020.08	995.534	974.249	1502.58	1341.84	1152.69	1229.21	1298.44	1332.97	1141.2	1170.03	1415.64	1387.55	1292.68	1138.13	1133.03	882.793	924.189	900.044	1015.3
PTPN7	ENSG00000143851.16	1819.21	-0.0447872	0.0794875	105.207	7.653e-22	7.65632e-20	1918.23	1873.55	1723.67	1665.65	1788.02	1725.29	1469.41	1525.31	1886.62	1848.99	1556.44	1637.94	2166.59	2105.75	1786.3	1939.83	1910.3	2179.23	1830.88	1749.95	2226.35	1499.45	1869.63	2142.81	2097.6	1128.51	1238.38	1756.12	1866.19	1213.86	1405.87	1874.9	1776.1	1348.55	1395.52	1545.43	1708.22	1703.91	2077.64	2060.78	2277.33	1689.42
HS6ST1	ENSG00000136720.7	346.835	0.00671373	0.145515	105.201	7.6741e-22	7.65632e-20	464.255	405.401	312.445	283.069	285.954	323.108	260.673	301.778	291.846	374.722	327.715	306.207	489.797	512.141	416.202	437.813	381.3	485.838	465.133	357.725	397.422	245.058	443.604	346.987	432.485	176.527	249.332	305.478	335.978	180.122	174.721	280.927	231.13	221.135	168.26	246.327	237.972	307.772	446.037	387.511	403.109	319.593
ATP8B2	ENSG00000143515.19	495.053	0.0950058	0.109016	105.037	8.31682e-22	8.26395e-20	515.152	484.42	509.978	522.891	613.993	582.999	577.586	601.031	553.086	532.459	497.858	547.187	500.343	410.567	415.381	403.627	438.305	353.816	379.286	400.541	513.622	334.255	350.489	466.838	509.814	407.694	548.324	684.692	671.143	592.574	543.835	739.877	730.369	496.137	516.741	636.166	633.212	366.996	359.614	440.206	455.235	381.251
NOTCH1	ENSG00000148400.13	1663.56	-0.31632	0.124778	104.957	8.65257e-22	8.5629e-20	1153.42	1049	997.164	837.411	1260.36	1309.99	1045.37	1160.39	1489.84	1341.15	1134.01	1215.77	1559.62	1490.33	1266.67	1331.09	1532.8	1865.02	1535.88	1756.86	1606.29	2038.39	1450.08	1681.78	1567.41	1700.13	2199.5	1053.37	1097.42	2032.5	2117.48	1332.6	1157.7	2437.21	2048.62	1203.79	1302.64	2682.57	1685.54	1649.76	1801.25	2661.56
RIMKLB	ENSG00000166532.16	165.425	-0.338759	0.614822	104.705	9.78778e-22	9.64745e-20	24.7603	25.1944	25.6414	27.5206	44.242	38.6325	51.7774	36.6175	55.7459	49.2448	90.5197	68.8514	50.3858	37.557	80.4493	41.9066	374.966	334.453	465.133	515.179	182.599	267.592	221.802	234.869	236.617	63.0454	43.4521	31.6012	30.0998	46.9883	41.6554	24.6969	43.1442	77.4919	98.8826	59.9753	65.1836	213.596	228.529	237.533	312.757	299.04
ADM2	ENSG00000128165.9	15.8699	-0.0784375	0.498219	104.653	1.00405e-21	9.85697e-20	18.5702	13.7424	5.69808	6.55251	3.23722	5.26807	6.249	6.31335	14.2097	21.5446	14.2485	6.34157	39.84	29.8749	22.1646	25.3645	34.203	36.9659	15.6085	33.1482	22.4588	23.4729	18.8323	21.2638	25.9306	2.10151	8.27659	3.00964	8.94858	2.61046	1.15709	0	5.13621	10.3953	3.9872	6.42592	7.24262	21.3596	20.8808	16.2138	19.6921	14.3868
ALDH9A1	ENSG00000143149.13	1331.9	0.00634303	0.0688145	104.547	1.05801e-21	1.03453e-19	1176.8	1336.45	1439.71	1433.69	1202.09	1231.85	1323.9	1199.54	1279.97	1160.33	1198.55	1192.22	1363.93	1501.43	1377.49	1474.45	1399.79	1591.29	1581.14	1632.55	1380.73	1470.35	1407.19	1405.35	1338.67	1162.14	1071.82	1173.76	1175.52	1092.74	1095.77	1216.32	1199.82	1161.43	1110.83	1153.45	1150.54	1321.38	1389.73	1439.79	1429.41	1410.94
SNRPA1	ENSG00000131876.18	1864.98	0.0265285	0.112801	104.452	1.1084e-21	1.0795e-19	1604.6	1686.88	2051.31	1729.86	1512.86	1502.28	1895.23	1691.98	1342.27	1319.61	1392.16	1425.95	2055.27	1888.95	2073.62	1942.04	2019.24	2085.93	2030.67	2077.29	2102.33	2077.82	2401.11	2541.03	2011.94	1727.44	1545.65	1692.92	1646.54	1569.41	1471.82	1599.12	1587.09	1504.48	1454.53	1183.44	1636.83	2101.98	2433.19	2377.76	2027.13	1964.83
NFKB2	ENSG00000077150.20	2230.81	-0.0615865	0.12203	104.248	1.22472e-21	1.18808e-19	3343.33	3127.54	1276.37	1368.17	2070.74	2227.51	1021.27	1142.72	2741.38	2703.85	1436.58	1404.21	3023.15	2866.28	1746.08	1629.95	2765.37	2828.77	1805.9	1727.85	2450.93	2379.22	2772.53	1989.13	2315.69	1838.83	2400.21	1873.5	1857.24	1831.5	1954.33	1702.03	1561.41	1965.65	1968.88	1732.86	1475.43	2748.59	2899.53	2081.05	2344.52	2653.34
RPP30	ENSG00000148688.14	731.939	0.115102	0.0810122	104.221	1.24126e-21	1.19938e-19	743.497	856.61	834.769	871.484	903.184	841.135	951.634	957.105	795.745	833.314	966.381	884.196	636.268	663.223	706.805	733.365	695.46	721.715	700.821	732.023	565.375	675.082	735.505	671.744	632.058	704.007	656.954	675.663	709.378	810.287	801.867	750.167	896.783	779.644	692.178	842.867	799.792	591.272	684.426	706.113	653.314	699.816
NIPSNAP3B	ENSG00000165028.12	32.1282	0.0290206	0.241819	104.099	1.31807e-21	1.26861e-19	22.6969	20.6136	32.2891	44.5571	37.7676	18.4382	33.0304	32.8294	21.8611	22.314	41.0691	39.8613	19.92	26.4606	26.2692	22.0561	15.2013	12.322	28.0953	33.1482	17.5764	29.1064	9.41613	28.0296	28.7089	46.2333	41.3829	45.1445	73.2157	55.8638	64.7973	54.5389	68.8252	49.1412	54.2259	74.9691	51.733	24.2722	16.2406	15.4031	28.9589	26.7184
UBE2E3	ENSG00000170035.16	425.084	0.0238374	0.0913413	103.658	1.63637e-21	1.5688e-19	325.323	358.448	454.897	424.603	288.113	306.426	374.94	343.446	320.265	340.097	445.055	356.034	391.369	433.613	473.666	469.795	437.038	373.18	429.234	395.016	472.61	438.475	369.322	440.741	511.203	384.577	365.204	376.204	359.57	394.179	351.757	391.034	398.57	361.944	366.822	415.543	411.795	492.241	375.854	539.11	560.645	494.29
KYNU	ENSG00000115919.15	719.754	0.148443	0.170011	103.515	1.75531e-21	1.67628e-19	677.469	735.219	494.783	454.745	487.741	446.908	349.051	313.142	670.043	654.032	580.835	382.306	748.757	781.869	505.681	464.281	795.535	895.983	791.351	620.148	891.515	955.818	967.769	749.067	830.705	596.83	544.186	624.499	596.301	516.871	466.309	543.331	475.613	661.516	642.737	747.549	615.623	965.064	933.255	776.643	883.827	996.801
AC060766.7	ENSG00000267745.1	76.8279	0.272872	0.205449	103.138	2.1111e-21	2.00825e-19	73.5931	58.4052	61.7292	82.5617	41.0048	52.6807	41.9576	44.1935	55.7459	45.3975	46.9361	44.391	86.7105	100.721	84.5539	58.4487	135.545	97.6956	115.503	96.6823	64.4469	134.265	101.485	100.52	59.733	86.1621	94.1462	43.6397	48.8104	53.2534	65.9544	39.1034	52.3894	65.2066	67.7824	34.2716	48.629	121.361	86.4233	89.1761	64.868	106.873
ZBED2	ENSG00000177494.6	3.89807	-0.844804	1.13684	103.051	2.20357e-21	2.08812e-19	0	1.1452	0.94968	0	0	0	0	0	1.09306	0.769449	2.51444	0.905939	1.17176	6.82855	3.28365	1.1028	11.401	5.28084	4.68255	1.38118	6.83527	0.938918	4.18495	3.86615	7.40874	2.10151	1.03457	0	0.813507	0.522092	0	0	0	0	1.59488	2.14197	0	7.76711	5.2202	2.43208	10.4252	7.19341
NDC1	ENSG00000058804.12	1602.87	0.102952	0.087476	102.967	2.29594e-21	2.16728e-19	1839.14	1927.37	2473.92	2267.17	1985.49	2087.91	2213.93	2117.5	1813.38	1715.87	1907.62	1969.51	1592.43	1614.95	1663.99	1657.52	1433.99	1402.94	1573.34	1548.3	1483.25	1495.7	1990.99	1515.53	1553.06	1433.23	1215.62	1721.51	1788.09	1392.42	1382.73	1890.34	1845.95	1385.4	1398.71	1552.93	1743.4	1152.45	1655.96	1564.64	1485.01	1186.91
AL049634.1	ENSG00000242324.1	7.24318	-0.405654	0.561222	102.86	2.41969e-21	2.27534e-19	1.37557	1.1452	1.89936	6.55251	5.39537	6.14608	15.1761	6.31335	4.37222	5.38615	10.0577	11.7772	0	2.56071	1.64182	1.1028	2.53355	0	0	1.38118	3.90587	1.87784	3.13871	0.966538	5.55656	21.0151	13.4495	13.5434	14.6431	18.2732	16.1993	21.6098	19.5176	24.5706	28.7078	26.7747	21.7279	1.94178	3.48013	5.67484	4.63343	3.08289
EZR	ENSG00000092820.19	6621.7	0.0673027	0.066671	102.471	2.92807e-21	2.74289e-19	6645.39	6491	5626.85	5733.45	6319.05	6669.37	6300.78	5704.75	7025.07	6871.18	6358.17	6132.3	5586.97	5335.66	4865.54	5206.34	5334.39	5995.52	4940.09	5143.5	6214.24	6307.65	6124.67	5480.27	6127.03	8128.66	8694.55	8079.37	8261.17	7381.86	7713.19	8300.2	7705.35	8146.1	8168.98	8922.39	8324.88	6292.33	6244.52	5623.77	6819.25	6986.85
AC003092.1	ENSG00000236453.5	11.2662	0.384862	0.532243	102.203	3.33963e-21	3.11652e-19	8.25343	11.452	2.84904	1.3105	15.107	4.39006	4.46357	1.26267	15.3028	7.69449	4.19073	3.62376	31.6376	24.7535	9.85094	4.41122	32.9362	29.9248	12.4868	17.9553	14.647	15.9616	23.0172	8.69884	6.94569	4.20303	2.06915	4.51445	4.88104	1.04418	3.47128	2.05807	1.02724	3.78009	6.37952	5.35493	7.24262	11.6507	22.6209	13.7818	12.7419	10.2763
BCR	ENSG00000186716.21	1336.84	0.102034	0.151232	102.162	3.40749e-21	3.16781e-19	1128.66	1097.1	991.466	981.567	1007.85	1086.1	1056.08	1083.37	1271.22	1301.91	1282.36	1279.19	1421.35	1341.81	1219.87	1325.57	1586	1901.1	1762.2	1636.69	1702.96	918.262	1442.76	1508.77	1556.3	590.526	752.135	1107.55	1095.79	770.608	747.483	1285.27	1023.13	929.903	860.438	1379.43	1426.8	1246.62	1561.42	1510.32	1925.19	1471.57
PCNA	ENSG00000132646.11	6483.4	-0.034993	0.0567467	101.97	3.74486e-21	3.4683e-19	6554.6	6810.51	8177.69	7838.12	6644.93	6892.39	7801.43	7396.73	6454.5	7065.85	7576.83	6935.87	5947.87	5935.72	5855.56	6096.3	6279.41	6097.61	6671.07	6856.16	6021.88	5984.66	6853.9	6774.46	5573.69	7035.87	6735.07	6559.5	6267.26	6946.43	7008.52	6788.55	6969.84	6871.26	6998.33	6615.49	6764.61	6165.15	6779.3	7005.19	5889.09	5821.52
SLC1A5	ENSG00000105281.12	1851.4	-0.0571395	0.0943827	101.891	3.89225e-21	3.59126e-19	2337.78	2222.83	1876.57	1773.11	1617.53	1675.25	1774.72	1770.26	1843.99	1802.82	1714.01	1702.26	2575.54	2510.35	2112.21	2459.25	2092.71	2439.75	2085.29	2049.66	2008.59	1430.91	2077.83	2251.07	1920.72	1265.11	1535.31	1486.76	1505.8	1244.67	1305.2	1505.48	1380.61	1443.05	1251.98	1363.37	1410.24	1874.79	2226.7	2090.77	2003.96	1672.98
NCALD	ENSG00000104490.18	1409.79	-0.0798874	0.191176	101.849	3.97319e-21	3.65221e-19	1160.29	1098.25	1139.62	1027.43	847.073	854.305	744.524	780.331	1192.52	1176.49	1077.02	1025.52	1613.52	1720.8	1516.22	1532.9	1526.47	1619.46	1240.88	1370.13	1439.31	1661.88	1456.36	1348.32	1405.81	1344.97	1400.81	1203.85	1120.2	817.074	840.051	836.606	809.467	1169.94	1245.6	1225.21	914.64	1597.11	1475.58	1246.03	1900.87	2121.03
AL135818.1	ENSG00000258875.6	51.0862	0.221385	0.261425	101.834	4.00296e-21	3.66584e-19	65.3397	56.1148	45.5846	23.5891	38.8466	43.0225	23.2106	17.6774	57.932	70.0199	38.5547	29.896	84.367	72.5534	50.0756	83.8132	103.876	96.8154	68.6774	60.7717	57.6116	53.5183	62.7742	39.628	64.8265	21.0151	32.0718	34.6108	32.5403	20.8837	23.1419	25.7259	20.5448	27.4057	41.4669	29.9876	20.6932	57.2825	81.2031	45.3987	40.5425	61.6578
DHRS13	ENSG00000167536.14	250.351	0.340137	0.12299	101.801	4.06872e-21	3.71221e-19	236.598	238.202	228.873	273.895	189.917	196.674	224.964	204.553	214.239	223.14	248.091	211.084	283.567	248.389	278.289	322.019	282.491	299.248	295.001	255.518	318.328	192.478	202.97	262.898	314.871	100.873	139.667	297.954	289.609	118.515	144.637	238.736	239.347	141.753	148.324	267.747	278.324	208.741	267.97	262.664	363.724	212.719
TTC28	ENSG00000100154.15	98.0625	0.128927	0.986637	101.71	4.2537e-21	3.86661e-19	11.0046	5.726	10.4465	7.86302	228.764	258.135	306.201	292.94	51.3736	53.8615	62.8609	65.2276	18.7482	10.2428	8.20911	16.5421	3.80033	6.16098	12.4868	5.5247	9.76468	12.2059	9.41613	8.69884	5.55656	42.0303	50.6941	31.6012	38.2348	689.161	697.728	776.922	699.552	169.159	187.398	157.435	134.506	9.70889	5.80022	11.3497	34.7507	19.525
HSPG2	ENSG00000142798.20	11.1085	0.371423	0.428972	101.699	4.27732e-21	3.87374e-19	9.629	3.4356	9.4968	14.4155	7.55351	10.5361	8.03443	8.8387	5.46528	7.69449	6.70516	7.24751	2.34353	5.12141	7.3882	4.41122	1.26678	1.76028	1.56085	1.38118	6.83527	5.63351	1.04624	3.86615	7.40874	31.5227	34.1409	34.6108	30.0998	22.45	34.7128	23.6678	18.4904	29.2957	27.9104	37.4845	18.6239	12.6216	4.06015	5.67484	6.95015	2.05526
FBXO33	ENSG00000165355.8	663.846	-0.0440599	0.102644	101.642	4.39734e-21	3.96779e-19	487.64	545.115	641.984	736.503	601.044	697.141	752.558	715.934	514.829	545.54	686.441	617.85	433.553	437.027	588.594	487.44	447.172	469.115	513.519	549.708	580.022	701.372	503.24	534.495	584.364	939.377	833.866	844.203	792.356	977.878	1000.89	935.394	959.444	815.555	890.741	887.848	866.011	648.554	439.657	617.747	714.707	674.125
COQ2	ENSG00000173085.15	503.921	-0.0321032	0.162617	101.397	4.95907e-21	4.45826e-19	304.001	330.963	515.676	495.37	291.35	316.084	343.695	320.718	401.152	407.039	543.118	476.524	431.209	430.199	524.562	597.72	639.722	639.862	677.409	675.395	514.598	604.663	611.002	664.011	549.636	481.247	456.247	362.661	385.602	328.918	348.286	328.262	267.083	449.831	474.477	415.543	419.037	609.718	607.283	742.594	561.804	564.169
MT1F	ENSG00000198417.7	20.294	0.0334218	0.44711	101.193	5.48165e-21	4.91008e-19	9.629	8.0164	4.7484	3.93151	4.31629	8.78011	7.14172	10.1014	24.0472	19.2362	11.734	8.15345	17.5765	25.6071	25.4483	17.6449	32.9362	37.846	32.7778	38.6729	38.0822	25.3508	34.5258	26.0965	21.7632	16.8121	9.31116	22.5723	7.32157	5.74301	4.62838	4.11614	1.02724	16.0654	11.9616	9.63888	9.31194	34.952	31.3212	22.6994	27.8006	31.8565
ANKH	ENSG00000154122.14	496.34	-0.0290204	0.0905364	101.073	5.81375e-21	5.18861e-19	353.522	333.253	495.733	456.055	419.76	373.155	458.855	426.783	433.943	373.952	509.592	502.796	474.564	493.363	454.785	499.571	494.043	546.567	568.149	557.995	643.492	527.672	493.824	573.157	609.369	458.13	453.143	407.806	482.41	368.075	351.757	474.386	417.06	453.611	479.261	479.802	517.33	530.105	471.558	554.513	610.455	523.063
STK38L	ENSG00000211455.8	3979.22	-0.321014	0.117573	100.796	6.65862e-21	5.9154e-19	3432.05	3409.26	3886.09	3597.33	5099.7	5046.81	4008.29	3738.77	4543.83	4268.14	3831.16	3643.69	3340.7	3644.74	3214.69	2822.08	2912.32	2846.37	2734.61	2606.28	3027.05	5257	3497.57	2871.58	3085.74	6701.73	5316.67	3471.61	3369.55	6927.64	6462.37	3633.53	3626.17	7586.64	8059.73	3814.85	4275.22	4257.35	3317.15	3066.85	3003.62	4176.29
PARVG	ENSG00000138964.17	266.272	0.0141884	0.114452	100.791	6.67631e-21	5.9154e-19	301.938	273.703	297.25	309.279	260.057	265.159	235.677	281.576	269.985	281.619	315.143	360.564	234.353	220.221	227.392	263.57	239.421	245.559	227.884	243.087	207.988	202.806	174.722	243.567	220.41	338.344	347.617	346.108	335.978	320.042	350.6	297.391	274.274	341.153	327.748	372.703	311.433	227.188	218.668	233.479	196.921	259.99
P2RX5-TAX1BP3	ENSG00000257950.3	196.287	-0.192976	0.215544	100.763	6.76834e-21	5.97537e-19	165.756	164.909	123.458	141.534	158.624	148.384	124.087	130.055	197.843	193.132	161.762	163.975	72.6494	72.5534	77.9866	116.897	121.611	117.939	110.82	113.256	216.776	194.356	136.011	153.679	229.671	390.882	390.034	317.517	378.281	385.304	350.6	334.437	283.519	422.425	396.328	341.645	343.507	248.548	153.706	173.488	144.795	119.205
SPECC1L-ADORA2A	ENSG00000258555.6	1271.16	-0.0465392	0.0875696	100.647	7.16372e-21	6.30176e-19	1492.5	1523.12	990.516	1079.85	1163.24	1112.44	1029.3	1008.87	1371.79	1378.85	1106.35	1092.56	1699.06	1695.19	1186.22	1273.74	1365.58	1627.38	1248.68	1335.6	1437.36	999.008	1501.35	1337.69	1337.28	1040.25	996.294	1190.31	1146.23	918.36	932.618	1185.45	1104.29	960.143	916.259	1109.54	1062.6	1153.42	1499.36	1294.67	1619.38	1160.19
ETV5	ENSG00000244405.8	143.051	-0.12503	1.02659	100.485	7.75594e-21	6.79836e-19	5.50229	10.3068	10.4465	17.0365	127.331	139.604	241.033	266.424	36.0709	36.9336	62.8609	57.9801	1.17176	0.853569	1.64182	1.1028	3.80033	5.28084	1.56085	2.76235	11.7176	13.1448	4.18495	4.83269	11.1131	88.2636	87.9387	85.7746	121.213	956.472	1034.44	1419.04	1272.75	368.559	287.078	464.808	304.19	6.79622	8.12031	4.86415	41.7009	31.8565
ADAM23	ENSG00000114948.13	865.761	0.118921	0.340296	100.447	7.90199e-21	6.90173e-19	604.564	604.666	1232.68	1212.22	1435.17	1423.26	1998.79	1949.56	690.812	724.821	1144.07	1227.55	371.449	351.67	680.536	609.851	444.638	491.998	660.239	651.915	442.34	330.499	241.681	392.414	458.879	1052.86	896.975	1196.33	1218.63	1676.44	1608.36	1955.17	2017.5	1097.17	1114.02	1213.43	1423.69	391.268	244.189	447.502	946.378	769.695
ITGAE	ENSG00000083457.12	115.04	-0.018121	0.138448	100.356	8.25977e-21	7.18864e-19	110.046	125.972	107.314	99.5982	120.856	100.971	92.8423	92.175	133.353	121.573	79.6238	96.9355	89.0541	88.7712	87.0166	69.4767	127.944	107.377	68.6774	60.7717	94.7173	108.914	103.577	83.1222	103.259	201.745	181.05	158.006	177.345	184.821	156.208	151.268	159.223	149.314	153.906	180.997	170.719	116.507	97.4437	86.744	96.1437	104.818
PIH1D1	ENSG00000104872.11	496.675	0.153863	0.0897539	100.256	8.67845e-21	7.52633e-19	456.002	486.71	562.21	577.932	466.16	488.174	562.41	540.423	475.479	512.453	612.684	602.449	358.56	402.885	442.471	491.851	376.232	412.786	429.234	382.586	540.963	406.551	389.2	500.666	522.779	470.739	527.632	678.673	597.114	562.815	587.804	678.135	653.326	552.838	490.426	691.857	599.068	483.503	442.557	485.604	443.651	482.986
AC008033.3	ENSG00000273824.1	26.2443	0.365836	0.449404	99.9516	1.00727e-20	8.70473e-19	26.1359	45.808	23.742	9.17352	10.7907	8.78011	9.81986	10.1014	15.3028	18.4668	7.54331	14.495	50.3858	49.507	62.3893	36.3926	48.1375	34.3255	43.7038	44.1976	37.1058	44.1291	36.6183	26.0965	32.8763	10.5076	10.3457	16.553	21.1512	10.9639	6.94257	5.14518	3.08173	6.61516	11.9616	10.7099	4.13864	32.0393	29.0011	29.9956	18.5337	31.8565
LINC01033	ENSG00000249069.8	48.9697	0.200794	0.4008	99.0424	1.57285e-20	1.35447e-18	31.6382	44.6628	22.7923	32.7626	21.5815	28.9744	22.3179	17.6774	33.8847	24.6224	19.2773	31.7079	9.37411	8.53569	4.92547	5.51402	16.4681	7.04112	4.68255	8.28705	37.1058	30.9843	32.4333	31.8957	31.9502	157.614	124.149	179.073	109.823	118.515	109.924	150.239	146.896	128.523	88.5158	138.157	108.639	42.7191	42.9216	26.7528	31.2757	43.1604
DEPDC1B	ENSG00000035499.13	765.372	-0.169086	0.0948112	98.7617	1.80482e-20	1.5488e-18	676.781	703.153	977.221	955.357	951.743	978.104	1055.19	944.478	755.302	820.233	989.011	954.86	649.157	632.495	815.986	726.748	747.398	611.698	836.615	828.705	728.445	762.401	651.806	776.13	656.6	834.301	726.27	716.293	785.035	964.826	968.488	800.59	841.312	843.906	846.881	826.802	814.278	639.816	607.283	736.919	661.422	671.042
APBB1	ENSG00000166313.20	22.1094	0.56578	0.807638	98.6049	1.94902e-20	1.66671e-18	4.12672	3.4356	11.3962	15.726	61.5072	71.9969	91.0569	80.8109	18.582	22.314	52.8031	51.6385	4.68706	6.82855	4.10456	9.92524	3.80033	0.88014	3.1217	4.14353	4.88234	4.69459	1.04624	3.86615	2.77828	2.10151	18.6223	16.553	9.76209	61.0848	63.6402	113.194	108.888	36.8559	24.7206	52.4784	54.837	4.85445	1.16004	2.43208	9.26686	10.2763
CCR5	ENSG00000160791.14	67.4931	0.371914	0.747854	98.4251	2.12854e-20	1.81392e-18	19.9458	18.3232	23.742	24.8996	115.461	118.531	120.516	114.903	69.9556	45.3975	56.1557	52.5445	1.17176	0.853569	3.28365	4.41122	11.401	14.0822	18.7302	19.3365	13.6705	44.1291	15.6936	20.2973	11.1131	117.685	108.63	25.5819	34.1673	420.284	327.458	208.894	204.421	381.789	324.558	99.6018	125.194	31.0685	16.8206	19.4566	13.9003	34.9394
MCM6	ENSG00000076003.5	4152.03	0.00424595	0.0549763	98.3028	2.25996e-20	1.91924e-18	4156.29	4108.98	5313.46	4818.72	4102.64	4068.7	5125.97	4709.76	3896.75	3936.5	4427.08	4188.16	3992.2	3953.73	3642.38	3784.83	3576.11	3814.53	4106.59	4038.56	3852.16	3983.83	4252.95	4066.22	3807.63	4804.06	4265.55	4643.87	4169.22	4463.36	4569.37	4616.26	4353.45	4590.92	4535.84	4313.93	4189.34	4171.91	4344.36	3909.97	4011.39	3958.43
TBC1D24	ENSG00000162065.14	216.035	0.0846863	0.123581	98.1597	2.42418e-20	2.0516e-18	222.843	237.057	193.735	167.744	193.154	203.699	159.796	126.267	238.286	225.449	187.745	184.812	278.88	224.489	238.064	222.767	276.157	264.922	260.662	294.19	279.27	154.921	223.895	250.333	258.843	98.7712	135.529	230.237	183.039	145.142	119.181	194.488	157.168	154.984	154.703	201.346	247.284	180.585	254.63	245.64	293.065	222.996
GPHN	ENSG00000171723.16	753.523	-0.0803294	0.11409	98.0511	2.55659e-20	2.15623e-18	705.668	734.074	615.393	606.763	705.714	717.335	582.05	641.437	726.882	754.83	619.389	658.618	980.766	839.912	709.268	685.945	813.27	937.35	825.689	783.127	839.762	781.18	849.544	758.732	793.661	659.876	563.842	621.49	555.625	618.679	661.858	570.086	600.937	608.595	652.306	613.675	542.162	842.732	918.755	710.977	974.179	1023.52
PIGV	ENSG00000060642.12	166.329	-0.0868631	0.12916	97.6225	3.15412e-20	2.65108e-18	189.829	171.78	115.861	133.671	185.601	196.674	191.041	148.995	179.261	183.129	137.456	148.574	125.379	106.696	107.539	110.28	117.81	148.744	148.281	140.88	150.376	158.677	125.548	115.018	143.544	174.426	266.92	222.713	250.56	252.692	262.661	224.33	222.912	206.96	214.511	203.487	207.967	173.789	150.226	140.25	132.053	164.421
SWT1	ENSG00000116668.13	94.8823	-0.0234995	0.1447	97.5295	3.30109e-20	2.76514e-18	55.0229	73.2928	55.0814	72.0777	66.9025	66.7288	55.3483	69.4469	65.5834	61.556	66.2135	60.6979	49.2141	52.0677	44.3292	50.729	53.2046	61.6098	39.0212	53.8659	70.3057	188.722	68.0054	79.2561	54.6395	231.167	224.502	112.861	101.688	225.544	219.848	87.4681	90.3973	219.245	247.206	115.667	106.57	132.041	64.9625	66.4767	57.9179	135.647
HHAT	ENSG00000054392.13	149.566	-0.240632	0.391495	96.9229	4.4435e-20	3.70941e-18	127.24	160.328	80.7228	76.0092	35.6094	37.7545	41.9576	36.6175	94.0028	106.953	83.8145	73.381	316.376	328.624	208.512	212.841	150.746	158.425	101.455	109.113	208.964	245.058	185.184	165.278	198.184	121.888	110.699	87.2794	98.4344	45.9441	45.1267	49.3937	32.8718	71.8217	78.9466	101.744	58.9756	216.508	222.728	164.57	195.762	179.835
PPP1R9B	ENSG00000108819.11	2717.93	0.168217	0.11179	96.6229	5.14689e-20	4.28204e-18	3117.05	3148.16	1841.43	1841.26	2711.71	2748.17	2090.74	2098.56	3182.98	2968.54	2174.15	2171.54	3950.02	3833.38	2429.9	2611.44	2775.51	3119.22	2311.62	2216.79	3319.01	2363.26	3181.61	2682.14	3218.17	1592.95	2020.52	2389.65	2503.98	1776.16	1893.01	2811.33	2266.1	1908	1804.61	2748.15	2486.29	2714.61	3228.98	2555.3	3370.82	2774.6
RPS8	ENSG00000142937.12	11435.6	0.0468022	0.0471556	96.5198	5.41352e-20	4.48865e-18	12360.2	12690	11684.9	11744.7	12053.2	12607.4	13239.8	12384.3	11773.3	12592	11995.5	10926.5	11054.4	10997.4	9971.61	10763.4	10519.3	11699.7	10439	10259.4	11431.5	10623.9	10118.2	11382.9	10953.8	11684.4	12575.2	12164.9	11968.3	11910.5	11975.9	12656.1	12681.3	11859.1	11645.8	13202.1	11685.5	11283.7	11145.1	11132.4	11302.1	11116.9
SLFN12	ENSG00000172123.13	258.864	0.27618	0.201677	96.3585	5.85874e-20	4.84145e-18	267.549	270.267	211.779	230.649	154.307	129.068	104.448	106.064	160.679	202.365	131.589	143.138	335.124	339.72	311.946	266.879	336.962	315.97	265.344	245.849	202.129	487.298	311.779	262.898	213.927	327.836	297.957	170.044	196.055	194.74	160.836	134.804	140.732	245.706	252.789	171.358	183.135	397.094	296.971	261.043	213.138	419.273
SNX30	ENSG00000148158.17	95.7612	-0.0955543	0.343248	95.9718	7.08046e-20	5.8314e-18	52.2717	54.9696	113.962	106.151	137.042	106.239	201.753	184.35	96.1889	93.8728	139.132	179.376	26.9506	34.9963	47.6129	49.6262	62.072	45.7673	73.3599	91.1576	56.6351	34.74	24.0634	53.1596	53.7134	92.4666	71.3856	103.832	134.229	172.812	181.664	242.852	242.429	131.358	132.375	198.133	213.14	53.3989	38.2814	52.695	96.1437	60.6301
DIRC3-AS1	ENSG00000233143.2	10.7121	-0.667965	0.672852	95.9325	7.21815e-20	5.92491e-18	2.75114	3.4356	0.94968	5.24201	5.39537	0.878011	2.67814	10.1014	10.9306	7.69449	5.86702	8.15345	1.17176	0	0.820911	2.20561	1.26678	0	1.56085	0	6.83527	2.81675	3.13871	1.93308	2.77828	46.2333	35.1755	16.553	13.8296	47.5104	38.1841	28.813	44.1714	36.8559	47.049	49.2654	33.1091	5.82533	2.90011	5.67484	3.47507	1.02763
ITGB5	ENSG00000082781.12	120.097	-0.0743519	0.423793	95.7998	7.70263e-20	6.30152e-18	52.2717	68.712	67.4273	64.2146	126.252	79.899	107.126	114.903	66.6764	86.9478	87.1671	90.5939	287.082	297.042	370.231	403.627	182.416	205.953	293.44	226.513	144.517	96.7085	59.6355	99.5534	148.638	29.4212	34.1409	33.106	34.9808	46.4662	40.4983	50.4228	45.1987	36.8559	36.6822	50.3364	40.3518	137.866	76.5629	87.5547	176.07	134.619
AL357143.1	ENSG00000229961.3	20.4661	-0.160365	0.458507	95.6139	8.43716e-20	6.85673e-18	9.629	3.4356	9.4968	7.86302	19.4233	28.0964	15.1761	20.2027	14.2097	8.46394	10.8959	7.24751	1.17176	0.853569	3.28365	2.20561	2.53355	3.52056	3.1217	5.5247	16.5999	11.267	9.41613	13.5315	18.5219	25.2182	33.1063	42.1349	67.5211	77.7917	72.897	75.1196	81.1521	40.636	42.2643	71.7561	41.3864	11.6507	8.12031	7.29623	9.26686	7.19341
FANCD2	ENSG00000144554.13	1362.48	-0.0387019	0.0879108	95.62	8.41179e-20	6.85673e-18	1301.29	1275.75	1627.75	1573.91	1684.43	1636.61	1668.48	1632.63	1381.62	1259.59	1504.47	1482.12	1342.84	1279.5	1296.22	1225.22	1204.7	1134.5	1159.71	1354.93	1205.94	1289.13	1229.33	1276.8	1252.54	1660.2	1304.6	1504.82	1400.05	1880.57	1770.35	1587.8	1639.48	1554.56	1543.84	1335.52	1442.32	1225.26	1126.98	1412.23	1198.9	1379.08
GMNN	ENSG00000112312.10	1277.61	0.0150778	0.108894	95.0553	1.10913e-19	8.98395e-18	1264.84	1371.95	1313.41	1340.64	1502.07	1475.94	1661.34	1513.94	1309.48	1301.14	1263.92	1086.22	1212.78	1095.13	1009.72	1067.52	1018.49	1005.12	997.383	882.571	1060.44	1281.62	1430.21	1181.11	960.358	1843.03	1666.7	1364.87	1391.1	1709.33	1736.8	1631.02	1665.16	1469.51	1552.62	1405.13	1331.61	1300.02	1363.63	1183.61	1052.95	1201.3
TNC	ENSG00000041982.16	12.6604	0.217922	0.810496	94.9516	1.16695e-19	9.4212e-18	21.3214	13.7424	8.54712	5.24201	10.7907	14.0482	8.92714	16.4147	6.55834	2.30835	0.838145	2.71782	1.17176	1.70714	0	0	2.53355	2.64042	0	1.38118	6.83527	6.57242	1.04624	3.86615	6.48265	48.3348	40.3484	28.5915	31.7268	61.6068	50.9122	120.397	66.7708	10.3953	9.56928	20.3487	16.5546	7.76711	1.74007	0	2.31672	3.08289
CCR6	ENSG00000112486.18	320.237	0.146481	0.377189	94.8532	1.22454e-19	9.85375e-18	177.449	148.876	163.345	171.676	59.349	54.4367	63.3827	69.4469	177.075	166.201	187.745	155.821	224.979	265.46	174.033	185.271	344.563	407.505	309.048	291.428	642.516	630.953	510.564	521.93	716.333	157.614	164.497	311.497	280.66	137.832	121.495	157.443	138.678	227.751	176.234	342.716	285.566	575.737	480.258	488.847	418.167	328.841
BCL11A	ENSG00000119866.22	10.7182	0.947354	1.33521	94.7858	1.26561e-19	1.01509e-17	41.2672	74.438	51.2827	55.0411	39.9257	52.6807	44.6357	41.6681	12.0236	6.1556	7.54331	11.7772	1.17176	5.12141	2.46273	3.30841	0	0	0	0	0	3.75567	0	0	0	25.2182	17.5877	13.5434	9.76209	17.7511	17.3564	10.2904	9.24518	3.78009	3.18976	1.07099	1.03466	0.970889	0	0	0	0
RNF43	ENSG00000108375.13	568.085	-0.158519	0.141921	94.7613	1.28093e-19	1.02403e-17	445.685	384.787	496.683	509.786	526.588	563.683	575.801	563.151	464.549	481.675	538.089	613.321	379.652	344.842	322.618	308.785	450.972	438.31	472.937	499.986	494.093	536.122	494.87	497.767	448.229	893.144	824.555	696.731	585.725	1093.78	1077.26	819.113	732.424	895.882	918.651	819.305	661.148	631.078	483.158	522.086	461.026	542.588
AC116533.1	ENSG00000244398.1	1107.08	0.178206	0.0897746	94.5116	1.44749e-19	1.15344e-17	1180.24	1363.93	1175.7	1149.31	1191.3	1154.58	1281.05	1147.77	1257.01	1408.86	1385.45	1153.26	857.731	1007.21	892.331	989.216	957.683	1053.53	959.922	1034.5	986.232	907.933	943.706	1050.63	944.151	1139.02	1281.84	1226.43	1234.09	1113.62	1195.28	1195.74	1314.87	1170.88	1122.8	1679.31	1252.97	1027.2	1131.04	1044.17	992.713	1094.43
MT-TQ	ENSG00000210107.1	147.975	-0.029449	0.18568	94.241	1.65257e-19	1.31259e-17	96.29	120.246	83.5718	93.0457	139.2	109.751	119.624	136.368	111.492	124.651	74.5949	138.609	195.685	224.489	174.854	162.112	177.349	153.144	151.402	194.746	185.529	207.501	201.924	176.876	194.479	128.192	99.319	108.347	62.6401	102.33	98.3531	115.252	117.106	133.248	115.629	123.163	151.06	151.459	157.186	175.109	184.179	141.813
UBE2L6	ENSG00000156587.16	3123.92	-0.111155	0.086966	94.1757	1.70625e-19	1.35086e-17	3579.24	3690.98	3377.06	3172.73	3416.35	3746.47	3371.78	3313.25	3674.85	3792.62	2964.52	2942.49	4614.41	4548.67	4556.06	4737.65	4210.76	4951.67	4665.38	4567.55	1474.47	2929.42	3835.5	4164.81	1424.79	3169.08	3444.09	1236.96	1059.19	2949.3	2950.59	1102.1	962.526	3393.58	3157.86	1321.6	1168.13	3286.46	4279.4	4092.37	1190.79	3201.07
CASC15	ENSG00000272168.9	21.8924	0.893973	0.434118	94.1677	1.71296e-19	1.35181e-17	25.4481	21.7588	26.591	18.347	12.9489	14.9262	12.498	8.8387	29.5125	33.0863	43.5835	38.9554	9.37411	5.12141	4.92547	3.30841	11.401	17.6028	10.9259	8.28705	11.7176	13.1448	6.27742	6.76576	6.48265	37.8273	40.3484	64.7072	39.0483	21.9279	23.1419	34.9872	33.899	46.3061	47.049	68.5432	83.8075	13.5924	9.86037	5.67484	11.5836	19.525
PLP2	ENSG00000102007.11	934.153	0.0899371	0.101677	94.0776	1.79021e-19	1.40824e-17	918.194	847.448	732.203	767.955	724.058	764.748	768.627	762.653	781.535	812.539	764.388	744.682	1081.54	1124.15	1077.04	1181.1	928.547	1203.15	1027.04	973.729	1161.02	1002.76	867.33	953.973	1165.95	907.854	870.076	832.164	883.469	731.451	827.323	835.577	837.203	815.555	754.378	909.268	828.763	1232.06	1041.72	985.801	985.763	955.696
LIMS1	ENSG00000169756.16	1674.45	0.00544014	0.118949	93.9258	1.92829e-19	1.51202e-17	1495.93	1573.51	1769.25	1542.46	1376.9	1409.21	1324.79	1237.42	1341.18	1403.48	1431.55	1583.58	1781.08	1855.66	1550.7	1518.56	2095.25	2140.5	2041.59	1933.65	1932.43	2175.47	2030.75	1600.59	1937.85	1378.59	1242.52	1285.11	1349.61	1260.85	1189.49	1305.85	1272.75	1633.94	1785.47	1344.09	1484.74	1834.01	1735.43	1711.37	1948.36	1967.91
NUAK1	ENSG00000074590.14	24.5724	-0.219513	0.402697	93.8406	2.01044e-19	1.57141e-17	29.5748	24.0492	12.3458	20.968	9.71166	13.1702	11.6053	22.7281	9.83751	12.3112	19.2773	5.43563	22.2635	32.4356	14.7764	22.0561	46.8707	39.6063	39.0212	46.96	62.4939	19.7173	30.3409	22.2304	63.4373	8.40606	6.20744	9.02891	16.2701	9.39765	8.09966	18.5226	21.5721	3.78009	6.37952	14.9938	13.4506	31.0685	30.1611	23.5101	49.8094	17.4697
FHL2	ENSG00000115641.19	47.3794	-0.516554	0.394728	93.8125	2.0383e-19	1.5831e-17	20.6336	27.4848	32.2891	30.1416	26.9768	27.2183	23.2106	25.2534	30.6056	31.5474	31.0114	39.8613	60.9317	51.2141	54.1802	43.0094	82.3404	108.257	70.2382	89.7764	53.7057	47.8848	52.3118	57.0257	38.4328	29.4212	34.1409	13.5434	12.2026	19.3174	13.8851	10.2904	18.4904	39.691	41.4669	22.4907	17.5892	54.3698	42.9216	49.4522	78.7683	93.5143
NUCB2	ENSG00000070081.18	337.603	0.203655	0.25501	93.8164	2.03439e-19	1.5831e-17	350.083	321.801	709.411	609.384	434.867	454.81	687.39	593.455	311.521	286.235	380.518	314.361	312.861	294.481	375.977	406.935	114.01	132.021	213.836	220.988	269.505	262.897	202.97	231.969	273.197	502.262	356.928	511.638	526.339	430.726	378.37	505.257	507.458	389.349	401.112	408.046	563.89	231.072	192.567	248.072	317.39	264.101
CIB1	ENSG00000185043.12	548.434	0.0852725	0.123587	93.6842	2.17042e-19	1.6804e-17	483.513	533.663	465.343	478.334	429.471	533.831	526.702	498.755	468.921	546.309	607.655	569.836	314.033	318.381	361.201	417.963	406.635	420.707	413.625	386.729	576.116	415.002	423.726	503.566	536.208	716.616	789.379	845.708	787.475	731.451	778.725	840.722	676.953	713.492	593.295	973.527	794.619	545.64	452.417	513.168	539.795	538.478
RSAD2	ENSG00000134321.13	864.754	-1.05174	0.305948	93.5727	2.29221e-19	1.76911e-17	412.672	400.82	210.829	174.297	698.16	596.17	316.914	260.11	529.039	517.07	215.403	213.802	401.915	454.952	374.336	349.589	390.167	452.392	266.905	205.795	22.4588	1850.61	352.582	346.02	17.5958	4112.66	3378.92	10.5337	9.76209	4086.94	3757.09	21.6098	21.5721	4827.18	4753.54	17.1358	10.3466	1640.8	339.313	313.738	4.63343	1111.9
PATJ	ENSG00000132849.22	168.74	-0.0989481	0.161115	93.5383	2.33109e-19	1.79348e-17	135.494	145.44	151.949	123.187	139.2	123.8	78.5589	65.6589	186.913	161.584	112.311	109.619	173.421	207.417	154.331	141.159	207.751	192.751	213.836	162.979	245.093	217.829	215.525	200.073	219.021	163.918	156.221	148.977	160.261	128.957	115.709	134.804	98.6153	146.479	156.298	148.867	139.679	224.275	181.547	185.648	195.762	179.835
PLEC	ENSG00000178209.17	1609.48	0.0418806	0.111858	93.4672	2.41372e-19	1.85124e-17	1701.58	1501.36	1125.37	1064.13	1373.66	1403.94	1196.24	1231.1	1660.35	1340.38	1280.69	1369.78	1955.67	1760.06	1393.91	1596.86	1579.67	2050.73	1841.8	1698.85	1908.99	1327.63	1624.81	1569.66	1887.38	1132.72	1574.62	1527.39	1510.68	1143.38	1313.3	1684.53	1229.61	1379.73	1256.77	1422.27	1521.99	1850.51	1926.83	1518.43	2076.94	1639.07
RPS14	ENSG00000164587.13	11283.9	0.125948	0.0783456	93.261	2.67003e-19	2.04145e-17	12983.3	14348.2	13325	13842.8	12685.6	12919.1	13455.9	12823.7	12453.2	13820.1	13173.1	11483.7	11374.3	11151.9	10291.8	11656.6	10703	11077.4	10993.1	8679.31	10519.5	9769.44	9265.47	10976	10712.6	10988.8	11079.2	12110.8	11326.5	10783.3	10383.8	12499.7	12378.3	11331.8	10495.9	16038	11924.5	10498.2	10873.7	10229.3	10909.4	10536.3
HDAC7	ENSG00000061273.18	92.97	0.329455	0.536955	92.8875	3.20569e-19	2.44339e-17	66.7152	61.8408	70.2763	61.5936	227.684	192.284	232.998	231.069	107.12	126.19	136.618	145.856	26.9506	21.3392	24.6273	29.7757	24.0687	37.846	49.9472	42.8165	17.5764	24.4119	21.971	20.2973	20.374	58.8424	134.495	96.3083	93.5533	234.941	278.86	273.724	227.021	211.685	179.424	146.725	184.17	30.0976	22.0408	30.8063	71.8182	77.0722
TMEM50A	ENSG00000183726.11	1695.74	-0.00864028	0.0657863	92.7556	3.41942e-19	2.59823e-17	1712.59	1691.46	1575.52	1505.77	1657.46	1721.78	1634.56	1488.69	1826.5	1836.68	1584.09	1512.01	1874.82	2139.9	1856.08	1905.65	1991.37	2224.11	1857.41	1743.04	1542.82	1974.54	1797.43	1639.25	1524.35	1740.05	1695.67	1215.89	1256.87	1504.15	1470.67	1228.67	1215.23	1711.44	1770.32	1336.59	1383.34	1924.3	1794.01	1658.68	1534.82	2064.51
ACO1	ENSG00000122729.19	150.52	-0.148135	0.252354	92.6199	3.6543e-19	2.75961e-17	66.7152	65.2764	71.226	73.3882	76.6142	71.1189	70.5244	56.8202	139.911	102.337	124.045	118.678	167.562	150.228	97.6885	106.972	154.547	189.23	206.032	175.409	238.258	171.822	96.2538	138.215	215.78	123.989	111.734	111.357	109.823	99.1975	76.3683	85.41	99.6425	150.259	129.185	158.506	135.541	196.12	124.705	127.279	262.947	228.134
AC015911.7	ENSG00000267554.1	114.297	-0.0648673	0.192797	92.6217	3.6511e-19	2.75961e-17	83.2221	93.9064	95.9177	90.4247	121.935	87.8011	85.7006	101.014	74.3278	68.481	100.577	113.242	71.4776	76.8212	101.793	89.3272	95.0082	92.4147	88.9684	89.7764	44.9175	154.921	87.8839	79.2561	42.1372	311.024	318.649	54.1734	42.3024	360.243	327.458	87.4681	46.2259	293.902	311.002	63.1882	65.1836	142.721	74.2428	75.3943	26.6422	154.144
EIF4B	ENSG00000063046.18	11828.6	0.0869439	0.0541722	92.4769	3.91923e-19	2.9506e-17	11098.1	10841.6	12318.3	12377.7	11673.4	11982.2	13248.8	12797.2	11045.3	10583	12421.3	11953.9	10644.3	10532.2	9713.02	10275.9	9037.18	9961.43	10590.4	10672.3	12393.3	11827.5	11731.5	11431.2	12324.9	13233.2	11376.2	14670.5	14053.3	12549	11913.4	15812.2	14812.8	11728.7	11995.1	15319.4	14283.5	10868.1	11156.7	10911.9	12688.7	10832.2
PEA15	ENSG00000162734.13	2235.6	0.085636	0.160835	92.2884	4.29797e-19	3.22584e-17	3086.1	3105.78	1711.32	1693.17	2023.26	2270.54	1472.09	1385.15	2471.4	2763.09	1725.74	1598.08	4265.22	4242.24	2651.54	2631.29	2582.96	2739.88	1841.8	1671.22	2524.17	2234.62	2841.58	2085.79	2467.57	1515.19	1519.79	1862.96	1618.07	1170.01	1248.51	1626.91	1611.74	1307.91	1369.2	1782.12	1542.68	2293.24	2866.47	2076.18	2601.67	2227.9
KCNAB2	ENSG00000069424.16	1785.12	0.103057	0.0967206	92.1135	4.68209e-19	3.50343e-17	1969.13	1816.29	1607.81	1690.55	1435.17	1478.57	1294.44	1306.86	1806.82	1651.24	1633.54	1732.16	2119.72	1985.4	1960.34	1940.94	2195.32	2266.36	1890.19	1892.21	2157.99	1585.83	1967.97	2046.16	2207.8	1256.71	1575.66	1816.31	1961.37	1143.38	1213.79	1573.4	1467.93	1320.2	1221.68	1722.15	1779.62	1840.81	2112.44	2076.18	1984.27	1720.25
HIC1	ENSG00000177374.13	640.518	0.28273	0.271234	92.0674	4.78874e-19	3.57234e-17	552.292	557.713	540.368	505.854	821.175	914.888	864.148	909.123	650.368	675.577	815.515	805.38	400.743	353.378	294.707	334.15	295.159	324.772	206.032	214.082	481.398	386.834	424.772	481.336	517.686	556.901	911.459	982.646	863.945	1034.26	1242.72	1426.24	1107.37	1070.71	960.915	1132.03	1085.36	490.299	501.139	449.123	603.504	501.483
REEP2	ENSG00000132563.17	16.2053	-0.379427	0.364012	91.9211	5.1441e-19	3.82581e-17	11.0046	11.452	11.3962	11.7945	7.55351	9.65812	12.498	6.31335	10.9306	9.23339	15.0866	8.15345	4.68706	5.12141	8.20911	7.71963	3.80033	1.76028	1.56085	1.38118	16.5999	13.1448	5.23118	9.66538	13.8914	44.1318	53.7978	52.6686	43.1159	24.0162	38.1841	40.1324	28.7628	30.2407	29.5053	52.4784	40.3518	5.82533	9.86037	7.29623	20.8504	12.3316
BUB1B	ENSG00000156970.13	2137.2	0.0376074	0.0735619	91.8407	5.35057e-19	3.96734e-17	2357.04	2314.45	2878.48	2762.54	2247.71	2236.29	2232.68	2356.14	2185.02	2101.37	2586.52	2336.42	1909.98	1911.14	2318.25	2228.77	1917.9	1896.7	2057.2	2185.02	2195.1	1996.14	2132.23	2115.75	2177.24	2221.3	2081.56	2586.78	2516.18	2141.1	2085.08	2364.72	2686.24	1915.56	2197.74	2514.68	2499.74	1800.03	1897.25	2162.12	1917.08	1738.75
AL356417.1	ENSG00000224478.3	15.2684	0.409285	0.375231	91.6159	5.97286e-19	4.41542e-17	7.56564	10.3068	10.4465	10.484	10.7907	10.5361	13.3907	13.8894	10.9306	8.46394	15.0866	9.96533	2.34353	3.41428	2.46273	2.20561	5.0671	7.92126	4.68255	2.76235	9.76468	12.2059	10.4624	9.66538	12.0392	21.0151	39.3138	51.1638	30.9133	46.9883	48.598	30.8711	34.9262	35.9109	29.5053	34.2716	28.9705	15.5342	12.1805	11.3497	9.26686	10.2763
MTMR12	ENSG00000150712.11	877.438	-0.0294847	0.0701993	91.5146	6.27636e-19	4.62585e-17	829.47	817.673	1036.1	960.599	839.519	916.644	1026.62	977.307	887.562	767.141	897.653	920.434	826.094	757.969	896.435	838.132	700.527	690.91	772.62	751.36	739.186	959.574	840.128	821.557	758.933	1267.21	1046.99	800.563	821.642	1147.04	1166.35	932.307	924.518	1134.97	1181.81	916.765	832.902	932.054	828.851	891.761	727.449	938.226
SNRPA1P1	ENSG00000144158.4	197.487	0.159613	0.139721	91.4508	6.47533e-19	4.75821e-17	182.263	177.506	225.074	200.507	159.703	137.848	203.539	193.189	114.771	135.423	153.381	140.421	212.089	198.882	201.944	194.094	206.484	219.155	235.688	207.176	233.376	229.096	225.987	272.564	221.336	159.715	141.737	177.568	165.955	149.84	138.851	178.023	169.495	152.149	158.691	137.086	167.615	218.45	260.43	253.747	222.405	227.106
GSAP	ENSG00000186088.16	199.104	-0.201634	0.225282	91.4181	6.57973e-19	4.82049e-17	176.761	176.361	179.489	171.676	220.131	172.09	118.731	128.792	153.028	150.812	138.294	126.831	85.5388	105.843	77.9866	54.0374	110.21	83.6133	70.2382	70.44	186.505	237.546	153.797	164.311	194.942	506.465	476.938	337.079	345.741	434.903	393.412	280.927	368.78	360.999	401.91	234.546	284.532	211.654	135.145	179.163	161.012	187.029
OSBP2	ENSG00000184792.16	78.8847	0.138467	0.231808	91.3933	6.66006e-19	4.86482e-17	35.0771	46.9532	90.2196	74.6987	41.0048	55.3147	68.739	80.8109	62.3042	54.6309	98.9011	112.336	25.7788	26.4606	68.1357	60.6543	21.5352	22.8837	37.4604	44.1976	61.5175	53.5183	37.6645	57.0257	58.3438	119.786	155.186	170.044	154.566	109.117	108.767	118.339	142.787	152.149	165.07	144.583	153.13	68.9331	41.7616	66.4767	66.0264	82.2104
NSMAF	ENSG00000035681.9	884.749	-0.0104107	0.0633091	91.3665	6.74816e-19	4.91454e-17	975.968	900.128	996.214	929.147	939.873	950.886	971.273	929.326	968.448	966.429	962.191	1016.46	732.352	804.916	778.224	837.029	762.599	741.078	747.647	857.71	863.197	962.391	862.099	844.754	902.014	1008.73	915.597	932.987	933.906	938.721	949.975	1003.31	1038.54	926.123	959.32	967.101	941.541	861.179	883.373	869.872	824.751	829.297
RGS3	ENSG00000138835.22	785.982	0.160254	0.129524	91.3468	6.81335e-19	4.94734e-17	748.311	744.38	598.298	630.352	597.807	530.319	453.499	501.28	723.603	780.991	675.545	605.167	928.037	902.223	721.581	763.141	741.064	939.11	786.668	680.92	880.774	767.096	788.863	804.159	860.34	554.8	714.89	741.875	718.327	628.077	608.632	689.454	540.329	762.634	667.457	852.505	630.108	981.569	813.771	760.429	933.636	1049.21
PLAAT3	ENSG00000176485.13	63.1261	0.0619897	0.306583	91.3257	6.88412e-19	4.98398e-17	50.2084	50.3888	55.0814	47.1781	61.5072	54.4367	56.241	56.8202	51.3736	59.2476	77.9475	53.4504	32.8094	29.0213	22.9855	45.215	16.4681	17.6028	14.0476	13.8118	65.4233	39.4345	30.3409	38.6615	50.9351	107.177	102.423	115.871	129.348	142.531	123.809	166.704	153.059	106.788	97.2877	160.648	98.2927	49.5153	37.7014	34.0491	52.1261	41.1052
ANK3	ENSG00000151150.22	24.6266	-0.0134024	0.860522	90.9785	8.15878e-19	5.88944e-17	6.87786	12.5972	3.79872	3.93151	7.55351	0.878011	0	0	18.582	13.8501	5.02887	4.52969	74.9929	62.3105	34.4783	36.3926	124.144	152.264	90.5293	82.8705	11.7176	18.7784	11.5086	7.7323	6.94569	6.30454	8.27659	3.00964	5.69455	2.61046	2.31419	1.02904	3.08173	2.83507	5.58208	2.14197	4.13864	17.476	11.0204	8.91761	40.5425	28.7736
CDC42EP3	ENSG00000163171.8	1665.12	0.0130103	0.0725441	90.7698	9.03587e-19	6.50344e-17	1708.46	1628.48	1774.95	1959.2	1716.81	1849.97	1817.57	1741.22	1671.28	1520.43	1768.49	1751.18	1890.06	2121.12	1613.09	1735.81	2063.58	2026.96	1960.43	2113.2	1659.02	1712.59	1846.61	1702.07	1727.63	1483.67	1329.43	1363.36	1278.83	1356.39	1365.37	1343.92	1364.18	1296.57	1381.17	1195.22	1345.06	1732.07	1787.63	1653.81	1723.64	1622.63
SMARCC1	ENSG00000173473.11	5346.08	0.0642198	0.0516927	90.6695	9.49039e-19	6.8106e-17	5352.35	5286.25	5688.58	5361.27	5368.39	5473.52	5697.3	5483.78	5702.47	5333.05	6014.53	5573.34	4793.69	4651.1	4460.83	4768.53	4592.06	5005.36	5007.21	4770.58	5080.56	5080.48	5623.52	5107.18	5094.9	5875.83	5160.45	5965.1	5820.64	5557.15	5576.04	6424.27	5990.88	5887.49	6045.39	6413.07	5896.53	5054.45	5323.44	4917.66	5482.51	5146.37
EPG5	ENSG00000152223.15	836.071	-0.0331076	0.129539	90.6621	9.52484e-19	6.8154e-17	848.728	808.512	798.681	799.407	758.589	688.361	624.007	592.193	908.33	806.383	728.348	786.355	1281.91	1247.06	1100.02	1053.18	1003.29	945.271	875.637	954.392	874.915	923.895	1023.22	834.122	897.384	664.079	667.3	699.74	654.06	608.759	580.862	569.057	616.345	592.529	676.229	675.793	600.103	915.548	919.915	830.149	887.302	893.01
NT5E	ENSG00000135318.12	216.409	0.105082	0.366645	90.6066	9.78692e-19	6.98257e-17	141.684	119.101	128.207	149.397	126.252	115.897	83.0224	84.5989	194.564	256.996	186.906	167.599	465.19	598.352	432.62	446.636	349.63	376.7	335.583	314.908	285.129	199.989	128.687	148.847	306.074	88.2636	78.6276	133.929	131.788	52.2092	42.8125	82.3229	89.3701	90.7222	102.87	134.944	173.823	187.382	146.166	186.459	349.824	247.659
VAPA	ENSG00000101558.14	2063	-0.0598361	0.0762829	90.413	1.07587e-18	7.65365e-17	2223.61	2246.88	2525.2	2450.64	2544.45	2439.11	2654.04	2516.5	2226.56	2166	2439	2224.08	2139.64	2224.4	2099.07	2251.93	2017.97	1894.94	2011.93	1999.94	1898.25	1943.56	1869.63	1689.51	1969.8	2389.42	2076.39	2002.91	2009.36	2226.2	2067.73	2230.95	2258.91	2131.97	2180.2	2076.64	2075.53	1848.57	1788.79	1905.94	1926.35	1808.63
DGKG	ENSG00000058866.15	16.8305	1.18697	0.712099	90.2838	1.14606e-18	8.12944e-17	6.87786	9.1616	12.3458	7.86302	26.9768	37.7545	37.494	53.0322	5.46528	15.389	9.2196	8.15345	5.85882	3.41428	3.28365	1.1028	3.80033	2.64042	1.56085	1.38118	5.85881	5.63351	6.27742	1.93308	5.09351	12.6091	20.6915	16.553	23.5917	57.9522	93.7247	95.7003	88.3428	32.1308	23.9232	29.9876	27.9358	7.76711	2.32009	1.62138	9.26686	11.3039
CDKN2D	ENSG00000129355.7	99.1233	-0.0970508	0.177827	90.0235	1.30173e-18	9.20701e-17	48.8328	67.5668	59.8298	58.9726	67.9816	64.0948	84.8079	87.1243	43.7222	68.481	103.93	81.5345	45.6988	51.2141	64.0311	54.0374	59.5385	44.007	60.8731	53.8659	59.5645	137.082	49.1731	70.5572	72.2352	243.776	214.157	103.832	131.788	244.861	225.633	126.571	124.296	267.442	237.637	133.873	96.2234	170.876	53.942	77.8264	56.7595	125.371
MIR3615	ENSG00000284186.1	80.9156	0.478009	0.209564	90.0099	1.31039e-18	9.24165e-17	72.2175	71.0024	71.226	58.9726	55.0327	51.8027	71.4172	70.7096	60.1181	63.8643	75.4331	65.2276	93.7411	89.6248	118.211	120.206	95.0082	90.6545	85.8467	59.3906	112.294	90.1361	88.9301	86.0218	112.52	27.3197	47.5904	78.2505	67.5211	45.422	47.4409	78.2067	57.5256	54.8113	29.5053	93.1758	55.8717	111.652	85.8432	101.336	110.044	101.735
CALHM2	ENSG00000138172.11	205.348	0.317696	0.196047	89.9265	1.36496e-18	9.59888e-17	132.743	123.682	151.949	195.265	108.986	106.239	124.087	113.64	158.493	154.659	217.08	240.074	217.948	248.389	300.454	308.785	169.748	204.193	223.201	229.275	331.022	178.394	167.398	259.999	295.887	107.177	92.077	251.305	235.104	98.1533	106.453	174.936	152.032	128.523	121.211	279.528	172.788	167.964	179.807	261.853	279.164	224.023
BTG3	ENSG00000154640.15	485.626	-0.246737	0.125027	89.92	1.36928e-18	9.60182e-17	401.667	414.563	480.538	517.649	301.061	333.644	334.768	338.396	393.5	372.414	393.928	460.217	570.649	560.795	596.803	652.86	501.643	454.152	554.102	451.644	429.646	664.754	480.223	567.358	433.874	607.338	574.188	320.526	318.081	445.866	465.152	253.143	284.546	603.87	586.118	364.135	327.987	619.427	568.421	545.596	469.135	646.379
SSTR2	ENSG00000180616.9	399.653	0.174179	0.467945	89.828	1.43235e-18	1.00155e-16	556.419	563.439	225.074	266.032	104.67	130.824	49.0993	58.0829	467.828	409.347	238.871	189.341	1042.87	1152.32	490.084	561.328	706.861	804.448	541.615	493.08	510.693	476.031	512.656	346.987	467.677	163.918	187.258	230.237	188.734	40.7232	45.1267	50.4228	51.3621	115.293	135.565	179.926	139.679	432.046	522.6	308.874	567.595	505.594
CNGA1	ENSG00000198515.16	9.70986	0.0826556	0.909215	89.7128	1.51534e-18	1.05656e-16	11.6924	12.5972	29.4401	26.2101	19.4233	35.9985	39.2794	29.0414	17.4889	12.3112	43.5835	37.1435	1.17176	5.97498	10.6718	11.028	0	0	4.68255	6.90588	0	0	0	0.966538	1.85219	10.5076	6.20744	12.0385	10.5756	8.87556	6.94257	23.6678	20.5448	8.50521	8.77184	16.0648	13.4506	0.970889	0	0.810692	0	0
SERPINB10	ENSG00000242550.6	627.583	0.0515817	0.463058	89.6996	1.52513e-18	1.0601e-16	1103.9	1071.91	517.575	534.685	765.063	783.186	432.967	385.115	653.648	698.66	414.882	313.455	152.329	147.667	51.7174	57.3458	241.954	273.724	156.085	151.929	268.529	366.178	448.836	261.932	263.936	1845.13	1670.84	1361.86	1136.47	1572.54	1516.95	1453	1384.72	1294.68	1343.69	1263.76	885.669	333.986	415.296	282.931	421.642	537.45
HMOX1	ENSG00000100292.18	2024.65	-0.0349141	0.560526	89.6944	1.52906e-18	1.0601e-16	2625.97	2714.13	924.038	881.968	1002.46	1148.44	618.651	669.216	1297.46	1480.42	499.535	617.85	6601.72	7481.53	5654.44	5883.46	7734.93	10243.1	7376.57	6218.05	1390.49	1470.35	1198.99	1221.7	1287.73	617.845	851.454	352.127	489.731	232.331	277.703	186.256	193.122	500.862	416.264	254.895	340.403	1811.68	1477.32	1216.85	1496.6	1734.64
AC004223.3	ENSG00000267618.5	791.437	0.115684	0.193706	89.6668	1.54981e-18	1.07146e-16	1139.66	1036.41	685.669	663.114	715.426	672.556	433.859	397.741	875.538	877.172	544.794	567.118	1396.74	1507.4	1085.24	1048.77	1072.96	1172.35	875.637	886.715	952.056	853.476	942.659	829.289	873.768	609.439	621.779	595.908	555.625	397.312	459.367	402.353	428.36	532.048	559.005	485.157	463.528	947.588	974.437	787.182	756.408	873.485
RELB	ENSG00000104856.14	619.933	-0.109465	0.167921	89.604	1.59815e-18	1.10178e-16	963.588	870.352	344.734	386.598	557.881	558.415	359.764	377.539	794.652	771.758	402.31	394.083	1025.29	981.604	591.056	647.346	758.799	903.024	511.959	566.282	626.892	584.946	683.193	540.294	616.315	470.739	623.848	409.31	452.31	417.151	452.424	437.34	382.134	453.611	471.287	391.981	392.136	816.518	773.749	510.736	695.015	816.966
MYOF	ENSG00000138119.17	662.902	-0.162576	0.530081	89.5861	1.61224e-18	1.10838e-16	366.59	374.481	415.96	397.082	310.773	313.45	307.094	285.364	797.931	719.435	595.921	680.36	96.0846	92.1855	92.763	91.5328	122.877	132.901	98.3335	114.638	229.47	336.133	389.2	334.422	225.967	1922.89	1787.74	1021.77	1121.83	1449.33	1413.97	732.674	667.708	3656.29	3940.15	1775.7	2427.31	363.113	379.914	336.437	293.065	433.66
FTO	ENSG00000140718.21	742.291	0.0935325	0.0716965	89.5623	1.63113e-18	1.11824e-16	692.6	704.298	716.059	655.251	629.1	706.799	603.475	580.829	685.346	614.021	597.597	658.618	922.178	853.569	747.029	785.197	654.923	743.719	764.816	738.929	791.915	826.248	763.753	781.929	782.085	737.632	654.885	752.409	728.089	647.916	681.529	728.557	633.809	658.681	703.342	696.141	714.95	780.595	738.368	719.084	827.068	903.286
RAB29	ENSG00000117280.13	1188.09	-0.259218	0.168081	89.5024	1.67961e-18	1.14826e-16	1313.67	1365.08	791.083	722.087	1034.83	1044.83	587.406	602.294	1231.87	1298.83	621.904	595.202	1920.52	2024.67	1503.91	1363.07	1641.74	1554.33	1005.19	922.625	986.232	1671.27	1340.23	860.218	991.382	1517.29	1481.51	719.303	610.944	1195.59	1199.91	511.431	505.403	1489.36	1537.46	601.895	513.192	1628.18	1194.85	891.761	869.927	1935.03
GIGYF1	ENSG00000146830.11	466.277	-0.0257764	0.15212	89.4575	1.71689e-18	1.17049e-16	466.319	471.823	529.921	567.448	687.37	550.513	631.149	646.487	594.623	503.22	664.649	797.226	420.663	408.86	463.815	445.533	475.041	341.494	405.821	519.322	446.246	307.965	356.767	409.812	428.781	298.415	451.074	538.725	610.944	545.064	557.72	647.264	690.307	379.899	421.048	546.203	635.281	290.296	368.314	436.152	379.941	306.234
DZIP3	ENSG00000198919.13	207.501	0.0147934	0.127378	89.3576	1.80283e-18	1.22567e-16	150.625	186.668	144.351	157.26	206.103	195.796	165.152	175.511	208.774	187.746	138.294	145.856	230.837	233.878	266.796	162.112	259.689	205.953	216.958	236.181	198.223	281.675	269.929	196.207	222.262	216.456	176.912	173.054	192.801	190.564	175.878	143.036	174.631	179.554	203.347	157.435	142.783	225.246	189.087	242.397	260.631	244.576
ZFPM2-AS1	ENSG00000251003.9	43.6827	-0.019699	1.58016	89.2052	1.94236e-18	1.31689e-16	0.687786	0	0.94968	0	0	0	0	0	1.09306	0	0.838145	0	118.348	151.082	27.0901	444.43	134.278	139.062	171.693	229.275	0.976468	0.938918	0	0.966538	30.098	0	1.03457	1.50482	0.813507	5.74301	0	4.11614	1.02724	0.945023	0	0	0	0.970889	0.580022	0.810692	47.4927	104.818
MREG	ENSG00000118242.16	1337	0.10406	0.125991	89.1982	1.94902e-18	1.31777e-16	1651.37	1794.53	1004.76	988.119	1466.46	1470.67	1046.26	1026.55	1778.4	1911.31	1253.03	1161.41	1925.21	2036.62	1124.65	1066.41	2267.53	2173.95	1409.45	1287.26	1268.43	1368	1650.96	1089.29	1296.07	903.651	825.589	957.064	870.453	881.813	855.093	951.858	974.853	947.858	1000.79	1052.78	973.615	1297.11	1531.84	1019.85	1626.33	1585.63
TWSG1	ENSG00000128791.12	918.717	0.0444515	0.130557	89.1533	1.99231e-18	1.34333e-16	886.556	837.142	1004.76	1009.09	1061.81	1163.36	1023.94	989.934	881.003	808.691	885.919	895.068	655.016	741.752	725.686	628.599	573.85	585.293	647.753	552.47	842.691	1152.05	822.342	837.988	916.369	1307.14	1197	1094	1027.46	1306.27	1184.87	1233.81	1273.78	1253.1	1384.36	1081.7	1071.91	966.035	709.367	835.823	781.892	805.662
OR5H8	ENSG00000232535.2	13.4051	0.0840174	0.512124	89.1426	2.00272e-18	1.34665e-16	7.56564	5.726	9.4968	3.93151	7.55351	0.878011	2.67814	1.26267	15.3028	7.69449	10.0577	6.34157	21.0918	20.4857	14.7764	23.1589	8.86743	20.2432	14.0476	12.4306	31.247	22.534	21.971	24.1634	25.0045	6.30454	8.27659	7.52409	5.69455	1.56628	2.31419	4.11614	3.08173	6.61516	6.37952	12.8518	5.1733	20.3887	18.5607	17.0245	19.6921	19.525
CD38	ENSG00000004468.13	1047.1	0.170976	0.51669	89.0963	2.04864e-18	1.37376e-16	1159.61	1102.83	1521.39	1265.95	985.194	995.665	1042.69	1063.17	975.006	984.895	883.405	999.251	296.456	356.792	527.025	521.627	452.239	470.875	714.869	682.301	281.223	1057.22	1029.5	1101.85	294.497	4818.77	4699.03	1098.52	899.739	3210.87	3232.92	435.282	401.652	3746.07	4111.6	690.786	504.914	1085.45	980.817	1114.7	20.8504	245.603
FERMT2	ENSG00000073712.15	554.88	0.000263641	0.413087	88.8592	2.30044e-18	1.53841e-16	1023.43	974.566	868.957	829.548	393.862	441.64	359.764	345.972	1022.01	1033.37	1040.14	982.038	183.967	213.392	161.72	118	469.974	433.029	462.011	433.689	374.964	370.872	267.837	267.731	393.126	1096.99	974.568	1002.21	971.328	555.506	598.218	540.244	607.1	1057.48	1165.86	1260.55	1282.98	362.142	291.751	316.17	251.364	267.184
CTSD	ENSG00000117984.15	794.841	0.063442	0.119714	88.7647	2.40919e-18	1.60676e-16	692.6	634.441	688.518	587.105	602.123	657.63	698.995	708.358	735.627	691.735	738.406	693.949	853.044	893.687	966.213	1189.93	799.336	999.84	997.383	935.056	846.597	682.593	658.083	869.884	809.405	512.77	692.129	734.351	774.459	543.498	619.046	751.196	616.345	686.087	613.231	731.484	738.747	825.256	759.249	781.507	993.871	899.176
CLPTM1L	ENSG00000049656.14	2041.37	0.00225595	0.0685537	88.7413	2.43692e-18	1.62085e-16	2017.96	2071.67	2547.99	2448.02	2342.67	2317.95	2733.49	2777.88	2209.07	2163.69	2487.61	2578.3	1859.59	1797.62	2352.73	2460.36	1719.02	1799.89	2033.79	2131.15	1962.7	1569.87	1709.55	2010.4	1895.71	1641.28	1907.75	1993.88	2102.92	2031.46	1975.16	2248.44	2153.1	2078.11	1962.5	2083.07	2461.46	1703.91	1854.91	2025.92	1972.68	1819.93
MED14	ENSG00000180182.11	2668.51	0.00910217	0.150026	88.6312	2.57169e-18	1.70586e-16	3113.61	3057.69	2359.95	2276.34	2198.07	2245.95	1539.04	1642.73	2718.43	2436.85	2081.11	2104.5	4463.25	4501.72	3000.43	2590.49	2992.13	2958.15	2339.71	2435.01	2982.13	3209.22	3154.4	2748.83	3067.22	2168.76	2170.53	2261.74	2287.58	1830.45	1822.42	1789.49	1823.36	1908.95	2209.71	1967.4	2019.66	3235	2983.63	2814.72	2815.97	3004.79
MACO1	ENSG00000204178.11	737.821	0.103986	0.115897	88.5859	2.62937e-18	1.73942e-16	649.27	598.94	673.323	594.968	445.657	493.442	523.131	521.483	613.205	582.473	626.933	540.845	646.814	688.83	627.997	639.627	699.26	760.441	780.425	763.79	985.256	871.316	901.856	781.929	956.654	678.789	697.302	756.923	815.134	532.534	527.635	721.354	673.871	639.781	658.685	803.24	749.094	841.761	861.333	804.206	895.411	821.076
SUN1	ENSG00000164828.18	1375.58	-0.129099	0.0598751	88.5139	2.72357e-18	1.7969e-16	1339.81	1378.82	1363.74	1364.23	1480.49	1311.75	1395.31	1462.17	1398.02	1459.65	1428.2	1452.22	1273.71	1247.92	1356.15	1206.47	1326.31	1255.96	1272.09	1321.79	1407.09	1253.46	1150.86	1346.39	1373.86	1408.01	1614.97	1489.77	1558.68	1690.01	1656.96	1606.33	1622.02	1515.82	1449.75	1473.68	1582	1376.72	1262.71	1317.37	1247.55	1286.59
LTBP1	ENSG00000049323.16	6.65201	-0.895701	0.532667	88.3386	2.96733e-18	1.95247e-16	3.43893	3.4356	5.69808	5.24201	5.39537	1.75602	3.57086	0	5.46528	0.769449	2.51444	2.71782	3.51529	5.12141	3.28365	3.30841	1.26678	0	0	0	4.88234	3.75567	4.18495	2.89961	4.63046	25.2182	10.3457	15.0482	11.3891	20.8837	20.8277	30.8711	15.4086	17.0104	23.1258	12.8518	25.8665	4.85445	4.64018	4.86415	4.63343	4.11052
TMEM132A	ENSG00000006118.15	26.114	0.0588831	0.324558	88.2543	3.0922e-18	2.0292e-16	9.629	12.5972	20.893	30.1416	18.3442	15.8042	30.3523	30.3041	14.2097	16.1584	31.8495	35.3316	4.68706	3.41428	4.10456	5.51402	6.33388	11.4418	9.3651	15.1929	35.1528	8.45026	9.41613	16.4311	22.6893	37.8273	52.7632	73.7361	58.5725	34.4581	38.1841	61.7422	58.5528	32.1308	47.8464	94.2468	65.1836	15.5342	11.6004	18.6459	18.5337	21.5802
CUL1	ENSG00000055130.18	1759.17	-0.177748	0.0620795	88.1274	3.29012e-18	2.15332e-16	2203.67	2179.32	2090.25	2047.01	2297.35	2119.52	1845.24	1814.46	2092.11	2044.43	1798.66	1876.2	1977.94	1963.21	1785.48	1708.24	1743.08	1733	1574.9	1642.22	1679.52	1660.95	1873.81	1714.64	1587.32	1779.98	1662.56	1727.53	1675.82	1960.98	1957.8	1586.77	1702.14	1835.23	1891.53	1591.49	1676.15	1634.01	1824.17	1736.5	1529.03	1574.33
HS3ST1	ENSG00000002587.10	21.7953	0.144949	0.544712	88.0036	3.49538e-18	2.27552e-16	15.8191	10.3068	6.64776	11.7945	8.63259	6.14608	3.57086	2.52534	19.675	11.5417	19.2773	18.1188	24.607	30.7285	9.85094	11.028	59.5385	51.9283	49.9472	52.4847	38.0822	25.3508	36.6183	19.3308	28.2458	6.30454	7.24201	13.5434	5.69455	3.65464	3.47128	3.08711	6.16345	9.45023	10.3667	9.63888	11.3813	37.8647	31.9012	39.7239	23.1672	24.6631
ISOC1	ENSG00000066583.12	629.454	-0.17591	0.0933925	88.0076	3.48851e-18	2.27552e-16	561.921	595.504	482.437	473.092	631.258	677.825	480.28	513.907	595.716	531.69	450.084	423.979	616.348	652.127	537.697	494.057	738.53	751.64	600.927	595.287	644.469	714.516	717.718	618.584	636.226	737.632	640.401	480.037	514.137	648.438	641.03	540.244	564.983	615.21	623.598	471.234	503.88	723.312	714.007	639.636	715.865	800.523
AC097641.1	ENSG00000264860.1	53.1371	-0.314962	0.256015	87.9591	3.57218e-18	2.31936e-16	61.9007	41.2272	28.4904	30.1416	25.8978	34.2424	36.6013	32.8294	53.5598	51.5531	45.2598	31.7079	73.8211	80.2355	47.6129	67.2711	65.8724	82.7332	70.2382	70.44	63.4704	47.8848	53.3581	57.9923	50.472	21.0151	51.7287	40.6301	48.8104	25.5825	28.9274	25.7259	19.5176	48.1962	35.8848	29.9876	28.9705	53.3989	76.5629	50.2629	81.0851	66.7959
IL4I1	ENSG00000104951.16	1921.19	0.126695	0.129647	87.7028	4.04899e-18	2.62202e-16	2162.4	2150.69	922.139	1032.68	1456.75	1639.25	892.714	981.095	1959.85	1819.75	1151.61	990.191	2263.85	2226.96	1255.17	1396.15	1982.5	2413.35	1476.56	1419.85	2059.37	2193.31	1936.58	1634.41	1893.4	1763.17	2553.33	1781.7	1831.2	1918.69	1943.92	1635.14	1459.71	2223.64	1901.1	1627.9	1460.94	2778.68	2119.4	1547.61	1995.85	2916.41
MIR155	ENSG00000283904.1	251.718	-0.0848207	0.321687	87.6306	4.19448e-18	2.70908e-16	346.644	411.127	134.855	137.603	149.991	151.896	98.1986	74.4976	257.961	289.313	181.877	136.797	372.621	410.567	161.72	179.757	558.648	646.023	401.138	348.056	345.67	318.293	285.623	231.969	310.241	176.527	157.255	124.9	109.01	92.4103	99.5101	91.5842	85.2611	134.193	122.806	176.713	129.333	340.782	344.533	231.047	254.839	268.211
CELSR1	ENSG00000075275.18	365.07	0.0247775	0.478462	87.2538	5.04279e-18	3.24843e-16	419.549	358.448	200.382	226.717	158.624	164.188	76.7734	71.9722	222.983	214.676	144.161	115.054	1190.51	1123.3	808.598	651.758	585.251	550.088	393.334	392.254	729.421	562.412	486.5	473.603	682.067	155.512	189.327	245.285	231.036	68.9161	128.438	97.7584	90.3973	98.2824	130.78	142.441	111.743	673.797	487.218	431.288	319.707	253.825
NKX3-1	ENSG00000167034.10	13.6803	-0.564374	0.50265	87.1506	5.30366e-18	3.40753e-16	10.3168	8.0164	6.64776	5.24201	7.55351	7.02409	2.67814	7.57603	8.74445	10.7723	7.54331	5.43563	17.5765	20.4857	4.92547	12.1309	39.2701	33.4453	23.4127	27.6235	8.78821	24.4119	28.2484	15.4646	11.5762	6.30454	6.20744	3.00964	4.88104	7.83138	5.78547	2.05807	2.05448	13.2303	11.9616	2.14197	7.24262	11.6507	22.6209	12.1604	20.8504	21.5802
UROD	ENSG00000126088.14	319.103	0.0536818	0.11366	87.0107	5.6791e-18	3.63922e-16	344.581	352.722	280.156	327.626	387.387	359.107	405.292	349.76	334.475	397.805	365.431	344.257	308.174	273.142	275.005	269.084	281.224	323.012	237.249	252.755	313.446	235.668	232.265	280.296	285.7	306.821	385.896	364.166	402.686	391.047	414.24	430.137	384.189	357.219	319.773	429.466	352.819	321.364	257.53	294.281	306.965	302.123
NEO1	ENSG00000067141.17	89.1637	-0.207994	0.417996	86.9959	5.72041e-18	3.65615e-16	61.2129	49.2436	39.8866	40.6256	71.2188	74.6309	37.494	66.9216	64.4903	77.7144	42.7454	50.7326	93.7411	67.432	73.882	62.8599	198.884	207.713	240.371	233.419	101.553	96.7085	68.0054	83.1222	87.0527	42.0303	34.1409	33.106	30.9133	45.9441	46.2838	41.1614	43.1442	33.0758	37.4797	37.4845	37.2478	101.943	64.9625	75.3943	161.012	134.619
NUP160	ENSG00000030066.13	2322.44	0.0785086	0.0809834	86.7827	6.34842e-18	4.047e-16	2401.75	2308.72	2615.42	2404.77	2973.93	2902.7	2704.92	2684.44	2586.17	2550.73	2403.8	2531.19	2216.98	2184.28	2131.09	1925.5	2330.87	2206.51	2288.21	2464.02	1842.59	2220.54	2429.36	2138.95	1711.88	2574.36	2402.28	2073.64	2117.56	2966.53	2922.82	2625.07	2642.07	2640.39	2771.1	2151.61	2413.86	2193.24	2247	2222.11	1880.01	2340.94
MAP4K3	ENSG00000011566.15	65.8432	-0.219265	0.280124	86.7225	6.53801e-18	4.15706e-16	87.3488	61.8408	94.968	87.8037	115.461	119.41	98.1986	97.2257	75.4209	91.5645	82.1382	104.183	38.6682	40.9713	33.6574	43.0094	68.4059	47.5276	51.508	46.96	36.1293	36.6178	37.6645	38.6615	31.4871	84.0606	69.3164	63.2023	77.2832	113.816	101.824	92.6132	80.1249	94.5023	94.0979	84.608	74.4955	24.2722	33.0612	35.6704	76.4516	66.7959
ITGB1	ENSG00000150093.20	1173.59	0.0393198	0.1041	86.4572	7.44309e-18	4.7203e-16	1077.76	1067.33	1504.29	1366.85	1114.68	1099.27	1377.46	1327.07	1276.69	1259.59	1600.86	1550.97	919.835	868.933	1146.81	1086.26	1005.82	937.35	1153.47	1305.21	1068.26	1061.92	790.955	975.236	1098.81	1342.87	1181.48	1294.14	1304.05	1225.87	1142.05	1273.95	1313.84	1435.49	1532.68	1600.05	1698.91	971.86	781.29	974.452	1146.77	1099.56
UTP6	ENSG00000108651.10	1374.81	0.0657352	0.0739768	86.4486	7.47465e-18	4.7281e-16	1528.26	1685.74	1515.69	1566.05	1699.54	1692.81	1504.22	1603.59	1595.86	1659.7	1489.38	1516.54	1352.22	1364	1269.95	1163.46	1425.12	1309.65	1267.41	1335.6	1135.63	1389.6	1577.73	1354.12	1140.95	1462.65	1307.7	1285.11	1286.97	1513.02	1562.08	1443.74	1637.42	1341.93	1496	1380.5	1352.3	1258.27	1556.78	1443.84	1193.11	1203.35
GHRL	ENSG00000157017.16	11.017	-0.632517	0.47024	86.3378	7.89038e-18	4.97824e-16	5.50229	1.1452	2.84904	7.86302	4.31629	4.39006	1.78543	7.57603	8.74445	5.38615	5.02887	5.43563	12.8894	15.3642	5.74638	6.61683	22.802	19.3631	14.0476	12.4306	12.6941	12.2059	10.4624	12.565	14.8175	10.5076	6.20744	4.51445	4.88104	5.74301	4.62838	3.08711	0	6.61516	4.78464	11.7809	7.24262	9.70889	12.7605	9.7283	31.2757	10.2763
RUNX3	ENSG00000020633.19	5644.56	-0.0734894	0.114042	86.3297	7.9216e-18	4.98512e-16	5721.69	5333.2	4132.06	4135.95	4487.87	4605.17	4198.44	3872.61	5812.87	5070.67	4533.53	4639.31	7580.14	7540.43	5881.01	6565	5334.39	6889.74	5606.57	5253.99	4875.5	6288.87	5202.94	5146.81	4893.01	6327.66	6888.19	3932.09	4056.96	5237.63	5621.17	3727.17	3240.95	6447.89	6202.49	3940.16	3975.17	8102.07	5872.14	4962.25	5126.89	8094.64
SLC35F6	ENSG00000213699.9	295.188	-0.0157735	0.0935679	86.3089	8.00254e-18	5.02318e-16	280.617	280.574	295.35	280.448	263.294	223.893	245.496	250.009	289.66	275.463	274.912	260.91	316.376	325.21	355.455	372.748	331.895	381.101	349.63	383.967	281.223	303.27	324.333	346.987	266.252	287.907	301.061	249.8	230.223	275.142	266.132	226.388	194.149	315.638	269.535	248.469	192.447	321.364	367.154	342.112	258.314	322.676
CRYZ	ENSG00000116791.14	1553.67	0.109797	0.152357	86.1952	8.4598e-18	5.29665e-16	2049.6	2140.38	995.264	919.973	1520.41	1542.67	693.639	662.902	1885.52	2032.89	1183.46	897.785	2082.22	2185.99	1077.04	1079.65	2296.66	2007.6	1270.53	1307.97	1853.34	1930.41	2061.09	1372.48	1845.7	1284.03	1184.59	1220.41	1183.65	966.392	922.205	1002.28	1046.76	1235.15	1279.09	1729.64	1321.26	1713.62	2050.38	1398.44	1710.89	1737.72
STAT3	ENSG00000168610.16	3000.24	-0.217893	0.101822	86.0591	9.04145e-18	5.64642e-16	2678.93	2567.54	1926.9	2023.42	2669.63	2590.13	1999.68	1983.66	2621.15	2469.93	1997.3	2005.75	2935.27	3060.9	2483.26	2600.41	3394.96	3593.61	2857.92	3067.59	2436.29	3904.96	2515.15	2487.87	2356.91	4024.4	4335.9	2242.18	1921.5	4107.3	4152.81	2024.11	1996.96	4059.82	3934.57	2124.84	1687.53	4336.96	2552.1	2556.11	2846.09	4959.34
RHOB	ENSG00000143878.10	98.5083	-0.0599665	0.354082	86.0318	9.16309e-18	5.70786e-16	79.7832	79.0188	56.9808	43.2466	69.0607	87.8011	74.0953	87.1243	159.586	173.896	151.704	127.737	37.4964	35.8499	36.1201	50.729	27.8691	51.9283	35.8995	20.7176	75.188	69.4799	62.7742	55.0926	71.7722	138.7	193.465	118.881	88.6723	196.307	159.679	193.459	198.258	263.661	278.307	269.889	198.655	79.6129	63.2224	43.7774	69.5015	64.7407
SWAP70	ENSG00000133789.15	1665.45	0.154867	0.113639	85.8262	1.01315e-17	6.29515e-16	2296.52	2441.57	1545.13	1487.42	1765.36	1743.73	1341.75	1250.04	1681.12	1618.92	1331.81	1338.07	2265.02	2636.67	1545.78	1658.62	1930.57	1875.58	1627.97	1513.77	1998.83	1783.94	2058.99	1614.12	2091.58	1225.18	1177.34	1664.33	1518	1072.9	1064.53	1532.23	1485.39	970.539	1041.46	1355.87	1335.75	1507.79	1777.77	1665.97	1926.35	1620.57
ARNTL2	ENSG00000029153.15	1476.93	-0.0118069	0.115358	85.8026	1.02488e-17	6.35193e-16	1535.14	1452.11	1234.58	1330.16	1284.1	1294.19	1015.02	970.994	1488.74	1433.48	1270.63	1160.51	1598.29	1724.21	1134.5	1032.23	1912.83	1786.69	1454.71	1509.63	1486.18	2076.89	1964.83	1467.2	1687.34	1462.65	1221.83	1184.29	1109.62	1280.17	1286.69	1038.3	1051.9	1378.79	1462.51	1231.63	1147.44	1734.01	1691.34	1537.88	1569.57	1809.66
KREMEN2	ENSG00000131650.14	32.7743	-0.606421	0.488507	85.6562	1.10087e-17	6.80572e-16	17.8824	16.0328	13.2955	3.93151	23.7396	33.3644	5.35629	27.7788	20.7681	30.0085	10.0577	7.24751	93.7411	107.55	55.822	58.4487	35.4697	46.6474	23.4127	17.9553	46.8704	27.2286	39.757	49.2934	63.4373	10.5076	9.31116	6.01927	8.94858	15.6628	17.3564	21.6098	19.5176	9.45023	12.759	17.1358	12.4159	37.8647	39.4415	35.6704	59.0763	31.8565
MS4A1	ENSG00000156738.18	13571.6	0.207204	0.219117	85.365	1.2692e-17	7.82662e-16	14568.7	15330.8	10641.2	11304.4	8508.49	8797.67	4834.94	4679.46	12425.9	12681.3	9572.46	8157.98	20323.1	22804	14718.9	14377.3	16825.3	16372.4	12006.1	12332.5	18410.3	20121.9	17122.7	12323.4	20380.5	10742.9	9712.57	13061.8	13984.2	6059.92	6159.22	8061.47	8790.11	7885.27	8832.45	13235.3	11797.2	15743.9	14430.9	13651.2	17453	14380.6
IFI27	ENSG00000165949.13	217.487	0.191496	0.339475	85.2306	1.35536e-17	8.337e-16	156.127	190.103	229.823	221.475	152.149	145.75	364.227	334.608	205.495	210.829	302.57	326.138	249.586	241.56	658.371	728.954	452.239	399.584	902.171	824.562	11.7176	122.998	260.513	529.663	11.1131	100.873	88.9733	7.52409	8.13507	84.5789	104.139	4.11614	10.2724	89.7772	71.7696	11.7809	12.4159	139.808	294.071	528.571	8.10851	102.763
CNIH1	ENSG00000100528.12	704.006	0.0447206	0.0800684	85.1915	1.38149e-17	8.47651e-16	788.89	856.61	797.731	779.749	852.468	866.597	904.32	881.344	715.952	774.066	775.284	712.974	602.287	769.919	645.236	607.645	637.188	611.698	652.435	596.668	664.974	683.532	768.984	631.149	724.667	720.819	630.055	762.943	734.597	693.86	727.813	805.735	809.467	663.406	680.216	849.292	796.688	598.068	646.144	668.821	667.214	605.274
AC004687.2	ENSG00000285897.1	1255.91	0.0442767	0.0714389	85.1851	1.38583e-17	8.48188e-16	1180.24	1099.39	1191.85	1171.59	1268.99	1328.43	1422.09	1376.31	1123.66	1213.42	1289.07	1306.36	1018.26	1015.75	1063.08	1058.69	1051.42	1130.98	1162.83	1135.33	1193.24	1249.7	1181.2	1204.31	1104.83	1401.71	1445.3	1471.71	1308.93	1543.3	1650.02	1592.95	1581.95	1430.76	1414.66	1583.99	1433	1249.53	1205.29	1234.68	1231.33	1211.58
FHL3	ENSG00000183386.10	68.1458	0.089489	0.656304	84.9855	1.52776e-17	9.32732e-16	46.0817	37.7916	53.1821	47.1781	80.9305	88.6791	86.5933	84.5989	53.5598	59.2476	61.1846	67.0395	9.37411	5.12141	4.92547	8.82244	13.9345	25.5241	28.0953	17.9553	4.88234	11.267	8.36989	10.6319	5.55656	199.644	251.401	81.2602	69.9616	305.946	315.887	102.904	90.3973	340.208	279.901	73.8981	82.7728	21.3596	13.3405	11.3497	16.217	80.1551
NXF1	ENSG00000162231.14	888.565	-0.1176	0.0787964	84.8338	1.64528e-17	1.00199e-15	936.077	852.029	965.824	931.768	1012.17	977.226	1100.72	1140.19	898.492	890.253	985.659	1044.55	857.731	810.037	959.646	734.468	895.611	842.294	861.589	944.724	763.598	736.111	782.585	922.077	744.578	886.839	1083.2	805.077	907.874	1158.52	1164.04	981.7	961.499	947.858	999.99	839.654	911.536	834.965	854.372	880.411	745.982	865.264
LMCD1	ENSG00000071282.12	59.3604	0.0547236	0.486171	84.7764	1.69205e-17	1.02792e-15	26.8236	33.2108	17.0942	23.5891	91.7212	90.4351	59.8119	71.9722	59.025	55.4004	56.1557	49.8266	23.4353	14.5107	12.3137	8.82244	20.2684	20.2432	17.1693	13.8118	26.3646	13.1448	18.8323	15.4646	26.8567	35.7257	65.1781	91.7939	78.9102	133.656	114.552	303.566	279.41	107.733	116.426	222.765	162.442	11.6507	22.0408	14.5925	59.0763	30.8289
LIG1	ENSG00000105486.14	1566.28	0.0310111	0.0710754	84.764	1.70229e-17	1.03159e-15	1636.24	1523.12	1758.81	1775.73	1573.29	1564.62	1945.22	1954.61	1622.1	1620.46	1802.85	1742.12	1419.01	1354.61	1683.69	1741.33	1235.11	1463.67	1423.49	1469.57	1355.34	1297.58	1350.69	1540.66	1345.15	1653.89	1867.4	1566.52	1756.36	1717.68	1827.05	1916.06	1710.36	1665.13	1572.55	1668.6	1560.27	1525.27	1470.94	1573.55	1450.26	1540.42
TICAM2	ENSG00000243414.6	232.421	-0.165472	0.148573	84.6435	1.80554e-17	1.09146e-15	245.54	247.363	132.955	138.913	260.057	223.015	144.62	152.783	235.007	238.529	144.161	134.985	248.414	256.071	146.943	175.346	281.224	288.686	210.715	237.562	212.87	319.232	332.703	171.077	256.991	231.167	186.223	145.967	160.261	204.138	185.135	173.907	174.631	208.85	257.573	167.074	203.828	297.092	265.07	170.245	280.323	323.703
LYPLAL1	ENSG00000143353.12	208.098	0.168616	0.157302	84.6138	1.83192e-17	1.10469e-15	167.132	161.473	193.735	216.233	131.647	157.164	141.942	170.461	146.47	202.365	186.906	180.282	230.837	264.606	229.855	232.692	304.026	223.556	199.789	212.701	239.235	315.476	266.79	190.408	278.291	166.02	144.84	195.626	176.531	123.214	140.008	143.036	169.495	149.314	169.057	274.173	173.823	190.294	232.589	210.78	254.839	228.134
RCN2	ENSG00000117906.14	174.826	0.0620751	0.233551	84.5768	1.86532e-17	1.12207e-15	176.761	187.813	218.426	199.196	237.396	242.331	249.96	263.898	197.843	196.979	201.993	211.084	105.459	71.6998	113.286	108.075	139.345	104.737	113.942	110.494	116.2	128.632	140.196	140.148	118.077	201.745	165.532	182.083	194.428	303.857	325.144	246.969	319.472	241.926	275.117	192.778	232.799	122.332	133.405	110.254	173.754	171.614
PLAGL2	ENSG00000126003.7	1309.14	-0.13689	0.106619	84.5437	1.89572e-17	1.13757e-15	1565.4	1408.6	1419.77	1264.64	1629.4	1665.59	1769.36	1689.45	1495.3	1313.45	1256.38	1496.61	1303	1210.36	1228.9	1356.45	981.751	1168.83	1204.98	1208.53	1076.07	1021.54	1206.31	1287.43	977.491	1590.85	1475.3	1229.44	1146.23	1795.47	1740.27	1684.53	1462.79	1540.39	1560.59	1173.8	1269.53	1118.46	1201.81	1216.04	1132.87	1259.87
PNMA8A	ENSG00000182013.18	9.31696	-1.14224	1.29163	84.3826	2.05091e-17	1.22769e-15	11.6924	18.3232	10.4465	13.105	1.07907	1.75602	1.78543	2.52534	6.55834	3.0778	9.2196	6.34157	0	0	0	0	0	0	0	0	0	0	0	0	0	37.8273	58.9707	61.6975	61.8266	14.0965	20.8277	24.6969	13.3542	29.2957	30.3027	34.2716	16.5546	0	0	0	8.10851	3.08289
CD163L1	ENSG00000177675.9	54.5108	0.315539	0.532447	84.3215	2.11309e-17	1.26184e-15	24.7603	20.6136	28.4904	23.5891	52.8746	47.4126	58.0264	51.7695	19.675	15.389	27.6588	9.96533	82.0235	84.5033	73.0611	81.6076	192.55	159.305	160.767	124.306	65.4233	88.2583	77.4215	109.219	66.2156	16.8121	7.24201	15.0482	13.0161	29.7592	19.6706	22.6388	25.6811	10.3953	8.77184	13.9228	11.3813	102.914	84.6832	69.7195	39.3842	48.2986
LGALS14	ENSG00000006659.13	22.7894	-0.024776	0.443579	84.2794	2.15692e-17	1.28488e-15	24.0725	34.356	35.1382	30.1416	51.7955	50.0466	59.8119	40.4055	20.7681	32.3169	24.3062	14.495	16.4047	11.0964	18.0601	25.3645	12.6678	10.5617	14.0476	20.7176	7.81174	4.69459	5.23118	15.4646	6.0196	25.2182	31.0372	24.0771	35.7943	46.9883	39.3412	50.4228	53.4166	34.9659	24.7206	29.9876	26.9012	6.79622	8.12031	8.10692	12.7419	16.4421
MAP4K5	ENSG00000012983.12	528.376	-0.0716794	0.0819441	84.2565	2.18116e-17	1.29618e-15	581.867	534.809	641.984	618.557	595.648	557.537	590.977	585.879	624.135	521.687	541.442	515.479	435.896	527.506	468.74	462.075	510.511	411.026	432.355	454.407	514.598	498.565	503.24	394.347	520.464	638.86	561.773	598.917	613.384	608.759	604.003	604.044	668.735	495.192	571.765	536.564	603.207	447.58	452.417	516.411	521.261	527.174
AC068580.4	ENSG00000250644.3	595.993	0.0598614	0.122956	84.158	2.28867e-17	1.35678e-15	497.957	491.291	508.079	456.055	431.629	489.052	499.027	527.796	534.504	530.151	528.87	505.514	640.955	675.173	720.76	908.711	591.584	724.356	742.964	690.588	619.08	514.527	510.564	669.811	605.201	365.664	529.701	577.85	577.59	410.364	490.608	589.638	449.932	516.928	470.49	577.262	557.682	614.573	552.761	593.426	755.249	688.512
AL050403.2	ENSG00000270792.6	4.44992	-1.14653	1.45321	84.0368	2.42832e-17	1.4361e-15	0.687786	0	0.94968	0	1.07907	0	0	0	0	0	0	0	3.51529	6.82855	4.10456	3.30841	13.9345	18.4829	4.68255	4.14353	2.9294	4.69459	4.18495	0	3.70437	4.20303	0	0	0	0	0	0	0	0	0.79744	0	0	6.79622	2.90011	3.24277	11.5836	10.2763
FERMT3	ENSG00000149781.13	1364.56	0.0817091	0.106523	83.7427	2.80329e-17	1.65387e-15	1473.24	1354.77	1185.2	1191.25	1097.42	1050.1	1057.87	1138.93	1253.74	1331.92	1334.33	1393.33	1510.4	1375.1	1353.68	1496.51	1570.8	1615.06	1446.91	1501.34	1730.3	1134.21	1492.98	1692.41	1603.07	817.489	1087.34	1303.17	1317.07	885.99	960.389	1243.08	1060.11	1173.72	1009.56	1383.71	1307.81	1385.46	1632.76	1688.67	1537.14	1351.33
PAQR8	ENSG00000170915.9	674.534	0.335149	0.102566	83.6983	2.86473e-17	1.68607e-15	720.8	746.671	660.027	647.388	741.323	834.11	618.651	665.428	792.466	753.291	735.053	665.865	821.407	903.93	678.073	634.113	815.804	947.031	725.795	683.682	716.727	661.937	698.886	604.086	730.224	498.059	415.898	577.85	575.15	443.778	447.796	610.218	568.065	484.797	555.816	557.984	568.029	674.768	654.265	635.582	744.824	686.457
RPS23	ENSG00000186468.13	13862.4	0.142601	0.0626937	83.5257	3.11667e-17	1.82996e-15	14622.3	15944.6	13596.6	14131.2	14822.2	15294.1	15692.1	14813.7	14523.4	16014.6	15418.5	13841.8	13114.4	13629.8	12027.2	13082.6	12759	13461.7	12555.5	11807.7	12804.4	13087.6	12424.1	13102.4	12348.1	14048.6	14226.4	14909.7	14298.2	14066.2	14046	15577.5	15519.6	14423.9	14023	20109.9	14800.8	13272.1	13461.7	12872.2	13470.5	13343.8
AC117473.1	ENSG00000251088.1	15.7597	0.559196	0.51946	83.5105	3.1399e-17	1.8392e-15	9.629	5.726	10.4465	5.24201	6.47444	4.39006	3.57086	0	13.1167	9.23339	10.0577	9.96533	29.2941	20.4857	18.881	25.3645	10.1342	14.0822	15.6085	13.8118	32.2234	30.0454	23.0172	28.9961	34.2654	8.40606	8.27659	9.02891	12.2026	1.56628	4.62838	5.14518	3.08173	6.61516	5.58208	16.0648	6.20796	26.214	22.0408	23.5101	24.3255	19.525
TRERF1	ENSG00000124496.12	392.053	-0.0264454	0.292919	83.4399	3.2501e-17	1.89922e-15	200.833	176.361	389.369	410.187	557.881	543.489	806.121	801.796	396.779	360.872	696.499	724.751	159.36	172.421	357.917	359.514	167.214	184.829	260.662	272.092	266.576	214.073	180.999	272.564	313.945	359.359	356.928	427.368	405.94	716.832	701.199	754.283	701.607	600.09	629.18	632.953	621.831	197.091	172.267	260.232	342.874	351.449
UBA2	ENSG00000126261.13	2953.5	0.0173235	0.0559076	83.43	3.26584e-17	1.90388e-15	3211.96	3261.53	3681.91	3641.89	3073.2	3165.23	3381.6	3322.09	3033.23	3083.18	3338.33	3251.41	2822.78	2734.84	2773.86	2747.09	2814.78	2654.5	2853.23	2915.66	2899.13	2959.47	3317.62	2740.13	2924.14	3135.46	2777.83	3089.39	3213.35	2740.98	2827.94	3045.95	3172.12	2771.75	2945.74	3172.26	3176.41	2624.31	3041.05	2942	2804.38	2653.34
CXXC5	ENSG00000171604.12	1149.05	0.220656	0.0887888	83.3971	3.31866e-17	1.93009e-15	1277.22	1278.04	1103.53	1112.62	954.98	1079.95	929.316	997.51	1230.78	1217.27	1209.44	1138.77	1218.63	1224.02	1106.59	1183.31	1202.17	1408.22	1172.2	1241.68	1504.74	744.562	1272.22	1245.87	1560.93	649.368	770.757	1233.95	1247.11	615.546	665.329	1200.88	1167.97	687.032	692.178	1339.8	1197.1	967.006	1346.81	1254.14	1491.96	949.53
CEMIP2	ENSG00000135048.14	81.2254	-0.33601	0.740022	83.16	3.72597e-17	2.15676e-15	21.3214	18.3232	28.4904	24.8996	11.8698	17.5602	11.6053	18.9401	14.2097	13.8501	17.601	26.2722	18.7482	11.95	18.0601	13.2337	131.745	169.867	143.598	262.423	205.058	255.386	164.259	272.564	231.523	25.2182	31.0372	25.5819	26.8457	26.1046	19.6706	17.4936	18.4904	37.8009	27.9104	11.7809	15.5199	234.955	174.587	223.751	56.7595	113.039
KRT7	ENSG00000135480.17	59.6933	-0.188875	0.33568	83.1641	3.71856e-17	2.15676e-15	51.5839	52.6792	37.0375	31.4521	38.8466	46.5346	33.0304	36.6175	22.9542	43.0892	30.1732	28.0841	66.7905	69.9927	48.4338	63.9627	124.144	128.501	96.7727	80.1082	108.388	76.9913	102.531	86.9884	94.9245	42.0303	53.7978	27.0867	43.9294	33.936	33.5557	40.1324	40.0625	30.2407	24.7206	33.2006	16.5546	79.6129	102.664	93.2296	41.7009	70.9064
HPSE	ENSG00000173083.16	85.39	-0.0504031	0.496758	82.9874	4.05352e-17	2.34084e-15	25.4481	25.1944	57.9305	45.8676	20.5024	19.3162	26.7814	26.5161	57.932	53.8615	76.2712	71.5692	37.4964	59.7498	57.4638	77.1963	188.75	168.107	204.471	207.176	142.564	137.082	117.179	156.579	149.101	29.4212	27.9335	39.1253	38.2348	22.972	17.3564	15.4355	22.5993	55.7564	59.808	46.0524	43.4557	131.07	129.925	179.974	103.094	98.6524
SYNGR2	ENSG00000108639.8	2442.17	0.141446	0.115075	82.9301	4.16868e-17	2.40169e-15	2799.29	2759.93	2010.47	1982.79	1945.57	2169.57	1693.48	1751.32	2329.3	2488.4	2004.84	2059.2	2954.02	2739.1	2167.21	2440.51	2759.04	3248.6	2278.84	2222.31	2905.97	2110.69	2501.55	2523.63	2804.67	1567.73	2297.79	2498	2565.8	1669.65	1724.07	2183.61	1816.16	2009.12	1683.4	2204.09	2244.18	2669.95	2960.43	2482.34	3010.57	2613.26
GK	ENSG00000198814.14	271.23	0.0170712	0.142429	82.9016	4.22702e-17	2.4296e-15	214.589	245.073	301.048	271.274	241.712	246.721	229.428	174.249	204.402	242.377	248.091	266.346	242.555	265.46	320.155	291.14	386.367	305.409	332.461	343.913	305.634	292.003	341.073	316.058	295.887	210.151	189.327	219.703	240.798	184.821	165.465	165.675	184.904	241.926	219.296	229.191	241.076	237.868	289.431	351.84	328.974	330.897
KIF22	ENSG00000079616.14	1454.6	0.0905478	0.0661136	82.8938	4.24323e-17	2.43321e-15	1470.49	1468.15	1684.73	1575.22	1400.64	1432.91	1639.02	1693.24	1417.69	1391.16	1528.78	1604.42	1276.05	1247.92	1588.46	1558.26	1356.72	1335.17	1336.09	1475.1	1408.07	1293.83	1277.46	1588.02	1358.58	1361.78	1616	1662.82	1800.29	1791.3	1680.1	1738.04	1728.85	1448.72	1490.42	1484.39	1519.92	1401.96	1363.05	1478.7	1248.71	1345.17
UNC119	ENSG00000109103.12	648.215	-0.0120771	0.140008	82.6979	4.66901e-17	2.67113e-15	603.876	593.214	486.236	458.676	447.815	446.03	401.721	400.267	636.159	641.721	601.788	601.543	753.444	734.923	606.654	627.496	658.724	679.468	555.662	589.762	894.444	594.335	661.222	776.13	882.103	449.724	515.217	687.702	619.893	382.693	485.98	544.36	556.765	468.731	461.718	765.756	605.276	713.604	737.208	655.85	820.117	656.655
SIN3B	ENSG00000127511.10	605.447	-0.073967	0.133273	82.5877	4.92703e-17	2.81219e-15	628.636	540.535	475.79	499.302	510.402	485.54	406.185	479.815	600.088	517.07	497.858	530.88	913.976	783.576	747.029	717.926	610.586	615.218	613.414	591.143	692.315	511.71	576.477	680.442	670.954	371.968	516.252	592.898	549.931	464.14	516.064	482.618	488.967	497.082	448.959	533.351	502.845	566.999	636.864	583.698	730.924	657.683
CCR2	ENSG00000121807.7	28.4891	-0.408444	1.00205	82.5083	5.12167e-17	2.9165e-15	5.50229	8.0164	9.4968	5.24201	59.349	68.4849	87.486	107.327	33.8847	20.7751	20.9536	13.5891	0	0	0	1.1028	2.53355	3.52056	3.1217	6.90588	5.85881	4.69459	5.23118	4.83269	5.09351	23.1167	15.5186	27.0867	27.6592	107.551	109.924	214.039	193.122	44.4161	28.7078	95.3178	83.8075	1.94178	1.74007	2.43208	12.7419	7.19341
IPCEF1	ENSG00000074706.14	1523.48	-0.311415	0.498339	82.2857	5.70962e-17	3.24378e-15	765.506	734.074	904.095	820.375	228.764	217.747	244.604	243.695	499.527	447.05	385.547	413.108	1089.74	1264.14	1077.86	1088.47	1981.24	2132.58	1865.22	1814.87	3314.13	4056.12	3102.09	3017.53	3457.57	1784.19	1365.64	1245.99	1214.57	533.578	481.351	498.053	440.687	992.274	964.902	658.657	668.391	3401.02	2771.34	2944.43	1371.5	1839.46
CTNNAL1	ENSG00000119326.15	561.575	-0.0718068	0.182358	82.2296	5.86812e-17	3.32613e-15	420.237	482.129	698.015	749.608	755.351	761.236	886.465	861.142	478.759	472.442	631.961	558.058	411.289	359.353	417.023	411.346	438.305	436.55	494.789	551.089	535.104	529.55	456.159	389.515	551.951	664.079	553.497	621.49	591.42	819.684	823.851	933.336	950.199	702.152	676.229	711.135	786.342	370.88	392.675	448.313	539.795	458.323
PPP1R13B	ENSG00000088808.18	199.547	-0.0198267	0.227241	82.0483	6.41128e-17	3.62562e-15	178.824	139.714	182.339	184.781	89.5631	107.117	99.984	114.903	205.495	189.285	209.536	198.401	282.395	297.042	315.23	295.552	207.751	226.196	287.196	229.275	245.093	142.715	213.432	216.504	245.878	115.583	145.875	156.501	168.396	97.1091	105.296	92.6132	95.5335	146.479	135.565	164.932	160.372	202.916	230.269	222.94	232.83	220.94
ATP6V0A2	ENSG00000185344.15	852.107	-0.0462015	0.07931	81.9859	6.60935e-17	3.72536e-15	1011.73	895.547	793.932	825.617	950.664	990.396	755.236	803.059	1003.43	990.281	791.209	821.687	775.708	885.151	736.358	655.066	758.799	787.726	660.239	669.87	825.115	889.155	861.053	794.494	772.824	1031.84	954.911	881.823	910.315	1116.75	1093.45	890.116	978.962	1081.11	1130.77	886.777	888.773	859.237	933.835	763.672	684.59	742.976
AC060766.5	ENSG00000267648.1	39.5903	0.472784	0.228687	81.9832	6.618e-17	3.72536e-15	38.516	30.9204	24.6917	44.5571	22.6605	24.5843	23.2106	25.2534	29.5125	27.7002	24.3062	24.4603	42.1835	50.3606	46.792	35.2898	58.2717	55.4488	54.6297	46.96	35.1528	85.4415	49.1731	46.3938	27.3197	42.0303	45.5212	28.5915	29.2863	27.6709	25.4561	27.784	26.7083	39.691	36.6822	20.3487	14.4852	65.0496	46.9818	46.2094	26.6422	54.4644
PTPN18	ENSG00000072135.13	838.438	0.201894	0.0918103	81.9408	6.7564e-17	3.79456e-15	740.745	700.863	880.353	791.544	801.751	814.794	1017.69	992.459	773.884	803.305	937.884	953.048	587.054	585.548	729.79	812.767	675.192	697.951	749.208	730.642	730.398	827.187	720.857	821.557	758.007	933.072	899.044	859.251	1035.59	1023.3	983.531	1199.86	1030.32	1047.09	1024.71	1126.68	993.274	979.627	813.191	751.511	741.349	827.242
CENPU	ENSG00000151725.12	1154.38	-0.00989173	0.0872301	81.9139	6.84585e-17	3.83602e-15	1178.18	1210.48	1683.78	1588.33	1363.95	1345.11	1638.13	1578.34	1258.11	1248.82	1590.8	1363.44	1206.92	1223.16	1324.13	1375.2	1198.37	1043.85	1309.55	1245.82	857.338	1133.27	1236.65	975.236	877.936	1344.97	1110.1	979.636	1027.46	1190.37	1172.14	1088.72	1125.86	1234.2	1255.17	1026.01	1061.56	945.646	1062.6	1055.52	998.504	1051.27
SPART	ENSG00000133104.14	1128.41	0.0293286	0.290227	81.7052	7.57996e-17	4.2377e-15	964.964	988.308	937.334	885.9	674.421	617.242	591.87	561.889	947.68	904.103	810.486	848.865	899.915	931.244	774.12	762.038	1749.42	1859.74	1982.28	1846.63	1478.37	1260.03	1708.5	1539.69	1457.67	699.804	638.332	785.515	843.607	456.83	461.681	596.841	566.011	657.736	669.85	758.259	890.843	1228.17	1649	1633.54	1545.25	1258.85
DOK4	ENSG00000125170.11	121.509	0.201031	0.258009	81.5308	8.25316e-17	4.60358e-15	77.7198	89.3256	46.5343	62.9041	107.907	121.166	92.8423	87.1243	151.935	143.887	124.884	110.525	190.998	222.782	151.869	163.215	145.679	166.347	110.82	111.875	138.658	126.754	150.658	99.5534	120.392	37.8273	43.4521	55.6783	56.132	81.4463	91.4105	89.5261	79.0977	70.8767	73.3645	98.5308	70.3569	139.808	157.766	94.851	144.795	154.144
BST2	ENSG00000130303.14	2027.68	-0.0281226	0.0699511	81.4491	8.58899e-17	4.78004e-15	1974.63	2169.01	1866.12	1885.81	1947.73	2075.62	2209.47	2070.78	1944.55	1992.87	1807.04	1986.72	2434.93	2389.14	2570.27	2750.4	2373.94	2577.93	2450.53	2194.69	1685.38	2029	2405.3	2529.43	1631.31	1988.03	2173.64	1552.97	1496.85	2026.76	2057.31	1562.08	1506.96	2122.52	1939.37	1556.14	1586.13	2053.43	2386.21	2561.79	1478.06	2062.45
C17orf49	ENSG00000258315.5	941.881	0.10419	0.0988479	81.3733	8.91251e-17	4.94886e-15	1000.04	1026.1	766.392	750.918	925.845	878.889	844.508	715.934	1022.01	1072.61	847.365	810.815	1251.44	1148.05	973.601	1066.41	1033.69	1209.31	953.679	969.585	980.373	780.241	857.914	923.043	904.329	733.429	762.48	844.203	837.912	771.13	761.368	803.677	733.451	745.623	749.594	855.718	772.891	1051.47	959.936	849.605	1121.29	1173.55
SERHL2	ENSG00000183569.18	10.5358	0.110584	0.438592	81.3313	9.09743e-17	5.04014e-15	4.12672	6.8712	8.54712	3.93151	10.7907	8.78011	8.03443	12.6267	4.37222	4.6167	10.0577	6.34157	3.51529	2.56071	7.3882	4.41122	7.60066	2.64042	1.56085	5.5247	6.83527	6.57242	7.32366	4.83269	9.26093	2.10151	41.3829	27.0867	33.3538	25.5825	21.9848	28.813	17.4631	24.5706	33.4925	29.9876	21.7279	9.70889	8.70033	6.48554	8.10851	5.13815
RFFL	ENSG00000092871.17	1760.74	0.0437632	0.207897	81.2389	9.51677e-17	5.26059e-15	2547.56	2354.53	1516.64	1482.18	1545.23	1450.47	885.573	878.819	1998.11	1941.32	1196.87	1327.2	3150.87	3420.25	2516.91	2352.28	2389.14	2498.72	1988.52	1947.46	2064.25	2135.1	2179.31	1628.62	2034.16	1387	1463.92	1261.04	1231.65	870.849	901.377	898.348	872.129	1184.11	1343.69	1001.37	1040.87	2085.47	2119.98	1610.84	1693.52	1858.98
TAF4B	ENSG00000141384.13	672.277	-0.100203	0.159456	81.2036	9.68216e-17	5.33999e-15	875.551	738.654	671.424	642.146	622.625	681.337	661.501	566.939	648.182	670.19	512.107	510.949	1148.33	1219.75	1031.89	962.749	928.547	910.945	872.515	950.249	595.645	758.646	691.563	654.346	613.536	605.236	536.944	404.796	429.532	427.593	431.596	419.847	423.224	443.216	440.187	378.058	422.141	722.342	702.987	672.064	690.381	654.6
TINF2	ENSG00000092330.18	399.942	-0.0943704	0.08919	81.1253	1.00593e-16	5.53556e-15	380.346	375.626	325.74	342.041	322.643	316.962	337.446	359.861	350.871	392.419	310.952	322.514	418.32	391.788	398.142	428.991	480.108	461.194	454.207	408.828	369.105	480.726	357.813	426.243	378.309	456.029	510.045	299.459	344.927	398.878	408.454	295.333	271.192	443.216	425.036	290.237	305.225	484.474	448.357	411.021	355.616	456.268
AL391832.1	ENSG00000237520.1	22.404	-0.018496	0.349218	81.1206	1.00825e-16	5.53591e-15	14.4435	18.3232	8.54712	11.7945	29.135	18.4382	9.81986	12.6267	24.0472	28.4696	25.1444	17.2128	7.03058	10.2428	4.92547	4.41122	10.1342	7.04112	1.56085	1.38118	11.7176	22.534	17.786	8.69884	12.5022	48.3348	46.5558	34.6108	32.5403	56.908	42.8125	42.1905	43.1442	64.2616	63.7952	51.4074	45.5251	19.4178	16.2406	8.10692	12.7419	19.525
SLFN12L	ENSG00000205045.12	1825.92	-0.00636634	0.180655	81.0859	1.02545e-16	5.61775e-15	1380.39	1226.51	1755.96	1716.76	1981.18	1700.71	1519.4	1661.67	1359.76	1212.65	1415.63	1706.79	1313.55	1269.26	1613.09	1253.89	1602.47	1461.91	1492.17	1546.92	681.574	2677.79	1240.84	1268.1	745.504	5197.05	4152.78	945.025	731.343	5481.96	4925.75	922.016	842.339	4744.96	5024.67	958.533	912.57	2299.07	1161.78	1208.74	484.194	2562.91
TGIF1	ENSG00000177426.22	47.2271	1.10575	0.867052	80.9525	1.09445e-16	5.98242e-15	4.8145	6.8712	6.64776	7.86302	26.9768	28.9744	27.6741	32.8294	24.0472	29.2391	38.5547	31.7079	1.17176	0	0.820911	1.1028	5.0671	3.52056	1.56085	1.38118	16.5999	8.45026	13.6011	10.6319	16.2066	54.6394	78.6276	85.7746	105.756	148.796	201.334	242.852	326.663	108.678	126.793	299.876	282.462	11.6507	8.12031	19.4566	13.9003	13.3592
AC245033.1	ENSG00000260836.2	11503.6	0.126076	0.0827126	80.7997	1.17913e-16	6.43099e-15	12237.1	13369.1	11167.3	11827.3	12546.4	12263.2	13393.4	12462.6	12609.5	14104	13119.5	11722.8	11488	11259.4	10382.1	11406.3	10162.1	10539.7	9789.65	8914.11	10702.1	10168.5	9784.41	11698	10223.6	11325.1	13101.8	12794	12332	12157.4	12157.6	13377.5	13888.3	12215.4	10994.3	16781.3	12743.9	11054.5	10740.8	10629.8	11013.7	10819.9
SNCAIP	ENSG00000064692.20	255.006	1.33459	2.11641	80.663	1.26049e-16	6.85949e-15	0.687786	1.1452	0	0	2.15815	2.63403	1.78543	2.52534	1.09306	0.769449	0.838145	0.905939	0	0	0	0	0	0.88014	0	1.38118	0	0	0	0	0	0	1.03457	1.50482	867.199	1214.39	1599.1	4008.1	2155.15	1912.73	887.551	1.07099	1612	0	0	0	0	1.02763
LONP2	ENSG00000102910.14	1351.98	-0.0517908	0.0556228	80.6263	1.28323e-16	6.96776e-15	1205	1343.32	1399.83	1335.4	1186.98	1259.07	1278.37	1272.77	1214.39	1136.48	1161.67	1245.67	1462.36	1364.86	1436.6	1451.29	1260.44	1348.38	1421.93	1458.52	1535.98	1410.25	1436.48	1477.84	1421.55	1389.1	1222.87	1351.33	1326.83	1195.59	1169.82	1363.47	1267.62	1205.85	1238.42	1254.13	1277.81	1371.87	1465.14	1510.32	1428.26	1277.34
LZTFL1	ENSG00000163818.19	158.334	0.120578	0.30404	80.5023	1.36329e-16	7.38616e-15	147.874	109.939	147.2	132.361	148.912	151.018	150.869	147.732	135.539	159.276	178.525	150.386	77.3364	68.2855	89.4794	80.5047	51.9378	49.2879	40.5821	27.6235	145.494	207.501	139.15	108.252	149.564	363.562	274.162	246.79	255.441	298.114	281.174	337.524	345.153	267.442	249.599	401.62	239.007	121.361	118.324	124.847	107.727	91.459
FXYD5	ENSG00000089327.15	729.443	0.0706578	0.129172	80.4097	1.42627e-16	7.71032e-15	497.269	478.694	589.751	546.48	473.713	495.198	565.088	585.879	507.178	530.151	605.141	586.142	557.76	534.334	667.401	719.029	564.982	764.842	735.16	711.306	989.162	607.48	541.951	843.787	887.197	535.886	665.231	853.232	820.829	605.627	634.088	734.732	612.236	655.846	612.434	820.376	702.534	871.858	669.345	784.75	1102.76	901.231
AL117329.1	ENSG00000224271.7	12.4438	-0.244708	1.13897	80.3028	1.50264e-16	8.10536e-15	0	0	0	1.3105	0	0.878011	0.892714	0	1.09306	0	0	0.905939	8.20235	0.853569	8.20911	0	22.802	13.2021	14.0476	15.1929	16.5999	11.267	14.6473	15.4646	5.09351	2.10151	1.03457	1.50482	6.50806	3.65464	1.15709	0	1.02724	0	6.37952	0	5.1733	14.5633	9.28035	0.810692	53.2845	44.1881
KLHL3	ENSG00000146021.15	91.6386	0.195866	0.225959	80.2915	1.51091e-16	8.1321e-15	59.1496	66.4216	95.9177	89.1142	127.331	122.922	115.16	125.004	89.6306	88.4867	101.416	115.054	46.8706	39.2642	68.9566	60.6543	58.2717	43.1269	70.2382	81.4894	83.9762	65.7242	71.1441	86.0218	78.2548	102.974	79.6621	153.491	131.788	134.178	140.008	132.746	176.686	102.062	122.008	199.204	146.922	43.69	62.6424	81.8799	86.8768	83.238
AC083837.1	ENSG00000285744.1	102.482	-0.0558833	0.210334	80.1772	1.59758e-16	8.57975e-15	101.792	85.89	39.8866	44.5571	118.698	71.1189	25.8887	32.8294	128.981	109.262	51.965	58.886	139.44	125.475	77.1657	66.1683	174.815	119.699	107.699	74.5835	73.2351	168.066	89.9764	66.6911	87.9788	128.192	109.665	55.6783	44.7429	129.479	97.196	47.3357	43.1442	130.413	127.59	64.2592	65.1836	175.731	91.6435	91.6082	103.094	189.084
CDK16	ENSG00000102225.17	846.555	-0.0111661	0.094129	80.0015	1.74059e-16	9.32737e-15	807.461	840.577	715.109	707.672	686.291	641.826	686.497	681.842	761.86	731.746	709.909	667.677	974.908	934.658	922.704	975.982	857.607	897.743	753.89	805.226	957.915	953.001	866.284	895.014	888.123	819.591	975.603	797.553	743.546	722.053	777.568	762.516	720.097	827.84	796.643	736.839	665.287	1113.61	955.876	937.16	825.909	900.204
IRF2BP2	ENSG00000168264.11	2476.31	0.0114553	0.0920775	79.9501	1.78471e-16	9.54297e-15	2872.19	2675.19	2267.84	2440.16	2975.01	2801.73	2439.79	2450.84	2919.55	2831.57	2572.27	2694.26	2383.37	2452.3	1707.5	1668.54	2148.45	2254.04	1737.23	1683.65	2217.56	2309.74	2178.27	2121.55	2421.27	2813.93	2904.05	2791.44	2678.88	2670.5	2855.71	2770.16	2732.46	3117.63	3256.75	2912.01	2717.02	2461.2	2218	2040.51	2367.68	2295.72
MAGEF1	ENSG00000177383.5	546.785	0.0326111	0.164706	79.9405	1.79313e-16	9.56711e-15	520.654	537.099	580.254	567.448	772.616	725.237	810.585	766.441	592.436	643.26	646.21	646.84	333.953	376.424	369.41	380.468	406.635	427.748	462.011	453.026	473.587	384.017	449.882	487.135	509.814	470.739	505.906	629.014	649.992	690.728	731.284	862.332	933.763	567.959	577.347	683.29	738.747	333.986	450.097	480.74	591.921	429.549
DDX41	ENSG00000183258.12	709.591	-0.0619998	0.0799743	79.7918	1.92798e-16	1.02643e-14	742.121	745.526	779.687	726.019	792.04	768.26	820.405	834.625	725.789	785.608	814.677	862.454	649.157	652.127	728.969	749.907	595.385	638.102	579.075	559.376	679.621	556.778	626.696	753.899	631.132	672.485	800.76	824.64	740.292	821.251	779.882	857.187	751.941	783.424	747.201	789.317	751.163	635.932	679.786	721.516	653.314	686.457
SPAG1	ENSG00000104450.13	342.36	0.0742405	0.106854	79.7571	1.96097e-16	1.04173e-14	334.952	326.382	258.313	297.484	323.722	327.498	253.531	222.23	354.15	301.624	289.998	250.945	355.044	337.16	278.289	280.112	343.296	364.378	312.17	335.626	428.669	434.719	432.096	375.983	429.707	321.532	304.165	290.43	277.406	287.673	306.63	338.553	282.492	301.462	342.102	296.663	301.086	389.327	368.314	341.301	390.367	390.499
AL031777.2	ENSG00000282988.2	168.346	0.0337284	0.336728	79.6405	2.07569e-16	1.10029e-14	118.987	108.794	105.414	94.3562	84.1677	82.533	68.739	69.4469	111.492	107.723	114.826	111.43	91.3976	92.1855	94.4048	122.411	206.484	212.114	209.154	262.423	185.529	204.684	262.605	297.694	200.499	81.9591	141.737	90.2891	117.959	90.3219	84.4679	87.4681	101.697	148.369	121.211	91.0339	137.61	222.334	296.971	295.903	210.821	217.857
RNASEL	ENSG00000135828.11	177.209	0.00998347	0.154832	79.45	2.27773e-16	1.20479e-14	193.268	187.813	152.898	154.639	133.805	143.116	122.302	126.267	163.958	176.204	113.15	124.114	258.96	239.853	260.229	192.991	217.885	187.47	185.741	160.216	168.929	201.867	187.276	162.378	170.401	193.339	135.529	148.977	136.669	137.31	127.28	94.6713	111.969	154.984	161.88	145.654	143.818	184.469	196.627	159.706	199.238	231.217
TMEM135	ENSG00000166575.17	291.514	0.0463418	0.145451	79.4189	2.31254e-16	1.22058e-14	284.743	288.591	365.627	398.393	288.113	318.718	289.239	271.474	287.474	292.391	390.576	327.044	200.372	229.61	200.302	233.795	247.021	220.035	187.302	189.221	290.011	310.782	319.102	201.04	321.354	418.201	331.063	437.902	396.178	345.625	334.4	364.279	341.044	320.363	359.645	432.679	314.537	291.267	226.209	214.023	221.246	255.88
ITPRID2	ENSG00000138434.17	724.586	-0.102109	0.190379	79.3687	2.36991e-16	1.24817e-14	537.849	529.083	740.75	718.156	521.192	474.126	518.667	534.11	517.016	523.226	613.522	551.717	571.821	562.502	773.299	669.402	984.285	875.74	1091.03	1179.52	826.092	748.317	782.585	804.159	901.551	617.845	566.946	562.802	606.063	507.473	488.294	511.431	506.43	534.883	553.423	571.907	591.826	696.128	673.405	807.449	939.428	1033.8
DUSP22	ENSG00000112679.15	1387.78	0.0383106	0.0912324	79.3552	2.38554e-16	1.25371e-14	1488.37	1581.52	1207.99	1262.01	1420.06	1419.74	1081.97	1122.51	1729.21	1608.92	1263.92	1398.77	1145.99	1090.01	907.928	872.319	1323.78	1286.77	973.97	1030.36	1397.33	1405.56	1146.68	1076.72	1291.9	1634.98	1725.67	1592.1	1561.12	1693.67	1715.97	1518.86	1586.06	1908.95	1925.82	1903.14	1784.79	1516.53	1283.59	1117.94	1311.26	1393.47
CRB2	ENSG00000148204.12	5.30582	0.276691	0.600884	79.3349	2.40927e-16	1.26348e-14	0.687786	3.4356	2.84904	3.93151	4.31629	5.26807	6.249	6.31335	2.18611	3.84725	4.19073	2.71782	2.34353	2.56071	2.46273	2.20561	1.26678	3.52056	0	4.14353	4.88234	0.938918	2.09247	3.86615	2.77828	16.8121	7.24201	15.0482	9.76209	12.5302	8.09966	22.6388	22.5993	9.45023	15.1514	13.9228	20.6932	3.88356	0.580022	3.24277	4.63343	2.05526
MNDA	ENSG00000163563.8	1900.15	0.0198419	0.257056	79.2216	2.54614e-16	1.33241e-14	1980.82	1910.19	1667.64	1677.44	2194.84	2298.63	1781.86	1665.46	1822.12	1834.37	1341.87	1348.94	929.209	1112.2	887.405	888.861	1777.29	1711.87	1386.03	1484.76	741.139	2437.43	2218.02	1694.34	849.69	5533.29	4976.3	1193.32	1057.56	4890.43	5077.33	1435.51	1444.3	4426.49	4907.45	1291.61	1154.68	2076.73	1918.71	1784.33	481.877	1658.59
RPS10-NUDT3	ENSG00000270800.3	7400.28	0.120743	0.0778244	79.195	2.57944e-16	1.34696e-14	7681.88	8534.03	7356.22	7636.3	7405.68	7758.98	8161.2	8132.86	7635	9115.67	8468.62	7742.15	7056.36	6796.97	6440.05	7302.77	6363.02	7273.48	6529.03	5969.44	7279.57	5976.21	6033.65	7122.42	6536.82	7342.69	7850.34	8765.56	7972.37	7880.46	7739.81	9061.69	8839.42	8043.09	7008.7	10540.7	8107.6	6734.09	6935.32	6988.97	7384.53	7207.79
AC108058.1	ENSG00000238273.3	10.4049	0.651128	0.552354	79.1836	2.59382e-16	1.35159e-14	4.12672	4.5808	4.7484	5.24201	5.39537	4.39006	2.67814	0	3.27917	3.0778	2.51444	3.62376	16.4047	11.0964	15.5973	9.92524	22.802	17.6028	28.0953	15.1929	3.90587	17.8394	11.5086	9.66538	9.72397	6.30454	10.3457	10.5337	3.25403	7.30929	4.62838	1.02904	4.10897	5.67014	7.9744	5.35493	1.03466	13.5924	8.12031	4.05346	5.79179	30.8289
LINC02227	ENSG00000276778.1	15.7818	0.756829	0.644856	79.0605	2.75435e-16	1.43221e-14	6.19007	4.5808	0.94968	7.86302	1.07907	0	8.92714	6.31335	1.09306	8.46394	3.35258	11.7772	33.9812	46.0927	16.4182	17.6449	17.7349	11.4418	7.80425	6.90588	26.3646	24.4119	14.6473	9.66538	15.7436	10.5076	7.24201	12.0385	11.3891	2.61046	4.62838	11.3194	8.21794	1.89005	3.18976	7.49691	2.06932	24.2722	21.4608	10.539	33.5924	19.525
EPHB1	ENSG00000154928.19	927.197	0.142394	0.257301	79.0557	2.76075e-16	1.4325e-14	903.063	915.015	827.171	867.553	475.871	498.71	375.833	397.741	698.463	717.896	707.395	643.217	1660.39	1551.79	1342.19	1361.96	1095.76	1262.12	1027.04	908.814	1211.8	1017.79	826.527	1050.63	1165.02	722.921	823.52	884.833	845.234	402.533	388.784	473.357	439.66	567.959	625.193	722.916	587.687	1154.39	890.334	1011.74	1147.93	1202.33
AC060766.1	ENSG00000267102.1	54.7958	0.271557	0.239262	79.0493	2.76936e-16	1.43393e-14	52.9595	44.6628	42.7356	40.6256	33.4513	32.4864	26.7814	32.8294	34.9778	27.7002	24.3062	30.8019	57.4164	74.2605	67.3147	38.5982	88.6743	66.0105	88.9684	81.4894	40.0352	74.1745	66.9592	74.4234	44.4524	84.0606	64.1435	28.5915	42.3024	34.9802	48.598	23.6678	48.2804	46.3061	55.8208	31.0586	39.3171	80.5838	60.3223	64.0447	53.2845	81.1827
DMD	ENSG00000198947.18	1808.41	0.248423	0.222708	78.8844	3.00129e-16	1.55075e-14	1070.88	1002.05	1153.86	1133.59	1508.54	1547.93	1439.95	1277.82	2068.06	1918.24	2013.22	1734.87	2559.13	2716.06	2009.59	1906.75	2684.3	2423.03	2072.81	2233.36	1677.57	1894.74	1895.78	1626.68	1891.08	905.753	773.861	967.598	966.447	1028	1046.01	1347.01	1320.01	1265.39	1429.81	1733.93	1591.31	1628.18	1687.86	1554.91	2709.4	2368.69
RPS3A	ENSG00000145425.10	20551.4	0.12825	0.084359	78.8172	3.10125e-16	1.59903e-14	22003	25391.4	20572	22802.8	22181.4	23006.5	21664.4	20724.2	20913.4	26279	22302.2	18434	19405.6	20013.6	16264.7	18121.3	18440.5	20962.3	17951.3	15955.3	20480.4	19801.8	18084.2	17949.6	18199.6	24142.2	22470.9	23953.7	22215.3	21089.4	21259.3	23028.8	23815.6	21454.9	20599.5	32882.5	21439.2	19379.9	18890.2	18496.7	20256.2	19721.2
PXN	ENSG00000089159.17	151.482	0.182128	0.162376	78.6612	3.34632e-16	1.72178e-14	112.797	109.939	136.754	142.845	135.963	153.652	184.792	222.23	115.864	136.193	150.028	139.515	79.6799	80.2355	135.45	110.28	111.476	124.98	85.8467	129.831	174.788	140.838	84.7452	122.75	184.755	145.004	199.673	272.372	282.287	204.138	237.204	259.317	239.347	198.455	167.462	210.984	243.145	149.517	82.3631	144.303	142.478	110.984
AK3	ENSG00000147853.17	928.924	-0.0333145	0.0797531	78.5911	3.46264e-16	1.7779e-14	843.226	879.514	1068.39	1069.37	1003.54	1025.52	983.771	1018.98	876.631	927.187	1128.14	1073.54	719.463	803.209	791.359	808.356	829.738	747.239	936.51	846.661	859.291	1009.34	801.417	904.679	974.712	1136.92	961.119	978.131	928.212	1076.55	1002.04	913.784	1041.62	1170.88	1197.75	1144.88	1032.59	861.179	726.767	886.897	834.018	840.601
ARHGAP19-SLIT1	ENSG00000269891.2	372.202	-0.0569613	0.0932382	78.4052	3.7913e-16	1.94259e-14	342.517	306.914	441.601	360.388	292.429	323.986	376.725	366.175	320.265	312.396	409.015	433.945	277.708	274.849	350.529	341.869	274.89	298.368	285.635	288.666	319.305	411.246	342.119	349.887	345.896	594.729	479.007	457.465	432.786	495.987	457.052	423.963	435.551	509.367	503.185	493.725	387.998	425.249	321.912	337.248	316.232	343.228
TM6SF1	ENSG00000136404.16	14.1941	-0.551701	0.475947	78.3563	3.88268e-16	1.98526e-14	10.3168	18.3232	12.3458	14.4155	9.71166	12.2922	5.35629	6.31335	7.65139	5.38615	6.70516	9.96533	2.34353	3.41428	2.46273	2.20561	1.26678	1.76028	3.1217	1.38118	15.6235	10.3281	7.32366	13.5315	17.5958	37.8273	36.2101	54.1734	52.0645	26.6267	57.8547	34.9872	28.7628	26.4606	29.5053	29.9876	22.7625	7.76711	9.28035	12.1604	4.63343	6.16578
RPS17	ENSG00000182774.13	11513.4	0.12429	0.0830826	78.2957	3.9991e-16	2.04054e-14	12322.4	13458.4	11244.2	11908.5	12487	12154.3	13233.6	12335	12656.5	14167.9	13154.7	11775.4	11585.2	11335.4	10455.9	11465.9	10198.8	10546.7	9747.5	8932.06	10715.8	10188.2	9811.61	11717.3	10234.2	11358.7	13119.4	12815	12351.5	12117.8	12137.9	13243.7	13811.3	12226.7	11027	16773.8	12748.1	11087.6	10780.9	10646	11002.1	10828.1
PRDM15	ENSG00000141956.14	304.866	0.00953834	0.0982173	78.2792	4.03135e-16	2.05273e-14	318.445	321.801	306.747	336.799	349.62	329.254	305.308	367.437	362.895	317.013	320.171	359.658	273.021	280.824	323.439	241.514	312.894	267.563	282.514	338.388	308.564	211.256	245.866	288.995	301.906	212.253	320.718	370.185	401.059	359.199	366.799	379.714	370.835	318.473	319.773	351.284	404.552	269.907	260.43	287.796	289.589	241.493
DCAKD	ENSG00000172992.13	377.423	0.0183089	0.137803	78.262	4.06531e-16	2.06573e-14	251.73	243.928	320.042	252.927	227.684	225.649	280.312	327.032	259.054	246.224	285.807	276.311	345.67	291.921	339.857	348.486	264.756	324.772	310.609	312.146	522.41	410.307	400.709	462.005	503.794	283.704	405.553	443.921	411.635	381.649	319.358	379.714	342.072	357.219	363.633	351.284	356.958	558.261	464.598	426.424	439.018	410.024
DOT1L	ENSG00000104885.19	1433.36	0.124729	0.0912945	78.2452	4.09881e-16	2.07845e-14	1414.09	1242.54	1135.82	1166.35	1158.92	1181.8	1073.04	1194.49	1325.88	1188.8	1115.57	1202.18	1640.47	1392.17	1254.35	1267.12	1314.91	1585.13	1371.99	1441.95	1581.88	1378.33	1498.21	1522.3	1646.13	1170.54	1529.1	1384.43	1400.05	1104.22	1282.06	1525.03	1388.83	1369.34	1374.79	1284.11	1437.14	1748.57	1605.5	1496.54	1585.79	1573.3
ABCB6	ENSG00000115657.14	101.597	-0.0721192	0.204233	78.0537	4.49983e-16	2.2771e-14	102.48	117.956	78.8234	85.1827	80.9305	85.1671	86.5933	109.852	90.7237	88.4867	75.4331	71.5692	123.035	101.575	151.869	120.206	174.815	161.946	198.228	207.176	124.011	63.8464	112.994	144.014	109.279	50.4363	65.1781	63.2023	91.9263	71.0045	68.2686	77.1777	76.0159	43.4711	55.8208	55.6913	75.5302	89.3218	118.904	141.871	110.044	90.4314
SCNN1G	ENSG00000166828.3	48.2746	-0.0769964	0.929868	77.9409	4.75431e-16	2.40093e-14	66.0274	38.9368	25.6414	26.2101	7.55351	6.14608	0	3.78801	19.675	13.8501	4.19073	10.8713	239.04	237.292	159.257	168.729	135.545	195.391	95.2118	93.92	80.0703	46.9459	85.7914	84.0888	72.6983	4.20303	8.27659	10.5337	10.5756	0.522092	0	1.02904	0	3.78009	2.39232	4.28395	5.1733	45.6318	80.043	82.6906	26.6422	3.08289
PHLPP2	ENSG00000040199.18	570.641	-0.222419	0.10095	77.8255	5.02941e-16	2.53464e-14	484.889	446.628	534.67	453.434	495.295	453.054	461.533	469.714	521.388	445.511	445.055	450.252	513.233	581.281	431.799	484.131	605.519	593.215	635.266	570.426	652.28	670.387	611.002	613.751	664.471	645.165	547.289	478.532	455.564	540.365	578.547	545.389	515.676	610.485	597.283	473.376	439.731	606.806	606.703	557.756	700.807	650.49
P2RX5	ENSG00000083454.22	145.676	-0.182923	0.539567	77.8114	5.06402e-16	2.54685e-14	102.48	88.1804	51.2827	66.8357	93.8794	86.0451	50.8847	53.0322	143.19	112.34	67.8898	90.5939	12.8894	14.5107	5.74638	4.41122	27.8691	38.7262	20.291	19.3365	130.847	128.632	87.8839	73.4569	132.431	470.739	487.284	389.748	418.143	447.955	391.098	341.64	327.69	476.292	495.21	416.614	342.473	160.197	93.9636	68.9088	45.176	44.1881
ASXL1	ENSG00000171456.21	1850.75	0.0237221	0.0719766	77.5945	5.62877e-16	2.82509e-14	2009.02	1896.45	1966.79	1968.38	2260.66	2134.44	2299.63	2205.89	2048.39	1927.47	1999.81	2067.35	1761.16	1739.57	1938.99	1884.69	1665.81	1780.52	1798.1	1848.01	1687.34	1512.6	1610.16	1715.6	1695.21	1700.13	1824.99	2001.41	1830.39	2131.7	2065.41	2180.53	2122.28	1863.59	1803.01	1876.37	2108.64	1669.93	1567.22	1609.22	1804.72	1846.65
MAN2A2	ENSG00000196547.15	639.196	-0.120083	0.137618	77.4654	5.99448e-16	3.0025e-14	636.89	594.359	586.902	615.936	749.956	592.657	536.521	649.013	754.209	590.168	615.199	770.048	415.976	384.96	516.353	417.963	682.792	501.68	483.863	656.059	663.021	458.192	409.079	545.127	640.393	624.15	773.861	889.347	1042.1	887.556	886.335	845.868	1027.24	679.472	791.061	835.37	909.466	514.571	529.56	586.941	551.378	511.76
PLCB2	ENSG00000137841.12	21.5243	-0.780533	1.04797	77.414	6.14662e-16	3.07243e-14	3.43893	2.2904	3.79872	3.93151	6.47444	4.39006	5.35629	3.78801	2.18611	6.1556	7.54331	9.96533	0	0.853569	0	0	1.26678	0	1.56085	1.38118	2.9294	5.63351	2.09247	4.83269	6.48265	84.0606	122.08	67.7168	68.3346	103.374	116.867	96.7294	110.942	75.6018	91.7056	69.6141	56.9063	2.91267	4.06015	4.86415	0	0
RILPL2	ENSG00000150977.11	1603.42	0.208399	0.0991377	77.4056	6.17168e-16	3.07368e-14	1510.38	1570.07	1474.85	1484.8	1384.45	1442.57	1530.11	1484.9	1508.42	1622	1584.09	1579.96	1666.25	1770.3	1575.33	1672.95	1807.69	2043.69	1776.25	1624.26	1982.23	1738.88	2032.84	2006.53	1852.19	998.219	1099.75	1638.75	1506.62	1028.52	1084.2	1469.46	1452.52	1231.36	1211.31	1594.7	1682.36	1610.71	1947.13	2135.36	1818.62	1455.12
EPN2	ENSG00000072134.16	31.0963	-0.0736951	0.464991	77.4048	6.17416e-16	3.07368e-14	21.3214	18.3232	20.893	27.5206	41.0048	48.2906	46.4212	54.2948	17.4889	29.2391	47.7743	45.2969	8.20235	7.68212	6.56729	12.1309	7.60066	4.4007	7.80425	6.90588	16.5999	18.7784	15.6936	18.3642	22.6893	27.3197	51.7287	34.6108	43.1159	108.073	57.8547	81.2938	103.751	65.2066	74.9594	51.4074	63.1143	13.5924	19.7207	24.3208	28.9589	22.6079
AC245033.4	ENSG00000284803.1	11377.5	0.126967	0.0837907	77.3194	6.43652e-16	3.1978e-14	12165.6	13304.9	11086.6	11757.8	12276.6	11994.5	13061.3	12192.3	12504.6	14012.4	13052.4	11614.1	11435.2	11205.7	10330.3	11337.9	10015.1	10422.6	9632	8809.14	10591.7	10071.8	9706.99	11576.2	10113.9	11255.7	12984.9	12705.2	12165.2	11976.8	11965.5	13120.2	13657.2	12081.2	10878.7	16652.8	12611.5	10952.6	10620.2	10526.8	10879.3	10720.2
C14orf132	ENSG00000227051.7	657.036	0.283394	0.909856	77.2758	6.57476e-16	3.25988e-14	378.97	398.53	299.149	314.521	15.107	22.8283	20.5324	36.6175	331.196	363.18	297.542	302.584	2787.63	2918.35	2182.8	3093.37	1150.23	1336.93	1200.29	1128.42	1761.55	843.148	984.509	1031.3	1565.1	48.3348	62.0744	145.967	112.264	4.17674	3.47128	9.26132	12.3269	41.581	35.0874	110.312	106.57	792.246	1030.7	1038.5	488.827	268.211
PRR5	ENSG00000186654.21	132.732	0.204691	0.327838	77.1803	6.88805e-16	3.40834e-14	120.363	99.6324	76.9241	79.9407	45.3211	52.6807	38.3867	39.1428	103.84	112.34	100.577	86.0642	147.642	144.253	119.032	137.851	182.416	234.117	220.08	194.746	181.623	105.159	143.334	151.746	162.529	77.756	110.699	144.462	142.364	37.0685	46.2838	60.7131	52.3894	86.9421	70.9722	118.88	111.743	166.022	165.306	159.706	220.088	151.062
SH3GL1	ENSG00000141985.9	686.538	-0.0226846	0.11531	77.1229	7.08333e-16	3.49791e-14	748.999	674.523	622.99	632.973	530.904	557.537	537.414	540.423	718.138	692.505	661.297	621.474	783.91	705.902	650.983	753.216	805.67	925.028	742.964	709.924	867.103	632.831	722.95	819.624	868.675	508.566	678.68	607.946	623.147	488.678	485.98	581.405	525.948	551.893	537.475	535.493	584.583	762.148	875.253	786.371	706.598	679.263
CARD11	ENSG00000198286.10	827.942	0.0138194	0.361706	77.1137	7.11528e-16	3.50663e-14	845.977	722.622	914.542	952.736	1437.33	1461.01	1514.04	1564.45	766.232	731.746	983.982	956.671	581.195	536.895	582.847	587.795	307.827	364.378	390.212	330.101	404.258	341.766	232.265	381.782	388.496	1139.02	1511.51	1021.77	1121.83	1739.61	1912.68	1653.66	1425.81	1256.88	1114.02	970.314	962.234	467.969	243.029	344.544	777.258	1008.1
GLTP	ENSG00000139433.11	630.169	-0.141118	0.1125	77.0429	7.36506e-16	3.62246e-14	599.062	588.633	707.511	621.178	440.262	473.248	532.058	430.571	487.503	487.831	590.892	577.989	564.79	557.381	627.997	661.683	649.856	694.431	733.599	726.498	788.986	675.082	699.932	764.531	846.912	613.642	540.047	653.091	613.384	482.935	485.98	498.053	531.084	547.168	538.272	530.138	540.093	665.059	682.106	796.099	788.842	625.826
C17orf75	ENSG00000108666.10	226.083	-0.0549493	0.115491	77.0121	7.47653e-16	3.66993e-14	242.788	249.654	245.967	241.133	289.192	255.501	221.393	241.17	233.914	270.077	235.519	241.886	199.2	171.567	190.451	180.86	272.357	175.148	181.059	205.795	208.964	251.63	237.496	201.04	187.997	258.486	271.058	215.189	259.509	306.468	283.488	275.782	281.464	271.222	312.597	244.185	240.041	196.12	216.928	201.052	185.337	203.471
SLC6A20	ENSG00000163817.16	62.2121	0.00819319	0.915463	76.9774	7.60388e-16	3.72499e-14	8.94122	3.4356	2.84904	3.93151	15.107	10.5361	13.3907	18.9401	7.65139	12.3112	13.4103	10.8713	1.17176	0.853569	0.820911	1.1028	1.26678	0	0	0	27.3411	23.4729	18.8323	18.3642	23.1523	157.614	190.361	186.597	126.907	267.311	365.642	470.269	364.671	177.664	224.878	246.327	262.804	21.3596	20.8808	17.0245	9.26686	6.16578
SP110	ENSG00000135899.19	4290.48	0.0764596	0.103689	76.949	7.71015e-16	3.76953e-14	3714.04	3384.07	3947.82	3871.23	4674.55	4735.99	4460	4568.34	4114.26	3826.47	3938.44	4004.25	4053.13	3920.44	4212.1	3886.28	4400.78	4563.53	4125.33	4236.07	2199.98	5412.86	4195.41	4443.17	2142.52	7811.33	7094.07	2491.98	2310.36	7566.68	7702.78	2656.97	2594.81	7492.14	8299.76	2782.42	2454.21	5506.88	4404.69	4414.22	1702.79	4896.66
C3orf52	ENSG00000114529.13	42.2117	0.0539366	0.662022	76.9312	7.77713e-16	3.79471e-14	30.2626	29.7752	18.9936	24.8996	161.861	136.092	156.225	135.106	53.5598	54.6309	48.6124	50.7326	41.0117	28.1678	27.0901	23.1589	11.401	14.0822	10.9259	4.14353	10.7411	24.4119	17.786	15.4646	11.1131	42.0303	31.0372	27.0867	22.7782	138.354	161.993	125.542	124.296	51.9763	63.7952	48.1944	47.5944	14.5633	16.2406	13.7818	15.0587	11.3039
PTPRG-AS1	ENSG00000241472.7	731.054	0.164615	2.17706	76.919	7.82343e-16	3.80973e-14	0	1.1452	0	0	3.23722	2.63403	1.78543	1.26267	1.09306	1.5389	0.838145	1.81188	0	0	0	0	0	0.88014	0	0	0	0	0	0	0.463046	0	1.03457	0	0.813507	5873.01	6806.03	6524.09	4066.85	5418.76	3852.43	5359.22	3008.79	0.970889	0	0	1.15836	1.02763
SV2A	ENSG00000159164.10	12.0008	0.27216	0.654904	76.9068	7.87014e-16	3.82489e-14	6.19007	6.8712	10.4465	9.17352	17.2652	12.2922	19.6397	27.7788	4.37222	3.84725	16.7629	4.52969	1.17176	0.853569	3.28365	1.1028	1.26678	5.28084	0	4.14353	4.88234	4.69459	5.23118	2.89961	7.87179	12.6091	16.5532	27.0867	26.0322	44.8999	38.1841	65.8583	46.2259	0.945023	20.7334	47.1234	34.1438	4.85445	2.90011	2.43208	12.7419	8.22104
FBRS	ENSG00000156860.16	2077.42	-0.0570654	0.0886496	76.9024	7.88694e-16	3.82548e-14	2168.59	2021.28	1664.79	1635.51	1829.03	2007.13	1759.54	1704.61	2022.15	1819.75	1764.3	1809.16	2498.2	2431.82	1998.1	2184.66	2081.31	2412.46	2022.86	1987.51	2283.96	1861.87	2070.5	2066.46	2261.98	1603.46	2078.46	1810.3	1922.32	1762.58	1905.74	2094.09	1773.02	1848.46	1893.92	1757.49	1858.25	2340.81	2281.23	2009.71	2380.43	2280.31
CDCA3	ENSG00000111665.12	451.357	-0.0336271	0.0997313	76.8449	8.11139e-16	3.92658e-14	381.721	385.933	438.752	465.229	374.438	294.134	428.503	393.953	408.803	410.117	460.142	474.712	461.675	431.052	542.622	521.627	476.308	520.163	507.276	497.223	540.963	380.262	424.772	551.893	490.829	262.689	382.792	460.474	484.85	331.006	377.213	359.134	415.006	342.098	364.43	399.478	439.731	444.667	457.057	490.469	513.153	457.295
PLTP	ENSG00000100979.15	53.3957	0.0253088	0.282648	76.6747	8.81249e-16	4.25758e-14	34.3893	37.7916	48.4337	41.9361	48.5583	57.0707	52.6702	66.9216	47.0014	47.7059	54.4794	56.1682	35.1529	27.3142	29.5528	39.701	31.6694	21.1234	24.9736	17.9553	37.1058	41.3124	31.3871	43.4942	50.9351	69.35	99.319	115.871	49.6239	120.081	126.123	109.078	119.16	74.6568	82.1363	113.525	68.2876	46.6027	45.8217	42.156	45.176	36.9947
JADE2	ENSG00000043143.22	1934.68	-0.0812053	0.112063	76.4921	9.63257e-16	4.64464e-14	2043.41	1934.24	1395.08	1421.9	1799.89	1956.21	1497.97	1526.57	2180.65	2088.29	1664.56	1610.76	2215.81	2078.44	1910.26	2133.93	1968.57	2379.9	2225.77	1922.6	1867.01	1796.15	1873.81	1904.08	1659.56	1523.6	1685.32	1375.4	1378.89	1704.63	1839.78	1663.95	1440.19	1945.8	1787.06	1671.81	1558.2	2022.36	2100.26	1963.5	2137.17	2589.63
SGPP2	ENSG00000163082.10	1375.13	0.204819	0.184286	76.4419	9.87129e-16	4.74239e-14	1725.65	1661.69	891.749	1044.47	948.505	1014.98	606.153	558.101	1392.55	1374.24	1021.7	897.785	1672.11	1765.18	1016.29	1004.66	1360.52	1456.63	1048.89	1001.35	2256.62	1446.87	1828.82	1522.3	2256.42	935.174	859.73	1691.42	1435.03	674.021	639.873	1220.44	1078.6	874.146	848.476	1725.36	1242.63	1466.04	1697.72	1516.8	1858.01	1279.4
PMM1	ENSG00000100417.12	116.76	0.0556987	0.178886	76.4413	9.87394e-16	4.74239e-14	98.3534	119.101	117.76	115.324	115.461	140.482	146.405	138.894	104.933	141.579	127.398	112.336	96.0846	94.7462	115.749	106.972	62.072	77.4524	84.2859	80.1082	111.317	73.2356	70.0979	119.851	105.112	115.583	165.532	141.453	142.364	187.953	173.564	211.981	182.849	168.214	121.211	193.849	132.437	120.39	71.9227	89.9868	100.777	91.459
NTRK2	ENSG00000148053.18	794.711	-0.828029	0.540442	76.3821	1.01632e-15	4.87178e-14	550.229	543.97	271.608	248.996	293.508	280.964	117.838	130.055	363.988	284.696	174.334	155.821	544.87	553.113	259.408	263.57	1365.58	1379.18	822.568	849.423	1284.05	2702.21	2230.58	1536.79	1350.71	924.666	982.845	293.439	305.879	536.188	566.976	149.21	168.468	578.354	721.683	143.512	140.714	2391.3	1966.85	1464.11	271.056	875.54
ABHD6	ENSG00000163686.15	283.354	0.381284	0.250022	76.3002	1.0577e-15	5.06025e-14	377.594	360.738	284.904	293.553	274.085	271.305	184.792	189.401	233.914	263.921	188.583	159.445	562.447	553.966	444.934	413.552	307.827	309.809	232.567	198.889	429.646	235.668	359.905	319.924	407.944	134.497	137.598	300.964	260.322	89.2777	98.3531	189.343	190.04	94.5023	96.4902	220.623	193.481	277.674	373.534	352.651	362.566	204.498
GSTA4	ENSG00000170899.11	14.901	0.342876	0.38599	76.2592	1.07902e-15	5.15223e-14	13.7557	19.4684	18.0439	20.968	10.7907	11.4141	18.747	12.6267	5.46528	16.1584	18.4392	30.8019	4.68706	2.56071	3.28365	4.41122	11.401	7.04112	4.68255	11.0494	10.7411	11.267	8.36989	9.66538	7.87179	18.9136	17.5877	15.0482	22.7782	27.1488	30.0845	28.813	21.5721	38.7459	28.7078	41.7685	40.3518	10.6798	5.80022	4.86415	22.0088	11.3039
TMEM138	ENSG00000149483.13	370.149	-0.0845818	0.119678	76.2503	1.08373e-15	5.16467e-14	447.061	463.806	348.532	332.868	429.471	448.664	346.373	316.93	395.686	426.275	322.686	373.247	647.985	647.859	458.069	427.888	491.509	466.474	354.313	397.779	399.375	255.386	449.882	361.485	378.309	235.37	223.468	291.935	302.625	226.588	253.404	280.927	268.11	204.125	238.435	248.469	303.155	303.888	471.558	374.54	427.434	321.648
ABCC3	ENSG00000108846.16	5.29461	-2.60255	0.97984	76.1989	1.1112e-15	5.28529e-14	4.12672	1.1452	0	3.93151	6.47444	0.878011	2.67814	2.52534	1.09306	3.0778	3.35258	2.71782	7.03058	5.12141	11.4928	3.30841	10.1342	2.64042	3.1217	6.90588	8.78821	8.45026	6.27742	4.83269	15.2805	2.10151	3.10372	0	0.813507	3.13255	3.47128	1.02904	0	2.83507	0.79744	1.07099	0	11.6507	9.28035	10.539	3.47507	8.22104
TMOD2	ENSG00000128872.10	145.94	-0.0255816	0.149464	76.1538	1.13589e-15	5.39227e-14	138.933	174.07	154.798	150.708	184.522	200.187	177.65	166.673	204.402	171.587	212.889	215.613	127.722	122.914	121.495	120.206	103.876	98.5757	143.598	116.019	147.447	110.792	98.3463	114.051	160.214	117.685	101.388	153.491	139.11	182.21	145.794	191.401	182.849	150.259	148.324	217.41	174.858	108.74	105.564	119.982	158.695	129.481
SAMSN1	ENSG00000155307.19	492.173	0.0798416	0.290761	76.1041	1.16371e-15	5.5137e-14	546.79	529.083	361.828	424.603	521.192	519.783	474.031	498.755	500.62	507.837	455.951	352.41	291.769	339.72	271.722	248.131	238.154	213.874	212.276	161.598	450.152	694.799	436.281	327.656	455.174	1309.24	1068.71	618.48	667.889	991.453	1042.54	714.151	807.413	805.16	936.195	911.41	553.543	574.766	424.576	388.321	198.079	311.372
AC097512.1	ENSG00000248837.7	6.33224	-0.315355	1.06209	76.0526	1.19329e-15	5.64294e-14	2.06336	0	2.84904	2.62101	7.55351	8.78011	3.57086	6.31335	1.09306	0.769449	5.86702	0	1.17176	0	0	0	1.26678	1.76028	3.1217	1.38118	0.976468	0	0	0.966538	2.77828	2.10151	9.31116	12.0385	9.76209	42.2894	34.7128	47.3357	33.899	21.7355	20.7334	13.9228	20.6932	2.91267	0.580022	2.43208	1.15836	2.05526
NCF4	ENSG00000100365.16	913.179	-0.0179632	0.111568	76.0351	1.20348e-15	5.68018e-14	1051.62	1057.02	712.26	720.777	758.589	827.086	600.797	578.303	902.864	994.129	626.094	627.816	1266.68	1182.19	660.013	798.431	1170.5	1135.38	652.435	653.296	1082.9	1114.5	939.521	837.988	1014.07	849.012	1043.88	814.106	780.967	767.475	789.139	688.425	667.708	880.761	858.046	809.666	669.425	1266.04	1059.12	767.725	940.587	1085.18
MVP	ENSG00000013364.19	1998.27	-0.065965	0.090935	75.9424	1.2591e-15	5.93128e-14	2236.68	2261.77	1476.75	1467.76	1796.66	1883.33	1555.11	1558.14	2226.56	2297.58	1750.05	1585.39	2670.45	2557.29	2004.67	2182.45	2168.72	2613.14	1986.96	1846.63	1873.84	2015.86	2258.83	2030.7	1658.17	2002.74	2325.72	1431.08	1458.62	1846.64	1914.99	1399.49	1232.69	2230.25	2089.29	1551.86	1395.76	2524.31	2537.02	1931.88	1690.04	2292.64
FOXO3	ENSG00000118689.15	787.2	0.0996662	0.170845	75.9016	1.28439e-15	6.02924e-14	852.167	728.348	716.059	631.662	733.77	784.064	573.123	547.999	946.587	961.812	739.244	805.38	1372.14	1490.33	1164.05	1197.65	988.085	966.394	856.906	895.002	870.033	804.652	919.642	772.263	928.408	468.638	442.797	591.393	574.336	373.296	387.627	529.954	476.64	588.749	574.157	599.753	725.297	764.09	797.53	722.326	872.243	718.313
	ENSG00000289399.1	3.43891	1.81156	1.10976	75.9009	1.2848e-15	6.02924e-14	2.06336	1.1452	1.89936	1.3105	11.8698	7.9021	3.57086	12.6267	5.46528	6.1556	8.38145	3.62376	1.17176	0.853569	0.820911	2.20561	0	0	0	0	0	0.938918	0	0.966538	0	8.40606	7.24201	0	3.25403	17.229	16.1993	11.3194	9.24518	5.67014	6.37952	5.35493	9.31194	0	0.580022	0	0	7.19341
PILRA	ENSG00000085514.16	214.561	-0.0323968	0.151798	75.8271	1.33185e-15	6.23811e-14	145.123	146.586	156.697	132.361	138.121	122.922	108.911	143.944	186.913	178.512	217.918	188.435	185.139	207.417	165.003	167.626	243.221	219.155	202.91	220.988	310.517	251.63	229.126	270.631	300.054	174.426	175.877	203.15	201.75	156.628	179.35	197.575	199.285	173.884	188.993	264.534	232.799	262.14	232.009	259.421	267.581	200.388
CBX4	ENSG00000141582.15	417.688	-0.128618	0.107463	75.8037	1.34711e-15	6.29753e-14	378.97	382.497	490.035	436.397	397.099	447.786	503.491	508.856	394.593	351.638	411.529	480.148	362.075	396.91	455.606	463.178	317.961	352.936	379.286	407.447	337.858	316.415	270.975	407.879	349.137	447.623	565.912	407.806	510.883	563.337	577.39	454.834	497.185	547.168	573.359	451.956	472.84	366.025	292.911	372.108	386.892	417.218
ITK	ENSG00000113263.13	33.0873	-0.257832	0.658415	75.4946	1.56603e-15	7.30705e-14	6.19007	8.0164	8.54712	7.86302	37.7676	30.7304	39.2794	42.9308	20.7681	19.2362	20.9536	18.1188	4.68706	2.56071	0.820911	0	12.6678	8.8014	7.80425	9.66823	8.78821	27.2286	10.4624	5.79923	4.16742	86.1621	63.109	16.553	14.6431	289.239	278.86	79.2358	77.0432	135.138	111.642	18.2068	17.5892	32.0393	9.86037	6.48554	2.31672	23.6355
TMEM140	ENSG00000146859.6	369.238	-0.159114	0.250879	75.3666	1.66675e-15	7.74753e-14	330.137	337.834	169.993	196.575	274.085	239.697	148.191	147.732	361.802	347.022	195.288	177.564	498	497.631	498.293	537.066	459.84	638.982	540.054	555.233	217.752	641.281	211.34	246.467	236.617	546.394	555.566	173.054	182.226	434.903	430.439	105.991	110.942	429.04	417.061	238.83	131.402	678.652	276.67	249.693	236.305	745.031
C10orf99	ENSG00000188373.5	38.8134	0.472544	0.825417	75.3694	1.66449e-15	7.74753e-14	6.87786	17.178	13.2955	10.484	2.15815	4.39006	5.35629	2.52534	13.1167	17.6973	9.2196	8.15345	15.2329	17.0714	16.4182	11.028	110.21	141.703	103.016	81.4894	38.0822	29.1064	20.9247	34.7954	32.4132	8.40606	10.3457	12.0385	21.1512	2.61046	0	9.26132	1.02724	15.1204	7.17696	13.9228	13.4506	28.1558	27.261	23.5101	121.628	96.5972
ZNF273	ENSG00000198039.12	195.844	-0.142972	0.124285	75.2086	1.80008e-15	8.33572e-14	205.648	235.911	297.25	268.653	209.34	249.355	212.466	252.534	238.286	210.829	253.958	202.024	190.998	215.953	195.377	202.916	207.751	161.946	187.302	189.221	138.658	225.34	189.369	144.014	150.49	260.588	231.744	168.54	182.226	258.958	258.032	158.472	162.304	241.926	283.091	180.997	156.234	160.197	169.946	145.925	139.003	176.752
SREBF1	ENSG00000072310.18	204.359	-0.210586	0.40695	75.2121	1.79703e-15	8.33572e-14	157.503	148.876	211.779	231.959	117.619	125.556	136.585	171.723	147.563	148.504	326.038	236.45	55.0729	64.0177	40.2247	49.6262	49.4043	58.9694	37.4604	40.0541	331.022	129.571	93.1151	137.248	301.443	281.603	339.34	696.731	555.625	329.962	374.899	533.041	494.104	309.968	226.473	613.675	297.982	178.644	109.624	143.492	108.886	64.7407
SPRR2D	ENSG00000163216.7	4.23335	0.358165	1.40622	75.1914	1.81524e-15	8.39011e-14	14.4435	5.726	5.69808	1.3105	32.3722	21.0723	29.4596	22.7281	10.9306	8.46394	9.2196	5.43563	1.17176	0	0	3.30841	0	0	0	0	0	0	0	2.89961	0.463046	0	1.03457	0	1.62701	6.2651	12.728	11.3194	8.21794	3.78009	1.59488	2.14197	2.06932	0	1.74007	0	0	1.02763
SPOCK2	ENSG00000107742.14	20.6375	-0.153062	0.478112	75.1575	1.84547e-15	8.5138e-14	18.5702	14.8876	8.54712	13.105	11.8698	13.1702	8.92714	11.364	13.1167	20.7751	7.54331	14.495	59.76	73.4069	20.5228	27.5701	45.6039	36.0858	23.4127	29.0047	33.1999	37.5567	19.8785	6.76576	17.1327	10.5076	12.4149	10.5337	5.69455	5.74301	5.78547	7.20325	8.21794	11.3403	7.9744	11.7809	6.20796	26.214	16.8206	22.6994	19.6921	25.6907
PDZD11	ENSG00000120509.11	239.47	0.222754	0.104699	75.1227	1.87697e-15	8.64287e-14	229.72	221.024	230.772	231.959	197.47	192.284	240.14	218.442	221.89	247.763	244.738	226.485	264.819	259.485	256.124	308.785	235.62	259.641	282.514	276.235	232.399	236.607	220.756	267.731	222.725	182.832	206.915	188.102	209.885	160.282	193.235	214.039	203.394	204.125	173.842	233.475	199.689	243.693	237.229	265.907	249.047	268.211
PTPRC	ENSG00000081237.20	2858.48	0.151555	0.198532	75.0882	1.90884e-15	8.77314e-14	2139.7	2155.27	3114.95	3124.24	2170.02	2221.37	2592.44	2385.19	2672.52	2761.55	3050.01	3037.61	1045.21	1025.99	1703.39	1502.02	1454.26	1378.3	1684.16	1618.74	2890.34	2665.59	2282.89	2318.72	3052.4	4612.82	3627.21	4851.53	4838.74	4320.83	3776.76	4529.82	4517.81	4320.65	4460.88	5565.92	4850.49	2652.47	2110.7	2569.08	2781.22	2594.76
KLHL36	ENSG00000135686.13	600.345	-0.103253	0.101954	75.0243	1.96912e-15	9.0333e-14	512.4	474.113	521.374	564.827	502.848	446.908	448.143	440.672	504.992	490.139	558.205	533.598	644.47	617.13	629.639	640.73	615.653	495.519	549.419	544.183	813.397	579.312	494.87	635.982	871.916	552.698	536.944	662.12	653.246	472.493	450.11	534.07	593.746	488.577	521.526	643.663	586.652	657.292	491.859	579.645	800.425	637.13
PIK3CD	ENSG00000171608.17	3355.44	0.120546	0.10677	74.9962	1.9963e-15	9.14087e-14	4637.74	4392.99	2503.36	2551.55	3377.5	3445.32	2195.18	2272.81	4335.06	3979.59	2951.95	2860.95	4628.47	4493.19	2991.4	3023.89	3743.32	4259	2957.81	2943.29	3952.74	3019.56	3745.53	3298.79	3884.5	2330.58	2789.21	3244.39	3088.89	2184.43	2363.94	2914.23	2664.67	2661.18	2410.66	3188.33	3043.97	3462.19	3760.86	3220.88	3674.31	3390.15
PRICKLE3	ENSG00000012211.13	144.741	-0.0941244	0.154886	74.8656	2.12742e-15	9.72315e-14	143.747	136.279	131.056	149.397	113.303	142.238	135.693	162.885	181.447	164.662	134.103	151.292	168.734	169.007	151.048	153.29	160.881	200.672	190.424	174.028	186.505	87.3193	171.583	213.605	169.475	63.0454	112.768	109.852	109.823	81.4463	70.5828	111.136	97.588	81.272	80.5414	117.809	111.743	116.507	194.887	203.484	167.962	131.537
ABCA2	ENSG00000107331.18	20.3816	-0.0349942	0.641817	74.8487	2.14497e-15	9.78514e-14	15.1313	6.8712	8.54712	6.55251	5.39537	8.78011	8.03443	6.31335	3.27917	4.6167	6.70516	11.7772	76.1647	73.4069	62.3893	58.4487	41.8036	44.007	39.0212	56.6282	32.2234	11.267	17.786	17.3977	25.4675	12.6091	5.17287	12.0385	8.13507	4.17674	6.94257	6.17422	6.16345	6.61516	9.56928	9.63888	2.06932	24.2722	13.9205	16.2138	23.1672	14.3868
MCM4	ENSG00000104738.18	6244.8	0.000377558	0.0605987	74.7409	2.26058e-15	1.02934e-13	6183.2	6192.1	7720.9	7503.94	6546.74	6851.12	7847.85	7545.72	6239.16	6514.93	7346.34	7334.48	6076.77	5800.86	5936.83	6139.31	5471.21	5497.36	6160.67	5977.73	5751.39	5728.34	7371.78	6563.76	5584.34	5972.5	5945.69	6511.35	6250.99	6341.33	6311.95	6827.65	6861.98	6106.74	6215.25	6142.11	6476.97	5474.84	7077.43	6608.76	5864.77	5513.23
GPR82	ENSG00000171657.6	28.2522	0.136366	0.390734	74.6802	2.32837e-15	1.05825e-13	32.3259	17.178	26.591	7.86302	16.1861	10.5361	13.3907	7.57603	25.1403	28.4696	17.601	17.2128	42.1835	39.2642	31.1946	39.701	50.671	22.8837	18.7302	20.7176	32.2234	46.007	55.4506	27.0631	44.4524	25.2182	12.4149	21.0674	17.0837	5.74301	6.94257	10.2904	9.24518	17.9554	19.1386	16.0648	19.6585	27.1849	41.1816	34.0491	37.0675	20.5526
SENP2	ENSG00000163904.13	791.418	-0.0963098	0.115276	74.6684	2.34175e-15	1.06236e-13	705.668	647.038	849.014	799.407	970.087	843.769	1099.82	970.994	762.953	714.819	844.012	764.612	598.771	600.059	718.298	695.87	720.796	637.222	702.382	715.449	790.939	771.79	753.291	785.795	714.017	1046.55	910.424	845.708	773.645	1128.76	1114.28	1148.4	1065.25	919.507	940.979	835.37	901.189	739.818	708.207	685.035	689.223	717.285
RBMS3	ENSG00000144642.22	65.5112	0.050908	0.330311	74.5792	2.44577e-15	1.1075e-13	70.8419	54.9696	38.9369	45.8676	33.4513	33.3644	16.0689	29.0414	78.7	58.4782	60.3465	47.1088	140.612	162.178	81.2702	55.1402	67.1391	87.1339	70.2382	66.2964	77.1409	98.5864	62.7742	63.7915	96.7767	50.4363	42.4175	51.1638	39.0483	22.972	23.1419	30.8711	23.6266	36.8559	45.4541	48.1944	33.1091	66.9914	56.8421	67.2874	77.61	95.5696
FGD3	ENSG00000127084.19	242.9	0.144775	0.110191	74.5743	2.45154e-15	1.10807e-13	211.15	190.103	211.779	216.233	183.442	150.14	214.251	231.069	201.122	202.365	251.444	244.603	230.837	214.246	300.454	320.916	259.689	261.402	346.509	295.572	290.987	206.562	247.958	299.627	307.926	138.7	207.949	236.256	254.628	183.254	158.522	229.475	228.048	208.85	178.627	297.734	250.388	272.82	256.37	281.31	266.422	241.493
CDC42BPA	ENSG00000143776.20	276.475	-0.550379	1.51733	74.4629	2.5882e-15	1.16769e-13	7.56564	8.0164	6.64776	6.55251	10.7907	7.02409	5.35629	8.8387	14.2097	17.6973	11.734	2.71782	5.85882	4.26785	1.64182	1.1028	556.115	495.519	622.779	649.153	10.7411	20.6562	11.5086	14.4981	13.8914	6.30454	7.24201	3.00964	6.50806	5.22092	8.09966	7.20325	3.08173	10.3953	9.56928	7.49691	9.31194	16.5051	14.5005	17.0245	1363.39	1108.81
NDUFA8	ENSG00000119421.7	532.893	0.0981697	0.0813016	74.4569	2.59588e-15	1.169e-13	434.681	474.113	511.877	535.996	449.974	480.272	532.951	468.451	430.664	466.286	579.996	503.702	588.225	562.502	574.638	660.58	537.113	511.362	494.789	517.941	602.48	594.335	613.095	586.688	553.803	395.085	490.388	510.133	498.68	407.232	512.593	534.07	482.804	490.467	401.112	506.577	519.399	552.436	578.282	563.431	589.604	578.555
RPS13	ENSG00000110700.7	5557.47	0.0892648	0.0749354	74.4432	2.61324e-15	1.17467e-13	5716.19	6266.54	6513.85	6735.99	6473.36	6252.32	7110.47	6839.89	6051.16	6444.14	6077.39	5567.9	5400.66	5596	5117.56	5765.46	5325.53	6042.16	5486.39	4704.28	5080.56	4571.59	4719.57	5200.94	4948.11	5245.38	5268.05	5789.03	5535.1	5797.83	5650.09	6408.84	6384.31	5553.9	4987.99	6549.08	5883.08	5057.36	5035.75	5088.71	5575.18	5618.05
UBE2E1	ENSG00000170142.12	2049.42	0.212096	0.0958335	74.117	3.06306e-15	1.37435e-13	2198.85	2336.21	2415.04	2406.08	2132.25	2219.61	1960.4	1881.38	2029.81	2326.82	2453.25	2222.27	1579.54	1873.58	1751	1702.73	2133.25	1872.94	1646.7	1495.81	1917.78	2304.1	2053.76	1848.99	2213.36	2357.9	2095.01	2407.71	2534.89	2147.89	2039.96	2172.29	2387.31	2148.04	2388.33	2856.32	2468.7	1837.89	1811.41	1842.7	1903.18	1781.91
KHNYN	ENSG00000100441.10	865.377	0.0803611	0.0886437	74.0592	3.15042e-15	1.41096e-13	885.18	945.936	677.122	726.019	915.054	879.767	657.931	750.026	863.514	875.634	668.84	692.137	1026.47	1069.52	1019.57	994.73	890.544	973.435	895.928	809.369	776.292	1097.59	955.214	883.415	786.716	783.865	965.257	758.428	702.057	773.218	844.679	718.267	747.832	868.476	741.619	727.2	613.554	1042.73	900.194	803.396	749.458	1039.96
SLBP	ENSG00000163950.13	2103.71	-0.0715459	0.0588208	74.0541	3.15828e-15	1.41191e-13	2268.32	2301.85	2629.66	2580.38	2253.11	2377.65	2396.94	2551.86	2143.48	2308.35	2277.24	2247.63	2036.53	2119.41	1940.63	1983.95	2107.92	2016.4	2021.3	1957.13	1964.65	1917.27	2399.02	2166.98	1980.91	2311.67	2160.19	2181.99	2066.31	2070.09	2100.13	2045.72	2170.56	2028.96	2195.35	2047.73	2079.67	1947.6	2456.97	2190.49	1860.32	1753.14
LINC01979	ENSG00000262585.1	104.932	-11.0737	1.7842	74.0304	3.19499e-15	1.42572e-13	1.37557	1.1452	0.94968	1.3105	1.07907	0.878011	0.892714	0	1.09306	0.769449	0.838145	0	1.17176	0.853569	0	0	1.26678	0.88014	1.56085	1.38118	0.976468	0.938918	0	0	0.463046	0	1493.92	1.50482	0	0	1818.95	0	0	1185.06	1348.47	0	0	0.970889	1.16004	0.810692	0	1.02763
MCCC2	ENSG00000131844.17	2775.46	-0.0302172	0.0535012	73.9572	3.31076e-15	1.4747e-13	2711.25	2603.04	2809.15	2733.71	2744.08	2740.27	2640.65	2537.97	2598.19	2579.19	2501.86	2562	3217.66	3128.33	3011.92	3051.46	2740.04	2792.69	2715.88	2770.64	2973.34	2845.86	3062.34	3069.72	2927.38	2624.79	2378.48	2604.84	2456.79	2649.09	2746.94	2653.88	2611.25	2431.54	2582.91	2236.22	2670.46	2988.4	3080.5	3082.25	2886.63	2817.76
EMC2	ENSG00000104412.8	448.573	0.0219634	0.12023	73.9225	3.3673e-15	1.49717e-13	371.404	443.193	402.664	437.708	445.657	451.298	401.721	382.589	421.92	392.419	368.784	231.014	496.828	512.141	480.233	435.608	583.984	517.523	516.641	493.08	401.328	677.899	590.078	437.841	431.559	458.13	427.279	299.459	311.573	440.646	382.998	303.566	320.5	472.511	389.948	379.129	320.745	500.979	494.759	437.774	434.384	516.898
RAI14	ENSG00000039560.14	54.2037	0.102177	1.70434	73.9047	3.39646e-15	1.5074e-13	44.7061	24.0492	13.2955	23.5891	226.605	238.819	201.753	208.341	18.582	15.389	29.3351	15.401	1.17176	8.53569	0.820911	0	0	0	1.56085	0	0	0	0	0	0	31.5227	1.03457	52.6686	15.4566	405.143	209.434	312.827	771.459	18.9005	33.4925	23.5617	35.1785	0	0	0	11.5836	0
TYMS	ENSG00000176890.16	4437.27	0.0110251	0.0586656	73.8932	3.41561e-15	1.51316e-13	4333.05	4319.7	5317.26	5160.76	3891.14	3771.94	4689.43	4428.19	4174.38	4160.41	4511.74	4397.43	4644.87	4699.75	5129.05	5424.7	4573.06	5013.28	5258.5	5325.81	4355.05	4319.02	4466.39	4992.17	4257.71	4005.49	3842.4	4205.97	3865.79	3642.64	3777.91	3646.9	3661.09	4020.13	3895.49	3640.28	4066.22	4588.42	4681.36	4910.36	4772.43	4718.88
PDLIM5	ENSG00000163110.15	1071.25	0.0370045	0.134806	73.8716	3.4517e-15	1.5264e-13	945.018	857.755	901.246	826.927	845.993	853.427	758.807	765.179	990.309	929.495	945.428	947.612	966.705	999.529	899.719	913.122	1123.63	1312.29	1322.04	1150.52	1112.2	1314.48	1234.56	1210.1	1224.29	989.813	893.871	939.006	897.299	808.72	830.794	773.835	814.603	1053.7	1114.02	943.539	1009.83	1247.59	1158.3	1186.85	1242.92	1259.87
RASSF4	ENSG00000107551.21	597.132	0.225838	0.251916	73.7981	3.57754e-15	1.5792e-13	627.261	603.521	261.162	357.767	373.359	358.229	220.5	210.866	615.391	626.332	479.419	398.613	1135.44	1067.81	545.906	474.206	628.321	608.177	344.948	345.294	813.397	601.846	617.28	554.793	738.559	376.171	411.76	505.619	463.699	300.725	274.231	441.456	434.524	376.119	430.618	645.805	472.84	616.515	696.026	546.406	852.551	735.783
AL807752.6	ENSG00000279073.3	16.7421	-0.555505	1.0714	73.753	3.65681e-15	1.61129e-13	8.25343	0	0	5.24201	11.8698	2.63403	3.57086	5.05068	12.0236	6.1556	6.70516	9.96533	57.4164	54.6284	27.0901	17.6449	116.543	118.819	84.2859	66.2964	12.6941	7.51134	12.5548	10.6319	15.2805	0	1.03457	0	2.44052	2.61046	0	0	1.02724	0.945023	3.9872	1.07099	2.06932	11.6507	12.7605	8.91761	11.5836	13.3592
BABAM2	ENSG00000158019.21	516.012	0.0344441	0.0709905	73.7463	3.66886e-15	1.61371e-13	451.875	399.675	451.098	511.096	432.708	414.421	469.568	439.409	395.686	404.73	425.778	422.167	550.729	488.242	519.637	578.972	424.37	521.043	513.519	526.228	546.822	561.473	459.298	562.525	536.671	548.495	548.324	517.657	505.188	501.208	494.079	559.796	440.687	525.433	507.969	508.719	513.192	570.883	519.7	539.921	589.604	611.44
LRCH1	ENSG00000136141.15	1051.03	0.0529844	0.0826364	73.6694	3.80867e-15	1.67221e-13	907.19	896.692	794.882	833.48	795.277	843.769	737.382	734.874	1002.33	897.948	921.122	876.043	1008.89	1068.67	856.211	823.795	1080.56	1094.01	941.192	1035.88	1133.68	1296.65	1051.47	1010.03	1182.16	1088.58	981.81	1122.59	986.784	1015.47	1050.64	970.381	991.289	1098.12	1167.45	1089.19	960.165	1245.65	1121.18	1042.55	1100.44	1366.75
UBAP2L	ENSG00000143569.19	3919.73	0.0211412	0.0539848	73.6187	3.90385e-15	1.71093e-13	4571.03	4597.98	3967.76	3619.61	3986.1	4167.04	3909.2	3877.66	4245.43	4182.73	3522.72	3881.95	4777.28	4494.04	4055.3	4231.46	3906.74	4347.89	4059.77	4081.37	3830.68	3673.99	4658.89	4201.54	3552.95	3267.85	3460.65	3188.71	3254.03	3282.91	3427.31	3612.95	3390.93	3234.81	3472.05	3005.19	3378.17	4029.19	4897.13	3922.13	3963.9	3930.68
PRTFDC1	ENSG00000099256.19	137.604	-0.0275959	0.221845	73.3694	4.40755e-15	1.92824e-13	103.168	93.9064	181.389	192.644	148.912	158.042	209.788	207.078	182.54	163.123	284.131	276.311	110.146	99.014	123.137	143.365	127.944	128.501	107.699	136.736	94.7173	113.609	73.2366	87.9549	92.6093	149.208	123.114	105.337	118.772	167.069	156.208	180.081	162.304	189.005	198.563	202.416	203.828	94.1762	68.4426	77.8264	140.161	129.481
NUP85	ENSG00000125450.11	597.89	0.00951236	0.0800094	73.3539	4.44093e-15	1.93939e-13	693.976	777.591	711.31	648.699	700.319	612.852	590.977	650.275	688.625	745.597	660.458	706.632	615.176	551.406	634.565	564.636	723.329	541.286	560.345	614.623	537.057	490.115	605.771	612.785	508.888	563.206	611.433	662.12	619.079	681.852	631.774	660.641	644.081	584.969	569.372	600.824	647.697	549.523	596.843	660.714	511.994	506.621
PCSK7	ENSG00000160613.15	1325.91	-0.0254561	0.0960605	73.3229	4.5086e-15	1.96545e-13	1120.4	1131.46	1203.24	1195.18	1180.51	1170.39	1186.42	1186.91	1266.85	1349.61	1231.24	1466.71	1397.91	1354.61	1421	1257.2	1687.35	1576.33	1645.14	1755.47	1485.21	1172.71	1247.11	1490.4	1395.62	859.519	1086.3	1167.74	1156.81	1210.21	1155.94	1212.2	1129.97	1085.83	1109.24	1122.39	1209.52	1292.25	1373.49	1446.27	1494.28	1389.36
TNFSF11	ENSG00000120659.15	15.3006	0.0581844	0.863457	73.2103	4.7624e-15	2.0724e-13	4.12672	4.5808	10.4465	2.62101	30.2141	30.7304	34.8159	30.3041	5.46528	3.84725	12.5722	8.15345	3.51529	2.56071	4.10456	0	0	3.52056	0	4.14353	4.88234	3.75567	5.23118	0.966538	14.3544	10.5076	9.31116	13.5434	13.0161	42.2894	57.8547	142.007	145.868	11.3403	11.1642	52.4784	27.9358	6.79622	4.64018	3.24277	9.26686	1.02763
AP001931.2	ENSG00000288534.1	1835.49	-0.0588076	0.0775381	73.2045	4.77591e-15	2.0746e-13	1721.53	1550.6	1927.85	1910.71	1643.43	1561.98	1871.13	1743.75	1668	1582.76	2066.03	1894.32	2190.03	2088.68	2314.15	2385.37	1711.41	1803.41	2043.15	1968.18	2003.71	1731.36	1805.8	2077.09	1987.86	1540.41	1507.37	1796.75	1715.69	1505.71	1552.82	1637.2	1568.6	1405.25	1437.78	1729.64	1616.14	1688.38	1842.15	2008.08	1962.26	1828.15
CREBBP	ENSG00000005339.15	1883.86	-0.0595649	0.0809855	73.1584	4.88432e-15	2.11795e-13	1730.47	1565.49	1711.32	1645.99	1369.34	1323.16	1522.97	1655.36	1746.7	1436.56	1604.21	1798.29	1839.67	1756.65	1829.81	1913.37	1639.21	1961.83	2118.07	2418.44	2234.16	1825.26	1907.29	2038.43	2110.56	1996.44	1932.58	1807.29	1925.57	1696.28	1713.66	1827.57	1702.14	1847.52	1799.02	1790.69	1857.22	2161.2	1953.51	1909.99	1947.2	2029.57
LIMK1	ENSG00000106683.15	1083.71	0.117872	0.115352	73.1296	4.95326e-15	2.14405e-13	1060.57	994.034	885.102	916.042	958.217	972.836	954.312	862.404	1070.1	1098.77	1024.21	992.909	1328.78	1268.4	1215.77	1207.57	1048.89	1193.47	1027.04	965.442	1343.62	733.295	1156.09	1213.97	1318.29	619.947	795.587	1119.58	1127.52	631.731	638.716	1137.08	928.627	776.809	784.681	1073.13	1150.54	934.966	1276.63	1238.74	1406.25	1021.46
GPR68	ENSG00000119714.11	107.902	0.226266	0.297771	73.0944	5.03876e-15	2.17722e-13	167.82	159.183	65.5279	53.7306	88.484	96.5812	40.1721	50.5068	157.4	158.507	82.1382	79.7226	265.99	236.439	120.674	138.953	203.951	224.436	138.916	122.925	101.553	92.9529	85.7914	105.353	103.722	27.3197	63.109	54.1734	70.7751	35.5022	47.4409	43.2195	34.9262	68.9867	55.0234	74.9691	69.3222	83.4965	130.505	89.1761	141.32	133.592
LILRB4	ENSG00000186818.12	48.146	0.330428	0.575762	73.0159	5.23519e-15	2.25812e-13	26.1359	19.4684	11.3962	18.347	70.1398	57.0707	46.4212	46.7188	18.582	26.1613	19.2773	10.8713	14.0612	8.53569	4.10456	6.61683	3.80033	3.52056	0	0	27.3411	34.74	18.8323	20.2973	31.0241	84.0606	117.941	100.823	95.9939	243.817	240.676	183.168	160.25	117.183	98.8826	102.815	65.1836	47.5736	18.5607	22.6994	17.3754	26.7184
RPL27	ENSG00000131469.15	7081.44	0.158701	0.0738412	72.9928	5.29424e-15	2.27959e-13	7296.72	8006.1	6692.39	7129.14	7255.69	7334.03	8154.05	7560.87	7198.87	8324.67	7990.04	7262.91	6714.21	6618.57	6477.81	7065.67	6205.94	6688.19	6507.18	5368.63	6610.69	6391.21	6210.46	6895.28	6210.84	6916.08	7973.46	7868.69	7667.31	7498.81	7566.24	8331.08	8125.49	7574.36	6825.29	10070.5	7944.12	6734.09	6981.72	6934.66	6747.43	6847.1
ERGIC1	ENSG00000113719.17	1800	0.0971755	0.0778302	72.9509	5.40323e-15	2.32244e-13	1573.65	1567.78	1830.03	1864.85	1572.21	1681.39	1952.37	1984.92	1574	1571.22	2028.31	2003.03	1338.15	1326.45	1503.91	1635.46	1230.04	1374.78	1501.54	1370.13	1946.1	1552.03	1595.51	1876.05	1951.74	1815.71	1847.75	2391.16	2292.46	1946.36	2052.69	2616.84	2301.02	2044.08	1842.09	2555.37	2326.95	1745.66	1610.14	1787.58	1876.54	1634.96
AC010615.1	ENSG00000213976.4	79.9461	-0.0346716	0.199071	72.9083	5.51659e-15	2.36702e-13	92.1633	99.6324	100.666	87.8037	148.912	121.166	103.555	83.3363	100.561	96.1812	82.9764	103.277	79.6799	85.3569	77.1657	54.0374	72.2062	58.9694	78.0425	41.4353	56.6351	98.5864	71.1441	52.193	66.2156	84.0606	66.2127	97.8131	90.2993	107.029	104.139	83.3519	108.888	85.0521	115.629	102.815	103.466	59.2242	69.0226	54.3164	84.5601	49.3262
PRDX6	ENSG00000117592.9	1737.6	0.0830151	0.0920184	72.6643	6.21205e-15	2.66077e-13	1561.96	1743	2085.5	1921.2	1452.43	1453.11	1806.85	1592.23	1301.83	1401.17	1576.55	1492.08	1738.9	1871.02	2099.07	2342.36	1845.69	1980.32	2311.62	2167.06	1680.5	1528.56	1683.4	1892.48	1685.49	1561.43	1480.47	1626.71	1635.96	1403.38	1378.1	1575.45	1476.15	1421.31	1369.2	1351.59	1593.38	1728.18	1740.65	1894.59	1946.04	1889.81
AL356234.2	ENSG00000230533.5	13.1598	-0.0280841	0.503047	72.6126	6.37021e-15	2.72377e-13	11.0046	9.1616	8.54712	6.55251	12.9489	9.65812	12.498	3.78801	14.2097	20.7751	11.734	8.15345	1.17176	0.853569	1.64182	2.20561	8.86743	5.28084	3.1217	4.14353	4.88234	8.45026	7.32366	6.76576	6.0196	25.2182	31.0372	21.0674	27.6592	28.193	39.3412	18.5226	34.9262	40.636	40.6694	33.2006	42.4211	8.738	6.96026	4.86415	13.9003	12.3316
CASK	ENSG00000147044.23	1024.73	-0.0461948	0.227887	72.5837	6.46057e-15	2.7576e-13	717.361	656.2	800.58	821.685	493.136	522.417	378.511	431.833	847.119	690.966	912.74	877.855	930.381	938.072	865.241	819.384	1271.84	1329.01	1181.56	1357.7	1049.7	1627.14	1277.46	1279.7	1096.96	1080.18	973.533	770.467	698.803	683.418	695.414	519.663	515.676	1164.27	1280.69	867.499	824.624	1452.45	1114.22	1160.91	1208.17	1685.31
SYN1	ENSG00000008056.14	26.6028	0.185369	0.445085	72.3576	7.21172e-15	3.07287e-13	37.8282	48.0984	11.3962	13.105	20.5024	22.8283	16.0689	12.6267	24.0472	22.314	6.70516	15.401	49.2141	52.9213	18.881	24.2617	63.3388	69.5311	15.6085	46.96	20.5058	24.4119	21.971	20.2973	29.1719	12.6091	11.3803	19.5626	13.8296	7.30929	12.728	13.3775	9.24518	6.61516	9.56928	7.49691	5.1733	24.2722	26.101	10.539	62.5513	34.9394
ALPL	ENSG00000162551.14	5.45093	-0.528029	1.70695	72.2096	7.75038e-15	3.29666e-13	0	0	0.94968	0	0	0	0	0	0	0	0.838145	0	1.17176	3.41428	0.820911	0	12.6678	14.9624	6.2434	11.0494	16.5999	18.7784	17.786	20.2973	12.0392	0	1.03457	0	0	0	0	0	0	0	0	0	0	24.2722	22.6209	23.5101	1.15836	4.11052
IRS2	ENSG00000185950.9	17.2476	-0.00599606	1.20054	72.1012	8.16984e-15	3.46907e-13	4.12672	9.1616	0.94968	3.93151	0	0	0	0	0	0	0	0	9.37411	4.26785	3.28365	2.20561	32.9362	22.8837	34.3387	19.3365	51.7528	49.7626	25.1097	31.8957	68.0678	6.30454	6.20744	6.01927	8.13507	0.522092	0	0	0	0.945023	0	0	0	80.5838	45.2417	41.3453	19.6921	22.6079
CDK2	ENSG00000123374.11	1383.21	0.0555688	0.063073	71.8269	9.33612e-15	3.95745e-13	1337.74	1247.12	1520.44	1556.88	1305.68	1358.28	1440.84	1472.27	1414.41	1379.62	1605.05	1642.47	1259.65	1139.51	1338.09	1317.85	1293.38	1173.23	1354.82	1332.83	1324.09	1253.46	1269.09	1396.65	1322.92	1439.54	1411.16	1629.72	1475.7	1497.88	1526.21	1489.02	1491.56	1479.91	1557.4	1577.56	1682.36	1286.43	1356.09	1451.95	1084.22	1285.56
ARHGAP31	ENSG00000031081.11	1759.6	0.0373438	0.197817	71.7969	9.47351e-15	4.00876e-13	2620.46	2536.62	1273.52	1285.6	1640.19	1759.53	1149.82	1109.89	2517.31	2197.55	1589.12	1385.18	3473.11	3649.01	2045.71	2278.39	2072.45	2545.37	1645.14	1435.04	1844.55	1616.82	1929.26	1428.54	1669.28	1187.36	1253.9	1081.96	1018.51	961.693	1007.83	973.468	902.946	1239.87	1234.44	1266.98	1083.29	1801.97	1854.91	1294.67	1942.57	2218.65
FAM135A	ENSG00000082269.17	291.321	0.255923	0.133301	71.7578	9.65535e-15	4.07868e-13	318.445	300.043	226.973	283.069	332.355	327.498	188.363	199.502	309.335	302.394	282.455	227.391	389.026	468.609	320.976	298.86	364.832	330.933	271.588	334.245	299.776	389.651	366.183	237.768	294.96	224.862	174.843	207.665	186.293	279.319	246.461	194.488	210.585	268.387	240.029	243.114	219.348	310.685	295.231	272.392	247.889	340.145
PPTC7	ENSG00000196850.6	1271.97	0.076547	0.0699913	71.7392	9.74292e-15	4.1086e-13	1260.71	1255.14	1481.5	1458.59	1300.28	1264.34	1298.9	1227.32	1246.08	1218.81	1418.98	1389.71	1006.55	1146.34	1068.01	1030.02	1148.97	1043.85	1184.68	1204.39	1169.81	1473.16	1278.5	1077.69	1247.45	1464.76	1395.64	1411.52	1393.54	1453.5	1417.44	1351.12	1424.79	1518.65	1669.84	1340.88	1329.54	1299.05	1143.22	1186.04	1162.99	1208.49
HELB	ENSG00000127311.10	274.525	-0.0293301	0.151931	71.72	9.83458e-15	4.14014e-13	174.698	200.41	119.66	144.155	202.866	204.577	147.298	125.004	200.029	156.968	113.988	122.302	274.193	341.428	292.244	209.533	268.557	271.083	268.466	160.216	101.553	594.335	232.265	211.672	123.633	643.063	544.186	114.366	130.161	568.558	529.949	109.078	109.915	560.399	570.17	112.454	99.3274	473.794	209.388	201.052	145.953	590.887
RXRA	ENSG00000186350.12	765.095	0.101081	0.163032	71.6821	1.00178e-14	4.21004e-13	1234.58	1136.04	500.481	462.608	1019.72	1077.32	755.236	724.773	1132.41	1186.49	545.632	625.098	1419.01	1393.88	889.047	881.141	1061.56	1253.32	948.996	903.289	702.08	638.464	836.989	584.755	647.802	435.013	493.491	428.873	435.226	421.328	445.481	568.028	514.648	459.281	421.048	465.879	495.602	749.526	934.415	647.743	733.241	681.318
PANK4	ENSG00000157881.16	320.868	0.210342	0.0943978	71.6775	1.004e-14	4.21218e-13	345.956	340.125	273.508	285.69	266.531	299.402	263.351	270.212	323.545	331.633	263.178	271.782	373.793	375.57	377.619	344.075	350.897	389.022	296.561	381.205	353.481	298.576	318.056	385.648	341.265	245.877	241.056	380.719	345.741	255.303	217.534	300.479	328.718	216.41	242.422	290.237	340.403	302.917	365.414	315.359	354.458	302.123
TOM1L1	ENSG00000141198.16	109.576	-0.180276	0.589033	71.6599	1.01262e-14	4.24107e-13	15.1313	24.0492	23.742	19.6575	46.4002	57.9487	53.5629	54.2948	94.0028	93.1034	81.3001	76.0989	99.5999	100.721	92.763	97.0468	263.489	248.2	277.831	337.007	114.247	100.464	76.3753	101.486	98.6289	12.6091	11.3803	10.5337	12.2026	41.2453	42.8125	44.2485	38.008	51.9763	53.4285	59.9753	56.9063	110.681	88.1633	83.5013	239.78	180.863
CD109	ENSG00000156535.15	142.949	0.12067	0.421973	71.6241	1.03042e-14	4.30829e-13	255.169	294.317	285.854	262.101	190.996	179.114	157.118	155.309	224.077	207.751	175.172	156.727	42.1835	46.9463	32.8365	18.7477	88.6743	77.4524	59.3123	82.8705	110.341	116.426	152.751	82.1557	96.3136	275.298	230.71	377.709	290.422	137.832	128.438	188.314	196.203	183.334	160.285	183.139	218.313	102.914	133.405	86.744	100.777	102.763
FMN1	ENSG00000248905.10	11.3753	0.343477	0.667098	71.5033	1.0928e-14	4.56132e-13	14.4435	14.8876	21.8426	11.7945	33.4513	17.5602	25.8887	23.9907	4.37222	10.0028	10.0577	15.401	7.03058	10.2428	11.4928	5.51402	1.26678	2.64042	1.56085	1.38118	10.7411	5.63351	7.32366	0	3.70437	39.9288	22.7606	18.0578	21.9647	31.8476	17.3564	34.9872	40.0625	18.9005	12.759	9.63888	6.20796	6.79622	4.06015	2.43208	3.47507	4.11052
N4BP2	ENSG00000078177.14	547.167	-0.0115856	0.105194	71.4922	1.09872e-14	4.57824e-13	561.233	474.113	704.662	684.083	596.728	566.317	657.931	643.962	560.738	557.081	598.436	606.073	509.717	431.906	464.636	392.598	537.113	458.553	532.25	563.52	464.799	614.052	529.396	408.845	517.686	716.616	565.912	580.86	531.22	686.029	587.804	603.015	589.637	701.207	761.555	628.669	542.162	457.289	446.037	444.259	483.035	526.146
PLOD3	ENSG00000106397.12	361.714	-0.246001	0.124617	71.4759	1.10743e-14	4.60672e-13	317.069	286.3	281.105	313.21	265.452	268.671	283.883	266.424	284.195	287.005	317.657	300.772	330.437	292.774	337.395	293.346	434.504	465.594	358.995	428.165	438.434	342.705	313.871	422.377	434.8	271.095	351.755	294.944	317.268	345.103	391.098	335.466	310.227	348.713	320.571	327.722	362.131	414.57	379.334	423.181	456.393	428.522
TMEM154	ENSG00000170006.12	439.496	0.0608551	0.324072	71.4678	1.11182e-14	4.61714e-13	195.331	167.199	226.973	247.685	308.615	332.766	307.986	330.82	283.102	258.535	344.478	242.792	87.8823	111.818	97.6885	103.664	108.943	124.98	99.8944	99.4447	347.622	469.459	317.01	242.601	391.737	842.707	739.72	848.717	729.716	1203.42	1050.64	1289.38	1198.79	883.596	952.941	1102.05	909.466	400.006	294.071	228.615	385.733	377.14
MTCH1	ENSG00000137409.20	1099.77	-0.0796672	0.0769504	71.4478	1.12268e-14	4.6544e-13	1091.52	1083.36	1006.66	977.635	1131.95	1157.22	1086.43	1137.67	1175.04	1285.75	1094.62	1127.89	978.423	979.044	891.51	939.59	1007.09	1072.89	878.758	881.19	1081.93	939.857	931.151	1041.93	1061.3	1078.08	1317.01	1181.28	1277.21	1350.65	1397.77	1353.18	1321.03	1320.2	1210.51	1309.82	1281.94	1142.74	998.798	1040.12	1076.11	1028.66
PRR5-ARHGAP8	ENSG00000248405.10	56.842	-0.133143	0.349521	71.3131	1.19868e-14	4.96106e-13	57.0862	44.6628	27.5407	39.3151	17.2652	17.5602	18.747	18.9401	36.0709	47.7059	41.9073	36.2376	70.3058	72.5534	50.8965	67.2711	88.6743	110.898	92.0901	74.5835	86.9056	43.1902	51.2656	66.6911	70.383	48.3348	54.8324	43.6397	56.132	15.1407	26.6132	24.6969	22.5993	35.9109	31.1002	46.0524	42.4211	69.904	63.8024	59.9912	96.1437	58.5749
CTSH	ENSG00000103811.18	4987.94	0.166809	0.1553	71.2224	1.25275e-14	5.17612e-13	4687.26	4648.37	3944.02	4441.29	3405.56	3579.65	2902.21	3001.37	4614.88	4955.25	4645.84	4067.67	7030.58	6885.74	5998.4	6551.76	4920.16	5309.89	4384.43	4142.15	5888.1	4844.82	4817.92	5103.32	5656.11	4043.31	4307.96	4682.99	4704.51	3282.91	3353.26	3881.52	4054.53	3839.63	3809.37	5351.72	4332.12	5610.77	5497.45	5031.96	6186.79	5948.95
H4C5	ENSG00000276966.3	24.4511	-0.930446	0.49654	71.1579	1.29265e-14	5.33202e-13	15.1313	16.0328	22.7923	60.2831	16.1861	11.4141	9.81986	45.4562	14.2097	29.2391	50.2887	80.6286	18.7482	15.3642	13.1346	23.1589	17.7349	14.9624	4.68255	0	26.3646	15.9616	18.8323	18.3642	15.7436	29.4212	60.0052	46.6493	19.5242	36.0243	76.3683	44.2485	55.4711	42.526	55.8208	46.0524	22.7625	12.6216	10.4404	10.539	18.5337	11.3039
PC	ENSG00000173599.15	30.2271	0.113928	0.818107	71.1522	1.29627e-14	5.33798e-13	26.1359	21.7588	23.742	20.968	96.0375	97.4592	128.551	131.318	18.582	28.4696	24.3062	28.99	2.34353	1.70714	4.92547	2.20561	16.4681	32.5652	23.4127	23.48	7.81174	3.75567	9.41613	8.69884	11.1131	29.4212	27.9335	27.0867	40.6754	99.1975	105.296	150.239	97.588	32.1308	29.5053	36.4135	39.3171	11.6507	10.4404	15.4031	4.63343	5.13815
ZDHHC23	ENSG00000184307.17	101.154	-0.382708	0.197021	71.0832	1.34049e-14	5.51082e-13	81.8465	91.616	89.2699	107.461	114.382	104.483	61.5973	71.9722	101.654	92.3339	73.7568	89.6879	134.753	183.517	137.092	119.103	134.278	114.418	117.064	120.162	114.247	110.792	165.305	109.219	132.431	69.35	61.0398	72.2312	75.6562	69.4382	71.7399	65.8583	69.8525	57.6464	94.0979	63.1882	67.2529	129.128	152.546	128.9	107.727	79.1275
LINC02793	ENSG00000285823.1	13.402	0.602262	0.349842	71.071	1.3485e-14	5.53449e-13	15.1313	18.3232	12.3458	6.55251	21.5815	17.5602	16.9616	12.6267	17.4889	16.1584	13.4103	12.6831	9.37411	11.95	4.10456	7.71963	5.0671	3.52056	4.68255	8.28705	8.78821	12.2059	4.18495	3.86615	6.48265	25.2182	17.5877	21.0674	16.2701	29.2371	26.6132	32.9292	27.7355	15.1204	24.7206	14.9938	24.8318	15.5342	6.96026	4.86415	8.10851	8.22104
LINC-ROR	ENSG00000258609.3	12.9577	0.218524	0.562357	70.9207	1.4507e-14	5.94399e-13	7.56564	8.0164	0.94968	0	2.15815	1.75602	1.78543	1.26267	5.46528	5.38615	4.19073	2.71782	21.0918	11.0964	2.46273	3.30841	12.6678	13.2021	0	4.14353	35.1528	27.2286	24.0634	18.3642	32.8763	10.5076	4.13829	10.5337	8.94858	4.69883	4.62838	4.11614	9.24518	4.72511	10.3667	9.63888	9.31194	42.7191	27.261	12.1604	10.4252	13.3592
BRD2	ENSG00000204256.14	4931.75	-0.128835	0.0466862	70.8007	1.53789e-14	6.29074e-13	5295.95	4860.23	4521.43	4447.85	4923.81	4831.69	4435.01	4752.69	4905.64	4869.08	4310.58	4566.84	4844.07	4761.21	4467.4	4128.9	4831.48	4890.94	4446.86	4838.26	4426.33	4974.39	4484.17	4840.42	4310.5	6306.64	6915.09	4624.3	4855.01	6278.68	6379.06	4863.22	4948.23	6210.69	6372.34	4376.05	4408.69	5474.84	4552.59	4633.1	4320.67	5393
SLC2A5	ENSG00000142583.18	1019.54	0.248877	0.386815	70.7868	1.54833e-14	6.32292e-13	394.789	392.804	736.952	765.334	642.049	669.044	1005.2	960.893	743.278	631.718	1124.79	1020.09	114.833	120.353	147.764	173.14	374.966	419.827	443.281	411.59	713.798	872.255	473.945	611.818	674.195	2120.43	2456.08	1643.26	1581.46	2606.8	2542.14	2415.15	2122.28	2780.26	2397.9	2705.31	1839.63	1041.76	488.378	582.077	666.056	988.58
EGFL8	ENSG00000241404.7	5.29491	-1.89028	0.823298	70.7268	1.5942e-14	6.49943e-13	3.43893	3.4356	7.59744	5.24201	14.028	7.9021	9.81986	5.05068	1.09306	6.92505	9.2196	6.34157	4.68706	1.70714	1.64182	2.20561	3.80033	0.88014	1.56085	5.5247	5.85881	0.938918	2.09247	2.89961	2.31523	2.10151	11.3803	9.02891	13.8296	12.5302	24.299	11.3194	14.3814	4.72511	9.56928	8.56789	16.5546	0	0.580022	4.05346	3.47507	2.05526
DBN1	ENSG00000113758.14	619.783	-0.184585	1.27079	70.6521	1.65313e-14	6.72849e-13	65.3397	67.5668	96.8673	100.909	322.643	327.498	407.078	433.096	259.054	273.924	399.795	414.92	1.17176	0.853569	0.820911	1.1028	12.6678	15.8425	18.7302	12.4306	124.988	81.6858	73.2366	99.5534	144.47	773.357	967.326	1101.53	1046.98	2979.58	2805.95	4078.07	3686.77	2956.98	2556.59	3340.41	3370.92	96.118	88.1633	98.0937	3.47507	2.05526
DLG5	ENSG00000151208.17	345.767	-0.188802	0.12839	70.6363	1.66591e-14	6.7693e-13	310.191	285.155	287.753	292.242	342.066	319.596	357.086	345.972	336.661	300.085	315.981	324.326	394.884	383.253	385.007	363.926	391.434	411.906	354.313	448.882	392.54	305.148	320.148	353.753	356.546	214.354	266.92	242.276	239.985	309.6	335.557	266.52	285.573	307.132	315.786	204.558	314.537	341.753	317.272	321.845	374.15	445.991
LAPTM5	ENSG00000162511.8	16229.1	0.0796021	0.098186	70.6227	1.67692e-14	6.79596e-13	18231.1	18422.8	14004	13887.4	16983.5	18970.3	13975.4	13033.3	19374.4	19180.8	14717	14991.5	22799	23503	16484.7	18681.5	18033.8	20902.5	15948.8	15380.8	17037.4	14331.6	15868.3	14710.7	17152.6	10724	10957.2	13969.2	13752.3	10954.5	11282.8	13497.9	12641.2	13266.2	13531	14676.8	16107.6	15305.1	16744.1	14461.1	19022.6	17025.8
FTH1	ENSG00000167996.16	17670.5	0.0364475	0.217259	70.6214	1.67801e-14	6.79596e-13	20902.5	21099.2	17707.7	17117.8	13489.5	14696.1	16184	15413.4	17026.5	18171.3	14311.3	14424.4	28500.8	27816.1	30616.7	34158.3	27458.6	33777.1	36731.5	33975.5	19067.5	15597.3	16581.8	19262.1	17764.8	10824.9	11592.4	10654.1	11192.2	8828.05	8907.32	9757.32	9152.73	10741.1	10371.5	10392.9	11021.2	20057.6	20292.6	18546.2	15508.1	14894.5
KNTC1	ENSG00000184445.12	1254.23	0.000846277	0.116762	70.6127	1.68513e-14	6.81354e-13	1200.19	1138.33	1640.1	1773.11	1578.68	1351.26	1208.74	1332.12	1230.78	1231.12	1366.18	1624.35	1014.75	1074.64	1421	1106.11	1121.1	898.623	1190.93	1317.64	1107.31	1268.48	1384.17	1219.77	1260.87	1477.36	1361.5	1518.36	1470.82	1604.91	1505.38	1254.39	1562.44	1378.79	1403.49	1408.35	1470.25	965.064	1179.18	1252.52	1020.51	1101.62
TUSC3	ENSG00000104723.21	28.4444	-0.563034	2.02277	70.5875	1.70587e-14	6.88605e-13	0	0	0	0	0	0	0	0	1.09306	0	0	0	0	0	0	0	5.0671	11.4418	7.80425	13.8118	112.294	103.281	62.7742	77.323	87.0527	2.10151	0	1.50482	0	0.522092	0	1.02904	0	0.945023	0	0	0	82.5256	81.2031	85.1227	60.2346	59.6025
AKIRIN1	ENSG00000174574.16	1567.98	-0.150024	0.0905188	70.5759	1.71557e-14	6.91385e-13	1504.88	1546.02	1594.51	1528.05	1793.42	1824.51	1819.35	1758.9	1616.63	1654.32	1672.94	1578.15	1381.51	1459.6	1385.7	1399.46	1249.04	1255.08	1265.85	1212.67	1379.75	1515.41	1689.67	1408.25	1401.64	1876.65	1693.6	1569.52	1500.11	2063.83	2076.99	1860.5	1908.62	1913.67	1867.6	1727.5	1593.38	1330.12	1459.34	1413.04	1442.16	1553.78
RPL29	ENSG00000162244.12	9371.52	0.0649303	0.0655887	70.4553	1.81912e-14	7.31913e-13	10069.9	10455.7	10484.5	10751.4	9861.65	10384.2	11012.5	10835	9814.55	10382.2	10455	9842.12	9218.27	8959.06	8864.2	9732.25	8520.34	9494.07	9060.73	8255.29	8744.27	7776.12	7863.52	9505.9	8477.91	8883.1	9600.84	9692.53	9624.6	9461.35	9423.38	10566.1	10201.5	9855.64	8732.77	11856.9	9897.56	8795.28	8823.29	8937.88	9003.92	9438.78
GHITM	ENSG00000165678.22	3398.89	0.0646884	0.0483353	70.4464	1.82703e-14	7.3389e-13	3299.31	3535.23	3887.04	3784.73	3185.42	3349.61	3467.3	3375.12	3158.93	3185.52	3394.49	3114.62	3623.09	3815.45	3703.95	3876.36	3505.17	3652.58	3875.59	3568.96	3319.99	3560.38	3629.4	3490.17	3321.89	3066.11	3062.34	3131.53	3161.29	2935.72	2904.31	3021.25	3049.88	3057.15	3015.92	3039.46	3131.92	3227.24	3520.73	3569.48	3563.11	3601.84
BRI3BP	ENSG00000184992.13	1577.62	0.223015	0.0686931	70.3366	1.92722e-14	7.72871e-13	1462.23	1518.54	1890.81	1801.94	1498.83	1626.95	1550.64	1522.78	1470.16	1462.72	1760.1	1756.62	1535.01	1674.7	1658.24	1537.31	1506.2	1368.62	1590.51	1610.45	1979.3	1378.33	1728.38	1644.08	2014.25	1078.08	980.775	1950.24	1898.73	1049.4	954.603	1632.05	1615.85	1151.04	1084.52	1726.43	1831.35	1279.63	1620	1593.82	1988.9	1451.01
AL357075.4	ENSG00000288520.1	486.864	-0.361128	0.542177	70.309	1.95321e-14	7.82016e-13	259.295	231.331	261.162	263.411	72.2979	57.0707	79.4516	70.7096	149.749	144.657	96.3867	129.549	333.953	342.281	338.216	310.991	625.787	663.626	575.953	519.322	1174.69	1198.06	991.833	1061.26	1109.92	628.353	475.904	445.426	366.892	176.467	143.48	166.704	131.487	322.253	300.635	222.765	199.689	1131.09	987.197	1019.85	396.158	556.975
USP46	ENSG00000109189.13	496.544	-0.0447237	0.0799355	70.2252	2.03451e-14	8.13242e-13	509.649	438.612	567.909	572.69	568.672	578.609	539.2	626.285	518.109	491.678	546.471	577.989	438.24	513.849	461.352	434.505	466.174	447.991	405.821	406.066	438.434	538.939	558.69	432.042	430.633	615.744	500.733	475.522	448.243	604.582	539.206	556.708	520.812	569.849	584.524	483.015	480.082	468.939	446.617	448.313	471.452	464.489
RPL21	ENSG00000122026.11	9691.25	0.111249	0.0763023	70.2171	2.04246e-14	8.1509e-13	10575.4	11622.6	10569.9	11358.1	10950.4	11005.9	11444.6	10924.6	10338.1	11876.5	10957.1	9724.35	10325.6	10103.7	9163.01	10267.1	9274.07	9633.14	9154.38	8676.55	9096.77	8847.42	8512.18	9055.49	8288.53	10793.4	9757.06	10050.7	9848.32	9494.76	9226.67	10074.3	10632	9022.13	9351.58	13210.6	10289.7	8921.5	9142.89	9099.21	9215.9	9297.99
ALB	ENSG00000163631.17	23.7582	0.559071	1.02816	70.1665	2.09338e-14	8.33601e-13	6.87786	10.3068	11.3962	17.0365	63.6653	58.8267	38.3867	49.2442	1.09306	7.69449	19.2773	12.6831	8.20235	5.12141	0	1.1028	1.26678	11.4418	0	0	0.976468	10.3281	0	0	3.24132	29.4212	38.2792	1.50482	21.1512	143.053	137.694	153.326	138.678	46.3061	49.4413	50.3364	25.8665	0	3.48013	0	6.95015	15.4144
MAP2K4	ENSG00000065559.15	863.381	-0.118441	0.0625079	70.1643	2.09564e-14	8.33601e-13	838.411	769.575	965.824	864.932	770.458	785.82	833.795	743.713	818.699	814.078	763.55	772.766	926.865	1004.65	903.824	918.636	834.805	856.377	922.462	877.047	914.95	913.567	892.44	840.888	866.36	888.941	816.278	794.544	760.629	801.411	835.422	763.545	749.887	784.369	832.527	752.904	788.411	937.879	856.692	860.955	1052.95	958.778
AHDC1	ENSG00000126705.15	154.03	0.105341	0.146487	70.1544	2.10567e-14	8.36235e-13	122.426	97.342	142.452	138.913	141.359	123.8	149.083	167.935	124.608	111.57	178.525	157.633	174.593	180.103	171.57	198.505	152.013	199.792	187.302	167.122	276.34	76.0523	153.797	189.441	266.715	71.4515	74.4893	179.073	170.837	76.2254	100.667	176.994	152.032	65.2066	62.9978	180.997	176.927	99.0307	151.386	175.92	221.246	101.735
NDUFS6	ENSG00000145494.12	869.35	-0.0189068	0.0820079	70.1317	2.12908e-14	8.4417e-13	798.519	763.849	810.077	753.539	802.831	791.966	911.461	775.28	776.07	840.239	828.926	730.187	906.945	877.469	889.047	993.627	856.341	958.473	928.705	821.8	949.126	782.118	787.816	958.805	872.842	611.541	851.454	782.505	757.375	765.909	807.652	808.822	753.996	793.819	792.655	717.561	868.08	970.889	988.357	928.242	1003.14	1015.3
AC011944.1	ENSG00000177699.4	31.1926	0.52712	0.363544	70.0273	2.23997e-14	8.86703e-13	23.3847	30.9204	7.59744	6.55251	29.135	23.7063	6.249	12.6267	39.35	43.8586	30.1732	12.6831	50.3858	34.9963	29.5528	37.4954	27.8691	50.168	35.8995	23.48	34.1764	34.74	41.8495	40.5946	42.1372	10.5076	16.5532	15.0482	29.2863	9.91975	6.94257	15.4355	19.5176	18.9005	9.56928	39.6265	38.2824	31.0685	32.4812	36.4811	54.4428	35.967
BCL10	ENSG00000142867.14	571.988	-0.11627	0.0830415	69.984	2.28757e-14	9.04086e-13	592.871	606.956	517.575	524.201	519.034	559.293	477.602	440.672	573.855	538.615	543.956	419.45	665.562	626.52	616.505	565.739	592.851	608.177	546.297	584.237	593.692	662.876	628.788	606.019	649.191	609.439	512.114	544.744	542.609	486.59	450.11	459.979	483.831	540.553	543.057	548.345	504.914	633.991	560.881	617.747	646.364	577.528
OR5H6	ENSG00000230301.6	8.0212	0.0233966	0.74857	69.8402	2.45322e-14	9.67995e-13	2.06336	3.4356	5.69808	1.3105	3.23722	0	2.67814	5.05068	5.46528	6.92505	0.838145	5.43563	14.0612	22.1928	11.4928	9.92524	10.1342	11.4418	0	11.0494	25.3882	13.1448	23.0172	9.66538	13.8914	2.10151	2.06915	1.50482	4.06754	0.522092	2.31419	3.08711	0	0.945023	5.58208	5.35493	1.03466	18.4469	9.86037	12.1604	9.26686	3.08289
SYNJ2	ENSG00000078269.15	269.39	-0.0822741	0.362221	69.8184	2.47929e-14	9.76714e-13	281.992	251.944	253.565	238.512	179.126	181.748	129.444	138.894	208.774	224.679	187.745	228.297	745.242	796.38	661.655	659.477	357.231	376.7	280.953	317.67	398.399	250.691	305.501	302.526	428.781	157.614	124.149	158.006	144.804	86.1452	92.5676	125.542	116.078	113.403	123.603	130.66	142.783	281.558	243.609	258.611	271.056	232.244
AP3S1	ENSG00000177879.17	607.821	0.114503	0.153075	69.8004	2.50108e-14	9.83717e-13	601.813	684.83	645.782	722.087	521.192	612.852	669.536	613.658	665.671	708.663	741.758	558.058	392.541	427.638	415.381	459.87	530.779	535.125	565.028	468.219	532.175	676.021	652.852	501.633	618.167	928.869	808.002	823.135	917.636	679.242	598.218	659.612	666.68	730.503	767.935	1196.29	682.876	601.951	550.441	525.328	553.695	465.516
CD24	ENSG00000272398.6	41.2843	-0.139247	0.674782	69.7359	2.5808e-14	1.01345e-12	26.1359	26.3396	19.9433	14.4155	8.63259	11.4141	9.81986	5.05068	60.1181	46.9364	26.8206	19.9307	3.51529	12.8035	2.46273	3.30841	5.0671	7.04112	3.1217	2.76235	18.5529	54.4572	10.4624	9.66538	13.8914	222.761	201.742	66.212	58.5725	125.302	97.196	31.9001	27.7355	225.86	259.168	112.454	82.7728	65.0496	13.3405	8.91761	2.31672	4.11052
GABPB2	ENSG00000143458.12	102.068	-0.149936	0.154597	69.5464	2.82972e-14	1.10942e-12	85.9732	76.7284	97.817	115.324	99.2747	90.4351	92.8423	93.4376	78.7	100.028	85.4908	110.525	126.551	133.157	132.988	110.28	139.345	107.377	121.746	117.4	80.0703	143.654	145.427	129.516	95.3875	102.974	86.9042	64.7072	70.7751	92.9324	90.2534	64.8293	62.6618	85.0521	88.5158	55.6913	62.0796	126.216	110.204	107.011	99.6188	147.979
MICAL3	ENSG00000243156.9	1921.42	0.0427292	0.0818997	69.4497	2.96587e-14	1.16095e-12	1992.52	1670.85	1439.71	1403.55	1851.69	1724.41	1524.76	1637.68	2169.72	1871.3	1680.48	1872.58	2239.24	2077.59	1744.44	1635.46	2118.05	2100.02	1866.78	1886.69	2206.82	1728.55	2032.84	2077.09	2092.97	1471.06	1609.8	1768.16	1776.7	1637.8	1676.63	1993.24	1904.51	1750.18	1622.79	1925.63	1795.14	2047.61	2128.1	1839.46	2159.18	1970.99
ACOT13	ENSG00000112304.11	245.201	-0.0098053	0.114416	69.3722	3.07982e-14	1.20226e-12	192.58	253.089	215.577	225.407	173.731	218.625	224.071	219.705	201.122	249.302	252.282	219.237	227.322	259.485	260.229	281.215	267.29	234.997	263.784	283.141	309.54	259.141	230.172	315.091	251.434	218.557	201.742	221.208	212.325	180.122	212.905	172.878	186.958	183.334	234.447	261.321	205.897	250.489	285.951	281.31	280.323	285.681
MT-TM	ENSG00000210112.1	180.384	-0.0802874	0.237314	69.3712	3.08121e-14	1.20226e-12	131.367	131.698	151.949	136.292	76.6142	69.3629	169.616	157.834	109.306	79.2533	98.9011	107.807	153.501	151.082	230.676	250.337	96.275	133.781	252.858	214.082	214.823	330.499	260.513	247.434	201.888	201.745	214.157	118.881	144.804	131.045	152.737	118.339	114.024	179.554	185.804	99.6018	143.818	289.325	276.09	227.804	139.003	205.526
P3H2-AS1	ENSG00000225764.3	9.52322	-0.161692	0.985173	69.3584	3.10055e-14	1.20789e-12	38.516	52.6792	18.9936	31.4521	37.7676	35.9985	28.5669	25.2534	5.46528	15.389	17.601	14.495	7.03058	5.97498	4.92547	3.30841	5.0671	8.8014	10.9259	1.38118	0	0	0	0	0	21.0151	11.3803	15.0482	13.8296	10.4418	11.5709	11.3194	13.3542	3.78009	3.18976	4.28395	2.06932	0.970889	0	0	5.79179	1.02763
HDDC2	ENSG00000111906.18	510.857	0.0526905	0.0731568	69.314	3.16814e-14	1.23226e-12	482.138	527.937	527.072	574	454.29	457.444	549.019	550.524	491.875	521.687	509.592	455.687	542.527	542.016	520.458	553.608	494.043	656.585	521.324	555.233	529.245	469.459	540.904	548.027	526.484	464.435	455.212	458.969	449.056	427.071	439.696	430.137	441.714	412.03	420.251	458.382	455.251	544.669	561.461	517.221	564.12	553.892
H2AC7	ENSG00000196866.3	88.8764	-0.210076	0.383267	69.3082	3.17705e-14	1.23377e-12	61.9007	62.986	44.635	53.7306	44.242	54.4367	38.3867	45.4562	54.6528	50.7837	64.5372	62.5098	45.6988	46.0927	47.6129	58.4487	114.01	124.98	110.82	128.449	96.6703	116.426	145.427	168.178	108.353	33.6242	86.9042	33.106	57.759	39.1569	37.027	42.1905	42.1169	86.9421	62.2003	43.9105	56.9063	133.983	164.146	156.464	111.202	108.929
CLIP2	ENSG00000106665.16	1954.4	0.283137	0.149358	69.2525	3.2642e-14	1.26561e-12	2978.11	2806.89	1321.95	1330.16	1729.75	1873.68	1148.03	1170.5	2577.43	2634.6	1610.91	1534.66	3255.16	3144.55	1907.8	1886.9	2042.04	2437.11	1668.55	1679.51	2597.4	1528.56	2099.8	1846.09	2403.21	1059.16	1262.18	2072.13	1955.67	987.798	1056.43	1856.38	1571.68	1137.81	1100.47	2196.59	1921.36	1859.25	2168.12	1842.7	2352.62	1751.08
DCAF6	ENSG00000143164.16	906.939	0.0101645	0.0690765	69.2384	3.28669e-14	1.27159e-12	746.935	767.284	839.517	781.06	782.328	799.868	692.746	741.188	802.303	769.449	858.261	772.766	848.357	938.926	971.959	937.384	847.473	822.051	917.779	907.433	1055.56	1037.5	806.649	929.809	1043.24	987.712	924.908	920.948	998.987	803.499	801.867	851.013	810.494	861.861	860.438	1000.3	918.778	962.151	834.072	980.937	1069.16	1026.6
ZBTB24	ENSG00000112365.5	690.108	0.0759979	0.0775446	69.2363	3.28998e-14	1.27159e-12	826.719	829.125	764.492	685.393	689.528	713.823	653.467	618.709	788.094	728.669	628.609	651.37	881.166	900.515	837.33	737.776	798.069	803.568	753.89	792.795	727.468	711.7	811.88	738.435	728.372	548.495	527.632	574.84	650.806	466.75	482.509	589.638	567.038	539.608	555.018	537.635	628.039	643.7	797.53	720.705	652.155	597.053
H4C8	ENSG00000158406.6	276.583	-0.0113028	0.286533	69.168	3.401e-14	1.31243e-12	145.123	174.07	220.326	199.196	137.042	145.75	159.796	156.571	163.958	173.896	178.525	179.376	160.532	175.835	199.481	215.047	355.964	361.738	358.995	353.581	324.187	372.75	346.304	391.448	331.541	231.167	233.814	218.199	227.782	168.114	166.622	158.472	163.332	262.716	250.396	205.629	259.7	342.724	334.673	449.934	383.416	383.306
NR1D1	ENSG00000126368.6	112.338	0.221599	0.130321	69.1579	3.41786e-14	1.31687e-12	125.177	108.794	64.5782	86.4932	100.354	99.2152	88.3787	106.064	96.1889	103.876	72.9186	82.4404	133.581	110.964	97.6885	94.8412	116.543	132.021	117.064	98.0635	126.941	126.754	102.531	128.549	115.299	84.0606	102.423	111.357	91.9263	83.0126	107.61	96.7294	108.888	102.062	84.5286	104.957	106.57	153.4	120.645	111.065	128.578	121.26
RPL12	ENSG00000197958.13	11196.6	0.101197	0.0587918	69.153	3.42587e-14	1.31789e-12	12127.7	12132.3	10570.9	10616.4	11120.9	11669.6	12546.2	11689.8	11978.8	13090.6	12165.7	11403.1	10506	10598.8	9620.26	11236.5	10483.8	11293.1	10415.5	10136.4	10637.6	10100.9	9396.25	11000.2	10081.4	11947.1	12156.2	12368.1	11949.6	11214.5	11487.6	12542.9	12531.3	11971.6	11485.5	14126.3	11729.9	11017.7	11039.6	10515.5	10637.2	10920.6
TMEM131L	ENSG00000121210.16	2861.18	0.125929	0.120637	69.082	3.54623e-14	1.36205e-12	3273.17	3092.04	2428.33	2331.38	2554.17	2641.06	1930.05	1835.92	3035.42	2791.56	2159.9	2236.76	4333.18	4402.71	3048.87	2951.11	3044.06	3176.43	2391.22	2562.08	3319.99	3381.98	3044.55	2741.1	3296.43	2620.59	2474.7	2883.23	2657.73	2200.1	2210.05	2424.41	2343.14	2205.68	2422.62	2588.57	2180.03	3356.36	2952.31	2715.82	2998.99	2933.88
NDE1	ENSG00000072864.16	1909.73	0.0825659	0.0724041	68.9331	3.81224e-14	1.46194e-12	2391.43	2322.47	1626.8	1652.54	1788.02	1820.12	1588.14	1561.92	2295.42	2127.53	1734.96	1739.4	2420.86	2460.84	1799.44	1895.72	2000.24	2407.18	1883.95	1825.91	1951.96	1886.29	2082.01	1876.05	1938.31	1643.38	1651.18	1811.8	1701.04	1442.02	1527.37	1766.85	1610.72	1575.35	1582.12	1807.83	1745.47	2028.19	2173.34	1838.65	2043.34	1943.25
SNX8	ENSG00000106266.11	981.529	0.14979	0.0974418	68.8682	3.93437e-14	1.50642e-12	929.887	853.174	715.109	758.781	895.631	964.056	858.791	872.506	877.724	914.106	843.174	789.073	1103.8	1037.09	903.824	966.057	1062.83	1234.84	1050.45	881.19	1147.35	897.605	911.272	982.969	993.234	666.18	983.879	979.636	907.874	873.982	852.779	1056.82	964.581	850.521	732.05	978.882	863.941	1080.6	981.397	1010.93	1113.18	1198.22
AC135178.3	ENSG00000263809.1	11482.3	0.165707	0.0819528	68.5981	4.48624e-14	1.71504e-12	12581	14189	11013.4	11878.4	11925.9	12315.9	13015.8	12345.1	12160.3	14772.7	12992.1	11454.7	10658.4	10850.6	9873.1	10998.3	10247	10872.4	9731.9	9438.96	10897.4	10253	10127.6	11407.1	10256.5	12218.2	12343.5	12708.2	11951.2	11542.4	11967.8	11768.1	13223.7	11438.6	11514.2	17411	12296.9	11173	11591.2	11040.8	11087.8	10787
GBP6	ENSG00000183347.15	17.9236	0.837863	1.08579	68.5879	4.50854e-14	1.72089e-12	0.687786	4.5808	0.94968	1.3105	46.4002	45.6566	55.3483	66.9216	16.3958	6.92505	15.9248	6.34157	3.51529	1.70714	0	0	0	2.64042	3.1217	1.38118	3.90587	4.69459	1.04624	2.89961	3.70437	16.8121	14.484	6.01927	8.13507	117.471	121.495	109.078	99.6425	32.1308	39.0746	37.4845	12.4159	2.91267	0.580022	2.43208	6.95015	10.2763
LRRC26	ENSG00000184709.7	5.50183	-1.12448	0.889635	68.5443	4.60501e-14	1.75498e-12	2.06336	1.1452	2.84904	0	1.07907	0.878011	0	1.26267	2.18611	2.30835	3.35258	2.71782	15.2329	5.97498	5.74638	4.41122	12.6678	8.8014	14.0476	6.90588	7.81174	4.69459	6.27742	11.5985	10.6501	0	0	0	0	5.22092	1.15709	1.02904	0	5.67014	0	0	5.1733	9.70889	3.48013	5.67484	10.4252	7.19341
CCDC88C	ENSG00000015133.20	1500.75	-0.0755347	0.0757989	68.4725	4.76845e-14	1.81445e-12	1326.05	1126.88	1504.29	1525.43	1327.26	1199.36	1401.56	1565.71	1389.27	1187.26	1563.14	1679.61	1183.48	1175.36	1493.24	1364.17	1160.37	1158.26	1253.36	1401.89	1578.95	1416.83	1324.54	1471.07	1555.84	1828.32	2058.8	1826.85	1793.78	1830.98	1916.15	1666.01	1670.3	2026.13	2094.88	1597.91	1792.03	1602.94	1312.59	1520.05	1356.44	1466.43
UBE2G1	ENSG00000132388.13	2562.97	0.0519279	0.105533	68.4526	4.81477e-14	1.82924e-12	2528.99	2311.01	3550.85	3328.68	2792.64	3039.67	3553.9	3319.56	2517.31	2556.11	3155.62	3041.24	2164.25	2332.8	3004.54	3010.66	1966.04	1984.72	2185.19	2361.81	2268.33	2110.69	2226.39	2145.71	2526.38	2710.95	2276.06	2925.37	2984.76	2424.07	2321.13	3129.3	3043.72	2548.73	2779.88	2964.49	3219.86	1774.79	1964.53	2344.52	2825.23	2106.64
ITGAX	ENSG00000140678.17	64.7436	0.385427	0.616064	68.3785	4.99132e-14	1.89338e-12	17.1946	13.7424	12.3458	14.4155	44.242	43.0225	29.4596	27.7788	20.7681	11.5417	9.2196	9.05939	3.51529	1.70714	1.64182	1.1028	5.0671	6.16098	3.1217	1.38118	30.2705	16.9005	8.36989	9.66538	33.8024	132.395	165.532	213.684	185.48	321.609	283.488	400.295	386.243	78.4369	75.7568	190.636	125.194	24.2722	15.6606	10.539	46.3343	41.1052
DLGAP4	ENSG00000080845.19	649.045	0.102475	0.186626	68.3379	5.09059e-14	1.92806e-12	729.053	731.783	622.99	580.553	438.104	511.88	440.108	369.963	683.16	564.006	551.5	568.024	1045.21	1008.07	769.194	791.814	564.982	770.123	689.895	662.964	854.409	507.016	645.528	731.669	838.114	449.724	467.627	666.634	671.957	321.609	320.515	430.137	394.461	411.085	452.946	557.984	527.677	627.194	712.847	685.035	857.185	666.932
MT2A	ENSG00000125148.7	364.49	-0.0794501	0.252384	68.3244	5.12423e-14	1.93781e-12	422.301	383.642	140.553	175.607	170.494	173.846	184.792	232.331	393.5	358.563	245.577	244.603	393.713	386.667	384.187	444.43	454.773	701.472	538.493	447.501	346.646	458.192	525.211	479.403	268.567	279.501	534.874	215.189	247.306	245.905	274.231	228.446	196.203	423.37	350.874	209.913	175.892	618.456	687.906	535.867	249.047	375.085
PIGH	ENSG00000100564.9	199.047	-0.0761827	0.118001	68.273	5.25368e-14	1.98371e-12	202.209	199.265	207.98	217.543	233.08	214.235	215.144	227.281	203.308	201.596	212.051	199.307	140.612	134.864	175.675	135.645	200.151	185.71	176.376	180.934	192.364	184.967	165.305	198.14	164.844	256.385	215.191	194.121	199.309	280.363	262.661	269.607	269.138	228.696	224.081	251.682	234.868	210.683	187.927	192.945	181.862	175.725
FAM111A	ENSG00000166801.17	1652.56	-0.0501195	0.0878541	68.2152	5.40323e-14	2.03704e-12	1531.01	1516.25	1679.03	1636.82	1500.99	1456.62	1208.74	1165.45	1608.98	1521.97	1384.62	1492.08	1693.2	1742.13	1894.66	1654.21	1962.24	1698.67	1794.98	1841.11	1536.96	2237.44	2006.68	1682.74	1633.63	1744.26	1627.38	1364.87	1470.82	1565.75	1534.31	1208.09	1260.43	1703.88	1791.05	1391.21	1415.42	1795.17	1674.52	1738.93	1526.72	1965.86
WASF1	ENSG00000112290.13	180.382	0.202944	0.414242	68.1614	5.54626e-14	2.08776e-12	153.376	180.942	353.281	305.347	120.856	155.408	198.183	196.977	335.568	323.169	475.228	544.469	87.8823	87.9176	154.331	137.851	141.879	119.699	198.228	180.934	77.1409	50.7016	29.2946	86.0218	92.1462	123.989	154.151	297.954	306.692	109.639	136.537	202.72	168.468	229.641	267.94	444.46	623.9	59.2242	40.0215	109.443	172.595	84.2656
TTC9	ENSG00000133985.3	458.718	0.0940977	0.144892	68.0627	5.81874e-14	2.18697e-12	313.63	305.769	358.979	376.114	356.094	360.863	381.189	428.045	334.475	363.18	455.951	356.94	371.449	386.667	334.932	350.692	475.041	516.642	491.668	491.699	746.021	454.436	471.853	594.421	784.4	266.892	289.681	534.21	471.834	311.167	312.416	501.141	517.73	294.847	303.027	579.404	480.082	464.085	527.24	588.562	645.205	396.665
PLEKHF1	ENSG00000166289.6	150.339	0.429388	0.203056	67.9752	6.07137e-14	2.27843e-12	140.308	150.021	121.559	140.224	146.754	112.385	103.555	112.378	139.911	153.12	168.467	163.069	229.666	224.489	186.347	237.103	176.082	242.919	187.302	186.459	211.893	114.548	175.768	197.174	190.775	50.4363	76.5584	170.044	112.264	51.165	97.196	113.194	88.3428	59.5364	80.5414	172.429	151.06	144.662	185.607	216.455	171.437	121.26
PJA2	ENSG00000198961.10	2022.84	-0.0751038	0.0705227	67.9244	6.22299e-14	2.33177e-12	1965	1882.71	2725.58	2432.29	1955.28	2017.67	2421.04	2232.4	1921.59	1793.59	2204.32	2128.05	1588.91	1685.8	1975.93	1923.29	1677.21	1581.61	2111.83	2082.81	1921.69	2119.14	1668.75	1858.65	2092.04	2624.79	2055.7	2308.39	2241.21	2258.57	2017.97	2218.6	2121.26	2198.12	2347.66	2218.01	2177.96	1702.94	1579.98	1823.25	2182.35	2006.96
DLST	ENSG00000119689.15	2394.42	0.0765726	0.05484	67.8862	6.33966e-14	2.37186e-12	2187.16	2218.25	2434.03	2512.23	2216.42	2266.15	2514.78	2520.29	2246.23	2283.73	2523.66	2538.44	2123.24	2117.7	2111.38	2245.31	2014.17	2182.75	2035.35	1980.61	2516.36	2327.58	2155.25	2546.83	2356.91	2698.34	2736.45	2850.12	2708.98	2650.66	2707.6	2865.87	2864.98	2544	2468.08	2835.97	2634.25	2387.42	2288.77	2426.4	2332.93	2467.34
CCR1	ENSG00000163823.4	351.026	-0.0355766	0.407083	67.7985	6.61539e-14	2.47126e-12	182.951	182.087	152.898	149.397	197.47	210.723	221.393	218.442	282.009	277.771	228.814	190.247	113.661	125.475	112.465	119.103	53.2046	66.0105	48.3863	46.96	170.882	637.525	179.953	182.676	174.568	1340.77	1117.34	216.694	238.358	1246.76	1201.06	366.337	338.99	1673.64	1627.58	561.197	396.275	646.612	190.827	209.159	57.9179	275.405
MILR1	ENSG00000271605.6	49.2231	-0.4402	0.31479	67.7837	6.66308e-14	2.48529e-12	37.1404	38.9368	36.0878	56.3516	42.0839	41.2665	33.0304	25.2534	42.6292	33.8558	42.7454	28.0841	21.0918	23.0464	18.0601	16.5421	21.5352	19.3631	12.4868	9.66823	52.7292	59.1518	32.4333	42.5277	51.8612	142.903	111.734	82.765	65.0806	109.639	114.552	75.1196	71.907	126.633	154.703	73.8981	72.4262	64.0787	35.3813	37.2918	31.2757	33.9118
PPDPF	ENSG00000125534.10	222.166	0.100994	0.212873	67.7715	6.70292e-14	2.49635e-12	193.268	148.876	175.691	175.607	121.935	121.166	164.259	162.885	182.54	177.743	238.871	240.98	277.708	227.903	289.782	319.813	240.687	317.731	324.657	342.532	213.846	166.188	169.49	268.697	245.878	132.395	243.125	150.482	170.837	140.443	179.35	165.675	109.915	208.85	129.185	151.009	186.239	301.947	235.489	244.829	278.006	287.736
HMSD	ENSG00000221887.6	303.23	0.0369889	0.131558	67.7507	6.77078e-14	2.51781e-12	366.59	352.722	192.785	250.306	297.824	275.695	151.761	175.511	338.847	373.183	279.94	223.767	398.4	467.756	264.333	233.795	388.9	356.457	262.223	284.522	271.458	404.674	349.443	237.768	269.03	346.75	347.617	200.141	206.631	263.656	290.431	188.314	199.285	272.167	311.002	215.268	174.858	394.181	339.893	260.232	295.381	420.301
PNMA1	ENSG00000176903.5	652.468	-0.00835379	0.0815998	67.6824	6.99903e-14	2.59875e-12	586.681	587.488	784.436	760.092	529.825	574.219	773.091	815.685	598.995	634.026	853.232	843.429	602.287	557.381	634.565	694.767	459.84	499.92	689.895	598.049	671.81	584.946	516.841	633.082	651.969	714.515	809.036	756.923	719.954	640.085	673.429	741.935	695.443	752.238	657.888	750.762	820.486	615.544	528.4	630.718	602.346	625.826
XPO6	ENSG00000169180.12	3639.82	0.0542839	0.0519497	67.5702	7.39117e-14	2.7402e-12	4010.48	4097.53	3273.55	3349.65	3953.72	4170.55	3477.12	3454.67	3719.67	3591.02	3174.89	3265.91	4637.84	4466.73	3232.75	3568.68	4312.11	4526.56	3731.99	3501.28	3507.47	3604.51	4107.53	3778.2	3268.18	3269.96	3423.4	3105.94	2961.98	3465.65	3556.91	3365.98	3082.75	3343.49	3170.62	2976.27	2957.06	3973.85	4390.77	3679.73	3378.93	3794.01
SIRPA	ENSG00000198053.12	270.72	0.0221858	0.592854	67.5393	7.50269e-14	2.77735e-12	508.962	518.776	276.357	288.311	465.081	478.516	332.09	290.414	355.243	314.705	286.646	227.391	157.016	162.178	82.9121	90.43	22.802	34.3255	31.217	19.3365	141.588	61.0297	70.0979	53.1596	134.746	447.623	421.071	704.255	671.957	493.377	502.179	835.577	743.723	315.638	308.609	504.435	448.008	69.904	64.3824	51.0736	291.906	208.609
RPS11	ENSG00000142534.7	11317.9	0.106505	0.0639493	67.5237	7.55996e-14	2.79434e-12	12844.4	13663.4	11081.8	11546.8	11508.3	12020.8	12766.7	12073.7	12370.1	14247.9	12676.1	11964.7	11083.7	10960.7	10272.1	11636.8	10779	11448	10829.2	9182.06	10931.6	10172.2	9732.1	11373.2	10087	10600	11953.5	12580.3	11713.7	11076.7	10988.9	12380.3	12233.4	11511.3	10947.3	14273	11966.9	10942.9	11133.5	11086.2	10944.2	10188.9
RPL7	ENSG00000147604.14	17672.3	0.127695	0.0717315	67.5071	7.62121e-14	2.81274e-12	19148.6	21041.9	18577.6	19463.6	19182.7	19817.6	20158.4	18950.2	17656.1	20262.7	19321.8	16697.4	17133.5	17489.6	14598.3	16007.2	16692.3	17681.1	16070.5	14773.1	17177	18550.2	17273.4	16577.1	16496	19184.7	18274.7	18330.2	17599.4	17452	17759.1	19024.8	19479.6	18225.7	17239.9	25946.8	18861.9	16620.7	17362.4	16248.7	17501.6	16639.4
RPL22	ENSG00000116251.11	6251.49	0.108259	0.0586817	67.4691	7.763e-14	2.86077e-12	6916.37	7202.17	6150.13	6105.63	6971.89	6849.36	6997.1	6793.17	6687.32	7109.71	6662.42	6030.83	6110.75	6527.24	5472.2	5751.13	5860.11	6077.37	5928.11	5548.18	5837.32	6790.25	6537.93	5753.8	5906.16	6237.29	6345.04	6553.48	6448.67	6395.63	6258.73	6659.92	6871.22	6609.49	6231.2	8084.88	6682.87	5773.88	6050.21	5965.88	6055.89	5869.82
RAB3D	ENSG00000105514.8	422.029	0.25147	0.157079	67.4124	7.97989e-14	2.93629e-12	331.513	363.029	380.822	365.63	445.657	462.712	476.71	439.409	429.571	417.811	469.361	448.44	625.722	634.202	613.221	662.786	488.976	528.964	491.668	508.273	509.716	322.988	374.553	498.733	502.868	168.121	193.465	388.243	353.876	226.588	236.047	414.701	350.29	229.641	241.624	402.691	329.022	306.801	405.435	478.308	452.918	400.776
GRIPAP1	ENSG00000068400.13	603.784	-0.0145111	0.0715671	67.4075	7.99888e-14	2.93887e-12	667.84	539.389	471.991	477.023	609.676	573.341	497.242	550.524	559.645	584.012	502.887	560.776	610.489	688.83	586.952	619.776	640.989	624.02	622.779	642.247	590.763	621.564	635.066	642.747	594.088	523.277	706.614	513.143	532.034	607.715	605.161	499.082	523.894	644.506	630.775	517.287	476.978	667.001	597.423	634.772	569.912	755.308
PHGDH	ENSG00000092621.13	119.772	0.0280236	0.647315	67.3745	8.12818e-14	2.98191e-12	281.992	282.865	245.017	269.964	91.7212	100.971	97.3059	94.7003	137.725	143.118	146.675	144.044	10.5459	5.97498	6.56729	13.2337	79.8069	64.2503	63.9948	44.1976	41.0116	38.4956	34.5258	50.26	44.4524	317.329	428.313	285.915	380.721	160.804	161.993	155.384	160.25	250.431	196.17	252.753	153.13	48.5445	43.5016	51.0736	70.6598	101.735
PSD3	ENSG00000156011.18	6.3111	0.460993	1.02916	67.2928	8.45698e-14	3.09791e-12	6.87786	5.726	3.79872	1.3105	26.9768	23.7063	11.6053	13.8894	16.3958	10.0028	9.2196	4.52969	4.68706	3.41428	0.820911	3.30841	1.26678	0	1.56085	0	0	6.57242	0	0	1.38914	8.40606	6.20744	9.02891	4.06754	25.0604	23.1419	28.813	35.9535	13.2303	5.58208	4.28395	5.1733	3.88356	0	0	3.47507	3.08289
AIF1	ENSG00000204472.13	93.8423	-0.114082	0.558882	67.2117	8.79666e-14	3.21753e-12	30.9504	35.5012	37.0375	38.0046	114.382	86.9231	104.448	98.4883	50.2806	47.7059	50.2887	47.1088	8.20235	9.38926	4.10456	3.30841	34.203	30.8049	14.0476	17.9553	72.2586	63.8464	44.9882	60.8919	60.196	184.933	169.67	112.861	171.65	386.87	384.155	434.253	367.753	189.005	150.716	332.006	168.65	56.3116	53.942	50.2629	52.1261	52.4091
ATP13A3	ENSG00000133657.17	2754.43	-0.0878218	0.0937368	67.2038	8.83047e-14	3.22509e-12	2893.52	2835.52	3647.72	3561.95	3352.68	3219.67	2906.68	3036.72	2934.86	2901.59	2885.73	3176.22	2245.1	2395.11	2411.84	1913.37	2702.03	2357.9	2678.42	2756.83	2569.09	2935.06	3058.15	2354.49	2806.06	2965.24	2536.77	3014.15	2892.02	3199.9	2900.84	2945.1	3125.9	2955.09	3098.85	2788.85	3128.81	2228.19	2432.61	2534.22	2767.32	2409.79
NFE2L3	ENSG00000050344.9	619.091	0.17492	0.075802	67.1888	8.89487e-14	3.24378e-12	702.917	688.266	517.575	542.548	597.807	647.094	484.744	505.068	701.742	679.424	553.176	504.608	748.757	795.526	572.175	530.449	747.398	777.164	563.467	517.941	585.881	753.012	793.048	543.194	620.019	659.876	545.22	513.143	486.477	518.437	562.348	522.75	518.757	578.354	657.091	591.185	456.285	738.847	653.105	533.435	598.871	689.539
ITPRIPL2	ENSG00000205730.7	211.847	0.0752753	0.380234	67.1686	8.98254e-14	3.2709e-12	162.317	136.279	158.597	144.155	179.126	159.798	149.083	151.521	165.051	161.584	152.542	180.282	36.3247	51.2141	27.911	23.1589	76.0066	67.7708	49.9472	63.5341	201.152	184.028	161.12	166.244	199.573	498.059	403.484	445.426	527.966	469.883	413.083	475.415	441.714	507.477	456.933	465.879	468.701	170.876	153.706	192.134	169.12	133.592
ETS1	ENSG00000134954.14	4229.05	0.0603362	0.0854943	67.0973	9.2991e-14	3.38115e-12	3987.09	3852.45	4764.54	4771.54	3770.28	3929.1	4151.12	4065.8	4043.21	4014.99	4880.52	4758.9	5002.26	4803.03	5561.68	5508.51	4286.77	4346.13	5586.28	5399.02	4331.61	4463.61	4922.54	4741.83	4489.23	3728.09	3281.67	3528.8	3437.88	2951.91	2992.25	3238.38	3275.88	3691.26	3596.45	3775.23	3722.71	3723.36	4417.45	4867.39	4501.38	4123.88
ABHD17AP6	ENSG00000226981.2	186.68	2.94272	2.00207	66.9606	9.93707e-14	3.60777e-12	0.687786	1.1452	0.94968	0	1.07907	0.878011	0.892714	1.26267	1.09306	0.769449	0.838145	0.905939	1.17176	0.853569	0.820911	1.1028	1.26678	0.88014	1.56085	1.38118	0.976468	0.938918	1.04624	0.966538	0.463046	0	0	1.50482	0.813507	0.522092	0	3213.68	2209.6	0.945023	1217.69	3774.16	1.03466	0.970889	0.580022	0.810692	1.15836	1.02763
SEPTIN11	ENSG00000138758.12	3608.4	-0.0699494	0.116125	66.9406	1.0034e-13	3.63758e-12	3335.07	3232.9	3642.02	3360.13	2929.68	3008.07	2803.12	2959.7	3247.47	3061.64	3101.14	3243.26	3467.25	3834.23	3236.03	3119.83	4452.72	4589.05	4370.38	4509.54	4021.09	4084.29	3913.97	3651.58	4282.71	3433.87	2919.57	3336.18	3087.26	2987.93	2801.33	3006.84	2909.15	3280.17	3383.54	3043.74	3320.23	3844.72	3668.64	3605.96	4450.41	4103.33
EXT1	ENSG00000182197.13	227.617	-0.172296	0.117695	66.9322	1.00753e-13	3.64717e-12	224.906	234.766	240.269	231.959	192.075	229.161	241.033	241.17	261.24	222.371	247.253	229.203	171.078	196.321	213.437	179.757	144.412	173.388	188.863	146.405	214.823	189.661	205.062	210.705	191.238	254.283	290.715	300.964	256.255	277.753	262.661	280.927	305.091	294.847	318.179	279.528	264.873	208.741	178.067	225.372	221.246	210.664
RPL26	ENSG00000161970.15	11760.1	0.152494	0.0817148	66.8819	1.03242e-13	3.73178e-12	12876.7	14455.9	11415.2	12098.6	12189.2	12578.4	13445.2	12688.6	12548.3	15138.1	13256.1	11718.3	10915	11134.8	10069.3	11218.8	10534.5	11149.6	10034.7	9748.34	11205	10468.9	10375.5	11677.7	10566.7	12476.7	12740.8	12797	12160.3	11827.5	12357.8	11999.6	13450.7	11620	11904.2	17577	12670.5	11506	11891	11344.8	11356.5	11020.3
	ENSG00000289025.1	207.656	-0.248024	0.109535	66.8776	1.03456e-13	3.73398e-12	208.399	199.265	163.345	170.365	193.154	181.748	228.535	185.613	193.471	197.749	195.288	198.401	248.414	251.803	259.408	223.869	210.285	242.919	257.54	208.558	220.682	195.295	263.652	247.434	219.484	195.441	212.088	176.064	155.38	194.218	199.02	147.152	151.005	210.74	147.526	146.725	164.511	228.159	243.609	217.265	210.821	205.526
ARL6IP6	ENSG00000177917.12	364.968	-0.000300473	0.0879754	66.8391	1.05412e-13	3.799e-12	283.368	329.818	335.237	361.699	324.801	279.208	307.094	373.751	301.684	290.082	371.298	329.762	220.292	260.339	286.498	275.701	317.961	287.806	304.366	295.572	319.305	502.321	329.565	326.69	332.467	628.353	579.361	421.349	400.246	544.542	507.965	398.237	422.197	528.268	533.487	418.756	379.72	405.832	328.872	301.577	273.372	412.079
ZNF267	ENSG00000185947.15	1142.52	0.0851116	0.145387	66.7081	1.12332e-13	4.04249e-12	1432.66	1434.94	900.296	879.347	1042.38	1029.91	740.06	659.114	1110.55	1193.42	880.891	725.657	1435.41	1670.43	1109.05	1116.04	1526.47	1300.85	1194.05	1207.15	864.174	2092.85	1369.52	765.498	918.221	1454.25	1161.83	675.663	746.8	996.151	923.362	562.883	631.754	1253.1	1271.92	812.879	678.737	1449.54	1090.44	836.634	975.337	1702.78
AOC1	ENSG00000002726.21	175.187	-0.25556	2.50831	66.6299	1.16677e-13	4.19268e-12	0	1.1452	0	0	0	0	0	1.26267	0	0	0	0	0	0.853569	0	0	320.494	438.31	394.895	332.863	186.505	125.815	1.04624	181.709	87.5157	0	0	0	0.813507	0	1.15709	0	0	0	0	0	0	130.099	104.404	103.769	697.331	642.269
MANEAL	ENSG00000185090.15	87.8775	-0.539453	0.27475	66.6179	1.17357e-13	4.21094e-12	73.5931	77.8736	66.4776	55.0411	84.1677	79.021	70.5244	53.0322	60.1181	56.9393	53.6413	52.5445	113.661	99.014	65.6729	73.8879	101.342	124.98	106.138	70.44	83.9762	68.541	85.7914	92.7876	79.644	98.7712	85.8696	43.6397	58.5725	62.1289	75.2112	51.4518	60.6073	61.4265	70.1747	27.8457	37.2478	94.1762	102.084	77.0157	136.686	140.785
AC243919.1	ENSG00000237550.6	5470.03	0.112355	0.106009	66.5503	1.21272e-13	4.34509e-12	5760.89	7246.83	5642.05	6009.97	5633.84	5995.94	6091.88	5889.1	5312.25	7197.43	6179.64	5035.21	5277.62	5270.79	4704.64	5102.68	4984.76	5268.52	4649.77	4356.23	5367.64	5178.13	4714.34	4859.75	4796.7	6560.93	6072.94	6502.32	5928.84	5787.91	5526.28	6228.75	6399.72	6004.68	5255.93	9367.92	5605.79	5185.52	5032.27	5006.02	5004.11	5081.63
ABHD2	ENSG00000140526.18	1723.94	-0.155453	0.0778747	66.4981	1.24388e-13	4.45021e-12	1502.12	1433.79	2039.91	1939.54	1399.56	1347.75	1799.71	1661.67	1662.54	1510.43	1835.54	1858.08	1703.74	1654.22	1841.3	1908.96	1686.08	1881.74	2163.34	2287.23	2041.79	1753.9	1937.63	1934.04	1938.31	1567.73	1428.75	1584.57	1603.42	1392.42	1350.33	1519.89	1399.1	1588.58	1543.05	1585.06	1603.72	1635.95	1887.39	1849.19	1981.95	1623.65
NRSN2	ENSG00000125841.13	200.713	0.0401263	0.113905	66.3168	1.3583e-13	4.85253e-12	178.137	170.635	212.728	229.338	214.736	197.552	277.634	286.626	145.376	174.665	250.605	225.579	174.593	153.642	201.944	215.047	158.347	173.388	215.397	194.746	212.87	136.143	147.519	185.575	200.962	178.629	216.226	246.79	247.306	243.295	236.047	268.578	255.783	245.706	221.688	262.392	241.076	198.061	150.226	179.974	177.229	163.393
ODC1	ENSG00000115758.13	5663.22	-0.0695674	0.123927	66.2655	1.3925e-13	4.96026e-12	4844.76	5076.67	6863.34	6293.04	3922.43	4127.53	5514.3	5259.02	4046.49	4430.49	5561.09	5496.33	5147.56	4686.95	5589.59	6159.16	6686.04	6756.84	7437.45	7035.71	6389.03	6331.12	6929.23	6855.65	6114.53	5508.07	5255.63	4934.3	5095	4326.05	4321.75	4294.17	4232.24	5284.57	5060.55	4122.23	4693.22	6755.45	6925.46	6746.58	6442.79	6123.64
RPL36A	ENSG00000241343.10	3355.33	0.126492	0.0921912	66.2678	1.39098e-13	4.96026e-12	3436.87	3808.94	3003.84	3163.55	3327.86	3373.32	3814.57	3376.38	3630.04	3937.27	3871.39	3404.52	2615.38	2884.21	2713.11	2983.09	2900.92	3065.53	2857.92	2610.42	3211.6	2910.64	2914.82	3152.85	2881.07	3501.12	4108.29	3674.76	3949.58	3664.04	3831.14	3798.17	4024.74	3768.75	3295.02	5222.13	3879.98	3043.74	3228.98	3423.55	3276.99	3303.83
FBXO41	ENSG00000163013.12	551.418	0.0850171	0.117845	66.23	1.41674e-13	5.03928e-12	545.414	499.307	581.204	652.63	662.551	640.948	652.574	691.944	507.178	539.384	680.574	709.35	446.442	444.709	508.965	465.384	518.111	479.677	547.858	582.856	513.622	349.277	531.488	525.796	565.843	468.638	558.67	662.12	763.07	672.976	665.329	786.183	759.132	539.608	460.92	664.012	581.479	453.405	549.281	499.386	477.243	434.687
RPL35A	ENSG00000182899.17	5586.66	0.116626	0.0635286	66.2047	1.43423e-13	5.0941e-12	5873	6365.02	5663.89	5802.91	5940.3	5789.6	6224.01	6120.17	5798.66	6714.22	6045.54	5560.65	5374.88	5296.4	5100.32	5635.33	5205.18	5515.84	5163.29	4608.98	5428.18	5013.82	4856.63	5408.74	5123.14	5842.21	6013.97	5844.71	5976.02	5681.4	5618.85	6294.61	6416.16	5659.74	5093.25	7171.33	6013.45	5503.97	5443.51	5424.34	5538.11	5614.97
AAGAB	ENSG00000103591.13	1040.53	-0.0281911	0.0598337	66.1746	1.45534e-13	5.1616e-12	1064	1055.87	1088.33	1020.88	1080.15	1065.91	1047.15	940.69	1046.05	1128.01	1018.35	899.597	1192.86	1183.9	1081.96	1131.48	1102.1	1123.94	1151.91	1107.7	1120.01	1214.02	1259.67	1127.95	984.436	1023.44	906.286	836.679	860.691	926.191	924.519	940.539	807.413	949.748	938.587	906.055	912.57	1112.64	1168.74	1049.04	1011.25	996.801
RIMS2	ENSG00000176406.23	102.962	0.160939	2.008	66.1196	1.49467e-13	5.29347e-12	0.687786	0	0	0	1.07907	0	0	0	1.09306	0.769449	6.70516	0.905939	0	0	0	0	347.097	352.056	438.599	437.833	63.4704	83.5637	55.4506	87.9549	104.648	0	1.03457	0	0.813507	2.61046	1.15709	0	0	0	0	0	6.20796	85.4382	88.1633	79.4478	370.675	249.714
CFDP1	ENSG00000153774.9	223.728	-0.0516486	0.10381	66.0358	1.55674e-13	5.49744e-12	185.014	166.054	188.037	197.886	182.363	185.26	176.757	147.732	161.772	187.746	186.906	154.01	214.433	223.635	211.795	219.458	236.887	195.391	232.567	236.181	264.623	280.736	256.328	259.032	225.504	281.603	231.744	228.732	245.679	207.793	189.764	203.749	198.258	224.915	228.865	235.617	173.823	262.14	225.629	233.479	298.856	250.742
SLC23A2	ENSG00000089057.15	1567.29	0.0526794	0.128966	66.0388	1.55451e-13	5.49744e-12	1447.79	1326.14	1882.27	1733.8	1554.94	1475.06	1707.76	1742.49	1464.7	1271.13	1824.64	1774.73	1356.9	1279.5	1364.35	1284.77	1093.23	882.781	1078.55	1070.41	1958.79	1374.58	1419.74	1549.36	1930.44	1777.88	1656.35	2326.45	2147.66	1929.65	1830.52	2345.17	2323.62	1564.01	1619.6	2292.98	2093.12	1467.98	1444.83	1502.21	1488.49	1164.3
NECAP2	ENSG00000157191.20	1079.1	0.0745738	0.136033	66.0049	1.58026e-13	5.57245e-12	1339.81	1406.31	714.159	781.06	974.403	1030.78	712.386	681.842	1282.15	1345.77	952.971	827.122	1738.9	1700.31	1021.21	1086.26	1223.71	1349.26	897.488	897.764	1216.68	1086.33	1195.85	927.876	1174.29	741.835	903.182	908.91	857.437	759.122	806.495	895.261	794.058	859.026	804.617	1033.5	897.051	1123.32	1299.25	951.752	1165.31	1268.09
RAB13	ENSG00000143545.10	99.0466	0.168081	0.239436	65.9369	1.63328e-13	5.75116e-12	79.7832	77.8736	87.3705	68.1462	66.9025	77.265	89.2714	78.2856	151.935	129.268	110.635	117.772	63.2753	66.5784	63.2102	59.5515	60.8053	50.168	67.1165	58.0094	88.8585	85.4415	74.2828	97.6203	81.0331	166.02	134.495	192.617	155.38	115.904	123.809	142.007	115.051	164.434	192.98	212.055	164.511	89.3218	78.303	87.5547	85.7185	82.2104
CBWD2	ENSG00000136682.16	494.281	-0.0558061	0.100471	65.9296	1.63904e-13	5.76319e-12	623.822	658.49	550.814	534.685	671.184	635.68	644.54	484.866	543.249	560.929	491.153	423.073	515.576	544.577	558.22	484.131	450.972	475.276	505.715	493.08	357.387	550.206	493.824	432.042	342.191	678.789	588.672	416.834	427.091	691.25	594.747	458.95	444.796	590.639	627.585	410.188	415.933	477.677	470.978	412.642	350.982	453.185
AL929554.1	ENSG00000261793.1	5.06346	-1.00302	0.881793	65.9129	1.65238e-13	5.80176e-12	1.37557	1.1452	1.89936	0	1.07907	0.878011	0	1.26267	2.18611	3.0778	3.35258	1.81188	12.8894	5.97498	4.10456	4.41122	10.1342	8.8014	12.4868	6.90588	6.83527	4.69459	5.23118	11.5985	11.1131	0	0	0	0	5.22092	1.15709	1.02904	0	5.67014	0	0	5.1733	8.738	4.06015	5.67484	8.10851	7.19341
AC099518.3	ENSG00000261427.6	29.5702	0.237856	0.328468	65.8732	1.68451e-13	5.90615e-12	22.0091	16.0328	17.0942	10.484	23.7396	18.4382	17.8543	20.2027	14.2097	20.0057	14.2485	19.9307	8.20235	8.53569	5.74638	1.1028	8.86743	12.322	7.80425	5.5247	28.3176	24.4119	20.9247	27.0631	31.9502	46.2333	68.2818	66.212	72.4021	64.7394	71.7399	79.2358	63.689	63.3165	56.6182	68.5432	66.2183	25.2431	23.2009	31.617	33.5924	25.6907
CRB3	ENSG00000130545.16	15.5589	0.300996	0.375394	65.7952	1.74956e-13	6.12545e-12	15.1313	11.452	13.2955	15.726	8.63259	9.65812	12.498	12.6267	9.83751	3.84725	15.0866	9.96533	19.92	10.2428	27.0901	26.4673	17.7349	22.0035	21.8519	23.48	19.5294	12.2059	14.6473	15.4646	20.8371	10.5076	6.20744	6.01927	10.5756	5.74301	5.78547	9.26132	13.3542	3.78009	10.3667	13.9228	9.31194	21.3596	18.5607	18.6459	25.4839	17.4697
UNKL	ENSG00000059145.19	184.442	0.0781967	0.192915	65.7714	1.76987e-13	6.18774e-12	185.702	183.232	144.351	182.16	141.359	141.36	136.585	147.732	200.029	171.587	166.791	177.564	251.929	292.774	274.184	281.215	272.357	264.922	229.445	276.235	206.035	169.005	166.352	180.743	216.243	128.192	153.117	164.025	151.312	116.426	113.395	109.078	106.833	114.348	96.4902	134.944	166.58	186.411	174.587	187.27	193.446	205.526
CENPH	ENSG00000153044.10	575.449	0.115151	0.089324	65.7575	1.78182e-13	6.22065e-12	577.74	605.811	854.712	849.206	625.863	611.096	673.999	699.52	542.156	529.381	737.568	712.974	512.061	600.059	620.609	640.73	548.514	525.444	610.292	587	488.234	607.48	630.881	557.692	511.666	697.703	578.326	592.898	614.198	588.92	547.306	553.621	558.82	601.98	615.624	584.759	562.855	485.445	505.199	605.587	441.334	508.677
ATRN	ENSG00000088812.18	565.333	-0.0330071	0.0712781	65.7188	1.81557e-13	6.3295e-12	694.664	624.134	718.908	677.53	664.709	662.02	652.574	651.538	652.555	591.707	652.077	656.806	576.508	627.373	607.474	567.944	534.579	553.608	536.932	599.43	576.116	473.215	582.754	518.064	529.262	498.059	487.284	629.014	571.896	513.216	511.436	625.654	601.964	536.773	547.841	567.623	555.613	440.784	545.221	492.09	587.287	482.986
RPL22L1	ENSG00000163584.18	1553.68	0.0704634	0.103062	65.6171	1.90741e-13	6.64024e-12	1564.71	1754.45	1853.77	1953.96	1490.2	1559.35	1823.82	1839.71	1383.81	1711.26	1884.15	1665.12	1163.56	1257.31	1209.2	1257.2	1390.92	1438.15	1437.54	1269.3	1474.47	1492.88	1670.84	1623.78	1529.44	1910.28	1654.28	1841.9	1748.23	1718.73	1726.39	1681.44	2006.2	1530.94	1555.01	2073.43	1650.28	1489.34	1574.18	1779.47	1447.95	1347.22
FAH	ENSG00000103876.14	408.555	0.0417358	0.149001	65.5813	1.94091e-13	6.74727e-12	336.327	304.623	383.671	319.763	340.987	387.203	468.675	462.138	254.682	266.23	295.027	312.549	389.026	408.006	445.755	447.739	429.437	447.991	524.445	480.649	439.41	359.605	435.235	527.729	426.929	363.562	338.305	344.603	348.181	383.738	350.6	430.137	365.698	310.913	249.599	281.67	313.502	436.9	459.377	501.818	501.569	482.986
AP000431.1	ENSG00000229289.1	86.6864	-0.929329	2.02571	65.5425	1.97773e-13	6.86553e-12	0.687786	1.1452	0.94968	0	1.07907	0.878011	0.892714	1.26267	1.09306	0	0.838145	0.905939	0	0	0	0	0	0	0	0	0	0	0	0	0	0	1.03457	0	492.172	635.908	697.728	550.534	1219.34	532.048	704.937	0	1.03466	0	0	0	2.31672	1.02763
TNFRSF8	ENSG00000120949.15	2408.5	0.359436	0.117925	65.5176	2.00184e-13	6.93944e-12	3227.09	3072.57	2235.55	2174.12	2493.74	2661.25	2450.5	2402.86	3236.54	3231.69	2797.73	2822.91	3216.49	3019.07	2013.7	2157.09	2890.78	3292.61	2725.24	2542.74	2712.63	1493.82	2792.41	2655.08	2434.7	1118.01	1359.43	2001.41	1927.2	1150.69	1272.8	2227.86	1957.92	1473.29	1367.61	2268.35	2191.41	2011.68	3088.62	2560.98	2769.63	1958.66
LINC02520	ENSG00000204110.7	7.66104	1.15661	0.72992	65.5066	2.01256e-13	6.96674e-12	6.19007	9.1616	0.94968	3.93151	5.39537	4.39006	5.35629	0	4.37222	3.0778	0.838145	2.71782	17.5765	23.0464	10.6718	12.1309	22.802	21.1234	6.2434	8.28705	10.7411	11.267	5.23118	10.6319	12.0392	2.10151	4.13829	6.01927	4.06754	0	0	4.11614	3.08173	3.78009	0	3.21296	4.13864	13.5924	9.28035	4.86415	15.0587	5.13815
IGF2BP1	ENSG00000159217.10	2213.72	-0.070869	2.03596	65.4876	2.03114e-13	7.02118e-12	2.06336	4.5808	3.79872	1.3105	693.844	2254.73	707.03	741.188	119.143	110.031	137.456	146.762	0	0	0	0	1.26678	0	0	0	1.95294	1.87784	1.04624	0.966538	1.85219	544.292	506.941	501.104	525.526	22827.9	23912.5	25730	23162.3	5185.34	5250.35	5316.38	5078.11	0.970889	1.16004	0.810692	26.6422	26.7184
MLH3	ENSG00000119684.16	246.818	-0.123815	0.113558	65.4582	2.06029e-13	7.1119e-12	295.06	267.977	213.678	239.822	260.057	258.135	187.47	236.119	260.147	250.071	234.681	229.203	346.842	374.717	325.902	270.187	326.828	271.083	262.223	251.374	301.728	238.485	342.119	266.764	276.439	210.151	174.843	212.179	186.293	194.74	190.921	182.139	192.094	199.4	195.373	183.139	181.066	234.955	273.77	271.582	238.622	233.272
PADI2	ENSG00000117115.13	28.6166	-0.0422466	0.325661	65.4126	2.10646e-13	7.26107e-12	16.5069	20.6136	22.7923	31.4521	20.5024	23.7063	27.6741	15.1521	27.3264	16.1584	16.7629	19.0247	14.0612	11.95	8.20911	12.1309	10.1342	12.322	10.9259	6.90588	20.5058	20.6562	13.6011	11.5985	19.4479	90.3651	70.351	84.2698	68.3346	69.4382	56.6976	54.5389	50.3349	50.0862	35.8848	62.1172	19.6585	23.3013	15.6606	20.2673	28.9589	32.8841
IL17RA	ENSG00000177663.14	427.625	-0.219709	0.162802	65.4	2.11936e-13	7.29529e-12	467.694	435.176	377.973	364.32	291.35	276.573	253.531	334.608	362.895	313.166	291.675	336.103	460.503	498.484	406.351	477.514	447.172	536.006	538.493	440.595	622.01	469.459	521.026	542.228	593.625	388.78	472.8	397.272	430.345	321.087	305.473	273.724	283.519	366.669	355.658	375.916	376.616	571.854	499.399	548.838	478.402	386.389
NPL	ENSG00000135838.14	96.1394	-0.009613	0.150056	65.3436	2.17815e-13	7.48715e-12	96.29	81.3092	65.5279	61.5936	87.4049	68.4849	66.9536	63.1335	92.9098	80.0227	77.9475	83.3464	139.44	107.55	91.1212	62.8599	83.6072	108.257	71.7991	84.2517	113.27	140.838	115.086	99.5534	99.5549	86.1621	91.0424	90.2891	83.7912	85.6231	78.6824	69.9744	72.9342	83.162	103.667	74.9691	80.7035	129.128	118.324	104.579	96.1437	108.929
GSN	ENSG00000148180.21	176.077	0.0267499	0.237208	65.3326	2.18979e-13	7.51663e-12	136.869	156.892	114.911	103.53	106.828	117.653	93.735	113.64	208.774	184.668	200.317	186.623	222.635	224.489	206.049	204.019	271.09	281.645	235.688	219.607	218.729	252.569	183.091	188.475	237.08	102.974	137.598	120.385	126.094	91.3661	102.981	101.875	77.0432	161.599	145.134	156.364	120.021	263.111	214.028	187.27	148.27	191.139
GTF3A	ENSG00000122034.17	2652.6	0.0658123	0.0604255	65.2969	2.22801e-13	7.63715e-12	2582.64	2688.93	3339.07	3201.56	2670.71	2712.18	3385.17	3250.11	2449.54	2716.93	3112.03	2807.5	2295.49	2352.44	2419.23	2765.83	2278.93	2664.19	2806.41	2537.22	2568.11	2254.34	2473.3	2779.76	2350.42	2885.38	2578.16	2764.35	2739.89	2672.07	2528.25	2892.62	2883.47	2643.23	2768.71	2789.92	2772.89	2569.94	2593.28	2749.87	2566.92	2618.4
AC137834.1	ENSG00000258830.1	97.4004	-0.0364517	0.177497	65.1383	2.40626e-13	8.23665e-12	67.403	84.7448	63.6285	74.6987	66.9025	82.533	83.9152	61.8709	71.0487	61.556	82.9764	100.559	108.974	87.9176	139.555	81.6076	111.476	98.5757	98.3335	131.212	120.106	112.67	112.994	127.583	110.205	128.192	95.1807	78.2505	95.1803	75.7033	64.7973	66.8873	63.689	80.327	91.7056	80.324	76.5649	108.74	89.3234	113.497	91.5103	97.6248
AC083805.2	ENSG00000257953.1	4.53849	0.2253	0.787268	65.071	2.48609e-13	8.49807e-12	1.37557	2.2904	0.94968	2.62101	4.31629	3.51204	4.46357	3.78801	3.27917	2.30835	1.67629	3.62376	0	0	2.46273	1.1028	0	2.64042	3.1217	1.38118	1.95294	1.87784	6.27742	1.93308	1.38914	16.8121	10.3457	10.5337	12.2026	10.4418	11.5709	21.6098	17.4631	12.2853	21.5309	8.56789	1.03466	3.88356	3.48013	0.810692	2.31672	3.08289
	ENSG00000288924.1	466.267	0.129991	0.0857097	64.9961	2.57802e-13	8.80003e-12	445.685	421.434	444.45	424.603	496.374	451.298	429.396	441.935	407.71	420.889	454.275	455.687	562.447	581.281	495.01	475.309	524.445	533.365	415.186	557.995	498.975	502.321	576.477	451.373	536.671	403.491	362.101	511.638	479.156	350.846	358.699	457.921	435.551	352.494	382.771	436.963	410.76	375.734	524.34	422.37	518.944	407.969
MTF1	ENSG00000188786.10	786.933	-0.059845	0.0886622	64.9147	2.68191e-13	9.14195e-12	881.054	786.753	712.26	676.22	779.091	761.236	680.248	638.911	967.355	811	661.297	731.999	1083.88	1119.03	852.927	854.674	876.609	941.75	824.129	843.898	677.668	906.995	941.613	757.765	638.541	781.763	721.098	516.152	586.539	695.426	733.598	568.028	576.283	807.995	753.581	557.984	678.737	899.043	846.252	698.006	748.299	860.126
SOAT1	ENSG00000057252.13	1321.26	0.0430838	0.131129	64.9089	2.68949e-13	9.1551e-12	1130.03	1197.88	1338.1	1196.49	904.263	961.422	940.921	828.312	1182.69	1065.69	1014.99	1101.62	1179.97	1194.14	1165.69	1089.57	1498.6	1501.52	1375.11	1334.22	1519.38	1698.5	1769.19	1505.87	1663.26	1212.57	1142.17	1342.3	1343.1	1003.46	975.431	1071.23	1081.69	1239.87	1243.21	1244.49	1367.82	1502.94	1523.72	1506.27	1562.62	1454.1
HARS1	ENSG00000170445.16	1572.43	0.0348301	0.0579253	64.8967	2.70536e-13	9.19636e-12	1678.89	1702.91	1518.54	1487.42	1562.5	1626.95	1607.78	1445.76	1528.09	1720.49	1448.31	1521.07	1974.42	1703.72	1653.32	1749.05	1588.54	1903.74	1656.06	1679.51	1590.67	1478.8	1749.31	1683.71	1432.2	1273.52	1424.61	1376.91	1377.27	1410.69	1424.38	1439.62	1365.21	1342.88	1385.95	1299.11	1384.38	1665.07	1811.99	1601.12	1706.26	1538.36
TNFRSF17	ENSG00000048462.11	1591.89	0.0227219	0.136159	64.8853	2.72041e-13	9.23471e-12	1652.06	1918.21	2343.81	2340.56	2148.43	2088.79	2233.57	2130.13	1859.29	2054.43	2279.75	1981.29	1586.57	1723.36	2250.94	2245.31	1183.17	1429.35	1663.87	1618.74	1425.64	1107.92	1192.71	1363.78	1365.52	1250.4	1160.79	1739.57	1729.52	1270.77	1306.36	1773.03	1787.4	1449.67	1300.62	2140.9	2069.32	945.646	1163.52	1542.75	1676.14	1153
SMYD2	ENSG00000143499.14	392.264	-0.0222843	0.0962392	64.8014	2.83341e-13	9.59323e-12	365.214	364.174	477.689	465.229	384.15	401.251	449.928	443.197	381.477	373.952	481.933	430.321	307.002	307.285	298.812	355.103	317.961	352.056	408.943	292.809	485.304	373.689	323.287	398.213	397.294	443.42	419.002	475.522	449.87	450.565	425.811	434.253	473.559	429.04	393.935	532.28	467.666	412.628	375.854	402.914	340.557	338.09
APH1B	ENSG00000138613.14	172.418	-0.282515	0.162506	64.8011	2.83384e-13	9.59323e-12	122.426	120.246	178.54	166.434	161.861	215.113	224.071	208.341	143.19	152.351	180.201	171.222	85.5388	87.064	113.286	136.748	146.946	139.942	177.937	158.835	177.717	148.349	147.519	148.847	188.923	260.588	187.258	228.732	203.377	275.142	262.661	262.404	245.511	219.245	204.145	245.256	244.18	135.924	131.085	149.167	178.387	110.984
NRP1	ENSG00000099250.18	11.4945	-1.1258	1.40946	64.7641	2.88521e-13	9.75367e-12	2.06336	3.4356	0	1.3105	0	0	0	1.26267	3.27917	0	0	0	0	2.56071	0.820911	0	51.9378	44.007	24.9736	40.0541	43.941	33.801	17.786	16.4311	35.1915	0	3.10372	1.50482	3.25403	2.08837	2.31419	0	0	0	1.59488	0	0	29.1267	20.8808	8.91761	17.3754	11.3039
UHRF2	ENSG00000147854.17	688.03	-0.076132	0.0896299	64.7191	2.94886e-13	9.95515e-12	663.026	718.041	739.801	766.644	811.463	755.09	687.39	655.326	733.441	642.49	683.926	705.726	628.065	732.362	751.955	610.954	639.722	481.437	666.483	661.583	536.081	763.34	579.615	642.747	588.532	855.316	863.869	656.1	734.597	979.444	924.519	633.886	743.723	854.301	922.638	658.657	726.332	721.371	554.501	596.669	583.812	690.567
TACC1	ENSG00000147526.20	8597.55	-0.0669269	0.0679536	64.6454	3.0561e-13	1.0303e-11	8506.54	8023.27	8007.7	7540.63	8030.46	8062.78	6690.89	6894.18	9264.74	8268.5	7719.32	7679.64	10111.2	10132.7	7289.69	6932.23	9510.95	9928.86	8555.02	8537.05	9010.84	10304.6	10437.3	7601.82	9667.48	9061.73	7940.35	7685.1	7177.57	7873.67	7698.15	7894.76	7322.18	9170.5	9310.11	8142.71	7561.3	9780.74	9307.61	7512.68	9117.43	8903.38
AC006971.1	ENSG00000218586.3	119.155	-4.69041	1.95695	64.59	3.13932e-13	1.0569e-11	0.687786	0	0.94968	1.3105	1.07907	0.878011	0.892714	1.26267	1.09306	0.769449	0.838145	0	1.17176	0.853569	0.820911	1.1028	0	0	0	1.38118	0.976468	0.938918	2.09247	0.966538	0.463046	1796.79	898.01	0	0.813507	991.453	1339.92	0	333.854	0.945023	1285.47	0	1.03466	0	0	0.810692	1.15836	1.02763
UBE4B	ENSG00000130939.20	1335.15	0.0994539	0.08902	64.5723	3.16645e-13	1.06458e-11	1087.39	1106.26	1248.83	1163.73	990.589	1036.93	1033.76	997.51	1011.08	1063.38	1113.89	1132.42	1374.48	1369.12	1402.12	1391.74	1319.98	1467.19	1231.51	1254.11	1321.16	2026.18	1398.82	1367.65	1289.12	1677.01	1558.07	1142.16	1211.31	1343.86	1348.02	1154.58	1143.32	1508.26	1549.43	1144.88	1199.17	2066.05	1384.51	1343.32	1116.66	1504.45
FKBP1A	ENSG00000088832.18	4408.34	0.04962	0.0497008	64.4875	3.29927e-13	1.10771e-11	4075.82	4066.61	4538.52	4384.94	4611.96	4749.16	5040.27	4651.68	4432.34	4366.63	4633.27	4488.93	4023.84	4220.9	3768.8	4273.37	4018.21	4262.52	4090.99	3798.23	4504.44	4248.6	4128.45	4118.42	4481.82	4257.67	4284.17	4642.36	4794	4651.84	4742.93	5309.83	5173.19	4773.31	4648.28	5142.88	4885.67	4152.49	4241.7	3984.55	4465.47	4294.46
USP33	ENSG00000077254.14	920.526	0.0230793	0.0874777	64.4527	3.35545e-13	1.12504e-11	881.742	916.16	1163.36	1150.62	950.664	926.302	884.68	986.146	935.656	1005.67	1102.16	1036.39	739.383	806.623	948.153	802.842	971.617	800.048	897.488	998.59	754.809	937.04	877.793	854.419	772.824	1122.21	1036.64	957.064	932.279	1054.63	1027.5	851.013	954.308	1054.65	1147.52	1104.19	1052.25	744.672	734.888	943.645	835.176	947.475
LRIG1	ENSG00000144749.14	262.572	-0.0393244	0.574778	64.4141	3.41888e-13	1.14474e-11	167.132	195.829	177.59	159.881	87.4049	63.2168	71.4172	71.9722	229.542	228.526	196.964	183.906	530.809	508.727	655.087	565.739	364.832	369.659	452.646	450.263	158.188	88.2583	125.548	119.851	146.786	84.0606	78.6276	100.823	117.145	38.1127	45.1267	72.0325	57.5256	79.3819	82.1363	131.731	121.055	69.904	111.944	117.55	701.965	474.765
AC009244.1	ENSG00000286722.1	6.69168	0.0492728	0.701026	64.3918	3.45602e-13	1.1556e-11	2.75114	2.2904	2.84904	0	1.07907	1.75602	0	0	2.18611	1.5389	3.35258	5.43563	9.37411	9.38926	4.92547	0	12.6678	4.4007	7.80425	6.90588	13.6705	15.9616	6.27742	3.86615	8.79788	10.5076	4.13829	4.51445	3.25403	0.522092	0	3.08711	0	3.78009	2.39232	5.35493	1.03466	11.6507	5.80022	6.48554	5.79179	13.3592
SMG6	ENSG00000070366.14	1069.77	0.05444	0.0864016	64.3775	3.48005e-13	1.16205e-11	1120.4	1034.12	897.447	916.042	1092.02	1120.34	1013.23	1008.87	1074.47	1076.46	1019.18	1011.03	1019.43	929.537	874.271	885.552	819.604	878.38	800.716	719.593	927.644	1171.77	886.163	920.144	886.734	1557.22	1423.57	1167.74	1160.06	1427.4	1462.57	1228.67	1112.5	1499.75	1444.96	1227.35	1102.95	1296.14	932.095	861.765	1003.14	1219.8
GALM	ENSG00000143891.17	46.1966	0.608288	0.87885	64.3487	3.529e-13	1.1768e-11	15.1313	13.7424	27.5407	28.8311	37.7676	28.9744	66.9536	58.0829	51.3736	56.1698	61.1846	56.1682	0	0	0.820911	1.1028	11.401	16.7227	15.6085	12.4306	12.6941	14.0838	16.7398	16.4311	16.6697	79.8575	82.7659	69.2216	65.8941	149.318	142.323	153.326	169.495	163.489	146.729	264.534	154.164	7.76711	16.8206	18.6459	12.7419	22.6079
LSM4	ENSG00000130520.11	1294.8	0.0761794	0.0908718	64.3319	3.55798e-13	1.18485e-11	1171.3	1195.59	1297.26	1352.44	1305.68	1343.36	1582.78	1566.97	1223.13	1365.77	1609.24	1553.69	1116.69	1046.48	1142.71	1292.49	1089.43	1287.65	1126.93	1175.38	1201.06	1051.59	1023.22	1299.03	1141.41	1122.21	1443.23	1322.73	1398.42	1460.29	1452.15	1695.85	1491.56	1624.49	1359.64	1712.51	1554.06	1238.85	1103.78	1158.48	1288.09	1313.31
CREB5	ENSG00000146592.17	760.78	0.00565022	0.263394	64.1573	3.87231e-13	1.28778e-11	574.989	475.258	723.656	784.991	640.97	625.144	624.9	638.911	556.366	557.851	671.354	741.964	444.099	425.931	418.665	408.038	363.565	266.683	232.567	309.383	785.08	960.513	743.874	605.052	885.344	1611.86	1368.74	1379.92	1323.58	1475.43	1425.54	1308.93	1322.06	1261.61	1456.13	1308.75	982.927	830.11	649.625	593.426	495.777	494.29
AC023906.5	ENSG00000259712.1	156.123	0.13183	0.218988	64.1222	3.9387e-13	1.30809e-11	119.675	130.553	75.9744	89.1142	103.591	108.873	74.988	73.2349	144.283	160.815	107.283	89.6879	144.127	157.057	88.6584	104.766	167.214	146.103	92.0901	89.7764	221.658	219.707	234.357	171.077	236.154	130.294	84.835	138.443	133.415	115.904	121.495	143.036	145.868	103.953	144.337	191.707	147.956	171.847	218.088	198.62	207.346	169.559
TSPOAP1-AS1	ENSG00000265148.7	215.881	0.0597152	0.127694	64.1129	3.95653e-13	1.31223e-11	190.517	164.909	147.2	184.781	124.093	127.312	132.122	118.691	169.424	132.345	161.762	174.846	228.494	221.928	182.242	212.841	202.684	203.312	159.207	222.369	231.423	306.087	190.415	171.077	247.73	285.806	244.159	236.256	210.698	206.226	230.262	166.704	172.577	264.606	237.637	214.197	162.442	322.335	191.987	180.784	244.414	282.598
ATXN7L3	ENSG00000087152.16	1141	-0.0732186	0.0633275	64.0744	4.03118e-13	1.33519e-11	1235.95	1195.59	1285.87	1182.07	1124.39	1159.85	1189.1	1281.61	1269.04	1201.11	1248.84	1203.99	1007.72	1064.4	1125.47	1130.37	1067.89	1072.01	1050.45	1045.55	1172.74	999.947	1067.16	1184.01	1165.49	1094.89	1354.26	1229.44	1215.38	1138.68	1181.39	1309.96	1209.06	1249.32	1074.15	1396.57	1265.39	1077.69	1085.8	1110.65	1073.8	961.861
CSRNP3	ENSG00000178662.16	108.271	0.324789	0.511724	63.9246	4.33473e-13	1.43379e-11	48.8328	54.9696	37.9872	44.5571	15.107	28.9744	16.0689	23.9907	62.3042	68.481	47.7743	60.6979	52.7294	52.9213	27.911	25.3645	160.881	151.384	117.064	116.019	149.4	186.845	159.028	102.453	182.44	63.0454	50.6941	117.376	87.8588	34.4581	24.299	33.9582	47.2532	51.0312	53.4285	114.596	97.2581	150.488	131.665	102.147	213.138	157.227
ZDHHC14	ENSG00000175048.17	358.744	0.24046	0.357565	63.9118	4.36179e-13	1.4408e-11	383.097	431.741	240.269	263.411	233.08	198.43	122.302	151.521	464.549	467.825	280.779	339.727	884.682	840.766	767.552	682.636	586.517	594.095	429.234	446.12	421.834	322.988	283.53	375.983	395.442	168.121	167.601	213.684	262.763	92.9324	84.4679	103.933	111.969	172.939	215.309	242.043	246.249	335.928	311.472	362.379	405.425	405.914
MIR193BHG	ENSG00000262454.4	133.345	-0.101695	0.295717	63.8558	4.48176e-13	1.47844e-11	138.245	129.408	96.8673	115.324	114.382	93.0692	99.0913	70.7096	111.492	132.345	104.768	102.371	264.819	253.51	251.199	276.804	254.622	226.196	212.276	238.943	147.447	138.021	161.12	132.416	178.736	69.35	75.5238	96.3083	87.8588	77.7917	91.4105	57.626	76.0159	75.6018	70.1747	80.324	63.1143	111.652	106.144	123.225	158.695	107.901
CCR7	ENSG00000126353.3	7410.04	0.189048	0.104321	63.8433	4.509e-13	1.48543e-11	7431.53	7304.09	4476.79	4678.5	7644.16	8103.16	6702.5	6317.14	7993.52	7717.58	5678.43	5547.97	8399.2	8090.13	6146.16	6546.25	8767.36	9827.65	7830.78	7202.83	6714.19	8694.38	7948.26	7260.63	6359.01	6911.88	8524.88	5221.72	4946.12	7817.28	8126.28	6223.61	5350.91	8017.57	7428.95	5800.46	4452.14	10262.3	8660.31	6972.76	5787.16	9217.84
CLCN5	ENSG00000171365.17	188.278	0.0569308	0.153013	63.8136	4.57438e-13	1.50495e-11	181.575	218.733	184.238	200.507	165.098	169.456	124.087	162.885	186.913	149.273	189.421	202.024	241.383	216.807	233.139	206.224	210.285	181.309	201.35	316.289	231.423	245.996	202.97	219.404	220.873	153.411	105.526	162.52	170.837	139.399	124.966	131.717	167.441	124.743	138.755	143.512	147.956	197.091	194.887	229.426	193.446	182.918
BLVRA	ENSG00000106605.11	924.237	0.0949616	0.174848	63.7551	4.70607e-13	1.5462e-11	1138.97	1171.54	1024.7	866.242	807.147	749.821	728.455	561.889	830.723	874.864	741.758	618.756	1600.63	1585.08	1187.86	1286.97	1056.49	1121.3	872.515	911.576	1022.36	1029.99	1095.41	1115.38	933.501	840.606	819.382	784.01	711.005	605.105	548.463	658.583	571.147	668.131	595.688	605.108	541.127	1034.97	1144.96	1053.9	903.519	987.552
MCMBP	ENSG00000197771.13	2602.94	-0.0282721	0.0540004	63.7438	4.73182e-13	1.55258e-11	2780.72	2829.79	2963	2991.88	2795.88	2709.54	2889.72	2844.8	2635.36	2666.14	2693.8	2611.82	2695.06	2592.29	2411.84	2404.11	2460.08	2388.7	2484.87	2468.16	2357.19	2766.05	2926.32	2462.74	2321.71	3133.36	2896.81	2370.09	2447.84	2785.36	2797.86	2679.61	2665.69	2911.62	2905.87	2433.28	2584.58	2749.56	2764.96	2577.19	2303.97	2376.91
ZNFX1	ENSG00000124201.15	4128.16	-0.0527557	0.169382	63.702	4.8287e-13	1.58225e-11	3832.34	3483.7	2538.49	2311.73	3172.48	3011.58	2220.18	2203.36	4023.54	3662.58	2385.36	2571.05	6302.92	6085.09	4774.42	5143.48	4741.54	5375.9	3987.97	3774.75	1800.61	7194.93	2970.27	3088.09	1618.35	7037.97	7217.18	1318.22	1369.95	5463.69	5366.61	1227.64	1214.2	7304.08	7155.43	1627.9	1265.39	7824.4	3052.66	2898.22	1810.51	8732.8
ITM2C	ENSG00000135916.16	1179.86	0.0466566	0.266373	63.6921	4.8519e-13	1.58774e-11	863.171	838.287	1062.69	1077.23	1467.54	1526.86	2109.48	2061.94	1377.25	1690.48	1898.4	1885.26	749.929	748.58	922.704	1017.89	829.738	889.822	911.536	773.458	829.021	644.098	521.026	693.974	843.67	884.738	1078.03	1289.63	1198.3	1659.21	1656.96	1941.79	1856.23	1805.94	1567.77	2020.95	2009.31	720.4	596.263	749.079	1374.97	1183.83
SPTAN1	ENSG00000197694.18	4633.58	0.00728439	0.0692196	63.5481	5.20279e-13	1.7003e-11	3532.47	3228.32	4197.58	4295.83	3278.22	3512.04	3772.61	3723.62	3835.53	3378.65	4380.98	4234.36	3815.26	3696.81	4615.99	4892.04	3725.59	4222.03	4534.27	4294.08	5905.68	4685.2	3909.79	5035.66	5700.1	4474.12	4628.68	5366.18	4998.19	4224.25	4208.35	4910.56	4382.22	5112.57	4641.9	5503.8	5031.55	5376.78	4255.62	4880.37	5552.01	4997.36
CTNNA2	ENSG00000066032.19	472.399	0.184241	0.248782	63.4977	5.33156e-13	1.74006e-11	337.703	398.53	427.356	380.046	525.509	482.028	426.718	440.672	420.827	433.97	460.142	432.133	176.936	219.367	207.691	179.757	287.558	253.48	246.614	245.849	414.022	279.797	321.195	329.589	396.831	535.886	530.736	923.958	789.916	709.523	723.184	1043.44	1079.63	602.925	612.434	1083.84	806	274.762	275.51	369.676	573.387	378.168
LIN54	ENSG00000189308.11	688.55	0.0260615	0.0846953	63.4746	5.39147e-13	1.75588e-11	594.935	563.439	758.794	601.521	602.123	663.776	684.712	611.133	616.484	607.096	692.308	708.444	713.604	764.798	775.761	736.674	791.735	704.992	803.837	783.127	745.045	764.279	851.637	794.494	730.224	657.774	583.499	612.461	617.452	573.779	578.547	618.451	584.501	614.265	655.496	640.45	609.415	666.03	802.17	856.901	678.798	623.771
GOSR1	ENSG00000108587.16	1202.69	-0.0356183	0.0481611	63.4735	5.39436e-13	1.75588e-11	1252.46	1213.91	1177.6	1075.92	1147.05	1173.9	1081.97	977.307	1252.64	1131.09	1029.24	1091.66	1272.54	1314.5	1112.34	1141.4	1312.38	1311.41	1162.83	1185.05	1122.94	1398.99	1372.66	1181.11	1118.72	1284.03	1207.35	1078.95	1026.65	1187.76	1217.26	1084.6	1041.62	1270.11	1275.11	1023.86	1049.15	1416.53	1265.61	1163.34	1210.48	1323.59
OCIAD1	ENSG00000109180.15	1516.07	-0.0435464	0.0666623	63.444	5.47211e-13	1.77648e-11	1478.05	1550.6	1787.3	1686.62	1665.01	1698.07	1728.3	1724.81	1505.14	1546.59	1706.46	1598.98	1277.22	1352.91	1393.09	1390.64	1433.99	1253.32	1459.39	1482	1419.78	1646.86	1640.5	1483.64	1431.28	1733.75	1490.82	1580.06	1555.43	1698.89	1661.59	1677.33	1694.95	1573.46	1591.69	1561.5	1589.24	1300.99	1458.18	1533.02	1410.88	1427.38
SNURF	ENSG00000273173.5	374.804	0.073534	0.0907841	63.4448	5.46997e-13	1.77648e-11	331.513	317.221	333.338	364.32	317.248	331.888	366.013	371.225	297.311	317.783	414.044	365.999	251.929	250.949	263.513	292.243	257.156	305.409	255.979	236.181	430.622	314.537	262.605	346.02	397.757	470.739	454.178	538.725	536.101	430.204	474.409	540.244	486.913	428.095	448.959	534.422	471.805	386.414	273.19	341.301	410.059	402.831
SURF4	ENSG00000148248.14	1872.47	-0.00257441	0.0597292	63.4238	5.52602e-13	1.79161e-11	1969.82	1913.63	1976.28	1968.38	1873.27	2026.45	2352.3	2150.33	1866.94	2024.42	2037.53	2045.61	1736.55	1739.57	1830.63	1951.96	1649.34	1848.29	1734.1	1814.87	1840.64	1505.09	1591.33	1794.86	1757.72	1708.53	1892.23	2037.52	2039.46	1903.55	1897.64	2254.62	2033.94	2010.06	1883.55	1996.32	2036.21	1647.6	1641.46	1837.84	2031.76	1758.27
PDIA4	ENSG00000155660.11	3447.07	-0.0796345	0.068947	63.4184	5.54051e-13	1.79394e-11	3305.5	3491.72	4120.66	3969.51	3562.02	3764.03	4369.84	4226.16	3160.03	3801.08	3618.27	3641.87	3380.54	3099.31	3547.98	3531.18	3235.35	3068.17	3476.01	3589.68	3082.71	2633.66	2976.54	3861.32	2973.22	3704.97	3577.55	3628.12	3475.3	3687.54	3598.56	3801.26	3778.2	3758.36	3555.79	3392.89	3723.74	2967.04	3031.77	3573.53	3454.22	3261.7
AC015911.9	ENSG00000286030.2	315.255	-0.066076	0.169487	63.3624	5.69293e-13	1.84086e-11	231.784	218.733	234.571	218.854	284.875	251.111	221.393	241.17	240.472	238.529	227.975	244.603	200.372	216.807	256.945	205.122	291.358	300.128	293.44	276.235	113.27	445.047	210.294	264.831	117.151	863.722	776.964	162.52	127.721	863.018	792.61	148.181	106.833	875.091	799.832	179.926	124.159	490.299	238.389	245.64	89.1936	506.621
HSPA7	ENSG00000225217.1	43.0083	0.0206464	0.431381	63.2854	5.90922e-13	1.90829e-11	13.7557	9.1616	21.8426	20.968	35.6094	36.8765	28.5669	41.6681	39.35	27.7002	50.2887	37.1435	10.5459	8.53569	4.92547	6.61683	25.3355	16.7227	9.3651	20.7176	39.0587	23.4729	14.6473	27.0631	27.3197	42.0303	51.7287	79.7553	66.7076	174.901	116.867	138.92	128.405	103.008	74.9594	113.525	109.674	28.1558	25.521	23.5101	28.9589	26.7184
IFT57	ENSG00000114446.5	250.373	0.130484	0.129132	63.2288	6.07365e-13	1.95881e-11	198.082	237.057	250.715	233.27	240.633	255.501	306.201	252.534	197.843	257.766	329.391	225.579	183.967	169.007	168.287	172.038	190.016	223.556	212.276	227.894	208.964	211.256	211.34	226.17	202.814	321.532	289.681	306.983	274.965	314.821	336.715	336.495	327.69	326.033	318.976	401.62	324.883	253.402	205.908	203.484	290.748	233.272
CCDC93	ENSG00000125633.11	753.485	-0.00635031	0.0517457	63.2084	6.13398e-13	1.97567e-11	746.935	734.074	696.115	799.407	688.449	654.996	646.325	641.437	714.859	687.888	699.013	693.043	834.296	809.183	806.956	786.3	780.334	765.722	802.277	802.463	736.257	884.46	819.203	747.134	738.096	819.591	816.278	690.711	704.497	741.893	755.583	686.367	679.007	729.558	741.619	675.793	688.049	774.77	823.631	753.943	720.499	831.352
BIRC5	ENSG00000089685.15	1906.17	0.0188837	0.0552315	63.1622	6.27277e-13	2.01773e-11	1908.61	1887.29	2203.26	2077.15	1675.8	1972.89	2272.85	2239.98	1911.76	1983.64	2095.36	2144.36	1621.72	1725.06	1925.04	2060.04	1746.88	1913.43	1937.01	1751.33	1898.25	1893.8	1826.73	1845.12	1828.11	1908.18	1893.27	1975.83	2081.77	1937.48	1868.71	2182.59	2009.29	2166.94	1963.3	2033.8	2066.22	1901	1807.93	1778.66	1884.65	1836.37
HELZ2	ENSG00000130589.16	1709.87	-0.407539	0.220372	63.155	6.29469e-13	2.02213e-11	1292.35	1180.7	866.108	841.343	1034.83	1089.61	679.356	776.543	1262.48	1098.77	854.07	894.162	2247.44	2223.55	2014.52	1954.17	2016.71	2194.19	1418.81	1407.42	473.587	2832.71	1036.82	1215.9	484.809	2868.57	4480.74	343.098	295.303	2961.31	3347.48	257.259	211.612	3953.98	3343.67	303.089	285.566	4143.75	1266.19	1141.45	330.132	3846.42
RALGAPA1P1	ENSG00000229419.1	124.436	-0.00658127	0.20858	63.1124	6.4262e-13	2.06168e-11	134.806	137.424	90.2196	103.53	106.828	110.629	49.0993	109.852	170.517	147.734	83.8145	91.4998	200.372	146.814	135.45	89.3272	229.286	208.593	163.889	142.261	118.153	130.51	175.768	115.018	95.8506	134.497	86.9042	79.7553	63.4536	85.6231	91.4105	71.0035	91.4246	85.0521	96.4902	61.0462	69.3222	130.099	128.765	101.336	130.894	140.785
CNN3	ENSG00000117519.16	31.6881	-0.606587	1.20893	62.9866	6.8302e-13	2.18843e-11	7.56564	1.1452	2.84904	1.3105	10.7907	8.78011	7.14172	7.57603	3.27917	4.6167	5.02887	2.71782	3.51529	5.12141	0	3.30841	168.481	170.747	134.233	117.4	64.4469	42.2513	37.6645	41.5611	81.4961	8.40606	1.03457	0	0.813507	4.69883	3.47128	5.14518	6.16345	1.89005	0.79744	3.21296	1.03466	46.6027	56.2621	43.7774	34.7507	29.8013
MIR503HG	ENSG00000223749.11	5.97104	0.0256627	1.18204	62.9596	6.91993e-13	2.21429e-11	0	1.1452	1.89936	3.93151	6.47444	6.14608	5.35629	8.8387	3.27917	2.30835	3.35258	5.43563	2.34353	0.853569	0.820911	1.1028	0	0	0	0	0	0.938918	1.04624	0	1.38914	0	0	13.5434	15.4566	48.5545	50.9122	18.5226	12.3269	18.9005	18.3411	28.9166	27.9358	0	0.580022	0	3.47507	2.05526
GPR137	ENSG00000173264.15	247.127	0.137743	0.141101	62.9477	6.96003e-13	2.22422e-11	239.349	256.525	168.093	157.26	211.498	227.405	199.075	219.705	232.821	262.382	214.565	208.366	290.597	287.653	288.961	290.038	272.357	343.255	249.736	335.626	268.529	214.073	212.386	259.032	254.212	140.801	191.396	218.199	188.734	179.078	239.519	254.172	213.666	182.389	190.588	189.565	271.081	300.005	295.811	232.669	287.273	286.709
CCDC26	ENSG00000229140.11	41.3082	0.0481566	0.57203	62.8908	7.15473e-13	2.28347e-11	27.5114	27.4848	24.6917	39.3151	65.8235	56.1927	66.0609	63.1335	36.0709	31.5474	36.8784	30.8019	2.34353	5.12141	2.46273	0	21.5352	22.0035	20.291	12.4306	32.2234	37.5567	34.5258	26.0965	25.4675	73.553	64.1435	76.7457	77.2832	116.949	107.61	131.717	145.868	64.2616	55.0234	125.305	73.4609	26.214	30.1611	17.0245	18.5337	13.3592
TENT5A	ENSG00000112773.16	78.3243	-0.376345	0.638631	62.7752	7.56682e-13	2.41185e-11	23.3847	22.904	16.1446	14.4155	21.5815	18.4382	16.0689	11.364	53.5598	30.778	29.3351	23.5544	43.3553	43.532	33.6574	36.3926	102.609	137.302	138.916	121.543	38.0822	64.7853	46.0344	45.4273	46.7677	65.1469	48.6249	24.0771	19.5242	49.5987	45.1267	19.5517	14.3814	71.8217	78.9466	44.9814	38.2824	56.3116	40.0215	48.6415	142.478	270.267
SLC27A5	ENSG00000083807.10	60.0766	0.0364079	0.217847	62.7714	7.58081e-13	2.41317e-11	64.6519	52.6792	63.6285	55.0411	55.0327	40.3885	70.5244	51.7695	39.35	65.4032	58.6702	66.1335	26.9506	42.6785	49.2547	44.1122	49.4043	47.5276	59.3123	45.5788	64.4469	60.0907	39.757	43.4942	65.7526	98.7712	83.8004	114.366	109.01	87.1893	80.9966	82.3229	119.16	77.4919	62.9978	125.305	79.6688	55.3407	44.6617	45.3987	50.9677	44.1881
VPS54	ENSG00000143952.20	400.146	-0.0590632	0.0891384	62.7559	7.63793e-13	2.42821e-11	452.563	472.968	502.381	478.334	472.634	472.37	444.572	452.036	465.642	471.673	476.905	422.167	446.442	433.613	362.843	374.954	382.566	381.101	351.191	328.72	371.058	436.597	461.39	331.522	406.092	460.232	395.207	398.777	375.027	405.665	378.37	378.685	381.107	412.975	463.313	438.034	419.037	313.597	359.614	375.35	374.15	360.698
EYA3	ENSG00000158161.16	927.123	-0.0794935	0.0721051	62.7306	7.73218e-13	2.45499e-11	947.769	949.371	940.183	984.188	1102.81	1028.15	949.848	930.588	959.703	956.426	988.173	964.825	901.086	903.076	912.033	821.59	865.208	819.411	827.25	831.468	912.997	848.782	802.464	907.579	1014.07	941.478	911.459	1107.55	1081.15	1076.03	1057.58	961.12	1034.43	989.439	1032.68	1063.49	1040.87	864.091	813.771	946.888	923.211	808.745
DENND1A	ENSG00000119522.17	715.872	-0.0692018	0.101966	62.7043	7.83132e-13	2.48326e-11	662.338	614.973	543.217	567.448	509.323	534.709	469.568	542.948	629.6	614.021	609.332	581.613	741.727	704.194	586.952	652.86	708.128	772.763	633.705	675.395	788.986	696.677	664.36	802.226	779.307	748.139	877.318	692.216	755.748	655.225	656.073	740.906	605.046	681.362	702.545	714.348	606.311	871.858	730.248	745.837	834.018	827.242
TSPAN12	ENSG00000106025.9	458.322	0.303514	0.204078	62.6643	7.98463e-13	2.5286e-11	318.445	304.623	312.445	352.525	274.085	265.159	216.037	220.967	359.615	357.025	433.321	344.257	348.014	425.077	391.575	371.645	469.974	474.396	532.25	429.546	497.022	521.099	416.402	381.782	554.266	329.938	371.412	502.609	451.497	270.966	286.96	403.382	378.025	344.933	395.53	662.941	499.741	399.035	423.416	408.589	706.598	646.379
ACP5	ENSG00000102575.13	237.082	0.252515	0.653098	62.6244	8.14051e-13	2.57464e-11	96.9778	91.616	85.4712	108.772	130.568	153.652	142.834	174.249	148.656	165.432	177.687	163.069	11.7176	14.5107	17.2391	12.1309	38.0033	43.1269	40.5821	30.3859	209.941	179.333	140.196	175.91	199.573	540.089	587.638	716.293	645.111	680.808	627.145	1036.24	780.704	554.728	560.6	994.947	726.332	211.654	131.085	175.92	50.9677	39.0499
HSPA1B	ENSG00000204388.7	388.194	-0.0441711	0.173346	62.5564	8.41312e-13	2.65744e-11	498.645	436.321	230.772	213.612	434.867	460.078	222.286	190.663	388.035	396.266	226.299	203.836	476.908	531.774	329.186	290.038	642.255	640.742	418.308	341.15	321.258	619.686	408.032	406.912	294.96	420.303	544.186	240.771	252.187	385.826	380.684	200.662	170.522	510.312	540.664	162.79	247.284	603.893	393.835	392.375	205.029	568.279
B9D1	ENSG00000108641.20	18.144	0.261311	0.340027	62.5243	8.54512e-13	2.69567e-11	11.6924	14.8876	16.1446	28.8311	12.9489	18.4382	37.494	26.5161	10.9306	23.8529	21.7918	25.3663	3.51529	17.925	11.4928	7.71963	13.9345	13.2021	10.9259	12.4306	13.6705	11.267	18.8323	15.4646	17.1327	27.3197	39.3138	28.5915	21.9647	29.2371	35.8699	29.842	24.6538	27.4057	15.9488	31.0586	38.2824	14.5633	14.5005	16.2138	5.79179	16.4421
GAMT	ENSG00000130005.13	39.2748	0.301268	0.28429	62.4411	8.89661e-13	2.80295e-11	24.7603	19.4684	27.5407	18.347	24.8187	24.5843	35.7086	42.9308	29.5125	33.8558	46.098	36.2376	15.2329	15.3642	15.5973	20.9533	15.2013	20.2432	20.291	40.0541	30.2705	15.9616	14.6473	13.5315	29.1719	58.8424	71.3856	69.2216	71.5886	68.394	74.0541	81.2938	81.1521	78.4369	60.6054	102.815	66.2183	30.0976	24.9409	29.9956	45.176	42.1328
ATP2C1	ENSG00000017260.20	1931.69	0.0477812	0.160334	62.3804	9.16209e-13	2.88289e-11	1925.8	1907.9	2152.92	2049.63	1504.23	1525.11	1390.85	1174.28	1739.05	1692.02	1685.51	1636.13	1933.41	1952.97	1960.34	1833.96	2398.01	2328.85	2584.77	2488.88	1959.77	2340.72	2238.95	1966.9	2021.66	1870.35	1514.62	1774.18	1691.28	1192.98	1125.85	1218.38	1224.47	1597.09	1658.68	1557.21	1700.98	2018.48	1934.37	2009.71	2488.15	2322.44
ITPKB	ENSG00000143772.11	862.624	0.350936	0.169702	62.3211	9.429e-13	2.96307e-11	1229.76	1111.99	712.26	699.809	698.16	738.407	548.127	474.764	1369.6	1101.85	844.012	805.38	1443.61	1487.77	751.955	839.234	909.545	1097.54	805.398	796.938	1087.78	631.892	929.058	831.222	1056.21	424.506	417.968	875.804	811.067	349.802	437.382	747.08	667.708	455.501	507.172	865.357	863.941	716.516	1022	830.149	1077.27	784.081
CASZ1	ENSG00000130940.15	421.02	-0.0108379	0.156451	62.3121	9.47043e-13	2.97229e-11	357.649	342.415	390.318	355.146	410.048	374.911	414.22	486.128	438.316	424.736	484.448	516.385	557.76	474.584	522.1	565.739	426.904	524.564	600.927	585.619	388.634	322.049	397.57	426.243	413.963	212.253	316.579	257.324	248.933	312.211	298.53	339.582	316.391	328.868	338.912	255.966	337.299	441.755	394.415	420.749	442.493	486.069
CTNND1	ENSG00000198561.16	1594.42	-0.06485	0.0955111	62.2936	9.55552e-13	2.99516e-11	1417.53	1305.53	1728.42	1744.28	1390.93	1317.89	1539.04	1420.5	1419.88	1303.45	1827.16	1648.81	1961.53	1894.07	2147.5	2141.65	1489.73	1531.44	1746.59	1734.76	1787.91	1519.17	1513.9	1769.73	1821.62	1300.84	1270.46	1578.55	1516.38	1290.61	1341.07	1388.17	1396.02	1172.77	1240.02	1485.46	1403	1411.67	1520.24	1683.81	1751.44	1607.21
OAZ2	ENSG00000180304.14	690.149	0.052871	0.0840588	62.2415	9.8e-13	3.06787e-11	636.89	727.202	793.932	805.959	720.821	716.457	859.684	901.547	665.671	728.669	786.18	708.444	523.778	542.016	643.595	700.281	648.589	634.581	668.044	628.435	700.127	597.152	717.718	603.119	649.191	611.541	653.85	829.155	864.758	688.639	689.628	818.084	804.331	709.712	622.801	847.151	888.773	578.65	666.445	666.389	730.924	628.909
NEK6	ENSG00000119408.17	3106.8	0.178724	0.0904766	62.2069	9.96527e-13	3.11564e-11	3275.24	3048.52	2342.86	2446.71	3128.23	3215.28	2426.4	2428.12	3625.67	3541.01	2950.27	2605.48	3466.08	3571.33	2493.11	2621.37	3351.89	3699.23	2656.57	2664.29	3556.29	2767.93	3239.15	2961.47	3523.78	2080.5	2178.81	3432.49	3066.11	2194.87	2293.36	3476.08	3174.18	2255.77	2110.03	3873.76	2972.58	2835.97	3346.73	2783.92	3912.93	3131.19
GPRC5C	ENSG00000170412.18	20.2732	-0.227087	0.706262	62.1405	1.02912e-12	3.21343e-11	22.6969	25.1944	9.4968	13.105	22.6605	18.4382	9.81986	10.1014	14.2097	14.6195	12.5722	8.15345	1.17176	0.853569	0.820911	0	7.60066	7.04112	3.1217	2.76235	14.647	9.38918	12.5548	14.4981	21.7632	48.3348	36.2101	88.7842	61.8266	41.2453	46.2838	68.9454	99.6425	51.9763	35.0874	59.9753	54.837	11.6507	16.2406	14.5925	2.31672	1.02763
BRD4	ENSG00000141867.19	1543.53	-0.0465025	0.0862746	62.0953	1.05188e-12	3.28036e-11	1377.64	1196.73	1355.19	1255.46	1196.69	1173.02	1251.59	1386.41	1364.13	1127.24	1182.62	1491.18	1517.43	1336.69	1545.78	1474.45	1397.25	1653.78	1523.39	1917.07	1724.44	1286.32	1532.74	1561.92	1676.23	1464.76	1507.37	1659.81	1526.95	1557.92	1519.27	1711.29	1570.65	1554.56	1503.17	1447.97	1549.92	1697.11	1707.58	1619.76	1756.07	1654.48
STK33	ENSG00000130413.16	189.648	-0.133381	0.11989	62.0401	1.08042e-12	3.36447e-11	146.498	147.731	178.54	201.817	188.838	201.065	200.861	186.875	156.307	143.118	190.259	178.47	216.776	192.907	216.721	206.224	258.422	170.747	215.397	207.176	179.67	236.607	212.386	174.943	205.129	151.309	129.322	144.462	154.566	169.68	186.292	145.094	161.277	171.994	180.221	133.873	159.338	186.411	222.148	203.484	208.504	199.36
CACNA1A	ENSG00000141837.22	126.708	0.767724	0.352638	62.0378	1.0816e-12	3.36447e-11	55.0229	59.5504	49.3833	35.3836	84.1677	94.8252	86.5933	116.166	61.2111	62.3254	97.2248	93.3117	50.3858	34.1428	55.822	34.1869	81.0737	101.216	92.0901	77.3458	36.1293	185.906	44.9882	61.8584	50.472	388.78	439.694	57.1831	80.5372	435.425	439.696	77.1777	119.16	468.731	480.856	98.5308	88.9808	280.587	47.5618	74.5837	9.26686	140.785
ZFHX2	ENSG00000136367.15	69.1768	0.34267	0.284284	62.0154	1.09339e-12	3.39685e-11	81.1587	89.3256	39.8866	28.8311	66.9025	68.4849	26.7814	31.5668	103.84	100.028	46.098	64.3217	124.207	141.692	81.2702	79.4019	60.8053	107.377	70.2382	93.92	67.3763	52.5794	83.6989	48.3269	66.2156	35.7257	43.4521	49.659	40.6754	31.3255	39.3412	38.0743	26.7083	39.691	47.8464	50.3364	47.5944	56.3116	75.9829	42.156	89.1936	105.846
SIGLEC10	ENSG00000142512.15	59.7786	0.341844	0.922617	61.8904	1.16167e-12	3.60442e-11	26.1359	17.178	15.1949	19.6575	71.2188	79.021	96.4132	88.387	40.4431	26.1613	40.231	41.6732	8.20235	10.2428	9.03003	7.71963	0	0	1.56085	0	28.3176	20.6562	21.971	18.3642	34.2654	98.7712	82.7659	115.871	144.804	282.452	248.775	400.295	306.118	107.733	128.388	222.765	110.709	31.0685	19.1407	17.0245	17.3754	16.4421
PPHLN1	ENSG00000134283.18	1471.19	-0.012638	0.0469996	61.8312	1.19543e-12	3.70447e-11	1437.47	1590.68	1757.86	1632.89	1530.13	1555.84	1713.12	1483.64	1608.98	1483.5	1600.02	1512.92	1403.77	1416.07	1549.06	1406.08	1526.47	1460.15	1478.12	1488.91	1340.69	1397.11	1481.47	1413.08	1313.66	1603.46	1485.65	1501.81	1482.21	1617.44	1485.71	1450.94	1429.92	1529.99	1555.81	1527.23	1514.74	1402.93	1492.4	1435.74	1387.71	1357.5
CASP9	ENSG00000132906.18	116.197	-0.0876922	0.143675	61.7912	1.21882e-12	3.7722e-11	110.734	93.9064	86.4209	103.53	96.0375	93.9472	110.697	122.479	103.84	124.651	109.797	106.901	76.1647	91.3319	89.4794	99.2524	72.2062	78.3325	93.651	103.588	106.435	90.1361	120.317	131.449	108.816	134.497	178.981	121.89	150.499	157.15	160.836	144.065	179.767	168.214	160.285	162.79	165.546	104.856	103.824	127.279	93.827	112.012
MYO1D	ENSG00000176658.17	990.405	0.0308368	0.114722	61.7547	1.24057e-12	3.83466e-11	898.936	832.561	956.328	992.051	912.896	866.597	772.198	832.1	913.795	821.003	890.948	886.914	1072.16	1169.39	1367.64	1443.57	1048.89	1153.86	1170.64	1133.95	1105.36	878.827	714.58	957.839	1096.96	891.042	801.794	975.122	976.209	746.591	777.568	928.19	864.938	782.479	728.86	961.746	873.253	1030.11	827.111	951.752	1239.44	1003.99
H3C4	ENSG00000197409.8	67.0532	-0.168932	0.356436	61.5643	1.36036e-12	4.19967e-11	44.7061	40.082	43.6853	41.9361	37.7676	33.3644	29.4596	23.9907	47.0014	40.7808	43.5835	41.6732	39.84	39.2642	27.911	44.1122	77.2733	83.6133	96.7727	100.826	79.0939	75.1134	95.2076	117.918	78.2548	31.5227	54.8324	34.6108	42.3024	51.165	38.1841	48.3647	55.4711	69.9317	54.2259	36.4135	53.8023	81.5547	123.545	123.225	94.9853	82.2104
GALNT14	ENSG00000158089.15	201.375	0.274596	0.151397	61.5558	1.36602e-12	4.21185e-11	154.064	144.295	144.351	129.74	169.415	163.31	183.899	169.198	162.865	167.74	194.45	195.683	192.169	202.296	146.122	172.038	224.219	212.994	182.619	178.172	262.67	179.333	211.34	235.835	258.843	111.38	123.114	195.626	200.936	138.354	142.323	259.317	227.021	143.643	134.767	192.778	250.388	204.858	270.29	248.072	262.947	229.161
ARHGDIB	ENSG00000111348.9	10429.6	0.110459	0.0517938	61.5475	1.37148e-12	4.22337e-11	9832.59	9568.15	9790.25	9697.72	10336.4	10868	11041.1	10376.6	9558.78	9832.03	10014.2	9279.53	9528.78	9235.62	8172.99	8805.9	8739.49	9861.09	8314.65	7914.14	11207.9	9921.54	8671.21	9130.88	11108.5	11333.5	10745.1	12568.2	12399.5	11613.4	11145.1	13351.7	12584.7	10945.3	11314.1	12662.3	12214.2	10861.3	9242.65	8928.96	11643.8	10558.9
ARRDC3	ENSG00000113369.9	127.802	0.10795	0.248702	61.4994	1.4038e-12	4.31747e-11	112.109	127.117	140.553	208.37	86.3259	64.0948	123.195	101.014	86.3514	100.028	123.207	118.678	135.925	163.885	258.587	279.01	200.151	142.583	298.122	302.478	79.0939	126.754	153.797	149.813	88.9049	88.2636	97.2499	55.6783	81.3507	70.4824	69.4257	48.3647	53.4166	85.9971	99.68	79.253	47.5944	112.623	140.365	137.818	104.252	145.923
FCRLA	ENSG00000132185.18	1793.56	0.110016	0.148588	61.4691	1.42457e-12	4.37586e-11	1226.32	1170.39	1521.39	1558.19	1593.79	1604.13	1813.1	1781.63	1389.27	1517.35	1892.53	1682.33	876.479	874.908	1245.32	1195.44	1008.35	1130.1	1086.35	991.684	1865.05	1387.72	1203.17	1490.4	1888.3	2088.91	2054.66	2857.65	2710.61	2478.37	2319.97	3290.86	3177.26	2279.4	2073.34	3215.1	3048.11	1583.52	1303.89	1657.86	1983.11	1728.47
UBASH3B	ENSG00000154127.10	50.6577	0.167453	0.449672	61.3029	1.54394e-12	4.73661e-11	21.3214	19.4684	39.8866	24.8996	76.6142	98.3372	107.126	160.359	54.6528	54.6309	62.0227	86.9701	19.92	20.4857	36.1201	30.8785	19.0016	26.4042	37.4604	29.0047	42.9646	36.6178	25.1097	29.9627	33.3393	35.7257	36.2101	31.6012	38.2348	98.6754	77.5253	127.6	118.133	109.623	90.9082	103.886	138.644	46.6027	15.6606	29.9956	45.176	39.0499
LUC7L2	ENSG00000146963.18	2058.97	-0.112146	0.0516041	61.2736	1.56602e-12	4.79836e-11	2240.81	2124.35	2498.61	2206.89	2177.57	2215.22	2370.16	2276.6	2187.21	1969.79	2226.95	2219.55	2140.81	2274.76	2151.61	2097.53	1873.56	1967.99	2015.06	1997.18	1819.16	2025.25	2110.26	2102.22	1817.46	2322.17	2195.36	2013.45	2090.71	2159.89	2169.55	2068.36	2032.91	2133.86	2196.15	1936.34	2013.45	1880.61	2063.14	2080.24	1966.89	1905.23
MYO16	ENSG00000041515.16	38.4492	-0.701297	1.06907	61.2448	1.588e-12	4.85963e-11	5.50229	3.4356	0.94968	0	7.55351	17.5602	10.7126	6.31335	4.37222	8.46394	0	2.71782	3.51529	2.56071	2.46273	1.1028	127.944	116.179	74.9208	75.9647	38.0822	40.3735	35.5721	27.0631	32.8763	14.7106	5.17287	1.50482	3.25403	8.35347	18.5135	12.3484	8.21794	4.72511	7.17696	9.63888	0	43.69	26.101	31.617	81.0851	89.4038
ISG20	ENSG00000172183.16	1258.05	-0.431833	0.146568	61.1877	1.63251e-12	4.98964e-11	1570.9	1583.81	967.724	912.11	1349.92	1354.77	1217.66	1137.67	1533.56	1738.19	991.526	1078.07	1856.07	1713.11	1758.39	1830.66	1840.63	1967.99	1830.88	1624.26	514.598	1180.22	1394.63	1357.02	469.529	1464.76	1899.48	407.806	306.692	1505.19	1670.84	378.685	308.173	1465.73	1385.15	375.916	260.734	1376.72	1672.78	1326.29	511.994	1488.01
CBLN2	ENSG00000141668.10	21.9359	-0.204999	0.850828	61.1846	1.63495e-12	4.99087e-11	6.87786	11.452	15.1949	10.484	10.7907	20.1943	11.6053	7.57603	14.2097	11.5417	16.7629	9.05939	32.8094	43.532	28.7319	17.6449	143.146	113.538	79.6033	96.6823	11.7176	23.4729	7.32366	8.69884	8.79788	6.30454	2.06915	1.50482	2.44052	1.56628	5.78547	4.11614	4.10897	2.83507	0.79744	4.28395	2.06932	9.70889	20.8808	15.4031	23.1672	20.5526
WDFY4	ENSG00000128815.20	3475.95	0.0409468	0.117874	61.1745	1.643e-12	5.0092e-11	2535.87	2382.02	2748.37	2829.38	2285.48	2294.24	2200.54	2238.72	2714.06	2523.79	3075.99	3030.37	3243.44	2977.25	2779.61	2855.16	2800.84	2950.23	2736.17	2731.97	4643.1	3736.89	3558.25	3998.57	4499.42	3061.91	3591	3852.33	3657.53	3191.55	3258.38	3659.25	3501.87	3601.48	3452.12	4109.38	3560.27	4411.72	3694.16	3714.59	4025.29	4162.93
ZNF876P	ENSG00000198155.5	37.5725	0.250359	0.257839	61.1708	1.64597e-12	5.01203e-11	55.0229	43.5176	49.3833	48.4886	64.7444	63.2168	44.6357	50.5068	68.8625	43.0892	59.5083	57.9801	48.0423	38.4106	37.7619	37.4954	26.6023	25.5241	42.1429	24.8612	23.4352	46.007	23.0172	20.2973	30.5611	35.7257	51.7287	37.6204	32.5403	45.9441	46.2838	36.0163	35.9535	39.691	55.0234	40.6975	26.9012	38.8356	30.1611	29.9956	25.4839	31.8565
MKNK2	ENSG00000099875.16	3770.61	0.278442	0.186516	61.0725	1.72616e-12	5.24969e-11	5830.36	5486.66	2429.28	2602.66	3106.65	3234.59	1900.59	1923.05	4852.08	4582.84	3044.98	2974.2	5740.47	6125.21	3292.68	3426.41	4220.9	5175.23	3277.78	3234.71	4584.52	3399.82	4470.57	3525.93	4565.17	2084.7	3002.33	3789.13	3606.28	1871.18	2026.07	2877.18	2548.59	2494.86	2251.17	3670.27	2948.78	4202.98	5021.83	3644.06	4113.33	3728.24
DLD	ENSG00000091140.15	2495.8	0.00896713	0.0814909	61.045	1.7493e-12	5.3135e-11	2674.8	2522.88	2942.11	2577.76	2453.81	2374.14	2416.58	2123.81	2277.93	2209.09	2238.69	1995.78	2757.16	2925.18	2672.07	2654.45	2681.76	2621.06	2498.92	2613.18	2814.18	3167.91	2955.62	2540.06	2832.45	2410.44	1962.59	2297.86	2193.22	2190.7	2023.76	2250.5	2100.71	2250.1	2184.19	2145.19	2199.69	2469.94	2559.64	2645.29	2646.85	2633.81
RPS10	ENSG00000124614.16	6234.7	0.146851	0.0961948	61.0091	1.77995e-12	5.39991e-11	6653.64	7462.13	6190.01	6547.27	6261.86	6590.35	6948	6929.54	6603.15	7982.27	7211.4	6548.13	5994.74	5765.01	5526.38	6290.4	5363.53	6236.67	5501.99	4925.27	6064.84	4701.16	4885.93	6062.12	5268.54	5987.21	6786.8	7390.16	6788.72	6541.81	6478.57	7473.89	7323.21	6641.62	5668.2	9312.23	6937.4	5547.66	5810.08	5966.69	6146.25	6101.04
FLRT3	ENSG00000125848.10	56.7392	-0.150988	0.893847	60.8217	1.94903e-12	5.90557e-11	21.3214	26.3396	36.0878	36.6941	3.23722	3.51204	3.57086	1.26267	14.2097	18.4668	25.9825	16.3069	43.3553	39.2642	40.2247	27.5701	154.547	134.661	162.328	172.647	151.352	105.159	195.646	202.973	142.618	23.1167	12.4149	22.5723	22.7782	1.56628	2.31419	0	2.05448	9.45023	9.56928	13.9228	17.5892	89.3218	154.866	167.003	33.5924	18.4973
CDC45	ENSG00000093009.11	693.039	-0.066782	0.0859312	60.8016	1.96804e-12	5.95582e-11	717.361	748.961	908.844	937.01	679.816	642.704	693.639	820.736	677.695	740.21	868.318	923.152	688.997	680.295	749.492	866.805	580.183	587.934	655.557	725.117	576.116	625.319	680.054	638.881	579.271	754.444	836.97	755.418	685.787	738.238	798.395	651.38	690.307	763.579	826.945	616.888	666.321	660.205	687.906	667.199	556.012	634.047
LMO7	ENSG00000136153.20	184.833	0.32708	0.227075	60.6922	2.07507e-12	6.27198e-11	118.987	122.536	169.043	154.639	256.819	226.527	257.102	231.069	192.378	168.509	227.975	236.45	89.0541	99.8676	174.033	109.178	160.881	140.822	168.572	214.082	158.188	145.532	118.225	186.542	167.16	189.136	172.774	219.703	222.901	286.628	269.603	333.408	396.516	202.235	234.447	284.882	337.299	133.983	127.605	158.896	134.37	171.614
DCTN5	ENSG00000166847.10	2409.29	0.0197268	0.0480036	60.6575	2.11027e-12	6.37053e-11	2612.9	2527.46	2592.63	2293.38	2608.12	2653.35	2645.11	2647.82	2567.59	2576.89	2452.41	2345.48	2366.96	2326.83	2178.7	2310.38	2196.59	2309.49	2252.31	2225.07	2391.37	2371.71	2391.7	2357.39	2310.14	2431.45	2278.13	2501.01	2451.1	2446	2505.11	2923.49	2726.3	2430.6	2453.72	2628.2	2546.3	2252.46	2334.01	2282.1	2491.63	2205.29
BCL7A	ENSG00000110987.9	200.35	0.110321	0.283593	60.6327	2.13573e-12	6.43946e-11	165.069	132.843	207.98	196.575	195.312	208.967	279.42	295.465	171.61	155.429	227.137	211.084	71.4776	78.5284	93.5839	99.2524	97.5418	90.6545	132.672	129.831	272.434	168.066	187.276	224.237	252.36	193.339	230.71	346.108	375.027	263.134	274.231	490.85	462.259	213.575	214.511	409.117	436.627	178.644	202.428	201.862	141.32	92.4867
AL031847.1	ENSG00000285629.1	5301.91	0.131971	0.063338	60.564	2.20795e-12	6.64906e-11	5914.27	6086.74	5181.45	5089.99	5836.71	5724.63	5882.1	5786.82	5631.43	6174.06	5734.59	5137.58	5289.34	5472.23	4748.15	4986.88	4980.96	5094.25	4996.28	4620.03	4944.83	5716.13	5500.07	4943.84	4922.64	5239.08	5460.48	5647.58	5506.63	5382.77	5279.82	5625.74	5848.09	5547.28	5224.83	7072.8	5699.94	4914.64	5181.34	5151.14	5101.41	4960.37
MIR3945HG	ENSG00000251230.6	15.4499	0.675022	0.525951	60.5596	2.21262e-12	6.65493e-11	9.629	5.726	4.7484	5.24201	4.31629	4.39006	5.35629	6.31335	7.65139	11.5417	14.2485	8.15345	2.34353	4.26785	0.820911	0	2.53355	2.64042	3.1217	2.76235	3.90587	20.6562	11.5086	6.76576	3.70437	69.35	65.1781	10.5337	6.50806	46.9883	57.8547	13.3775	13.3542	87.8871	84.5286	16.0648	11.3813	19.4178	6.38024	3.24277	2.31672	23.6355
POLE3	ENSG00000148229.13	1560.85	0.0204613	0.0756942	60.491	2.28737e-12	6.87135e-11	1909.98	1888.44	2031.37	1913.33	1865.72	2008.01	2155.01	2053.1	1737.96	1856.68	1660.37	1653.34	1822.09	1831.76	1712.42	1852.71	1641.74	1565.77	1634.21	1397.75	1286.98	1400.87	1711.64	1476.87	1280.32	1517.29	1458.75	1474.72	1508.24	1480.13	1471.82	1627.93	1562.44	1437.38	1438.58	1318.38	1454.73	1272.84	1658.28	1567.07	1371.5	1341.06
ZNF138	ENSG00000197008.10	158.038	0.126757	0.142732	60.4759	2.30411e-12	6.91319e-11	187.766	144.295	220.326	250.306	186.68	213.357	212.466	231.069	163.958	173.896	186.906	182.094	174.593	192.053	137.092	158.804	153.28	156.665	127.99	133.974	115.223	161.494	197.739	115.018	170.401	184.933	126.218	130.919	163.515	149.318	138.851	153.326	180.795	148.369	169.855	185.281	154.164	141.75	157.186	123.225	115.836	130.509
PACC1	ENSG00000065600.13	394.134	0.102687	0.0866311	60.3821	2.41119e-12	7.22561e-11	344.581	380.207	390.318	399.703	344.224	332.766	344.588	393.953	373.825	429.353	429.968	401.331	314.033	298.749	347.246	308.785	390.167	314.21	329.339	310.765	376.916	362.422	396.524	347.954	376.457	449.724	431.417	480.037	479.969	490.244	492.922	489.821	504.376	445.106	464.908	501.222	493.533	399.035	393.835	361.569	359.091	410.024
LINC02068	ENSG00000223387.6	10.8444	0.0250079	1.14216	60.3652	2.43099e-12	7.27608e-11	3.43893	5.726	0	0	0	4.39006	0.892714	5.05068	1.09306	7.69449	0	0	8.20235	16.2178	14.7764	9.92524	13.9345	7.04112	1.56085	9.66823	0	30.0454	15.6936	6.76576	0.463046	23.1167	23.7952	0	0	38.1127	17.3564	0	0	25.5156	27.9104	0	0	39.8065	10.4404	6.48554	0	32.8841
ADAM8	ENSG00000151651.16	521.433	0.0531015	0.157218	60.3509	2.44782e-12	7.31753e-11	651.333	588.633	315.294	302.726	550.327	512.758	265.136	330.82	677.695	746.366	423.263	418.544	602.287	644.445	476.129	400.318	730.93	695.311	511.959	575.95	524.363	416.879	449.882	522.897	553.34	287.907	432.452	452.95	444.988	411.931	389.941	452.776	415.006	428.095	409.087	421.969	471.805	500.979	565.521	498.576	601.188	671.042
PUS10	ENSG00000162927.14	195.454	-0.0141254	0.132476	60.309	2.49801e-12	7.45847e-11	208.399	219.879	208.93	246.375	236.317	234.429	185.685	155.309	197.843	224.679	180.201	192.965	200.372	221.928	174.033	167.626	198.884	154.905	162.328	145.023	126.941	240.363	159.028	141.114	153.731	325.735	293.819	189.607	216.393	230.765	234.89	215.069	219.83	259.881	273.522	205.629	218.313	195.149	178.647	141.871	164.487	158.255
SFI1	ENSG00000198089.16	238.332	-0.0710512	0.163139	60.193	2.64216e-12	7.87928e-11	296.436	265.687	188.986	235.891	281.638	260.769	166.938	224.755	255.775	263.921	210.374	251.851	203.887	198.028	220.825	181.963	234.354	150.504	154.524	186.459	256.811	214.073	184.138	223.27	229.671	252.182	372.446	355.137	353.876	399.922	387.627	276.811	293.791	309.023	310.204	261.321	219.348	251.46	196.627	218.887	170.279	206.554
CDC6	ENSG00000094804.12	1095.78	-0.221392	0.0738748	60.1791	2.6601e-12	7.92317e-11	1185.74	1303.24	1424.52	1331.47	1276.54	1256.43	1372.1	1301.81	1176.13	1231.89	1191.84	1197.65	1389.71	1240.24	1112.34	1084.06	1097.03	1045.61	1034.84	976.491	926.668	959.574	1302.56	1081.56	907.571	1281.92	1143.2	999.199	907.874	1107.88	1102.71	999.194	943.009	1231.36	1284.68	830.015	979.823	1021.38	1219.79	1074.17	931.32	959.806
CHASERR	ENSG00000272888.8	458.654	0.0973636	0.0947689	60.1581	2.68717e-12	7.99409e-11	502.084	466.097	628.688	623.799	445.657	443.396	492.778	544.211	461.27	500.912	586.702	533.598	369.106	406.299	458.069	415.757	492.776	458.553	458.89	506.892	409.14	475.092	380.83	411.745	463.509	519.074	515.217	463.484	515.764	461.529	437.382	445.573	523.894	458.336	480.856	532.28	499.741	414.57	377.594	445.07	367.199	405.914
HNRNPA0	ENSG00000177733.7	3415.41	0.072463	0.0633274	60.1363	2.7157e-12	8.06919e-11	3441.68	3434.46	3622.08	3485.94	3225.35	3238.98	3851.17	3990.04	3360.05	3582.56	4279.57	3919.09	2993.86	2941.4	2943.79	3081.24	2994.66	3138.58	3151.36	2882.51	3307.3	3501.22	3285.18	3464.07	3513.6	3047.2	3482.37	3804.18	3924.36	3443.2	3335.9	4165.54	3967.21	3558.96	3402.68	3777.37	3792.03	3091.31	3316.57	3553.26	3610.6	3128.1
DTL	ENSG00000143476.18	1965.11	-0.132963	0.0909815	60.1047	2.75757e-12	8.18368e-11	1832.26	1873.55	2290.63	2302.55	2200.23	2222.25	2562.09	2534.18	1999.2	1904.39	2045.91	2028.4	1982.62	1959.79	1565.48	1744.64	1698.75	1755.88	1963.55	1939.17	1739.09	1930.41	2124.91	2018.13	1783.19	2273.84	1992.59	1890.05	1892.22	2383.35	2351.22	2168.18	2122.28	2445.72	2306.2	1762.84	1973.1	1827.21	2106.06	1909.99	1725.95	1781.91
AC010533.1	ENSG00000278893.1	10.3229	0.398505	0.81046	60.0837	2.7857e-12	8.25719e-11	4.12672	1.1452	0	0	9.71166	10.5361	2.67814	1.26267	13.1167	2.30835	2.51444	2.71782	19.92	9.38926	7.3882	12.1309	49.4043	41.3666	42.1429	17.9553	10.7411	19.7173	16.7398	15.4646	14.3544	0	3.10372	3.00964	0.813507	4.17674	5.78547	10.2904	2.05448	1.89005	1.59488	2.14197	2.06932	10.6798	23.2009	6.48554	4.63343	6.16578
SRSF3	ENSG00000112081.17	6699.06	-0.0568225	0.0625385	60.0724	2.80095e-12	8.29238e-11	8308.45	8487.08	7839.61	7701.83	7563.22	7948.63	6922.11	6882.82	7551.93	7924.56	7006.89	6700.32	7099.72	7502.02	5822.73	6223.13	6911.53	6599.29	5993.66	5747.07	6016.99	7593.97	7345.63	6386.88	6161.29	7645.31	7538.94	5992.18	6200.55	6661.37	6462.37	5959.15	6445.95	7035.7	7317.31	6083.2	6257.63	6759.33	6456.22	6666.32	5989.87	6384.66
CHST4	ENSG00000140835.10	43.4055	0.294304	0.668239	60.0689	2.80578e-12	8.29666e-11	30.2626	22.904	26.591	31.4521	53.9537	69.3629	70.5244	65.6589	26.2333	28.4696	20.9536	24.4603	8.20235	4.26785	3.28365	1.1028	5.0671	4.4007	6.2434	2.76235	20.5058	12.2059	27.2022	24.1634	24.5415	42.0303	33.1063	97.8131	97.6209	117.993	113.395	255.201	246.538	59.5364	47.049	119.951	105.535	11.6507	32.4812	24.3208	34.7507	19.525
RB1	ENSG00000139687.16	1637.17	-0.0522875	0.246799	60.0475	2.83495e-12	8.37283e-11	1386.58	1257.43	1869.92	1817.67	861.1	914.01	970.381	849.777	1018.73	903.334	990.688	1078.07	1550.24	1723.36	2177.88	1892.41	1873.56	1702.19	2118.07	1911.55	2179.48	3515.31	1883.23	2137.98	2548.61	2009.05	1713.25	1390.45	1460.25	1104.22	1043.7	769.719	832.066	1352.33	1502.38	1029.22	1045.01	2640.82	1660.6	2095.64	1381.92	1745.94
TFE3	ENSG00000068323.17	624.59	-0.0124259	0.129751	59.9868	2.91938e-12	8.61183e-11	761.379	683.685	490.035	517.649	577.304	588.267	508.847	541.686	676.602	677.116	591.73	523.633	879.995	832.23	843.076	827.104	681.526	851.096	813.203	744.454	636.657	568.984	546.136	571.224	576.03	533.785	552.462	507.124	457.191	487.112	473.252	485.705	410.897	524.488	538.272	475.518	500.776	654.379	597.423	559.377	683.431	737.838
LHX2	ENSG00000106689.11	352.097	-0.0435937	0.220307	59.9556	2.96392e-12	8.73273e-11	443.622	376.771	285.854	283.069	266.531	244.965	181.221	180.562	332.289	297.007	279.102	257.287	587.054	553.113	423.59	436.711	354.697	443.591	296.561	245.849	448.199	402.796	358.859	319.924	476.938	300.517	320.718	303.973	357.943	197.873	216.377	253.143	199.285	237.201	255.978	254.895	235.903	454.376	401.375	321.845	391.525	403.858
MEX3C	ENSG00000176624.12	740.644	-0.0827078	0.0729582	59.8901	3.05934e-12	9.00303e-11	725.614	684.83	773.039	782.37	680.895	713.823	687.39	731.086	672.23	715.588	771.094	723.845	626.894	619.691	676.431	674.917	605.519	651.304	755.451	756.884	604.433	829.064	577.523	715.238	679.289	1048.66	960.084	808.087	882.655	870.849	812.281	803.677	805.358	867.531	925.03	860.002	828.763	754.381	570.742	644.5	741.349	745.031
TAF7	ENSG00000178913.9	1508.7	-0.00930635	0.0902235	59.8542	3.11284e-12	9.13857e-11	1503.5	1471.58	1350.44	1374.72	1892.69	1905.28	1737.22	1679.35	1669.1	1686.63	1495.25	1409.64	1408.46	1456.19	1298.68	1291.38	1560.67	1373.02	1350.13	1346.65	1274.29	1520.11	1457.41	1395.68	1330.33	1849.33	1749.46	1327.25	1347.98	1989.69	1965.9	1782.29	1889.1	1679.31	1811.78	1681.45	1454.73	1510.7	1450.05	1470.6	1185	1426.35
TOMM20P2	ENSG00000255987.1	120.735	-0.0206648	0.207845	59.8564	3.10952e-12	9.13857e-11	76.3442	82.4544	61.7292	69.4567	91.7212	79.899	75.8807	64.3962	99.4681	93.1034	73.7568	60.6979	74.9929	72.5534	91.1212	80.5047	130.478	121.459	98.3335	116.019	46.8704	171.822	61.728	86.0218	41.2111	382.476	333.133	58.6879	48.8104	315.866	329.772	46.3066	36.9807	352.494	350.076	70.6851	52.7677	203.887	89.9034	77.8264	31.2757	205.526
KIF1C	ENSG00000129250.12	1800.98	0.0551312	0.0799644	59.7656	3.24928e-12	9.52772e-11	1997.33	1939.97	1303.91	1351.13	1659.61	1669.98	1511.37	1393.99	1700.8	1802.05	1495.25	1550.97	2089.26	1970.89	1508.01	1647.59	1701.28	1873.82	1479.69	1473.71	2052.53	1783	2067.36	1855.75	2029.99	1462.65	1686.35	1810.3	1673.38	1616.4	1645.39	1905.77	1660.02	1646.23	1697.75	1696.44	1728.92	1980.61	2144.92	1888.1	1999.33	1979.21
SERPINB2	ENSG00000197632.9	23.9664	-0.315299	0.697303	59.7149	3.32994e-12	9.75258e-11	15.1313	19.4684	9.4968	6.55251	32.3722	35.1204	30.3523	21.4654	24.0472	25.3918	16.7629	18.1188	1.17176	0.853569	0.820911	1.1028	6.33388	6.16098	7.80425	6.90588	7.81174	14.0838	12.5548	14.4981	17.5958	73.553	67.2473	28.5915	23.5917	80.9242	62.4831	78.2067	64.7163	43.4711	77.3517	85.6789	67.2529	16.5051	29.5811	14.5925	6.95015	6.16578
ILF2	ENSG00000143621.17	4543.5	0.0404603	0.0600741	59.6484	3.43885e-12	1.00596e-10	4686.57	4974.75	5320.11	5176.49	4671.31	4890.52	5518.76	5381.5	4444.37	4920.63	5147.05	5025.24	4135.15	4223.46	4190.75	4478.49	4327.31	4240.52	4585.78	4153.2	4430.23	4118.09	4653.66	5025.03	4117.87	4608.62	4283.13	4487.37	4463.71	4771.92	4785.74	5183.25	5072.52	4367.9	4561.36	4605.24	4672.53	4216.57	4656.42	4794.43	4229.16	4238.97
PPP1R3D	ENSG00000132825.7	101.511	0.0701243	0.153092	59.6257	3.47676e-12	1.01584e-10	96.9778	95.0516	132.005	106.151	85.2468	79.899	98.1986	79.5483	98.3751	104.645	116.502	118.678	114.833	128.889	114.107	124.617	140.612	117.939	118.625	117.4	103.506	88.2583	120.317	117.918	105.112	88.2636	72.4201	102.328	89.4858	50.1208	57.8547	59.6841	73.9615	78.4369	65.3901	69.6141	77.5995	72.8167	110.204	133.764	128.578	112.012
PLEKHF2	ENSG00000175895.4	743.682	0.0757148	0.118042	59.5729	3.56664e-12	1.04086e-10	696.039	708.879	908.844	931.768	743.481	827.964	906.105	910.386	720.324	745.597	973.925	899.597	510.889	552.259	525.383	502.879	575.116	528.964	661.8	596.668	686.457	692.921	773.169	726.836	800.144	756.545	726.27	836.679	867.199	683.418	666.487	931.278	960.472	755.073	786.276	1092.41	978.789	550.494	680.366	734.487	758.724	674.125
CYFIP1	ENSG00000273749.5	990.887	-0.00115791	0.0929281	59.5445	3.61601e-12	1.05401e-10	975.28	928.758	880.353	802.028	823.333	795.478	744.524	840.939	1007.8	984.126	1047.68	976.602	1055.76	1064.4	952.257	946.206	1126.16	1144.18	961.483	1066.27	1209.84	1018.73	981.37	1147.28	1197.44	838.504	854.557	978.131	933.906	823.861	816.909	871.593	830.012	876.981	862.83	1093.48	882.565	1134	1062.6	1114.7	1008.93	952.613
MS4A7	ENSG00000166927.13	62.6462	0.186126	0.501846	59.4994	3.69588e-12	1.07602e-10	48.145	44.6628	35.1382	40.6256	14.028	23.7063	10.7126	7.57603	34.9778	30.0085	17.601	28.99	121.863	152.789	90.3003	83.8132	87.4075	82.7332	45.2646	62.1529	153.305	150.227	63.8204	44.4607	133.357	56.7409	41.3829	43.6397	57.759	17.7511	18.5135	19.5517	30.8173	26.4606	30.3027	48.1944	38.2824	129.128	74.2428	56.7484	66.0264	57.5473
DPYSL3	ENSG00000113657.13	43.5079	0.318515	0.938131	59.355	3.96314e-12	1.15246e-10	157.503	164.909	186.137	179.539	63.6653	55.3147	53.5629	42.9308	91.8167	91.5645	55.3176	65.2276	32.8094	25.6071	15.5973	11.028	3.80033	5.28084	1.56085	1.38118	0	5.63351	3.13871	0.966538	5.09351	109.279	109.665	121.89	110.637	39.1569	47.4409	49.3937	46.2259	41.581	39.872	35.3426	28.9705	3.88356	0.580022	3.24277	26.6422	33.9118
UBE2H	ENSG00000186591.13	1260.78	-0.000732775	0.0751631	59.3272	4.01683e-12	1.16669e-10	1167.17	1047.86	1284.92	1254.15	1311.07	1307.36	1556	1452.07	1230.78	1166.49	1423.17	1436.82	974.908	1099.4	1231.37	1360.86	942.481	1111.62	1318.92	1343.88	1406.11	1022.48	1011.71	1133.75	1401.64	1315.55	1159.76	1531.9	1467.57	1286.96	1305.2	1729.81	1686.73	1189.78	1219.29	1735	1431.97	933.995	1015.04	1198.2	1383.08	1077.98
FAM216A	ENSG00000204856.12	114.252	0.0939178	0.168268	59.3242	4.02275e-12	1.16702e-10	136.869	124.827	138.653	131.05	143.517	162.432	138.371	175.511	114.771	143.887	128.236	128.643	74.9929	72.5534	84.5539	90.43	107.676	86.2538	118.625	82.8705	97.6468	84.5026	120.317	104.386	112.983	88.2636	102.423	105.337	137.483	152.973	115.709	144.065	189.013	110.568	110.047	156.364	153.13	90.2927	110.784	123.225	113.519	76.0446
POU3F1	ENSG00000185668.8	33.2082	-0.492564	0.714322	59.2578	4.15402e-12	1.20369e-10	26.1359	22.904	8.54712	9.17352	7.55351	7.9021	2.67814	7.57603	21.8611	20.0057	12.5722	16.3069	9.37411	8.53569	7.3882	4.41122	81.0737	86.2538	49.9472	85.6329	57.6116	45.0681	53.3581	26.0965	62.5112	8.40606	18.6223	15.0482	11.3891	3.13255	4.62838	3.08711	7.1907	11.3403	23.1258	11.7809	15.5199	59.2242	49.3019	34.0491	72.9765	44.1881
PTPN1	ENSG00000196396.10	3165.95	-0.169171	0.070831	59.1807	4.3117e-12	1.2479e-10	2373.55	2198.79	2570.78	2562.03	2350.22	2345.17	2596.01	2678.12	2343.51	2251.41	2661.11	2673.43	2134.95	2143.31	2159.82	2303.76	2357.47	2518.96	2494.24	2321.76	2386.49	4827.91	2772.53	2631.88	2496.28	6018.74	6226.06	2543.14	2666.68	5317.51	5226.6	2925.55	2761.23	6205.97	6173.78	2711.74	2708.74	4819.49	2616.48	2535.03	2506.69	4458.88
DDN	ENSG00000181418.8	179.531	-0.297692	0.403292	59.1263	4.42671e-12	1.27968e-10	201.521	203.846	246.917	252.927	340.987	323.986	374.047	406.58	235.007	227.757	221.27	258.193	60.9317	48.6534	74.7029	82.7104	195.084	223.556	212.276	229.275	141.588	96.7085	180.999	175.91	151.879	136.598	175.877	230.237	240.798	254.781	278.86	294.304	345.153	212.63	200.157	206.7	243.145	104.856	168.786	176.731	88.0352	51.3815
SLC48A1	ENSG00000211584.14	50.4389	0.023061	0.401954	59.1043	4.47418e-12	1.29188e-10	45.3939	29.7752	30.3898	30.1416	53.9537	54.4367	44.6357	37.8801	38.257	44.6281	23.4681	26.2722	90.2258	86.2105	81.2702	106.972	120.344	138.182	106.138	114.638	55.6586	37.5567	27.2022	46.3938	50.9351	14.7106	23.7952	21.0674	24.4052	26.6267	24.299	29.842	25.6811	44.4161	23.1258	10.7099	17.5892	55.3407	55.1021	40.5346	37.0675	70.9064
DGLUCY	ENSG00000133943.21	711.797	-0.107625	0.123927	59.0817	4.52327e-12	1.30452e-10	683.659	668.797	738.851	825.617	562.197	563.683	620.437	623.759	698.463	634.796	599.274	679.454	942.098	894.54	984.273	1001.35	746.131	756.041	788.229	788.651	730.398	673.204	672.73	780.962	662.156	619.947	740.754	562.802	614.198	590.486	576.233	464.095	439.66	633.165	642.737	532.28	589.756	845.644	747.068	757.186	721.657	792.302
RPS6KA4	ENSG00000162302.13	612.567	0.0803414	0.129162	59.0321	4.63304e-12	1.33461e-10	451.188	462.661	499.532	477.023	496.374	523.295	588.299	604.819	515.923	536.306	658.782	616.038	690.169	615.423	655.908	808.356	553.581	685.629	625.901	540.04	685.48	529.55	623.557	751.966	682.067	374.07	520.39	562.802	540.169	453.698	550.777	629.77	497.185	603.87	439.389	617.959	518.365	672.826	739.528	727.191	682.273	682.346
FZD2	ENSG00000180340.7	8.91169	0.524656	0.710743	59.0183	4.66422e-12	1.34201e-10	4.12672	5.726	13.2955	17.0365	5.39537	9.65812	11.6053	16.4147	4.37222	5.38615	6.70516	4.52969	2.34353	3.41428	6.56729	4.41122	0	0.88014	4.68255	4.14353	6.83527	1.87784	3.13871	4.83269	8.33483	27.3197	1.03457	49.659	41.4889	19.8395	1.15709	43.2195	19.5176	11.3403	7.9744	33.2006	19.6585	1.94178	2.32009	7.29623	1.15836	1.02763
IL10RA	ENSG00000110324.11	477.647	0.560911	0.243764	58.9965	4.71364e-12	1.35465e-10	527.532	562.293	475.79	429.845	251.424	259.013	268.707	281.576	351.964	351.638	321.848	324.326	598.771	608.595	671.506	666.094	487.709	596.735	469.816	509.654	705.986	576.495	464.529	530.629	693.18	317.329	399.345	610.956	562.947	219.279	230.262	414.701	354.399	225.86	212.916	425.182	451.112	706.807	540.58	573.159	485.352	463.461
SNRPN	ENSG00000128739.23	413.584	0.0683013	0.0907755	58.9615	4.79401e-12	1.37613e-10	363.839	337.834	365.627	399.703	350.699	363.497	394.58	405.317	336.661	368.566	445.055	417.638	265.99	281.678	302.095	324.225	279.958	335.333	288.757	265.186	468.704	340.827	284.576	383.715	436.653	502.262	503.837	586.879	588.979	478.758	524.164	597.87	532.112	462.116	493.615	594.398	519.399	429.133	306.832	388.321	477.243	429.549
ADGRE2	ENSG00000127507.18	14.1562	0.990055	1.01632	58.9529	4.81392e-12	1.38023e-10	3.43893	9.1616	10.4465	5.24201	43.1629	43.9006	59.8119	65.6589	4.37222	6.1556	4.19073	2.71782	1.17176	3.41428	6.56729	11.028	3.80033	11.4418	0	4.14353	3.90587	4.69459	2.09247	4.83269	1.38914	10.5076	10.3457	21.0674	13.0161	58.9964	82.1537	79.2358	99.6425	7.56018	6.37952	10.7099	6.20796	6.79622	0.580022	4.05346	3.47507	6.16578
SNHG14	ENSG00000224078.15	499.549	-0.0221558	0.183695	58.9314	4.8644e-12	1.39308e-10	315.694	298.897	511.877	543.859	503.927	513.636	525.809	551.787	432.85	340.866	526.355	599.732	205.059	235.585	346.425	263.57	438.305	305.409	438.599	454.407	470.657	416.879	329.565	448.473	517.223	563.206	528.667	866.775	759.002	811.331	790.296	820.142	854.666	588.749	647.521	790.388	738.747	392.239	304.512	415.885	527.053	433.66
ZFP36L2	ENSG00000152518.8	1603.76	0.00553635	0.137354	58.8875	4.96878e-12	1.42131e-10	1378.32	1408.6	1426.42	1317.06	1745.94	1828.02	1967.54	1878.85	1566.35	1488.88	1555.6	1554.59	1011.23	1029.4	987.557	1026.71	1200.9	1395.9	1139.42	1186.43	1369.01	1539.83	1346.51	1249.73	1408.59	2149.85	2069.15	1679.38	1765.31	2325.4	2248.24	2310.19	2349.3	2154.65	2200.93	1819.61	2023.8	1737.89	1422.21	1329.53	1652.98	1674.01
DGAT2L6	ENSG00000184210.6	17.6697	0.377456	0.869253	58.8452	5.07135e-12	1.44896e-10	12.3801	6.8712	6.64776	10.484	1.07907	11.4141	5.35629	6.31335	18.582	18.4668	8.38145	15.401	80.8517	60.6034	79.6284	82.7104	38.0033	35.2056	37.4604	22.0988	21.4823	25.3508	15.6936	25.13	25.4675	2.10151	2.06915	4.51445	5.69455	1.56628	2.31419	1.02904	1.02724	2.83507	2.39232	2.14197	6.20796	15.5342	19.7207	21.078	10.4252	12.3316
AL357033.4	ENSG00000277496.1	19.9369	0.592929	0.355198	58.7833	5.22534e-12	1.49123e-10	17.1946	20.6136	17.0942	14.4155	11.8698	21.0723	11.6053	11.364	15.3028	19.2362	8.38145	12.6831	26.9506	27.3142	27.0901	31.9813	38.0033	33.4453	48.3863	34.5294	22.4588	29.1064	26.1559	15.4646	12.9653	2.10151	13.4495	9.02891	15.4566	12.5302	18.5135	12.3484	12.3269	11.3403	9.56928	13.9228	7.24262	25.2431	19.1407	17.8352	17.3754	28.7736
SH3D19	ENSG00000109686.19	14.543	-0.117286	0.548037	58.7404	5.33489e-12	1.52072e-10	32.3259	28.63	33.2388	24.8996	26.9768	38.6325	24.996	22.7281	30.6056	32.3169	22.6299	27.1782	4.68706	9.38926	3.28365	1.1028	16.4681	9.68154	10.9259	13.8118	7.81174	6.57242	4.18495	0.966538	13.8914	44.1318	6.20744	9.02891	6.50806	6.2651	4.62838	29.842	11.2997	9.45023	8.77184	18.2068	32.0745	6.79622	6.38024	3.24277	10.4252	9.24867
HLA-DQA1	ENSG00000196735.13	4823.65	0.0872564	0.0845623	58.7375	5.34243e-12	1.52111e-10	4865.4	4710.21	3908.88	3875.16	4059.47	3990.56	3806.53	3553.16	4480.44	4294.3	3847.92	3495.11	5456.9	5177.75	3530.74	3945.84	4599.66	5009.76	4008.26	3870.05	5287.57	5280.47	5570.16	4535.96	5215.75	4896.53	4889.39	5439.92	4966.46	4405.93	4263.89	5107.11	4603.07	4442.55	4391.5	4962.95	4306.26	5431.15	5585.03	4444.21	5974.81	5552.28
EGR1	ENSG00000120738.8	99.4549	-0.0837255	0.68632	58.6886	5.47029e-12	1.5557e-10	17.8824	20.6136	84.5215	83.8722	29.135	27.2183	81.237	106.064	16.3958	13.8501	101.416	103.277	1.17176	0.853569	9.85094	5.51402	0	2.64042	4.68255	6.90588	63.4704	47.8848	40.8032	70.5572	48.6199	317.329	287.611	326.545	280.66	282.452	299.688	320.03	401.652	226.806	234.447	327.722	272.116	54.3698	46.9818	70.5302	50.9677	45.2157
SLMAP	ENSG00000163681.16	1043.87	-0.021053	0.0675542	58.6752	5.50587e-12	1.56401e-10	1178.87	1128.02	1270.67	1200.42	1145.98	1111.56	1121.25	1074.53	1160.83	1041.07	1087.91	1213.05	1042.87	1107.08	1121.37	1033.33	884.21	938.23	1014.55	946.105	978.42	974.597	992.879	963.638	991.845	1181.05	1022.16	1122.59	1092.54	1069.24	1034.44	1067.11	1178.25	1001.72	1100.47	1090.26	1203.31	858.266	973.857	1011.74	1012.4	965.972
RAB11FIP1	ENSG00000156675.16	1338.67	-0.100867	0.203043	58.6576	5.55286e-12	1.57553e-10	1085.33	1130.31	1283.02	1344.58	1382.29	1389.01	1499.76	1568.24	1101.8	1004.13	1151.61	1142.39	965.533	961.119	989.198	1080.75	540.913	581.773	546.297	506.892	1257.69	1334.2	997.064	924.976	1236.8	2412.54	2182.95	1807.29	1742.53	2455.92	2491.23	1939.73	1980.52	2069.6	1875.58	1612.91	1621.31	1230.12	984.877	972.83	1238.28	1644.21
ZNF266	ENSG00000174652.20	567.496	-0.121318	0.1033	58.6455	5.58541e-12	1.58294e-10	609.378	603.521	639.135	626.42	677.658	582.999	558.839	595.981	653.648	608.635	588.378	649.558	500.343	571.891	618.146	528.243	597.918	506.081	488.546	635.341	551.704	589.64	507.425	491.968	552.414	741.835	662.127	609.451	641.857	779.483	753.269	579.347	645.108	553.783	641.142	550.487	561.821	550.494	490.699	543.164	423.959	488.124
RBM19	ENSG00000122965.11	1239.02	-0.042712	0.103329	58.589	5.74024e-12	1.62494e-10	1319.17	1294.08	1073.14	1107.37	1304.6	1324.92	1257.83	1347.27	1264.67	1145.71	1019.18	1064.48	1508.06	1443.39	1214.95	1248.37	1460.59	1527.04	1404.76	1331.45	1238.16	1069.43	1492.98	1356.05	1164.1	739.733	959.049	1023.28	1004.68	1091.69	1187.18	1185.45	1049.84	950.693	962.51	839.654	1015	1182.54	1529.52	1224.96	1380.76	1350.31
NFKBIE	ENSG00000146232.17	919.443	0.0395082	0.12695	58.5728	5.78518e-12	1.63578e-10	1046.81	1002.05	499.532	528.133	806.068	809.526	488.315	448.248	944.401	951.04	514.621	458.405	1024.12	1002.94	623.893	673.814	967.817	1238.36	635.266	622.91	910.068	1059.1	891.394	723.937	824.685	966.697	1237.35	848.717	683.346	999.284	1161.72	861.303	682.089	1059.37	1080.53	760.401	668.391	1350.51	1010.98	620.179	952.17	1466.43
ASAH1	ENSG00000104763.20	914.328	0.0484056	0.0939106	58.5174	5.94232e-12	1.67828e-10	699.478	742.09	783.486	888.521	772.616	778.796	875.753	695.732	838.374	803.305	947.942	950.33	780.395	882.59	914.495	884.449	975.418	868.699	933.388	1048.31	1121.96	1186.79	1034.73	977.169	1120.57	790.169	753.169	979.636	924.144	670.888	713.927	814.996	811.521	821.225	816.579	1033.5	938.437	966.035	961.676	963.102	992.713	889.927
CLPTM1	ENSG00000104853.16	1181.8	-0.040202	0.0843687	58.4659	6.09208e-12	1.7186e-10	1177.49	1141.76	1105.43	1106.06	991.668	1101.03	1236.41	1174.28	1069.01	1068.77	1083.72	1201.27	1321.75	1340.96	1344.65	1528.49	1070.43	1280.6	1384.47	1290.02	1291.87	921.078	1083.9	1291.29	1253.47	949.885	1002.5	1142.16	1130.78	924.625	1055.27	1183.39	976.908	1034.8	879.576	1026.01	1122.61	1217.5	1210.51	1243.6	1356.44	1306.12
RPL7P1	ENSG00000214485.6	1405.27	0.135695	0.0745292	58.434	6.18678e-12	1.74331e-10	1535.14	1628.48	1558.42	1598.81	1494.52	1554.96	1504.22	1431.87	1384.9	1563.52	1530.45	1439.54	1339.33	1292.3	1122.19	1277.05	1250.31	1367.74	1262.73	1367.36	1348.5	1432.79	1349.65	1296.13	1251.61	1483.67	1452.54	1378.41	1402.49	1364.75	1482.24	1476.67	1530.59	1393.91	1561.39	1985.61	1516.81	1296.14	1296.35	1353.04	1396.98	1335.92
GNAQ	ENSG00000156052.11	109.318	1.20556	1.86804	58.4299	6.199e-12	1.74475e-10	22.6969	40.082	40.8362	52.4201	612.914	643.582	677.57	719.722	106.026	113.109	155.057	152.198	41.0117	22.1928	22.9855	26.4673	8.86743	13.2021	14.0476	9.66823	0	4.69459	0	0	0	2.10151	2.06915	1.50482	1.62701	1212.3	129.595	119.368	1065.25	14.1753	15.1514	9.63888	10.3466	0	0	0	0	1.02763
RBM47	ENSG00000163694.15	1427.82	0.0946651	0.0993918	58.4064	6.27006e-12	1.76273e-10	1525.51	1393.71	1563.17	1428.45	1384.45	1403.94	1412.27	1424.29	1469.07	1386.55	1439.1	1507.48	2069.34	2147.58	1801.08	1883.59	1800.09	1721.55	1673.23	1611.83	1318.23	1308.85	1575.63	1382.15	1448.87	1063.37	1014.92	1208.37	1278.02	1050.97	982.373	1216.32	1246.05	1048.98	1196.16	1113.83	1197.1	1267.01	1438.45	1285.76	1504.71	1345.17
WNT11	ENSG00000085741.14	7.08372	-5.29293	1.08662	58.3697	6.38226e-12	1.79222e-10	2.06336	3.4356	0	0	4.31629	0.878011	4.46357	0	1.09306	0	0.838145	1.81188	2.34353	0.853569	0	2.20561	17.7349	17.6028	18.7302	5.5247	7.81174	8.45026	4.18495	14.4981	10.187	12.6091	14.484	0	0.813507	9.91975	8.09966	0	0	22.6806	18.3411	0	0	17.476	9.28035	4.05346	11.5836	9.24867
AF111167.2	ENSG00000259319.2	11.0096	0.984037	0.458356	58.217	6.87107e-12	1.92728e-10	5.50229	8.0164	5.69808	13.105	4.31629	6.14608	7.14172	7.57603	6.55834	10.0028	5.02887	9.96533	2.34353	0	0.820911	3.30841	7.60066	7.04112	10.9259	6.90588	10.7411	3.75567	4.18495	9.66538	7.40874	14.7106	10.3457	36.1156	30.9133	22.45	9.25676	40.1324	42.1169	9.45023	15.9488	43.9105	31.0398	3.88356	6.96026	4.05346	9.26686	7.19341
SEMA5A	ENSG00000112902.12	27.2072	0.0594309	1.20026	58.1744	7.014e-12	1.96512e-10	7.56564	8.0164	2.84904	5.24201	0	2.63403	0	0	3.27917	3.84725	0	0.905939	24.607	23.0464	15.5973	15.4393	39.2701	27.2844	21.8519	8.28705	5.85881	3.75567	3.13871	1.93308	2.77828	6.30454	10.3457	16.553	5.69455	1.04418	1.15709	4.11614	0	1.89005	3.9872	1.07099	4.13864	3.88356	5.2202	0.810692	126.261	105.846
ARPC5L	ENSG00000136950.13	1263.94	-0.227571	0.0749851	58.1597	7.06411e-12	1.97508e-10	1339.12	1265.45	1365.64	1246.29	1533.36	1446.08	1619.38	1386.41	1226.41	1384.24	1356.96	1281	1206.92	1259.01	1266.67	1187.72	1228.77	1257.72	1162.83	1227.87	1082.9	1143.6	1213.63	1128.92	1063.15	1414.32	1357.36	1103.03	1116.13	1659.21	1618.78	1287.32	1293.3	1600.87	1488.82	1019.58	1141.23	1183.51	1235.45	1269.54	1190.79	1351.33
AC022400.6	ENSG00000279088.1	116.2	-0.167356	0.13017	58.1592	7.06565e-12	1.97508e-10	105.231	106.504	106.364	90.4247	130.568	111.507	123.195	140.156	126.795	104.645	115.664	102.371	112.489	99.8676	112.465	106.972	107.676	84.4935	96.7727	120.162	105.458	110.792	75.3291	88.9215	99.5549	151.309	167.601	132.424	130.161	194.218	194.392	114.223	156.141	142.698	162.678	117.809	134.506	124.274	102.664	83.5013	101.935	114.067
RPL19	ENSG00000108298.12	14508.7	0.0696067	0.0535158	58.1557	7.07782e-12	1.97623e-10	15202.1	15683.5	14698.2	15526.8	15022.9	14994.7	17117.8	16270.8	15024.1	16258.5	15815	14710.6	13955.7	13669.9	12997.5	15075.3	13344.2	14752	14302.1	13679.2	14326.7	12290.4	12298.5	15079.9	13403.3	14256.7	15043.7	15239.3	14586.2	14701.6	14872.1	16340.1	15773.3	14338.8	13993.5	17206.5	15191.9	14422.6	14439.1	14286	14430.8	13896.6
PSMB1	ENSG00000008018.9	2189.63	0.0514667	0.0531417	58.1016	7.26525e-12	2.02626e-10	2070.92	2116.33	2237.45	2128.26	2040.53	2040.5	2330.88	2114.97	1792.61	2100.6	2022.44	1936.9	2282.6	2288.42	2317.43	2494.54	2064.84	2386.94	2494.24	2336.95	2226.35	2351.05	2205.47	2253	2109.64	2116.22	2066.04	1984.85	2123.25	2069.05	2075.83	2215.51	1991.82	1999.67	1870	2071.29	2133.47	2194.21	2398.97	2402.08	2261.11	2300.86
FSCN1	ENSG00000075618.18	5656.93	0.156576	0.195418	58.0146	7.57732e-12	2.1109e-10	9419.92	9287.58	3120.65	3192.39	4851.51	5344.45	2723.67	2673.07	7391.25	7624.47	4212.52	3704.38	10950.1	10434	4190.75	4692.43	6490.96	7809.49	4268.92	3976.41	6056.05	4798.81	6321.36	4949.64	6007.56	3261.55	4752.83	4824.45	4563.78	3135.68	3367.15	4495.86	3952.83	4046.59	3573.33	4539.91	4053.8	6267.09	7558.27	4881.18	6527.35	6533.67
VPS9D1-AS1	ENSG00000261373.1	28.5752	0.187511	0.279698	57.9945	7.65117e-12	2.12906e-10	29.5748	19.4684	25.6414	38.0046	23.7396	29.8524	26.7814	37.8801	17.4889	23.8529	26.8206	33.5197	51.5576	40.1177	36.941	39.701	34.203	49.2879	46.8255	30.3859	26.3646	21.5951	47.0807	30.9292	30.5611	10.5076	24.8298	21.0674	26.0322	14.0965	18.5135	17.4936	10.2724	12.2853	11.1642	13.9228	16.5546	30.0976	51.0419	36.4811	35.9091	17.4697
PTPN12	ENSG00000127947.16	780.639	-0.20262	0.210463	57.9519	7.81039e-12	2.1709e-10	614.881	580.617	1094.03	1051.02	572.988	552.269	702.566	726.036	533.411	460.131	688.955	722.033	371.449	310.699	431.799	382.673	466.174	384.621	449.525	437.833	893.468	823.431	765.845	699.773	947.856	1599.25	1189.76	1378.41	1387.03	979.966	1012.46	1197.8	1240.91	1009.28	1154.69	1201.65	1266.42	685.448	639.184	811.503	785.367	578.555
CUEDC1	ENSG00000180891.13	30.8429	0.0434259	0.465306	57.887	8.05947e-12	2.2376e-10	6.19007	13.7424	9.4968	7.86302	29.135	21.9503	44.6357	40.4055	19.675	21.5446	30.1732	23.5544	5.85882	3.41428	5.74638	5.51402	13.9345	7.92126	9.3651	8.28705	39.0587	24.4119	14.6473	10.6319	36.5807	46.2333	42.4175	58.6879	43.1159	62.1289	98.3531	115.252	139.705	54.8113	35.8848	87.8209	81.7382	19.4178	20.3008	13.7818	16.217	15.4144
UBXN7	ENSG00000163960.12	2309.56	-0.00338208	0.0918649	57.8807	8.08411e-12	2.2419e-10	2329.53	2353.39	2824.35	2645.91	2648.05	2694.62	2636.19	2563.22	2330.4	2292.19	2501.03	2469.59	2601.32	2651.19	2399.52	2194.58	2106.65	2127.3	2294.45	2164.3	1893.37	2557.61	2460.75	1991.07	2006.84	2963.14	2471.6	2517.56	2242.03	2905.44	2756.2	2356.49	2332.87	2677.25	2770.31	2348.67	1984.48	2050.52	1968.01	2051.05	1794.3	2235.09
NEFH	ENSG00000100285.10	89.1216	0.462605	1.51916	57.8592	8.16847e-12	2.26274e-10	8.94122	13.7424	9.4968	13.105	1.07907	3.51204	4.46357	8.8387	1.09306	2.30835	2.51444	0.905939	7.03058	5.12141	5.74638	4.41122	263.489	289.566	270.027	287.285	273.411	300.454	376.645	344.087	293.571	10.5076	7.24201	9.02891	13.8296	1.56628	3.47128	4.11614	1.02724	0.945023	0	1.07099	0	314.568	346.273	307.252	8.10851	6.16578
PLEK	ENSG00000115956.10	10060.9	0.130775	0.099879	57.8497	8.2061e-12	2.2706e-10	9852.53	9720.46	6536.65	6712.4	7981.91	8184.82	5390.21	5117.6	10466	10736.1	7667.35	6413.14	9745.56	9789.58	7346.34	7424.08	10979.1	11782.4	7364.09	6896.21	11401.2	13346.7	11293.1	8392.45	10928.8	11659.2	11183.7	10232.8	9247.95	9095.88	9200.06	9645.15	9402.35	11284.5	11338	11048.3	9069.83	13215.7	11055.2	8267.44	10978.9	12637.8
CDKL1	ENSG00000100490.10	239.311	-0.0884077	0.105636	57.8255	8.3026e-12	2.29472e-10	206.336	213.007	179.489	167.744	239.554	195.796	177.65	172.986	196.75	187.746	156.733	152.198	244.899	273.996	239.706	221.664	271.09	241.158	226.323	215.463	221.658	431.902	281.438	219.404	231.06	304.72	296.923	186.597	166.769	331.006	277.703	166.704	200.312	294.847	333.33	182.068	193.481	325.248	254.63	214.833	199.238	299.04
H2BC12	ENSG00000197903.8	7265.87	0.0382208	0.298371	57.8225	8.31445e-12	2.29541e-10	3905.94	4196.01	4990.57	4736.16	3578.21	3886.95	5320.58	5173.16	4283.69	4564.37	4942.54	5073.26	3338.36	3427.08	4579.87	4914.1	8356.92	9915.66	10175.2	9311.89	9240.31	8459.65	8683.77	12472.2	8444.11	4696.88	6162.95	5537.73	5906.06	4896.18	5226.6	5704.98	5385.83	6669.03	5826.1	5440.61	6456.28	9951.61	9708.41	12427.1	9660.7	9979.31
PTP4A2	ENSG00000184007.22	7225.26	0.0435461	0.108005	57.7692	8.53131e-12	2.35263e-10	7251.33	7255.99	9796.9	9253.46	8107.08	8475.44	10031.4	9636.7	7727.91	7853	9761.88	9198	7581.31	7931.36	8372.48	8616.21	5459.8	5932.15	6713.21	6296.78	6429.06	6430.65	6206.28	5796.33	6804.93	7025.36	6252.96	7177.98	7096.22	6865.51	6504.03	7999.73	7818.34	7164.22	7398.65	7647.92	8013.44	5923.39	5772.38	6184.77	7083.36	6602.52
PDLIM1	ENSG00000107438.9	6352.3	0.0886576	0.103627	57.7561	8.58554e-12	2.36493e-10	5786.34	5696.23	7806.37	7813.22	5999.65	6269	8050.5	7708.61	6540.85	6707.29	7753.68	7490.3	5837.73	5883.65	7253.57	8032.83	5058.24	6084.41	5564.43	5644.87	6148.82	4894.58	4354.44	5703.54	5767.24	6586.15	6714.38	7503.02	7677.07	6169.04	6257.57	7089.03	6525.04	7276.68	7146.66	8370.83	8329.02	5865.14	4951.07	5655.39	6300.31	5772.2
UBE2Z	ENSG00000159202.18	2471.38	0.150219	0.0833715	57.7526	8.60012e-12	2.36629e-10	2667.92	2668.32	2055.11	2117.77	2304.9	2311.8	1930.94	1907.9	2761.06	2797.72	2388.71	2299.27	3102.83	3193.2	2611.32	2613.65	2942.72	3072.57	2570.72	2421.2	2358.17	2723.8	2489	2206.61	2265.22	2320.07	2331.93	2070.63	2040.28	2112.91	2139.47	2190.82	2061.68	2200.01	2238.41	2356.17	2094.15	2769.95	2454.65	2290.2	2336.41	2917.44
BMF	ENSG00000104081.14	1543.87	0.269034	0.0693193	57.7111	8.77459e-12	2.41159e-10	1995.27	1898.74	1662.89	1697.1	1762.13	1726.17	1544.4	1477.32	1732.49	1808.21	1496.09	1494.8	1438.93	1538.99	1512.12	1639.87	1532.8	1701.31	1475	1571.78	2077.92	1071.31	1378.94	1504.9	2015.64	1065.47	1073.89	2040.53	2076.07	899.042	943.032	2032.35	1919.92	856.191	861.235	1906.36	1848.94	1186.43	1509.22	1526.53	1795.45	1027.63
AP002884.2	ENSG00000255292.9	687.786	0.17046	0.0850166	57.6979	8.83059e-12	2.42426e-10	623.134	631.005	636.285	529.443	613.993	661.142	720.421	712.146	653.648	669.421	669.678	673.113	672.592	650.42	764.269	800.636	691.66	716.434	761.695	665.727	673.763	707.944	700.979	775.163	689.476	512.77	597.983	644.062	581.658	561.771	578.547	653.438	669.762	629.385	520.728	688.644	673.564	730.109	788.83	757.997	787.683	745.031
LINGO1	ENSG00000169783.13	184.153	0.296859	2.19494	57.6673	8.96215e-12	2.45763e-10	0.687786	0	0.94968	0	0	0.878011	0	1.26267	1.09306	0	0	0.905939	0	0.853569	0.820911	0	1.26678	0.88014	0	0	0.976468	0.938918	0	0.966538	0.463046	2.10151	1.03457	0	1217.01	1727.6	1658.12	1947.97	2466.41	1270.11	0	0	0	0.970889	0.580022	0.810692	1.15836	1.02763
TINAG	ENSG00000137251.16	14.0486	1.92386	1.87295	57.6596	8.99543e-12	2.464e-10	0	1.1452	0	5.24201	0	0	0	0	0	0	0	0	0	0	0	0	41.8036	49.2879	60.8731	59.3906	38.0822	13.1448	13.6011	32.8623	24.5415	0	0	1.50482	1.62701	0	0	0	0	0	0	2.14197	1.03466	20.3887	18.5607	27.5635	27.8006	17.4697
CASC19	ENSG00000254166.3	45.3555	-0.298617	0.497602	57.6431	9.06768e-12	2.48103e-10	17.1946	18.3232	8.54712	11.7945	36.6885	39.5105	13.3907	21.4654	16.3958	23.8529	23.4681	16.3069	4.68706	4.26785	1.64182	5.51402	15.2013	8.8014	4.68255	1.38118	37.1058	51.6405	30.3409	16.4311	36.1176	109.279	69.3164	66.212	56.9455	231.287	190.921	140.978	132.514	111.513	149.919	131.731	111.743	42.7191	26.681	20.2673	20.8504	26.7184
PDIA3	ENSG00000167004.14	8463.1	-0.0955831	0.0625682	57.6173	9.18138e-12	2.50934e-10	8668.85	8802.01	10260.3	10140.7	8889.41	9144.49	10860.8	10384.2	8459.16	8337.75	8543.21	8704.26	8379.28	8420.46	7989.93	8530.19	7932.55	8780.28	8873.43	8274.62	8072.46	7835.27	8903.48	8423.37	7445.32	9923.35	8593.17	8557.9	8396.21	8802.99	8645.81	8738.57	8549.74	8931.41	8928.14	8111.65	8392.13	7499.15	8281.55	8646.84	8077.23	7691.81
COPS3	ENSG00000141030.13	1791.59	-0.00726973	0.0663143	57.5975	9.26938e-12	2.53057e-10	1993.2	2063.65	2239.34	2271.1	1928.3	2098.45	2207.68	2213.46	1833.06	1926.7	1864.87	1762.96	1874.82	1929.92	1696.82	1788.75	1469.46	1711.87	1788.73	1676.75	1555.51	1844.97	1868.58	1737.83	1607.23	1908.18	1879.82	1662.82	1636.78	1879.53	1836.31	1843	1756.58	1872.09	1814.97	1603.27	1741.33	1746.63	1915.23	1779.47	1585.79	1670.93
ANXA1	ENSG00000135046.14	115.095	0.235863	1.20643	57.5892	9.3067e-12	2.53794e-10	25.4481	22.904	24.6917	27.5206	21.5815	14.0482	15.1761	16.4147	3.27917	3.0778	5.86702	3.62376	0	0.853569	0.820911	1.1028	1.26678	0.88014	1.56085	1.38118	30.2705	22.534	23.0172	28.0296	31.9502	754.444	749.031	784.01	675.211	459.963	498.708	484.676	726.26	200.345	115.629	300.947	139.679	31.0685	27.261	30.8063	2.31672	2.05526
LAPTM4B	ENSG00000104341.17	8.49132	-0.13872	0.543683	57.4736	9.84157e-12	2.68082e-10	9.629	10.3068	3.79872	6.55251	12.9489	7.02409	12.498	10.1014	4.37222	2.30835	1.67629	3.62376	4.68706	6.82855	4.10456	4.41122	3.80033	0.88014	0	1.38118	4.88234	5.63351	5.23118	4.83269	4.63046	23.1167	18.6223	15.0482	14.6431	32.8918	27.7703	13.3775	33.899	17.9554	18.3411	13.9228	7.24262	3.88356	5.2202	2.43208	5.79179	5.13815
TOB1	ENSG00000141232.5	198.587	-0.25532	0.0959035	57.3717	1.03384e-11	2.81302e-10	179.512	166.054	175.691	146.776	157.545	188.772	187.47	180.562	171.61	160.815	181.039	162.163	216.776	193.76	224.93	196.299	200.151	202.432	207.593	198.889	225.564	195.295	211.34	191.374	213.927	180.73	169.67	198.636	163.515	195.262	173.564	206.836	205.448	202.235	184.209	174.571	197.62	172.818	199.528	231.858	244.414	216.83
PARD6A	ENSG00000102981.10	26.6486	0.373274	0.300449	57.3665	1.03642e-11	2.81692e-10	19.258	19.4684	20.893	34.0731	16.1861	21.9503	24.1033	27.7788	18.582	17.6973	26.8206	23.5544	22.2635	17.0714	22.9855	27.5701	22.802	27.2844	37.4604	38.6729	38.0822	18.7784	21.971	35.7619	36.5807	8.40606	12.4149	9.02891	18.7107	9.39765	21.9848	18.5226	24.6538	15.1204	8.77184	23.5617	32.0745	32.0393	31.3212	29.9956	50.9677	30.8289
STX6	ENSG00000135823.14	792.956	0.117073	0.0842984	57.3626	1.03839e-11	2.81917e-10	838.411	862.336	792.033	824.306	839.519	804.258	664.18	680.58	882.096	949.501	880.891	851.582	986.625	1032.82	797.926	779.683	926.013	912.706	853.785	846.661	944.244	637.525	839.082	834.122	986.289	489.653	482.111	809.592	804.559	490.244	518.378	752.225	720.097	531.103	564.588	848.222	849.456	671.855	795.79	874.737	903.519	578.555
ANKRD52	ENSG00000139645.11	2122.29	-0.0881298	0.064236	57.3214	1.05923e-11	2.87256e-10	2067.48	1944.55	2273.53	2087.63	1882.98	1885.97	2176.44	2107.4	2174.09	1910.54	2242.04	2519.42	2404.46	2239.77	2446.32	2565.12	2052.18	2202.11	2372.49	2309.33	2199.98	1996.14	2179.31	2267.5	2171.22	1723.24	1787.74	1832.87	1849.1	1764.67	1946.23	1985.01	1857.25	1989.27	1909.87	1725.36	2080.7	2029.16	2322.41	2209.14	2261.11	2106.64
B3GAT3	ENSG00000149541.10	173.239	-0.0289116	0.145172	57.2676	1.08716e-11	2.94505e-10	145.123	129.408	149.1	138.913	171.573	183.504	199.075	196.977	175.982	176.973	199.479	187.529	134.753	110.11	123.958	137.851	130.478	161.946	179.498	136.736	167.952	138.021	131.826	138.215	148.638	166.02	235.883	204.655	209.885	247.472	271.917	254.172	214.694	225.86	244.814	215.268	222.452	149.517	149.066	141.06	152.903	178.808
IL18R1	ENSG00000115604.12	694.452	-0.0497522	0.216705	57.1568	1.14693e-11	3.10354e-10	731.116	669.942	414.06	486.197	490.978	425.835	272.278	255.06	816.513	763.294	502.049	432.133	980.766	1007.21	569.713	499.571	754.999	675.068	472.937	541.421	827.068	1200.88	989.74	733.602	872.842	760.748	737.651	525.181	484.85	509.04	506.808	416.76	437.605	654.901	746.404	586.901	423.176	1096.13	962.836	758.808	625.513	807.717
PPID	ENSG00000171497.5	975.925	0.0225698	0.10986	57.1334	1.15999e-11	3.13541e-10	1102.52	1106.26	866.108	794.165	965.771	993.03	850.757	777.805	980.471	992.59	698.175	777.296	1055.76	1070.38	758.522	819.384	1019.75	1061.45	906.854	969.585	978.42	1225.29	1461.59	1196.57	971.934	895.245	936.289	787.02	823.269	876.592	919.89	718.267	773.514	809.885	913.866	679.006	836.006	1207.79	1296.93	1151.18	945.22	1031.74
PPP1R11	ENSG00000204619.8	374.172	0.0207853	0.0949593	57.1061	1.17538e-11	3.17352e-10	397.54	401.965	296.3	343.352	314.01	328.376	315.128	280.313	331.196	358.563	294.189	286.277	376.136	397.763	347.246	333.047	423.103	393.423	421.429	359.106	373.011	392.468	410.125	377.916	374.141	447.623	408.656	338.584	324.589	327.352	327.458	321.059	300.982	357.219	378.784	288.095	343.507	446.609	462.277	337.248	441.334	419.273
ANKRD22	ENSG00000152766.6	11.9585	0.0735167	0.63415	57.0839	1.18801e-11	3.20409e-10	6.19007	4.5808	3.79872	1.3105	2.15815	0.878011	0	1.26267	6.55834	4.6167	5.02887	0	9.37411	11.95	5.74638	3.30841	5.0671	7.04112	3.1217	9.66823	13.6705	45.0681	25.1097	9.66538	8.79788	6.30454	6.20744	1.50482	0.813507	7.30929	9.25676	5.14518	1.02724	9.45023	20.7334	9.63888	8.27728	42.7191	19.1407	5.67484	4.63343	32.8841
MT-ND4L	ENSG00000212907.2	30160.4	0.0554056	0.152292	57.025	1.22233e-11	3.29305e-10	19982.9	20747.6	29690.8	28627.9	22558	18452.3	36096	29669	18444.2	12406.6	21862.2	27144.6	27817.7	26630.5	33978.3	34784.7	17984.4	21805.5	36402.1	36349.8	34253.5	37107.9	31616.2	30192.7	37071.5	31638.3	27200	26042.4	29160.2	26705	28869.5	27971.3	25341	27883.8	27825.1	27011.4	28480.1	33636.5	32712.7	30713.1	37029.2	34439
LRRC8B	ENSG00000197147.15	305.674	-0.208532	0.106957	57.0193	1.22568e-11	3.29846e-10	320.508	328.673	318.143	290.932	361.49	326.62	312.45	349.76	391.314	324.708	315.143	343.351	297.628	314.113	280.752	265.776	302.759	307.169	287.196	283.141	231.423	347.4	257.374	202.973	262.084	407.694	348.651	285.915	256.255	461.007	426.968	297.391	286.601	389.349	425.833	291.308	284.532	319.423	262.17	221.319	257.155	250.742
IL1R1	ENSG00000115594.12	944.742	-0.164845	0.530878	57.0042	1.23466e-11	3.31899e-10	854.918	840.577	528.972	445.571	138.121	130.824	88.3787	119.954	987.03	805.614	630.285	577.083	1033.5	1010.63	675.61	639.627	1715.21	1556.97	1220.58	1312.12	1233.28	1432.79	1839.28	1199.47	1318.29	672.485	652.816	499.599	533.661	132.611	143.48	164.646	199.285	530.158	614.029	568.694	485.256	1436.92	1705.26	1131.73	1248.71	1125.25
CYB561A3	ENSG00000162144.10	1081.21	0.192954	0.186939	56.9674	1.25679e-11	3.37476e-10	1101.83	1075.34	713.21	646.078	1194.53	1240.63	768.627	743.713	1030.75	1094.16	697.337	703.914	1460.02	1411.8	952.257	1066.41	1385.85	1554.33	972.409	878.428	1162	797.141	804.556	983.935	1095.1	527.48	714.89	1071.43	1050.24	790.969	744.012	1174.13	1012.86	723.888	631.573	881.422	967.407	981.569	961.676	834.202	1817.46	1495.2
PIP5K1A	ENSG00000143398.20	1529.17	-0.245948	0.055321	56.9525	1.2659e-11	3.39553e-10	1450.54	1424.63	1565.07	1445.48	1471.86	1501.4	1509.58	1608.64	1470.16	1431.18	1511.18	1500.23	1370.96	1314.5	1361.07	1322.26	1340.25	1345.73	1492.17	1364.6	1387.56	1694.75	1586.1	1545.49	1381.27	2015.35	1955.34	1450.64	1328.46	2059.13	2049.21	1516.8	1455.6	1942.02	1940.17	1377.29	1360.58	1631.09	1484.86	1533.02	1313.58	1661.68
TULP3	ENSG00000078246.17	243.983	-0.082438	0.114245	56.9203	1.2857e-11	3.44487e-10	202.897	235.911	201.332	267.343	222.289	231.795	256.209	242.433	184.726	199.287	221.27	211.084	269.506	248.389	326.723	293.346	219.152	266.683	321.535	294.19	260.717	235.668	272.022	258.066	275.976	214.354	216.226	206.16	212.325	231.809	218.691	198.604	213.666	193.73	199.36	187.423	206.932	214.567	271.45	266.718	311.598	251.769
OASL	ENSG00000135114.13	717.993	-0.0847393	0.232633	56.905	1.29526e-11	3.46669e-10	616.944	601.23	478.639	424.603	470.476	507.49	407.078	412.893	554.179	560.159	338.611	338.821	698.371	677.734	642.774	684.842	502.91	649.544	430.794	361.868	95.6938	1095.72	472.899	517.098	106.501	2820.23	2928.88	147.472	116.332	1717.68	1846.72	95.7003	105.806	2392.8	2179.4	156.364	107.605	1280.6	561.461	481.551	64.868	911.507
H1-10	ENSG00000184897.6	1279.83	-0.00790497	0.372237	56.8341	1.34037e-11	3.58353e-10	758.628	753.542	1045.6	1073.3	932.319	1029.03	1579.21	1545.51	953.145	990.281	1480.16	1396.96	242.555	253.51	371.052	460.972	509.244	611.698	697.7	645.009	837.809	733.295	641.343	763.565	820.055	1590.85	2328.82	1990.87	2028.07	2702.87	2714.54	3049.03	2735.55	2837.9	2279.08	2831.69	2627	848.557	699.506	812.313	1312.42	1256.79
UPF2	ENSG00000151461.20	1976.17	-0.0323416	0.0775034	56.829	1.34371e-11	3.58853e-10	2263.5	2221.69	2229.85	2267.17	2346.98	2310.93	2149.66	2120.02	2135.83	2011.34	1868.23	1916.97	1891.23	1900.04	1810.11	1596.86	1967.3	1865.02	1777.81	1852.16	1664.88	2362.32	2236.85	1791.96	1650.3	2692.04	2239.85	1826.85	1876.76	2173.99	2230.88	1905.77	1969.22	2230.25	2512.73	1762.84	2027.93	2032.07	1817.21	1761.63	1763.02	1963.8
PARP15	ENSG00000173200.13	909.887	-0.222343	0.144868	56.8244	1.3467e-11	3.59261e-10	801.958	721.476	613.493	790.233	1014.33	788.454	528.487	660.377	988.123	844.856	718.29	882.384	590.569	639.323	627.997	425.683	961.483	666.266	529.128	745.835	832.927	1110.74	669.592	688.175	835.799	1504.68	1534.27	1003.71	1076.27	1920.25	1754.16	871.593	1122.78	1366.5	1710.51	969.243	1085.36	1035.94	685.006	749.89	757.566	931.032
ZC3H7A	ENSG00000122299.12	1911.86	-0.0090896	0.0753646	56.7949	1.36603e-11	3.64023e-10	1821.94	1860.95	2357.11	2115.15	2118.22	2115.13	1966.65	2122.55	2154.41	2026.73	2218.57	2112.65	1833.81	1780.55	2298.55	1867.05	1808.96	1626.5	1743.47	1969.56	1925.59	1969.85	1625.85	1682.74	1897.56	2069.99	1842.57	2026.99	2031.33	2022.58	2039.96	1924.3	2225.01	1896.66	2035.86	2204.09	2173.82	1624.3	1586.36	1727.58	1851.06	1755.19
AC136475.5	ENSG00000255328.2	7.15132	-0.544842	0.657921	56.736	1.4054e-11	3.74107e-10	4.12672	3.4356	1.89936	2.62101	9.71166	4.39006	4.46357	8.8387	3.27917	4.6167	5.02887	2.71782	1.17176	0.853569	4.10456	0	5.0671	4.4007	3.1217	4.14353	4.88234	10.3281	7.32366	4.83269	5.09351	14.7106	23.7952	22.5723	12.2026	40.7232	27.7703	16.4646	14.3814	13.2303	20.7334	12.8518	14.4852	4.85445	3.48013	2.43208	0	1.02763
RPS6	ENSG00000137154.13	15798.4	0.0706734	0.0633095	56.7314	1.40859e-11	3.7425e-10	16454.6	17225	14800.8	17410	17392.5	17558.5	18780.9	17768.3	16636.3	16497.8	16800.6	15770.6	15255.2	14890.5	13971.9	15919	13983.9	15088.2	14144.4	12675.1	15426.2	14634	14828.3	15430.8	15178.2	15853.8	16383.5	17419.8	16195.3	16202.6	16732.7	17626.4	17838.1	16504.8	15485.5	18905.1	15683.4	15743.9	14959.3	15468.8	15822	15932.4
RAI1	ENSG00000108557.20	774.71	0.184934	0.122902	56.7308	1.40899e-11	3.7425e-10	687.098	622.989	730.304	689.325	575.146	572.463	671.321	673.004	730.162	689.427	894.301	887.82	789.769	708.462	679.715	731.16	630.854	805.328	806.959	725.117	1079	522.038	808.741	924.01	1134.93	390.882	549.358	920.948	902.18	479.802	484.823	913.784	765.296	497.082	475.274	842.867	855.664	677.681	865.973	865.008	1021.67	703.926
COA4	ENSG00000181924.7	362.035	0.00807472	0.100261	56.7262	1.41211e-11	3.74675e-10	376.907	419.143	348.532	327.626	329.117	338.912	337.446	351.022	381.477	383.955	382.194	342.445	490.969	399.47	384.187	347.383	443.372	455.913	374.604	320.433	388.634	334.255	432.096	445.574	346.359	332.039	345.547	297.954	257.068	288.195	276.546	282.985	275.301	274.057	318.179	315.941	259.7	419.424	520.28	415.074	344.032	374.057
DENND11	ENSG00000257093.7	1489.27	-0.0197033	0.0918485	56.7025	1.42836e-11	3.78578e-10	1542.02	1501.36	1233.63	1227.94	1515.02	1512.81	993.591	1079.58	1768.56	1630.46	1322.59	1290.96	1980.28	1963.21	1361.89	1271.53	2140.85	1806.93	1395.4	1353.55	1441.27	1551.09	1596.56	1295.16	1548.43	1414.32	1355.29	1336.28	1193.42	1271.82	1327.19	1111.36	1138.18	1431.71	1561.39	1401.92	1187.79	1541.77	1538.8	1352.23	1465.32	1708.95
MACIR	ENSG00000181751.10	241.428	-0.0101013	0.176891	56.6787	1.44489e-11	3.82545e-10	176.761	198.12	213.678	231.959	157.545	150.14	148.191	169.198	222.983	228.526	220.432	216.519	222.635	248.389	215.079	218.355	301.493	259.641	266.905	308.002	259.74	321.11	321.195	315.091	263.01	252.182	232.779	174.559	204.19	170.724	148.108	154.355	148.95	248.541	282.294	202.416	210.036	298.063	283.051	337.248	250.205	280.543
EIF3M	ENSG00000149100.13	3881.44	0.0103	0.0572855	56.6688	1.45175e-11	3.83904e-10	4133.59	4378.1	4638.24	4729.61	4211.62	4162.65	4675.15	4387.78	3990.75	3932.66	4194.92	4007.87	3658.25	3895.69	3343.57	3663.52	3600.18	3743.24	3808.47	3766.47	3589.49	3919.98	4301.08	3817.82	3583.52	4121.07	3932.41	3573.94	3696.58	3974.69	4007.02	3963.85	4123.35	3955.87	3812.56	3867.33	3813.76	3543.75	4027.67	3952.93	3809.84	3615.2
CREB3L1	ENSG00000157613.11	80.8426	0.276625	0.615109	56.6669	1.45315e-11	3.83904e-10	107.982	90.4708	42.7356	34.0731	52.8746	90.4351	25.8887	23.9907	133.353	106.184	60.3465	41.6732	420.663	411.42	180.601	207.327	73.473	102.096	48.3863	26.2423	89.835	57.274	51.2656	50.26	90.7571	21.0151	12.4149	27.0867	23.5917	6.78719	13.8851	21.6098	26.7083	11.3403	14.3539	34.2716	26.9012	44.6609	92.2235	44.5881	128.578	59.6025
DCLRE1C	ENSG00000152457.18	783.451	-0.0238598	0.0936307	56.6283	1.4805e-11	3.90708e-10	713.234	680.249	924.988	899.005	857.863	873.621	905.212	981.095	711.58	807.153	772.77	783.637	828.437	749.434	855.39	771.963	728.396	708.513	802.277	821.8	606.386	842.209	674.823	622.45	634.836	1145.33	840.073	719.303	773.645	1084.91	1061.06	721.354	759.132	978.099	1027.1	774.323	808.07	778.653	640.344	709.355	627.83	856.015
C11orf95	ENSG00000188070.9	160.1	0.0431534	0.151136	56.5998	1.50099e-11	3.9569e-10	178.137	128.262	180.439	132.361	179.126	193.162	185.685	228.543	169.424	153.89	171.82	187.529	121.863	110.11	104.256	122.411	141.879	139.942	124.868	120.162	152.329	125.815	160.074	129.516	156.047	149.208	175.877	185.093	194.428	194.74	190.921	240.794	257.838	163.489	161.88	218.481	227.625	110.681	136.885	141.871	129.736	161.338
MSH6	ENSG00000116062.18	3286.5	-0.0335371	0.0646897	56.5727	1.52073e-11	4.00465e-10	3802.08	3607.38	4374.23	4010.14	3610.58	3739.45	3857.42	3779.17	3648.62	3567.17	3411.25	3474.28	3830.5	3537.19	3291.03	3288.56	3173.27	3197.55	3246.57	3316.2	2823.94	3200.77	3837.6	3296.86	2712.99	3789.03	3249.59	3217.3	3161.29	3220.26	3031.59	3248.67	3256.36	3302.86	3451.32	2864.89	3156.75	3068.98	3602.52	3310.87	2907.48	2760.21
LINC01823	ENSG00000224655.7	3.03296	-0.587596	1.59745	56.5358	1.54809e-11	4.07232e-10	0	0	0	1.3105	0	0	0.892714	0	0	0	0	0.905939	0	0.853569	0.820911	1.1028	5.0671	0.88014	0	4.14353	10.7411	5.63351	3.13871	2.89961	6.48265	0	0	0	0.813507	0	0	0	0	0	0.79744	0	0	0.970889	3.48013	2.43208	15.0587	8.22104
ZNF211	ENSG00000121417.14	144.202	-0.138799	0.109008	56.4834	1.58775e-11	4.17218e-10	127.928	139.714	129.156	166.434	145.675	133.458	151.761	151.521	141.004	153.89	135.78	121.396	118.348	117.793	137.913	148.879	120.344	116.179	140.476	150.548	151.352	120.181	134.965	144.014	133.357	189.136	148.979	168.54	164.328	194.74	178.193	178.023	195.176	159.709	165.868	184.21	166.58	120.39	131.665	139.439	134.37	125.371
AC092128.1	ENSG00000284670.1	214.622	0.813737	2.26302	56.481	1.58965e-11	4.17271e-10	0.687786	1.1452	0	0	0	1.75602	0	1.26267	0	0.769449	0.838145	0.905939	0	0	0	0	1.26678	0.88014	0	2.76235	0.976468	0.938918	0	0	0.463046	2.10151	0	1.50482	0	1375.19	1854.82	1906.8	2560.92	1920.29	0	1202.72	1171.24	0	0	0	0	2.05526
FBN2	ENSG00000138829.12	60.1622	-0.0919614	1.51606	56.4644	1.60239e-11	4.19715e-10	0.687786	0	0.94968	2.62101	4.31629	7.02409	6.249	6.31335	0	0	1.67629	0.905939	3.51529	0.853569	0.820911	2.20561	127.944	91.5346	129.551	127.068	19.5294	22.534	28.2484	26.0965	24.0784	0	4.13829	0	2.44052	6.78719	5.78547	12.3484	9.24518	7.56018	2.39232	0	5.1733	33.0102	26.681	21.078	280.323	208.609
RCBTB2	ENSG00000136161.13	281.615	-0.0248358	0.188128	56.4659	1.60128e-11	4.19715e-10	242.101	237.057	315.294	259.48	261.136	266.037	241.033	228.543	215.332	190.054	151.704	177.564	253.101	285.092	358.738	347.383	391.434	353.816	377.726	364.63	325.164	500.443	291.9	326.69	344.969	258.486	280.369	200.141	248.12	266.267	242.99	205.807	229.075	217.355	207.334	157.435	185.204	399.035	263.33	329.141	247.889	277.46
HPS4	ENSG00000100099.21	810.111	0.0148196	0.123464	56.4583	1.60712e-11	4.20508e-10	630.012	611.537	905.995	902.937	907.501	839.379	1123.93	1210.9	678.788	670.96	983.982	992.909	539.011	568.477	767.552	728.954	621.987	643.383	721.112	817.656	885.656	577.434	648.667	798.36	852.468	676.688	731.443	1012.74	1003.87	991.453	946.504	1181.33	1303.57	785.314	750.391	958.533	1153.65	641.758	667.025	783.939	882.669	645.351
SPIC	ENSG00000166211.8	4.67142	0.175118	1.20475	56.4436	1.6186e-11	4.23059e-10	0.687786	0	0	0	1.07907	0.878011	0	0	4.37222	3.84725	0.838145	2.71782	3.51529	6.82855	0	3.30841	17.7349	17.6028	1.56085	15.1929	11.7176	8.45026	9.41613	13.5315	8.33483	0	1.03457	3.00964	1.62701	0.522092	0	0	1.02724	0.945023	0.79744	0	1.03466	5.82533	9.86037	4.86415	4.63343	1.02763
MARCKSL1	ENSG00000175130.7	2357.43	0.0915184	0.165774	56.4312	1.62834e-11	4.24938e-10	2275.88	2324.76	1807.24	1853.05	1431.93	1489.11	1397.1	1320.75	2530.43	2326.05	2335.91	2092.72	3366.48	3109.55	1757.57	1991.67	2780.57	3327.81	2370.93	2447.44	3114.93	2481.56	2455.52	2266.53	2963.5	1891.36	2173.64	2249.7	2250.16	1442.54	1536.62	1953.11	1634.34	2125.36	2109.23	2401.15	2078.63	3079.66	2820.07	2085.1	2484.68	2436.51
MYO1C	ENSG00000197879.17	1478.37	0.0972635	0.108544	56.43	1.62925e-11	4.24938e-10	1967.76	1826.59	969.623	1048.4	1342.37	1367.94	907.891	905.335	1766.38	1674.32	1204.41	1141.48	1906.46	1836.88	1197.71	1146.92	1527.73	1719.79	1361.06	1169.86	1828.92	1415.89	1483.56	1293.23	1733.18	1218.88	1471.16	1461.18	1500.11	1088.56	1123.54	1276	1327.2	1229.47	1219.29	1635.4	1391.62	1608.76	1694.24	1278.46	1753.75	1544.53
CCNL2	ENSG00000221978.13	693.218	-0.255995	0.119321	56.3693	1.67768e-11	4.37106e-10	702.229	650.474	622.04	757.471	870.812	775.284	650.789	715.934	758.581	663.265	680.574	810.815	626.894	666.637	702.7	574.561	805.67	556.249	572.832	707.162	626.892	598.091	544.043	667.877	662.619	710.312	875.249	746.39	843.607	1031.65	1008.99	733.703	901.919	753.183	789.466	700.425	753.233	648.554	650.205	698.006	557.17	552.865
N6AMT1	ENSG00000156239.12	109.308	0.094172	0.145777	56.3533	1.69069e-11	4.40028e-10	125.865	156.892	103.515	85.1827	98.1957	116.775	79.4516	77.0229	114.771	130.806	76.2712	82.4404	164.047	155.35	106.718	108.075	106.409	123.22	104.577	113.256	105.458	114.548	140.196	108.252	107.427	79.8575	79.6621	97.8131	94.3668	86.6673	70.5828	100.846	85.2611	79.3819	94.0979	65.3302	86.9115	134.954	124.705	111.065	130.894	110.984
AMMECR1	ENSG00000101935.12	275.577	0.229324	0.128254	56.3437	1.6986e-11	4.41617e-10	360.4	334.399	482.437	459.987	329.117	368.765	362.442	399.004	304.963	289.313	325.2	356.034	299.972	319.235	325.081	276.804	288.825	297.487	285.635	269.329	218.729	277.92	319.102	277.396	245.878	275.298	237.952	263.343	290.422	238.596	217.534	275.782	227.021	243.816	258.371	238.83	263.838	207.77	237.229	224.562	170.279	234.3
RPL10A	ENSG00000198755.11	9499.06	0.0661077	0.0535305	56.3151	1.72221e-11	4.47282e-10	9701.91	10258.7	9475.91	9402.86	9649.07	10019	10734	10292	9874.67	10309.1	10165	9294.93	8947.59	8726.04	8098.29	9244.81	8440.53	9539.84	8923.38	8220.76	9327.22	8544.15	8308.17	9677.94	8962.72	9601.82	10136.7	9969.42	9888.99	9671.23	9975.31	10679.3	10740.8	9950.15	9268.65	11652.3	9980.33	9231.21	9528.6	9220	9408.18	9431.58
	ENSG00000288825.1	35.1721	-0.103311	0.506154	56.283	1.74912e-11	4.53792e-10	17.8824	13.7424	18.0439	14.4155	7.55351	14.9262	8.03443	6.31335	17.4889	22.314	11.734	19.0247	10.5459	20.4857	10.6718	20.9533	43.0704	51.0481	31.217	46.96	47.8469	67.6021	58.5893	38.6615	32.8763	42.0303	38.2792	33.106	20.3377	14.0965	17.3564	18.5226	18.4904	15.1204	35.8848	16.0648	21.7279	62.1369	84.1032	91.6082	42.8592	32.8841
AC026464.4	ENSG00000260914.3	772.268	0.00355447	0.0712792	56.2567	1.77142e-11	4.58691e-10	837.723	798.205	754.046	693.256	713.267	677.825	694.532	684.368	734.534	776.375	662.135	692.137	889.369	880.03	791.359	884.449	782.868	806.209	774.181	704.4	866.127	770.851	848.498	833.155	776.529	769.154	811.105	656.1	700.43	651.571	660.701	757.37	658.462	704.042	706.532	714.348	685.98	911.665	799.27	755.565	802.742	823.131
SPATA2	ENSG00000158480.11	319.009	0.000306482	0.114473	56.2564	1.77174e-11	4.58691e-10	301.25	341.27	264.961	262.101	303.22	298.524	304.416	324.506	350.871	299.316	253.958	277.217	394.884	353.378	298.812	379.365	344.563	370.539	412.064	359.106	296.846	247.874	341.073	322.824	331.541	247.979	262.782	272.372	266.83	261.568	317.044	294.304	269.138	268.387	260.763	240.972	230.729	366.025	370.054	351.84	364.883	329.869
ZCCHC8	ENSG00000033030.15	498.708	0.0711121	0.0986733	56.2121	1.80997e-11	4.68094e-10	569.487	482.129	566.959	483.576	640.97	601.438	569.552	544.211	584.785	602.479	574.129	548.093	558.931	488.242	545.085	442.225	485.175	359.097	430.794	450.263	446.246	480.726	495.916	445.574	467.214	508.566	506.941	522.172	482.41	599.884	594.747	541.273	607.1	479.127	541.462	523.713	521.469	391.268	513.899	446.691	418.167	463.461
NFATC1	ENSG00000131196.18	203.824	0.0120907	0.341949	56.2096	1.81216e-11	4.68166e-10	103.856	105.358	150.049	169.055	189.917	186.138	240.14	237.382	125.701	114.648	212.889	199.307	100.772	79.3819	74.7029	83.8132	44.3372	51.0481	63.9948	51.1035	280.246	169.005	133.918	184.609	250.045	233.268	288.646	418.339	410.821	372.252	374.899	619.48	562.929	304.297	302.23	464.808	372.478	173.789	158.346	204.294	185.337	92.4867
RPL7A	ENSG00000148303.17	17893.5	0.0636392	0.0606185	56.0871	1.9226e-11	4.96177e-10	19502.9	19634.5	18331.7	19251.3	18971.2	19375.1	20491.4	19831.5	18890.2	20623.6	19492.7	17664.9	18561.9	17905.3	16315.6	17716.6	16252.7	17741.9	16504.4	15227.5	17583.3	15791.7	15368.2	17398.6	17026.2	17007.6	18454.7	19075.1	18802.6	17770.4	17557.8	20065.2	19256.7	18843.8	16572.4	21312.6	18480.1	17815.8	17287.6	16426.2	18379.7	17831.4
RPL37	ENSG00000145592.14	7996.72	0.154389	0.0815627	56.0436	1.96344e-11	5.06183e-10	8774.77	9333.38	7738.94	8277.14	8338	8159.36	8918.22	8047	8787.08	9616.58	9120.7	8472.34	7874.25	7869.05	7351.26	8209.28	6977.4	7568.33	7103.43	6104.8	7658.43	7038.13	6848.67	7493.57	7035.06	8538.45	8436.94	8846.82	8379.94	8211.98	8247.77	8934.09	9271.89	7300.3	7768.66	11969.3	8406.62	7465.17	7753.73	7352.98	8092.29	7850.06
SSBP2	ENSG00000145687.17	687.921	0.167704	0.11302	56.0174	1.98841e-11	5.12083e-10	695.352	666.507	942.082	773.197	861.1	869.231	795.409	900.284	829.63	911.798	933.694	884.196	678.451	685.416	908.749	826.001	644.789	626.66	707.065	689.207	581.975	557.717	514.749	595.387	557.971	680.891	564.877	719.303	711.819	592.052	591.275	690.483	735.506	646.396	711.317	812.879	833.936	540.785	548.121	638.015	686.906	627.882
CTTNBP2NL	ENSG00000143079.15	475.683	0.0923307	0.102424	55.9722	2.03229e-11	5.22836e-10	473.884	460.371	423.557	463.918	475.871	484.662	416.005	416.681	416.454	421.658	445.055	398.613	543.698	551.406	439.188	403.627	481.375	485.838	597.805	477.887	499.951	499.504	457.206	476.503	510.277	365.664	357.962	419.844	435.226	428.637	451.267	420.876	421.169	414.865	425.833	433.75	376.616	457.289	461.117	488.847	518.944	560.058
SEC61B	ENSG00000106803.10	2128.93	0.0770509	0.0702979	55.9677	2.03672e-11	5.23428e-10	2346.04	2519.44	1987.68	1953.96	2233.68	2381.17	2312.13	2277.86	2233.11	2374.52	2154.03	1876.2	1966.22	2013.57	1790.41	1986.15	2061.04	2231.16	1982.28	1892.21	1925.59	1872.2	1828.82	1906.01	1837.83	2086.8	2370.21	2293.34	2400.66	2325.4	2527.09	2595.23	2459.22	2157.49	2177.01	2416.15	2286.6	1856.34	2059.66	1920.53	2261.11	2181.66
RNASEH2B	ENSG00000136104.21	1005.06	0.00522778	0.0956991	55.9196	2.08454e-11	5.35156e-10	1170.61	1178.41	1281.12	1314.43	1092.02	1107.17	1036.44	1021.5	1089.78	1138.79	1074.5	1009.22	1072.16	1119.03	1060.62	1085.16	920.946	866.938	852.224	937.818	783.127	1179.28	1022.17	891.148	859.414	1361.78	1198.04	957.064	1014.44	1110.49	1139.74	947.742	961.499	1163.32	1204.13	979.953	1008.79	966.035	914.695	896.625	799.267	927.95
AL137026.2	ENSG00000237590.1	8.90137	0.290634	0.658866	55.8821	2.12261e-11	5.44361e-10	6.19007	5.726	0.94968	0	11.8698	13.1702	0.892714	1.26267	5.46528	7.69449	2.51444	0	11.7176	6.82855	3.28365	2.20561	11.401	10.5617	3.1217	6.90588	27.3411	19.7173	16.7398	23.1969	13.8914	0	5.17287	4.51445	8.13507	4.69883	5.78547	10.2904	5.13621	0.945023	0.79744	5.35493	1.03466	19.4178	20.3008	12.1604	13.9003	9.24867
ADGRE5	ENSG00000123146.20	1287.18	0.0843254	0.112985	55.8101	2.19763e-11	5.63011e-10	1530.32	1516.25	1056.99	1113.93	1057.49	923.668	920.389	896.496	1237.34	1138.79	1066.12	1059.95	1440.1	1432.29	1283.08	1311.23	1189.5	1460.15	1283.02	1205.77	1697.1	1154.87	1279.55	1200.44	1564.63	1101.19	1282.87	1456.66	1369.95	1023.82	1011.3	1196.77	1064.22	1100.95	920.246	1290.54	1161.92	1432.06	1248.79	1246.84	1600.85	1481.84
DDR2	ENSG00000162733.19	446.317	0.0478151	0.323216	55.5469	2.49533e-11	6.38611e-10	262.046	277.139	276.357	258.169	697.081	682.215	606.153	593.455	462.363	462.439	438.35	412.202	227.322	252.656	167.466	165.421	281.224	288.686	206.032	211.32	326.14	359.605	376.645	270.631	351.452	537.988	401.414	517.657	493.799	1113.62	1070.31	1050.65	1081.69	620.88	732.847	801.098	522.503	333.015	339.313	270.771	359.091	380.223
OGDH	ENSG00000105953.16	1369.34	-0.0179805	0.0927183	55.4951	2.55849e-11	6.54093e-10	1344.62	1360.5	1179.5	1209.59	1149.21	1307.36	1076.61	1054.33	1185.97	1264.21	1085.4	1093.47	1611.18	1580.81	1325.77	1307.93	1205.97	1365.1	1148.79	1128.42	1535.98	1402.74	1283.73	1499.1	1431.28	1342.87	1508.41	1462.68	1302.43	1197.16	1271.65	1220.44	1247.07	1367.45	1216.89	1175.94	1197.1	1601.97	1385.67	1515.18	1542.93	1595.91
MYH9	ENSG00000100345.23	18895.1	0.0741376	0.0846697	55.3665	2.72231e-11	6.9525e-10	20145.2	18553.4	15226.2	14988.2	16366.3	16676.9	15453.8	15254.3	20587.7	18261.3	17147.6	17557.1	22584.6	20843.3	15910.9	17722.1	17361.2	21452.5	17968.5	18313	21382.7	17459.2	19830.4	18156.4	19850.8	14294.5	17031.1	17785.4	17672.6	15654.9	16258.3	19141.1	16371.2	18496	17280.5	19547.7	18617.7	20395.5	20835.5	17791.4	22266	21002.7
[truncated: 23,582 more rows]
[truncated: 14 more columns]

## Sheet: 0hr WT clones vs KO clones
Gene	Ensembl	baseMean	log2FoldChange	lfcSE	stat	pvalue	padj	25_A4_UT_rep1_S25	29_A4_UT_rep2_S29	2D3_UT_rep1_S2	2D3_UT_rep2_S9	2D9_UT_rep1_S3	2D9_UT_rep2_S10	2F3_UT_rep1_S4	2F3_UT_rep2_S11	33_E4_UT_rep1_S33	37_E4_UT_rep2_S37	C12_UT_rep1_S7	C12_UT_rep2_S14	G11_UT_rep1_S6	G11_UT_rep2_S13	WT_UT_rep1_S1	WT_UT_rep2_S8
[truncated: 61,533 more rows]

[truncated: 4 more sheets: 4hr WT clones vs KO clones, 12hr WT clones vs KO clones, 24 hr WT clones vs KO clones, ISGs (WT clones Untreated vs 4)]
