# Supplementary material for: An intronic LINE-1 regulates IFNAR1 expression in human immune cells
Source: Mob DNA. 2023 Nov 30;14:20. doi: 10.1186/s13100-023-00308-3 (PMC10688052; doi:10.1186/s13100-023-00308-3)
Supplement: Supplementary file 8 — Additional file 8: Supplemental Table 7. Immunofluorescence of IFNAR1. Tables of IFNAR1 immunofluorescence intensity, as well as area-normalized mean intensity, for segmented individual cells. Datasets were randomly subset to normalize n values. [file 13100_2023_308_MOESM8_ESM.xlsx]

## Sheet: WT clones Untreated
genotype	clone	treatment	mean	integrated density
WT	2D9	UT	5092.66	551322
WT	2D9	UT	5196.11	1.0975e+06
WT	2D9	UT	5265.34	626658
WT	2D9	UT	6217.39	468515
WT	2D9	UT	4972.66	298000
WT	2D9	UT	3180.14	104801
WT	2D9	UT	3730.38	116866
WT	2D9	UT	4482.44	322488
WT	2D9	UT	4927.28	255203
WT	2D9	UT	4820.83	244377
WT	2D9	UT	6989.41	469841
WT	2D9	UT	6049.49	527924
WT	2D9	UT	7040.71	314048
WT	2D9	UT	5518.58	715295
WT	2D9	UT	5464.01	345796
WT	2D9	UT	6385.56	313643
WT	2D9	UT	5743.66	757730
WT	2D9	UT	4543.26	137325
WT	2D9	UT	7693.34	736378
WT	2D9	UT	5180.31	851409
WT	2D9	UT	6461.04	348204
WT	2D9	UT	7017.68	569698
WT	2D9	UT	6423.68	829914
WT	2D9	UT	2864.18	122495
WT	2D9	UT	5769.55	623086
WT	2D9	UT	4775.35	233802
WT	2D9	UT	4201.3	1.01658e+06
WT	2D9	UT	8987.59	533417
WT	2D9	UT	6754.03	648597
WT	2D9	UT	5932.13	363281
WT	2D9	UT	8398.47	1.21242e+06
WT	2D9	UT	7405.18	641958
WT	2D9	UT	7514.74	574558
WT	2D9	UT	5589.22	543485
WT	2D9	UT	4793.13	815190
WT	2D9	UT	7753.63	476863
WT	2D9	UT	6991.85	759492
WT	2D9	UT	5797.32	577714
WT	2D9	UT	7187.69	701934
WT	2D9	UT	5821.55	772894
WT	2D9	UT	10009.7	946537
WT	2D9	UT	6182.26	1.22047e+06
WT	2D9	UT	6093.96	774524
WT	2D9	UT	7317.08	582485
WT	2D9	UT	6542.71	818168
WT	2D9	UT	5145.6	611596
WT	2D9	UT	9019.38	608192
WT	2D9	UT	5787.53	534524
WT	2D9	UT	6967.05	1.33335e+06
WT	2D9	UT	6647.39	593706
WT	2D9	UT	6650.42	458570
WT	2D9	UT	4913.78	684091
WT	2D9	UT	8113.47	449179
WT	2D9	UT	4647.36	741867
WT	2D9	UT	6543.48	409991
WT	2D9	UT	5087.06	985308
WT	2D9	UT	5258.77	322044
WT	2D9	UT	6366.9	634808
WT	2D9	UT	5300.85	603068
WT	2D9	UT	7609.2	407686
WT	2D9	UT	7973.39	704187
WT	2D9	UT	2475.15	156642
WT	2D9	UT	8995.93	932812
WT	2D9	UT	7933.34	600736
WT	2D9	UT	6422.54	484985
WT	2D9	UT	7193.45	1.05771e+06
WT	2D9	UT	8569.25	501843
WT	2D9	UT	7833.73	716929
WT	2D9	UT	7819.69	890452
WT	2D9	UT	7763.61	1.08329e+06
WT	2D9	UT	9039.86	444016
WT	2D9	UT	8613.8	531121
WT	2D9	UT	2325.52	137532
WT	2D9	UT	5135.49	822753
WT	2D9	UT	5953.9	539266
WT	2D9	UT	6791.09	959346
WT	2D9	UT	7332.42	621798
WT	2D9	UT	5075.15	1.43229e+06
WT	2D9	UT	6286.35	516266
WT	2D9	UT	9858.77	715494
WT	2D9	UT	5734.82	369856
WT	2D9	UT	6599.22	620571
WT	2D9	UT	7130.33	1.04356e+06
WT	2D9	UT	5371.41	461422
WT	2D9	UT	6622.22	707178
WT	2D9	UT	7623.97	892168
WT	2D9	UT	7395.1	663592
WT	2D9	UT	7293.73	554981
WT	2D9	UT	7423.67	782636
WT	2D9	UT	5883.61	845971
WT	2D9	UT	9749.66	628274
WT	2D9	UT	6377.97	391253
WT	2D9	UT	6029.01	577707
WT	2D9	UT	8141.42	442609
WT	2D9	UT	5338.31	1.01464e+06
WT	2D9	UT	4076.84	464883
WT	2D9	UT	6802.91	528702
WT	2D9	UT	7949.61	871873
WT	2D9	UT	6939.45	506175
WT	2D9	UT	5510.95	591977
WT	2D9	UT	6827.5	484753
WT	2D9	UT	6074.28	918331
WT	2D9	UT	10067.1	582694
WT	2D9	UT	6019.26	423261
WT	2D9	UT	4457.64	239767
WT	2D9	UT	5882.27	579389
WT	2D9	UT	5558.22	485927
WT	2D9	UT	4997.94	523758
WT	2D9	UT	5560.68	935811
WT	2D9	UT	6135.08	1095577
WT	2D9	UT	6383.19	482349
WT	2D9	UT	7427.71	616237
WT	2D9	UT	2650.59	145213
WT	2D9	UT	6642.61	441300
WT	2D9	UT	6264.53	477985
WT	2D9	UT	4868.54	363550
WT	2D9	UT	5435.74	816659
WT	2D9	UT	6316.74	816098
WT	2D9	UT	5546.48	454340
WT	2D9	UT	4863.15	349112
WT	2D9	UT	5285.95	386953
WT	2D9	UT	6193.52	2.92933e+06
WT	2D9	UT	4399.09	228538
WT	2D9	UT	4250.15	439371
WT	2D9	UT	6545.19	383995
WT	2D9	UT	4175.07	338715
WT	2D9	UT	6616.34	363170
WT	2D9	UT	4878.11	733138
WT	2D9	UT	8375.49	819251
WT	2D9	UT	6230.57	424388
WT	2D9	UT	6541.02	689582
WT	2D9	UT	6940.02	485458
WT	2D9	UT	5252.46	472151
WT	2D9	UT	7436.05	643464
WT	2D9	UT	6269.87	729432
WT	2D9	UT	6237.49	238615
WT	2D9	UT	5156.6	721144
WT	2D9	UT	7177.83	546539
WT	2D9	UT	6376.92	739210
WT	2D9	UT	7502.72	515370
WT	2D9	UT	7261.14	280823
WT	2D9	UT	7169.77	571886
WT	2D9	UT	7060.13	621307
WT	2D9	UT	4435.78	535608
WT	2D9	UT	9445.69	960613
WT	2D9	UT	6269.02	719135
WT	2D9	UT	7207.3	448558
WT	2D9	UT	7039.42	434046
WT	2D9	UT	6924.9	1.03094e+06
WT	2D9	UT	7422.34	469731
WT	2D9	UT	8244.99	882635
WT	2D9	UT	8947.25	830574
WT	2D9	UT	6942.8	403314
WT	2D9	UT	6576.48	554243
WT	2D9	UT	7018.63	1.60988e+06
WT	2D9	UT	6170.71	709477
WT	2D9	UT	5314.17	483555
WT	2D9	UT	5355.55	930798
WT	2D9	UT	6838.72	495957
WT	2D9	UT	6008.62	485260
WT	2D9	UT	6999.22	1.27303e+06
WT	2D9	UT	6788.5	617709
WT	2D9	UT	6846.06	807603
WT	2D9	UT	7919.28	611307
WT	2D9	UT	5600.42	598355
WT	2D9	UT	8426.26	672992
WT	2D9	UT	7701.61	741210
WT	2D9	UT	8261.71	1.09599e+06
WT	2D9	UT	2520.26	88213
WT	2D9	UT	6084.77	1.03582e+06
WT	2D9	UT	5861.53	359880
WT	2D9	UT	6505.8	1.31473e+06
WT	2D9	UT	5203.15	472360
WT	2D9	UT	6302.3	800673
WT	2D9	UT	7099.15	505157
WT	2D9	UT	6752.48	648803
WT	2D9	UT	7904.05	822910
WT	2D9	UT	5848.65	923812
WT	2D9	UT	10238.5	839221
WT	2D9	UT	5813.44	658638
WT	2D9	UT	6090.89	691989
WT	2D9	UT	7313.06	858856
WT	2D9	UT	6805.19	719575
WT	2D9	UT	5014.42	532589
WT	2D9	UT	6866.8	375117
WT	2D9	UT	6956.25	500465
WT	2D9	UT	8838.35	518066
WT	2D9	UT	6650.68	1.32376e+06
WT	2D9	UT	6975.86	768371
WT	2D9	UT	6755.2	444880
WT	2D9	UT	7686.55	704266
WT	2D9	UT	9320.66	813392
WT	2D9	UT	6544.38	782661
WT	2D9	UT	7316.22	367033
WT	2D9	UT	5762.56	569714
WT	2D9	UT	6860.47	510135
WT	2D9	UT	7276.87	788543
WT	2D9	UT	7251.56	951713
WT	2D9	UT	5738.27	512208
WT	2D9	UT	4588.64	909237
WT	2D9	UT	8265.42	508773
WT	2D9	UT	5846.67	531702
WT	2D9	UT	7005.02	481917
WT	2D9	UT	8055.74	549976
WT	2D9	UT	6364.58	440864
WT	2D9	UT	4891.33	947653
WT	2D9	UT	4650.17	534653
WT	2D9	UT	7938.41	591538
WT	2D9	UT	5955.09	484374
WT	2D9	UT	5366.94	485821
WT	2D9	UT	5790.09	727091
WT	2D9	UT	3617.6	711510
WT	2D9	UT	5357.36	669659
WT	2D9	UT	5590.64	465292
WT	2D9	UT	5643.66	768528
WT	2D9	UT	4746.65	1.10145e+06
WT	2D9	UT	1637.84	71938
WT	2D9	UT	4950.91	662501
WT	2D9	UT	1352.24	71811.8
WT	2D9	UT	5191.66	794701
WT	2D9	UT	4824.22	694407
WT	2D9	UT	2570.37	105613
WT	2D9	UT	1416.89	48180.4
WT	2D9	UT	1795.59	83012.4
WT	2D9	UT	4877.32	829764
WT	2D9	UT	7310.16	2.35037e+06
WT	2D9	UT	1420.1	45159.9
WT	2D9	UT	5272.13	783226
WT	2D9	UT	5406.22	567961
WT	2D9	UT	5047.21	860787
WT	2D9	UT	4926.06	392662
WT	2D9	UT	4103.5	224164
WT	2D9	UT	6077.15	521410
WT	2D9	UT	7162.81	280779
WT	2D9	UT	3444.15	836625
WT	2D9	UT	5007.36	353947
WT	2D9	UT	6933.44	1.11371e+06
WT	2D9	UT	7313.32	561845
WT	2D9	UT	7596.32	487917
WT	2D9	UT	2032.13	121248
WT	2D9	UT	5763.4	300021
WT	2D9	UT	5305.78	161487
WT	2D9	UT	7085.34	403786
WT	2D9	UT	4285.09	224190
WT	2D9	UT	6100.7	1.09264e+06
WT	2D9	UT	5843.62	445563
WT	2D9	UT	2000.6	91335.5
WT	2D9	UT	8197.78	820366
WT	2D9	UT	2465.26	283960
WT	2D9	UT	5458.8	495856
WT	2D9	UT	7606.44	826253
WT	2D9	UT	8418.61	970580
WT	2D9	UT	7590.52	767563
WT	2D9	UT	6616.22	639877
WT	2D9	UT	4571.92	1.07938e+06
WT	2D9	UT	6496.9	535944
WT	2D9	UT	1716.95	130643
WT	2D9	UT	6008.47	518669
WT	2D9	UT	2875.41	180314
WT	2D9	UT	5507.84	688757
WT	2D9	UT	6616.4	1.12112e+06
WT	2D9	UT	6717.67	735702
WT	2D9	UT	6986.88	1.31002e+06
WT	2D9	UT	7716.87	476627
WT	2D9	UT	1932.9	123746
WT	2D9	UT	6060.58	744520
WT	2D9	UT	5674.67	767092
WT	2D9	UT	7394.48	483101
WT	2D9	UT	9105.43	812766
WT	2D9	UT	6885.28	980600
WT	2D9	UT	6780.48	437294
WT	2D9	UT	7003.14	657085
WT	2D9	UT	6334.48	606312
WT	2D9	UT	5660.21	1.11622e+06
WT	2D9	UT	5791.24	820534
WT	2D9	UT	6907.09	633936
WT	2D9	UT	8272.6	769683
WT	2D9	UT	6740.46	462656
WT	2D9	UT	6726.48	739844
WT	2D9	UT	9873.78	641453
WT	2D9	UT	6889.13	1.21577e+06
WT	2D9	UT	7695.94	745916
WT	2D9	UT	7536.97	1.07618e+06
WT	2D9	UT	2264	101222
WT	2D9	UT	5521.18	888310
WT	2D9	UT	5011.27	590108
WT	2D9	UT	6415.48	1.25944e+06
WT	2D9	UT	4115.63	514229
WT	2D9	UT	5050.33	440466
WT	2D9	UT	4565.68	1.03766e+06
WT	2D9	UT	6830.44	466323
WT	2D9	UT	9235.91	836045
WT	2D9	UT	6538.04	1.26566e+06
WT	2D9	UT	6680.62	994924
WT	2D9	UT	4692.99	436143
WT	2D9	UT	6073.78	385660
WT	2D9	UT	6292.03	436499
WT	2D9	UT	4914.99	374756
WT	2D9	UT	3788.37	400182
WT	2D9	UT	2503.52	133608
WT	2D9	UT	5473.53	478811
WT	2D9	UT	5353.9	404289
WT	2D9	UT	3757.25	290424
WT	2D9	UT	6465.81	462127
WT	2D9	UT	3988.02	609619
WT	2D9	UT	3964.9	1.12978e+06
WT	2D9	UT	3811.94	603707
WT	2D9	UT	6552.97	512716
WT	2D9	UT	2783.35	1.818e+06
WT	2D9	UT	3890.46	2.18304e+06
WT	2D9	UT	4949.91	1.06706e+06
WT	2D9	UT	4666.28	924866
WT	2D9	UT	4670.64	432351
WT	2D9	UT	5373.85	832176
WT	2D9	UT	5928.25	625915
WT	2D9	UT	2869.63	117759
WT	2D9	UT	5851.96	2.04459e+06
WT	2D9	UT	5793.35	626265
WT	2D9	UT	4399.82	696811
WT	2D9	UT	7700.45	616640
WT	2D9	UT	4434.57	1.15982e+06
WT	2D9	UT	8639.73	688682
WT	2D9	UT	7679.74	602892
WT	2D9	UT	6134.36	414616
WT	2D9	UT	4790.88	1.54615e+06
WT	2D9	UT	6778.73	911001
WT	2D9	UT	6059.31	459147
WT	2D9	UT	4119.09	288997
WT	2D9	UT	8624.18	673413
WT	2D9	UT	6903.64	587248
WT	2D9	UT	6848.02	519270
WT	2D9	UT	4475.02	735491
WT	2D9	UT	9084.5	532494
WT	2D9	UT	5489.1	707153
WT	2D9	UT	6109.2	1.4965e+06
WT	2D9	UT	5031.92	523357
WT	2D9	UT	5490.07	896558
WT	2D9	UT	5682.41	1.68418e+06
WT	2D9	UT	6867.89	651963
WT	2D9	UT	5176.25	297434
WT	2D9	UT	7080.36	640180
WT	2D9	UT	7511.88	459630
WT	2D9	UT	3897.43	2.00881e+06
WT	2D9	UT	7193.51	505077
WT	2D9	UT	5399.73	668154
WT	2D9	UT	7626.61	886875
WT	2D9	UT	6580.68	698599
WT	2D9	UT	6148.99	796684
WT	2D9	UT	4774.32	677202
WT	2D9	UT	4472.36	1.20467e+06
WT	2D9	UT	4829.78	2.50026e+06
WT	2D9	UT	4794.8	777733
WT	2D9	UT	4267.59	349356
WT	2D9	UT	4711.18	701868
WT	2D9	UT	3366.2	220983
WT	2D9	UT	6591.8	592201
WT	2D9	UT	4685.3	909950
WT	2D9	UT	6314.93	607424
WT	2D9	UT	5752.16	463643
WT	2D9	UT	6457.18	1.02298e+06
WT	2D9	UT	2037.24	106158
WT	2D9	UT	5098.27	714323
WT	2D9	UT	4398.72	423799
WT	2D9	UT	5200.57	1.38226e+06
WT	2D9	UT	4424.54	483636
WT	2D9	UT	6921.3	700617
WT	2D9	UT	5550.27	536202
WT	2D9	UT	1784.74	183285
WT	2D9	UT	7458.73	614113
WT	2D9	UT	5580.2	396195
WT	2D9	UT	4417.33	635606
WT	2D9	UT	6381.93	423312
WT	2D9	UT	5448.5	474334
WT	2D9	UT	5300.04	1.21263e+06
WT	2D9	UT	3731.07	215371
WT	2D9	UT	4541.27	216860
WT	2D9	UT	5252.6	624866
WT	2D9	UT	5697.81	934070
WT	2D9	UT	5045.36	684670
WT	2D9	UT	2954.71	1.22413e+06
WT	2D9	UT	8412.29	1.31638e+06
WT	2D9	UT	5665.48	647226
WT	2D9	UT	8455.78	542677
WT	2D9	UT	8656.95	518336
WT	2D9	UT	6210.17	1.02263e+06
WT	2D9	UT	6343.36	1.0126e+06
WT	2D9	UT	6200.89	366723
WT	2D9	UT	6171.65	422318
WT	2D9	UT	6769.08	1.10933e+06
WT	2D9	UT	4171.25	589691
WT	2D9	UT	6685.39	911087
WT	2D9	UT	6086.43	974464
WT	2D9	UT	3613.19	493924
WT	2D9	UT	6826.62	538426
WT	2D9	UT	4564.09	877069
WT	2D9	UT	3514.32	1.78627e+06
WT	2D9	UT	8503.85	827345
WT	2D9	UT	6683.15	745599
WT	2D9	UT	4000.41	930810
WT	2D9	UT	6806.36	584332
WT	2D9	UT	5530.16	1.04327e+06
WT	2D9	UT	4753.34	1.53428e+06
WT	2D9	UT	6994.32	442643
WT	2D9	UT	2693.85	207096
WT	2D9	UT	6977.79	1.33102e+06
WT	2D9	UT	1577.64	89328.8
WT	2D9	UT	5144.2	843585
WT	2D9	UT	5715.84	929528
WT	2D9	UT	5508.18	1.81608e+06
WT	2D9	UT	8778.09	575339
WT	2D9	UT	7881.02	872208
WT	2D9	UT	3653.54	517461
WT	2D9	UT	4436.71	1.81554e+06
WT	2D9	UT	2559.19	612660
WT	2D9	UT	5376.22	724773
WT	2D9	UT	7391.85	669895
WT	2D9	UT	4759.84	154862
WT	2D9	UT	6947.83	453191
WT	2D9	UT	6617.46	2.3367e+06
WT	2D9	UT	6028.44	902226
WT	2D9	UT	7053.06	439699
WT	2D9	UT	5932.36	664640
WT	2D9	UT	4960.69	636215
WT	2D9	UT	5186.62	457251
WT	2D9	UT	7073.3	563820
WT	2D9	UT	5321.08	708683
WT	2D9	UT	4897.84	2.19263e+06
WT	2D9	UT	4590.27	533306
WT	2D9	UT	4548.59	582886
WT	2D9	UT	2673.91	158136
WT	2D9	UT	4441.59	1.40429e+06
WT	2D9	UT	7359.63	387749
WT	2D9	UT	6201.14	994782
WT	2D9	UT	4020.72	273023
WT	2D9	UT	6435.12	709148
WT	2D9	UT	4783.2	798944
WT	2D9	UT	5478.39	403628
WT	2D9	UT	5656.4	888991
WT	2D9	UT	4884.92	276849
WT	2D9	UT	6370.79	623495
WT	2D9	UT	9287.92	806148
WT	2D9	UT	3962.32	132241
WT	2D9	UT	3517.14	231630
WT	2D9	UT	4035.36	612832
WT	2D9	UT	6007.39	667687
WT	2D9	UT	6522.56	843030
WT	2D9	UT	5708.97	1.04315e+06
WT	2D9	UT	7500.51	809235
WT	2D9	UT	5341.43	1.22602e+06
WT	2D9	UT	5408.98	810653
WT	2D9	UT	7144.02	701044
WT	2D9	UT	5968.93	734514
WT	2D9	UT	8742.2	902372
WT	2D9	UT	4781.16	1.02215e+06
WT	2D9	UT	4766	1.43058e+06
WT	2D9	UT	5475.39	819169
WT	2D9	UT	4980.85	419507
WT	2D9	UT	7561.33	947531
WT	2D9	UT	10402.2	733096
WT	2D9	UT	5761.87	808813
WT	2D9	UT	8591.52	666355
WT	2D9	UT	7182.82	1.33733e+06
WT	2D9	UT	6777.18	550886
WT	2D9	UT	3622.19	260977
WT	2D9	UT	6338.52	478641
WT	2D9	UT	5669.23	952293
WT	2D9	UT	5749.01	792829
WT	2D9	UT	7539.87	1.57355e+06
WT	2D9	UT	9123.31	1.49276e+06
WT	2D9	UT	6385.05	1.36705e+06
WT	2D9	UT	3327.2	944752
WT	2D9	UT	8320.78	731375
WT	2D9	UT	7854.12	843677
WT	2D9	UT	6330.15	398950
WT	2D9	UT	2963.17	289066
WT	2D9	UT	7388.63	783207
WT	2D9	UT	5996.8	2.04296e+06
WT	2D9	UT	6529.16	763024
WT	2D9	UT	6354.88	1.12716e+06
WT	2D9	UT	5393.06	324891
WT	2D9	UT	4040.18	362753
WT	2D9	UT	8752.66	1.05824e+06
WT	2D9	UT	5871.26	663648
WT	2D9	UT	5445.05	1.37438e+06
WT	2D9	UT	5975.71	615560
WT	2D9	UT	6907.06	585727
WT	2D9	UT	6164.46	592627
WT	2D9	UT	5044.25	326907
WT	2D9	UT	5712.03	778436
WT	2D9	UT	4914.64	2.34974e+06
WT	2D9	UT	4745.81	656972
WT	2D9	UT	4746.1	765849
WT	2D9	UT	7110.81	522779
WT	2D9	UT	5016.34	477249
WT	2D9	UT	5542.52	733814
WT	2D9	UT	7477.56	813038
WT	2D9	UT	5201.98	755061
WT	2D9	UT	3293.79	211562
WT	2D9	UT	3589.8	1.13611e+06
WT	2D9	UT	6168.4	404940
WT	2D9	UT	6940.3	505508
WT	2D9	UT	6706.64	1.29689e+06
WT	2D9	UT	4731.82	1.34508e+06
WT	2D9	UT	5868.1	330414
WT	2D9	UT	6948.39	461978
WT	2D9	UT	4994.81	1.81143e+06
WT	2D9	UT	5642.91	689657
WT	2D9	UT	5774.08	772955
WT	2D9	UT	5817.2	360211
WT	2D9	UT	3970.37	320233
WT	2D9	UT	4736	626535
WT	2D9	UT	4787.94	527629
WT	2D9	UT	4951.9	431621
WT	2D9	UT	5695.42	544846
WT	2D9	UT	8512.04	774093
WT	2D9	UT	7229.05	1.28942e+06
WT	2D9	UT	7463.3	1.02219e+06
WT	2D9	UT	4072.8	1.57045e+06
WT	2D9	UT	5525.59	409425
WT	2D9	UT	5838.67	456521
WT	2D9	UT	6780.92	408144
WT	2D9	UT	6781.1	656179
WT	2D9	UT	6652.2	581220
WT	2D9	UT	9492.1	737698
WT	2D9	UT	5768.17	576020
WT	2D9	UT	6283.02	200133
WT	2D9	UT	1597.81	84852.8
WT	2D9	UT	6542.68	645468
WT	2D9	UT	7209.12	1.09936e+06
WT	2D9	UT	7095.43	996754
WT	2D9	UT	6690.56	757661
WT	2D9	UT	5770.54	709798
WT	2D9	UT	4270.47	1.12497e+06
WT	2D9	UT	6872.9	420532
WT	2D9	UT	6042.67	764516
WT	2D9	UT	6032.48	4.76107e+06
WT	2D9	UT	9245.76	733108
WT	2D9	UT	6406.52	705996
WT	2D9	UT	5156.59	1.30211e+06
WT	2D9	UT	6049.37	879963
WT	2D9	UT	7528.52	400993
WT	2D9	UT	3782.26	186569
WT	2D9	UT	6497.33	477336
WT	2D9	UT	7748.23	717643
WT	2D9	UT	6047.94	702661
WT	2D9	UT	8558.67	791358
WT	2D9	UT	7506.49	742916
WT	2D9	UT	5889.62	990858
WT	2D9	UT	5044.14	261520
WT	2D9	UT	6463.53	588139
WT	2D9	UT	6962.55	513706
WT	2D9	UT	6244.51	611464
WT	2D9	UT	5142.51	1.59324e+06
WT	2D9	UT	2504.34	135229
WT	2D9	UT	8343.88	568772
WT	2D9	UT	6400.74	686214
WT	2D9	UT	10451.9	911012
WT	2D9	UT	6318.67	875036
WT	2D9	UT	5707.48	810163
WT	2D9	UT	6033.79	658588
WT	2D9	UT	7078.28	1.12361e+06
WT	2D9	UT	2375.47	342677
WT	2D9	UT	4730.78	962972
WT	2D9	UT	3837.86	714551
WT	2D9	UT	7789.34	968338
WT	2D9	UT	10931.3	546099
WT	2D9	UT	6093.69	346314
WT	2D9	UT	8261.69	475594
WT	2D9	UT	5291.9	1.25242e+06
WT	2D9	UT	5937.13	1.52476e+06
WT	2D9	UT	5096.49	1.01281e+06
WT	2D9	UT	7615.15	411201
WT	2D9	UT	8005.88	770074
WT	2D9	UT	6713.9	768759
WT	2D9	UT	6181.25	331179
WT	2D9	UT	7370.37	1.22102e+06
WT	2D9	UT	6266.95	576500
WT	2D9	UT	4838.85	398406
WT	2D9	UT	6347.61	937003
WT	2D9	UT	6228.73	380791
WT	2D9	UT	6929.43	1.05343e+06
WT	2D9	UT	6839.16	822939
WT	2D9	UT	6415.07	511016
WT	2D9	UT	6302.4	1.25146e+06
WT	2D9	UT	8430.68	338000
WT	2D9	UT	5496.48	886644
WT	2D9	UT	6595.61	566238
WT	2D9	UT	6580.02	686097
WT	2D9	UT	3793.95	465476
WT	2D9	UT	7490.85	458736
WT	2D9	UT	4917.02	650998
WT	2D9	UT	5611.07	661033
WT	2D9	UT	6077.05	404365
WT	2D9	UT	5573.66	545774
WT	2D9	UT	4811.36	919536
WT	2D9	UT	5054.1	450076
WT	2D9	UT	5552.07	525305
WT	2D9	UT	6120.68	577819
WT	2D9	UT	5180.46	288433
WT	2D9	UT	5479.67	448005
WT	2D9	UT	4868.85	500520
WT	2D9	UT	6236.75	792999
WT	2D9	UT	6974.27	541288
WT	2D9	UT	5490.75	580588
WT	2D9	UT	7255.81	634340
WT	2D9	UT	6561.44	593949
WT	2D9	UT	5731.21	338044
WT	2D9	UT	5208.85	414109
WT	2D9	UT	5550.85	465184
WT	2D9	UT	6188.29	478013
WT	2D9	UT	6903.39	434715
WT	2D9	UT	4639.09	361510
WT	2D9	UT	8826.38	695223
WT	2D9	UT	6050.22	398769
WT	2D9	UT	12365.9	640477
WT	2D9	UT	5967.96	900691
WT	2D9	UT	7068.69	916214
WT	2D9	UT	7028.35	553598
WT	2D9	UT	7430.92	608315
WT	2D9	UT	5449.85	443279
WT	2D9	UT	6523.36	541892
WT	2D9	UT	8382.92	480374
WT	2D9	UT	6766.78	452034
WT	2D9	UT	6061.51	725550
WT	2D9	UT	7033.33	842982
WT	2D9	UT	7154.59	1.09442e+06
WT	2D9	UT	7206.01	482132
WT	2D9	UT	7671.98	636503
WT	2D9	UT	5940.78	489757
WT	2D9	UT	9406.27	687590
WT	2D9	UT	6485.91	684794
WT	2D9	UT	6184	621116
WT	2D9	UT	5987.16	828498
WT	2D9	UT	5709.29	905694
WT	2D9	UT	6591.99	389161
WT	2D9	UT	8383.07	510735
WT	2D9	UT	6804.03	507009
WT	2D9	UT	4142.69	165870
WT	2D9	UT	6469.09	788933
WT	2D9	UT	4178.51	167743
WT	2D9	UT	5491.68	308066
WT	2D9	UT	6554.4	655223
WT	2D9	UT	4838.14	398601
WT	2D9	UT	6052.94	406572
WT	2D9	UT	9765.58	1.31958e+06
WT	2D9	UT	6386.66	450437
WT	2D9	UT	6251.24	1.2951e+06
WT	2D9	UT	9316.53	1.04623e+06
WT	2D9	UT	7379.18	1.25308e+06
WT	2D9	UT	8296.84	448011
WT	2D9	UT	11941.4	1.69631e+06
WT	2D9	UT	7216.72	475653
WT	2D9	UT	8173.35	1.45699e+06
WT	2D9	UT	4609.31	158914
WT	2D9	UT	5244.19	803842
WT	2D9	UT	7556.49	643179
WT	2D9	UT	8541.32	983382
WT	2D9	UT	6597.03	452811
WT	2D9	UT	7893.95	623850
WT	2D9	UT	8663.76	1.28163e+06
WT	2D9	UT	6655.95	546969
WT	2D9	UT	12085.7	977949
WT	2D9	UT	9104.24	531740
WT	2D9	UT	6124.35	1.10555e+06
WT	2D9	UT	5371.83	572805
WT	2D9	UT	8204.69	484799
WT	2D9	UT	7708.36	562665
WT	2D9	UT	5905.24	468234
WT	2D9	UT	5420.24	614090
WT	2D9	UT	4514.98	420074
WT	2D9	UT	6310.28	1.55006e+06
WT	2D9	UT	8101.68	587124
WT	2D9	UT	9943.47	675723
WT	2D9	UT	11658.9	564703
WT	2D9	UT	5534.23	1.63939e+06
WT	2D9	UT	6340.14	397915
WT	2D9	UT	6620.59	628834
WT	2D9	UT	5531.56	428155
WT	2D9	UT	7120.33	968492
WT	2D9	UT	6502.56	440184
WT	2D9	UT	5749.45	800131
WT	2D9	UT	6157.95	424935
WT	2D9	UT	4505.55	328170
WT	2D9	UT	5903.99	479599
WT	2D9	UT	5776.11	359182
WT	2D9	UT	6507.52	531357
WT	2D9	UT	6546.32	838200
WT	2D9	UT	4867.51	264879
WT	2D9	UT	9094.38	747830
WT	2D9	UT	6332.66	787249
WT	2D9	UT	8135.76	327030
WT	2D9	UT	7874.46	418592
WT	2D9	UT	6219.62	851854
WT	2D9	UT	5958.24	1.42262e+06
WT	2D9	UT	9079.31	626050
WT	2D9	UT	7116.05	458936
WT	2D9	UT	9903.11	663106
WT	2D9	UT	6724.44	443560
WT	2D9	UT	7018.63	737356
WT	2D9	UT	7484.55	593459
WT	2D9	UT	6841.89	562967
WT	2D9	UT	5316.81	367171
WT	2D9	UT	10367.8	682252
WT	2D9	UT	8393.61	787548
WT	2D9	UT	7588.69	681760
WT	2D9	UT	6198.22	604004
WT	2D9	UT	7163.48	607848
WT	2D9	UT	9474.23	853143
WT	2D9	UT	6936.79	370203
WT	2D9	UT	6701.79	1.07791e+06
WT	2D9	UT	7575.86	664308
WT	2D9	UT	6748.41	629642
WT	2D9	UT	6519.04	500140
WT	2D9	UT	6279.72	695647
WT	2D9	UT	6297.94	358252
WT	2D9	UT	7848.84	471598
WT	2D9	UT	5316.89	2.03398e+06
WT	2D9	UT	2554.38	140746
WT	2D9	UT	4645.6	1.1626e+06
WT	2D9	UT	6419.94	446720
WT	2D9	UT	4353.53	376495
WT	2D9	UT	5331.73	537473
WT	2D9	UT	5847.49	311763
WT	2D9	UT	5006.08	347288
WT	2D9	UT	5443.83	670469
WT	2D9	UT	5472.69	966952
WT	2D9	UT	5012.64	493996
WT	2D9	UT	6965.77	643343
WT	2D9	UT	5556.12	561259
WT	2D9	UT	6190.64	434338
WT	2D9	UT	5545.51	1.09855e+06
WT	2D9	UT	4870.22	999788
WT	2D9	UT	4408.81	903910
WT	2D9	UT	5402.99	596825
WT	2D9	UT	5043.27	194254
WT	2D9	UT	6306.29	762791
WT	2D9	UT	8482.44	569314
WT	2D9	UT	6372.26	1.01354e+06
WT	2D9	UT	5464.28	1.19457e+06
WT	2D9	UT	4759.58	993061
WT	2D9	UT	10507	344603
WT	2D9	UT	3881.99	345698
WT	2D9	UT	5053.76	1.85614e+06
WT	2D9	UT	4435.7	438535
WT	2D9	UT	6098.83	553033
WT	2D9	UT	6565.71	676337
WT	2D9	UT	4955.62	338327
WT	2D9	UT	7644.16	350993
WT	2D9	UT	5700.49	359266
WT	2D9	UT	5344.63	550833
WT	2D9	UT	9288.06	524443
WT	2D9	UT	4490.86	579494
WT	2D9	UT	6487.52	352695
WT	2D9	UT	6406.73	417897
WT	2D9	UT	3757.75	543658
WT	2D9	UT	3555.18	261560
WT	2D9	UT	7006.04	498165
WT	2D9	UT	2634.13	110306
WT	2D9	UT	5561.75	527389
WT	2D9	UT	5860.12	214031
WT	2D9	UT	5649.78	483852
WT	2D9	UT	5213.06	718371
WT	2D9	UT	2282.89	76430.4
WT	2D9	UT	6563.77	808057
WT	2D9	UT	8324.92	874591
WT	2D9	UT	5938.44	527582
WT	2D9	UT	4473.26	1.22158e+06
WT	2D9	UT	7479.98	416856
WT	2D9	UT	6320.55	509125
WT	2D9	UT	5784.18	801624
WT	2D9	UT	5878.38	470422
WT	2D9	UT	5462.97	366658
WT	2D9	UT	7639.56	269401
WT	2D9	UT	7785.56	663902
WT	2D9	UT	6152.35	667655
WT	2D9	UT	6864.28	1.18365e+06
WT	2D9	UT	5814.42	439674
WT	2D9	UT	4916.06	646744
WT	2D9	UT	7345.11	504929
WT	2D9	UT	6670.93	526846
WT	2D9	UT	5547.65	443956
WT	2D9	UT	6771.63	690086
WT	2D9	UT	8432.64	644739
WT	2D9	UT	10877.4	1.08053e+06
WT	2D9	UT	8517.16	817018
WT	2D9	UT	6364.18	413117
WT	2D9	UT	7440.39	920662
WT	2D9	UT	6557.75	782540
WT	2D9	UT	7925.12	630888
WT	2D9	UT	7005.68	542255
WT	2D9	UT	5956.41	1.25559e+06
WT	2D9	UT	6480.24	890270
WT	2D9	UT	5854.07	688431
WT	2D9	UT	9581.67	521915
WT	2D9	UT	6263.45	590311
WT	2D9	UT	7411.97	738228
WT	2D9	UT	7052.39	648383
WT	2D9	UT	6209.57	1.20826e+06
WT	2D9	UT	8920.08	426430
WT	2D9	UT	7134.11	1.92426e+06
WT	2D9	UT	6804.14	599137
WT	2D9	UT	5635.65	881294
WT	2D9	UT	6929.51	700721
WT	2D9	UT	5368.2	1.02399e+06
WT	2D9	UT	7105.86	885607
WT	2D9	UT	6428.24	521847
WT	2D9	UT	6878.14	802003
WT	2D9	UT	7422.35	344703
WT	2D9	UT	9212.92	350507
WT	2D9	UT	6623.61	621822
WT	2D9	UT	6788.1	659705
WT	2D9	UT	6958.69	402046
WT	2D9	UT	7685.8	588847
WT	2D9	UT	5514.07	463549
WT	2D9	UT	6904.73	1.07504e+06
WT	2D9	UT	8265.87	982033
WT	2D9	UT	5224.96	393730
WT	2D9	UT	5998.26	692168
WT	2D9	UT	5413.82	856548
WT	2D9	UT	3084.46	181122
WT	2D9	UT	7357.36	446314
WT	2D9	UT	7253.83	515403
WT	2D9	UT	7035.16	263223
WT	2D9	UT	4634.8	289184
WT	2D9	UT	5595.25	758999
WT	2D9	UT	5475.75	457742
WT	2D9	UT	6173.61	190816
WT	2D9	UT	6524.61	1.38426e+06
WT	2D9	UT	6811.97	504740
WT	2D9	UT	6023.32	202291
WT	2D9	UT	6370.93	387478
WT	2D9	UT	6950.14	952638
WT	2D9	UT	4749.37	344184
WT	2D9	UT	5603.58	698083
WT	2D9	UT	1780.69	99797.7
WT	2D9	UT	4848.65	527195
WT	2D9	UT	4460.3	665429
WT	2D9	UT	6551.74	692775
WT	2D9	UT	6030.31	255056
WT	2D9	UT	8468.23	504370
WT	2D9	UT	5960.95	584011
WT	2D9	UT	4753.55	547537
WT	2D9	UT	5383.89	616470
WT	2D9	UT	4396.56	310541
WT	2D9	UT	6637.15	643991
WT	2D9	UT	5412.41	320092
WT	2D9	UT	5153.26	775572
WT	2D9	UT	4839.15	339771
WT	2D9	UT	6574.44	616860
WT	2D9	UT	6480.08	392416
WT	2D9	UT	4214.53	294366
WT	2D9	UT	6901.26	486730
WT	2D9	UT	6045.63	666860
WT	2D9	UT	6594.57	649549
WT	2D9	UT	5122.22	537049
WT	2D9	UT	5204.17	582783
WT	2D9	UT	5993.39	593793
WT	2D9	UT	7251.55	1.00575e+06
WT	2D9	UT	4587.19	283084
WT	2D9	UT	6565.75	1.38886e+06
WT	2D9	UT	8376.93	430796
WT	2D9	UT	6797.04	566054
WT	2D9	UT	10169.8	512858
WT	2D9	UT	5969.97	748113
WT	2D9	UT	6653.09	1.71212e+06
WT	2D9	UT	6355.92	672070
WT	2D9	UT	5277.13	505938
WT	2D9	UT	7480.64	997087
WT	2D9	UT	6172.01	1.56954e+06
WT	2D9	UT	5332.05	350875
WT	2D9	UT	7128.95	1.15035e+06
WT	2D9	UT	6930.49	1.83443e+06
WT	2D9	UT	7671.66	1.44204e+06
WT	2D9	UT	6529.61	575991
WT	2D9	UT	7195.37	831441
WT	2D9	UT	6768.05	536292
WT	2D9	UT	6276.18	460760
WT	2D9	UT	6126.81	380026
WT	2D9	UT	8157.19	706293
WT	2D9	UT	7022.02	588106
WT	2D9	UT	8082.03	638714
WT	2D9	UT	5971.92	627392
WT	2D9	UT	6718.73	505236
WT	2D9	UT	6422.26	839167
WT	2D9	UT	9678.28	577965
WT	2D9	UT	6568.35	724174
WT	2D9	UT	4313.21	638732
WT	2D9	UT	7696.38	826733
WT	2D9	UT	5331.77	203127
WT	2D9	UT	9126.35	688679
WT	2D9	UT	6158.53	339980
WT	2D9	UT	7072.5	1.11415e+06
WT	2D9	UT	5544.11	1.60391e+06
WT	2D9	UT	10190	633120
WT	2D9	UT	8402.64	465189
WT	2D9	UT	11008.9	640673
WT	2D9	UT	7815.31	688996
WT	2D9	UT	7246.8	517946
WT	2D9	UT	4488.64	528094
WT	2D9	UT	5910.28	382102
WT	2D9	UT	6569.36	1.00524e+06
WT	2D9	UT	5805.56	544719
WT	2D9	UT	7784.4	919113
WT	2D9	UT	10060.6	528469
WT	2D9	UT	8964.2	459586
WT	2D9	UT	7737.83	728860
WT	2D9	UT	5808	779019
WT	2D9	UT	7072.68	470985
WT	2D9	UT	6610.8	580378
WT	2D9	UT	7170.19	893249
WT	2D9	UT	5741.6	619767
WT	2D9	UT	6420.47	471689
WT	2D9	UT	5066.87	561292
WT	2D9	UT	6718.11	611304
WT	2D9	UT	7680.28	1.49323e+06
WT	2D9	UT	8815.05	539367
WT	2D9	UT	8324.93	765377
WT	2D9	UT	5598.64	448918
WT	2D9	UT	5551.76	505757
WT	2D9	UT	7710.12	472568
WT	2D9	UT	4980.77	380556
WT	2D9	UT	6029.18	719781
WT	2D9	UT	8639.84	662848
WT	2D9	UT	6557.61	944258
WT	2D9	UT	6041.88	516163
WT	2D9	UT	7580.39	461037
WT	2D9	UT	6527.83	894410
WT	2D9	UT	10040.3	522657
WT	2D9	UT	6569.31	883546
WT	2D9	UT	5511.94	309492
WT	2D9	UT	5094.44	616477
WT	2D9	UT	6721.81	1.22258e+06
WT	2D9	UT	7577.62	510574
WT	2D9	UT	6396.59	322912
WT	2D9	UT	6054.98	533170
WT	2D9	UT	6082.31	737296
WT	2D9	UT	10331	642425
WT	2D9	UT	6435.04	888787
WT	2D9	UT	6574.99	551012
WT	2D9	UT	5177.47	1.06449e+06
WT	2D9	UT	7993.92	621683
WT	2D9	UT	5889.91	784752
WT	2D9	UT	8135.46	360744
WT	2D9	UT	6501.95	504629
WT	2D9	UT	8440.82	469074
WT	2D9	UT	6898.89	616168
WT	2D9	UT	5854.39	443311
WT	2D9	UT	1195.08	87108.1
WT	2D9	UT	5440.86	374881
WT	2D9	UT	6752.4	440089
WT	2D9	UT	5598.65	643117
WT	2D9	UT	6284.37	651972
WT	2D9	UT	5416.28	313216
WT	2D9	UT	7395.16	513803
WT	2D9	UT	5938.78	575606
WT	2D9	UT	5402.52	482805
WT	2D9	UT	8190.08	449983
WT	2D9	UT	5851.76	351296
WT	2D9	UT	3717.52	747159
WT	2D9	UT	5292.82	284690
WT	2D9	UT	5188.48	542635
WT	2D9	UT	6565.82	670146
WT	2D9	UT	5793.23	710462
WT	2D9	UT	5873.92	463285
WT	2D9	UT	4600.35	1.26643e+06
WT	2D9	UT	7217.64	667363
WT	2D9	UT	6212.55	533352
WT	2D9	UT	5669.73	1.8274e+06
WT	2D9	UT	5248.2	743042
WT	2D9	UT	4378.92	375474
WT	2D9	UT	6386.8	492676
WT	2D9	UT	5097.42	553174
WT	2D9	UT	6222.28	368315
WT	2D9	UT	7024.46	516799
WT	2D9	UT	6599.07	622981
WT	2D9	UT	6950.33	640823
WT	2D9	UT	4985.71	300875
WT	2D9	UT	6930.81	376794
WT	2D9	UT	5685.42	566862
WT	2D9	UT	3314.01	157385
WT	2D9	UT	6216.7	638102
WT	2D9	UT	7315.18	321684
WT	2D9	UT	8615.64	536208
WT	2D9	UT	6404.87	596917
WT	2D9	UT	6229.16	749867
WT	2D9	UT	7353.39	994018
WT	2D9	UT	5603.48	484886
WT	2D9	UT	6350.58	699498
WT	2D9	UT	5368	985074
WT	2D9	UT	7298.56	451556
WT	2D9	UT	5204.27	610924
WT	2D9	UT	8672.92	750494
WT	2D9	UT	6257.93	351050
WT	2D9	UT	8038.88	541653
WT	2D9	UT	6521.4	589640
WT	2D9	UT	6355.84	385226
WT	2D9	UT	8178.8	675547
WT	2D9	UT	7255.65	870008
WT	2D9	UT	5208.6	304759
WT	2D9	UT	7578.75	506673
WT	2D9	UT	6659.62	263501
WT	2D9	UT	7524.51	1.10283e+06
WT	2D9	UT	7067.91	294862
WT	2D9	UT	5377.9	329340
WT	2D9	UT	7719.05	479192
WT	2D9	UT	5333.35	927778
WT	2D9	UT	5788.14	487804
WT	2D9	UT	9771.8	566115
WT	2D9	UT	8044.07	1.22711e+06
WT	2D9	UT	7252.06	458955
WT	2D9	UT	7638.9	727960
WT	2D9	UT	6685.43	379241
WT	2D9	UT	8159.67	554502
WT	2D9	UT	2373	125895
WT	2D9	UT	6902.34	1.7759e+06
WT	2D9	UT	6504.39	481609
WT	2D9	UT	8444.45	529542
WT	2D9	UT	4879.26	235817
WT	2D9	UT	9475.43	431598
WT	2D9	UT	7642.49	450377
WT	2D9	UT	9352.19	587937
WT	2D9	UT	8277.39	1.38128e+06
WT	2D9	UT	4700.29	493798
WT	2D9	UT	8069.3	1.13144e+06
WT	2D9	UT	7231.59	558222
WT	2D9	UT	7510.33	1.10154e+06
WT	2D9	UT	7847.5	494990
WT	2D9	UT	6957.92	760918
WT	2D9	UT	8637.63	627324
WT	2D9	UT	6768.33	1.00834e+06
WT	2D9	UT	6654.8	1.34239e+06
WT	2D9	UT	5619.5	602753
WT	2D9	UT	7584.63	1.23742e+06
WT	2D9	UT	9633.65	617765
WT	2D9	UT	8185.57	1.11768e+06
WT	2D9	UT	7026.5	309727
WT	2D9	UT	5281.15	327295
WT	2D9	UT	7112.3	877452
WT	2D9	UT	3661.71	153722
WT	2D9	UT	8814.88	337676
WT	2D9	UT	7419.01	517017
WT	2D9	UT	7076.26	637581
WT	2D9	UT	7730.91	536319
WT	2D9	UT	6409.26	970319
WT	2D9	UT	5974.37	357089
WT	2D9	UT	11469.6	715033
WT	2D9	UT	8126.08	490388
WT	2D9	UT	7538.42	1.12663e+06
WT	2D9	UT	7177.15	542345
WT	2D9	UT	7566.81	871185
WT	2D9	UT	7669.63	468075
WT	2D9	UT	5719.14	362842
WT	2D9	UT	8112.71	338875
WT	2D9	UT	6773.51	469190
WT	2D9	UT	7759.15	419792
WT	2D9	UT	5790.31	707977
WT	2D9	UT	8164.19	768164
WT	2D9	UT	6112.92	521912
WT	2D9	UT	8637.83	360810
WT	2D9	UT	6223.06	596627
WT	2D9	UT	6964.99	412279
WT	2D9	UT	6830.75	562409
WT	2D9	UT	5244.79	873841
WT	2D9	UT	7628.56	786622
WT	2D9	UT	6819.02	606173
WT	2D9	UT	5706.62	1.0529e+06
WT	2D9	UT	5625.38	737699
WT	2D9	UT	6892.47	974029
WT	2D9	UT	5942.83	1.25428e+06
WT	2D9	UT	9337.61	508131
WT	2D9	UT	5253.91	1.2335e+06
WT	2D9	UT	8770.84	549089
WT	2D9	UT	6678.09	804609
WT	2D9	UT	6624.56	386218
WT	2D9	UT	5994.2	853693
WT	2D9	UT	6106.14	710704
WT	2D9	UT	8097.13	727012
WT	2D9	UT	5091.68	890816
WT	2D9	UT	7046.94	951853
WT	2D9	UT	4069.46	392930
WT	2D9	UT	6113.31	2.55102e+06
WT	2D9	UT	5945.44	1.06202e+06
WT	2D9	UT	7962.66	404477
WT	2D9	UT	5871.57	599287
WT	2D9	UT	5996.02	340134
WT	2D9	UT	7993.52	640528
WT	2D9	UT	6167.27	998410
WT	2D9	UT	3094.91	174589
WT	2D9	UT	5280.74	342788
WT	2D9	UT	6921.63	662876
WT	2D9	UT	5332.12	659228
WT	2D9	UT	8512.03	836627
WT	2D9	UT	7566.53	832638
WT	2D9	UT	6881.85	849382
WT	2D9	UT	4199.32	360515
WT	2D9	UT	6744.15	1.52675e+06
WT	2D9	UT	5607.2	898032
WT	2D9	UT	6581.11	736633
WT	2D9	UT	7060.39	992944
WT	2D9	UT	7346.08	398600
WT	2D9	UT	7620.88	1.11256e+06
WT	2D9	UT	3770.29	483347
WT	2D9	UT	5592.2	568425
WT	2D9	UT	5853.45	617403
WT	2D9	UT	5753.31	900299
WT	2D9	UT	5258.32	543594
WT	2D9	UT	6919.34	921546
WT	2D9	UT	7900.33	414578
WT	2D9	UT	7024.38	432381
WT	2D9	UT	5973.69	491216
WT	2D9	UT	5357.8	909258
WT	2D9	UT	6764.44	1.14585e+06
WT	2D9	UT	7879.57	491224
WT	2D9	UT	4319.89	1.22277e+06
WT	2D9	UT	6419.69	714859
WT	2D9	UT	5947.31	531803
WT	2D9	UT	7086.62	480094
WT	2D9	UT	7535.84	877506
WT	2D9	UT	6327.71	971919
WT	2D9	UT	10446.8	886453
WT	2D9	UT	8163.22	1.7816e+06
WT	2D9	UT	5279.16	566802
WT	2D9	UT	7211.46	564616
WT	2D9	UT	8828.02	532749
WT	2D9	UT	7531.01	299560
WT	2D9	UT	10836.9	566971
WT	2D9	UT	7554.24	713549
WT	2D9	UT	5715.95	535112
WT	2D9	UT	8514.06	731385
WT	2D9	UT	8859.95	694613
WT	2D9	UT	5033	229513
WT	2D9	UT	10121.5	518921
WT	2D9	UT	6543.27	751969
WT	2D9	UT	9612.06	830751
WT	2D9	UT	6927.32	459487
WT	2D9	UT	7523.51	690907
WT	2D9	UT	7225.03	843210
WT	2D9	UT	5873.14	1.02507e+06
WT	2D9	UT	6967.96	854892
WT	2D9	UT	6784	1.03061e+06
WT	2D9	UT	7800.52	775699
WT	2D9	UT	7206.66	1.40266e+06
WT	2D9	UT	8192.19	532638
WT	2D9	UT	2209.63	163609
WT	2D9	UT	7718.42	590536
WT	2D9	UT	9101.09	692982
WT	2D9	UT	9034.14	1.08137e+06
WT	2D9	UT	7753.06	311647
WT	2D9	UT	7969.65	580065
WT	2D9	UT	7921.21	768997
WT	2D9	UT	5405.58	428048
WT	2D9	UT	7261.98	608203
WT	2D9	UT	4059.13	198523
WT	2D9	UT	8056.82	844734
WT	2D9	UT	6662.32	411493
WT	2D9	UT	6784.69	2.09348e+06
WT	2D9	UT	8292.09	709707
WT	2D9	UT	6978.6	632077
WT	2D9	UT	5674.8	745371
WT	2D9	UT	6673.79	599216
WT	2D9	UT	6286.74	690488
WT	2D9	UT	6710.6	786341
WT	2D9	UT	6445.16	551969
WT	2D9	UT	7815.06	816106
WT	2D9	UT	9385.75	837296
WT	2D9	UT	7802.23	2.15278e+06
WT	2D9	UT	8463.39	442792
WT	2D9	UT	6642.36	584892
WT	2D9	UT	11441.1	1.17855e+06
WT	2D9	UT	6376.16	499216
WT	2D9	UT	8116.89	667025
WT	2D9	UT	4636.15	287321
WT	2D9	UT	8426.81	567792
WT	2D9	UT	8335.66	1.30352e+06
WT	2D9	UT	5654.7	592582
WT	2D9	UT	6824.87	973072
WT	2D9	UT	6573.69	445000
WT	2D9	UT	8337.64	2.13863e+06
WT	2D9	UT	7524.36	918813
WT	2D9	UT	5563.28	285224
WT	2D9	UT	5512.71	381856
WT	2D9	UT	5160.21	477127
WT	2D9	UT	6237.27	476231
WT	2D9	UT	6543.99	748618
WT	2D9	UT	7421.34	1.21857e+06
WT	2D9	UT	7385.67	472448
WT	2D9	UT	6848.98	402176
WT	2D9	UT	6984.23	1.15815e+06
WT	2D9	UT	7179.24	461504
WT	2D9	UT	7881.57	608809
WT	2D9	UT	5392.11	329927
WT	2D9	UT	6628.04	505373
WT	2D9	UT	5279.54	542186
WT	2D9	UT	1432.99	58654.2
WT	2D9	UT	5697.34	498688
WT	2D9	UT	1740.25	61094.1
WT	2D9	UT	1605.52	49455.5
WT	2D9	UT	8398.91	670367
WT	2D9	UT	5329.98	1.15235e+06
WT	2D9	UT	5973.6	476789
WT	2D9	UT	5839.39	810501
WT	2D9	UT	6214.27	575567
WT	2D9	UT	5767.58	549933
WT	2D9	UT	5959.54	594818
WT	2D9	UT	6395.47	527577
WT	2D9	UT	7169.96	1.1137e+06
WT	2D9	UT	5088.71	622994
WT	2D9	UT	8339.33	609160
WT	2D9	UT	4426.34	444577
WT	2D9	UT	7372.77	674356
WT	2D9	UT	3174.5	206566
WT	2D9	UT	3484.12	204407
WT	2D9	UT	6106.05	589895
WT	2D9	UT	8229.46	451714
WT	2D9	UT	6616.17	624943
WT	2D9	UT	6968.74	1.07367e+06
WT	2D9	UT	6755.51	977717
WT	2D9	UT	5062.61	893966
WT	2D9	UT	6902.4	470149
WT	2D9	UT	6043.02	604735
WT	2D9	UT	5933.02	1.27774e+06
WT	2D9	UT	5761.47	1.05788e+06
WT	2D9	UT	5147.28	469179
WT	2D9	UT	8502.26	1.38177e+06
WT	2D9	UT	5405.69	431745
WT	2D9	UT	6952.6	319239
WT	2D9	UT	6415.08	1.54349e+06
WT	2D9	UT	6661.65	403412
WT	2D9	UT	8487.93	622241
WT	2D9	UT	6156.25	569870
WT	2D9	UT	7777.85	580391
WT	2D9	UT	6330.93	3.4787e+06
WT	2D9	UT	5147.88	267979
WT	2D9	UT	6709.35	952376
WT	2D9	UT	8350	659015
WT	2D9	UT	5024.89	837731
WT	2D9	UT	8403.5	465677
WT	2D9	UT	7496.17	370947
WT	2D9	UT	5476.79	1.06712e+06
WT	2D9	UT	7317.09	519514
WT	2D9	UT	9740.61	565330
WT	2D9	UT	6247.32	693370
WT	2D9	UT	6857.54	412395
WT	2D9	UT	7343.96	549554
WT	2D9	UT	7442.75	731920
WT	2D9	UT	8152.92	1.05161e+06
WT	2D9	UT	8646.6	1.15204e+06
WT	2D9	UT	7528.51	354770
WT	2D9	UT	7480.78	522107
WT	2D9	UT	8627.27	557304
WT	2D9	UT	6459.01	411138
WT	2D9	UT	2688.36	158568
WT	2D9	UT	6754.6	728758
WT	2D9	UT	7036	307561
WT	2D9	UT	6914.22	726750
WT	2D9	UT	5265.15	326027
WT	2D9	UT	7373.59	254991
WT	2D9	UT	4957.27	239067
WT	2D9	UT	7296.37	770747
WT	2D9	UT	7797.61	869524
WT	2D9	UT	12359.6	602535
WT	2D9	UT	9438.55	532445
WT	2D9	UT	7292.27	608826
WT	2D9	UT	7447.03	906635
WT	2D9	UT	11593.8	780572
WT	2D9	UT	8619.6	786589
WT	2D9	UT	6359.84	710530
WT	2D9	UT	7102.79	869943
WT	2D9	UT	5248.31	282846
WT	2D9	UT	5104.38	254197
WT	2D9	UT	6783.64	604452
WT	2D9	UT	8249.92	533361
WT	2D9	UT	8830.47	376271
WT	2D9	UT	4787.25	292918
WT	2D9	UT	7205.61	2.60526e+06
WT	2D9	UT	2268.86	71317.3
WT	2D9	UT	6794.81	459969
WT	2D9	UT	12832.3	1.03298e+06
WT	2D9	UT	5019.65	489419
WT	2D9	UT	7329.78	843510
WT	2D9	UT	4467.23	186366
WT	2D9	UT	8843.4	729977
WT	2D9	UT	9846.29	794675
WT	2D9	UT	6767.61	732293
WT	2D9	UT	6211.02	340922
WT	2D9	UT	6962.82	653667
WT	2D9	UT	7114.52	341981
WT	2D9	UT	8748.18	1.05219e+06
WT	2D9	UT	7910.83	678321
WT	2D9	UT	9776.4	830077
WT	2D9	UT	5936.21	406207
WT	2D9	UT	5317.53	467954
WT	2D9	UT	6702.15	281362
WT	2D9	UT	6070.21	287005
WT	2D9	UT	5013.48	782948
WT	2D9	UT	7765.14	491833
WT	2D9	UT	5251.88	1.02137e+06
WT	2D9	UT	7469.36	673783
WT	2D9	UT	8999.8	690936
WT	2D9	UT	7184.66	518406
WT	2D9	UT	5430.35	560523
WT	2D9	UT	6793.54	923330
WT	2D9	UT	6770.32	781971
WT	2D9	UT	8147.53	575482
WT	2D9	UT	6047.13	1.00308e+06
WT	2D9	UT	5718.82	352618
WT	2D9	UT	6172.46	758588
WT	2D9	UT	6130.98	830383
WT	2D9	UT	9151.51	770777
WT	2D9	UT	5568.98	355361
WT	2D9	UT	6437.89	1.50911e+06
WT	2D9	UT	4907.36	889213
WT	2D9	UT	5519.32	312223
WT	2D9	UT	5922.87	369862
WT	2D9	UT	5397.45	1.0307e+06
WT	2D9	UT	6896.25	1.3104e+06
WT	2D9	UT	5356.26	886231
WT	2D9	UT	6101.28	1.1158e+06
WT	2D9	UT	5653.48	627462
WT	2D9	UT	5910.17	1.44371e+06
WT	2D9	UT	6270.16	367201
WT	2D9	UT	6708.73	744580
WT	2D9	UT	9777.76	1.06417e+06
WT	2D9	UT	6939.42	738502
WT	2D9	UT	9154.28	374696
WT	2D9	UT	5408.93	732304
WT	2D9	UT	6332.88	1.05845e+06
WT	2D9	UT	7076.26	376533
WT	2D9	UT	5579.43	476363
WT	2D9	UT	6166.29	561416
WT	2D9	UT	5346.78	252800
WT	2D9	UT	7114.99	422651
WT	2D9	UT	7006.48	365099
WT	2D9	UT	5516.84	570608
WT	2D9	UT	5608.4	486783
WT	2D9	UT	4961.61	487144
WT	2D9	UT	5733.02	1.00934e+06
WT	2D9	UT	6071.64	492261
WT	2D9	UT	5814.07	933603
WT	2D9	UT	6474.69	508290
WT	2D9	UT	6293.88	544959
WT	2D9	UT	5474.49	711016
WT	2D9	UT	6782.85	359140
WT	2D9	UT	6191.26	880783
WT	2D9	UT	7287.7	497541
WT	2D9	UT	6593.85	671277
WT	2D9	UT	6740.9	427667
WT	2D9	UT	2629.11	219779
WT	2D9	UT	7110.2	1.25292e+06
WT	2D9	UT	6620.64	633703
WT	2D9	UT	7259.68	527247
WT	2D9	UT	6710.38	719410
WT	2D9	UT	6037.64	847840
WT	2D9	UT	5370.5	907750
WT	2D9	UT	6643.52	777087
WT	2D9	UT	8617.04	449475
WT	2D9	UT	6490.66	795992
WT	2D9	UT	6428.42	704362
WT	2D9	UT	5894.12	355695
WT	2D9	UT	7927.97	420605
WT	2D9	UT	7072.4	725562
WT	2D9	UT	8326.27	616071
WT	2D9	UT	7884.15	762503
WT	2D9	UT	5920.31	294519
WT	2D9	UT	7094.33	910602
WT	2D9	UT	8049.53	514070
WT	2D9	UT	5886.11	354285
WT	2D9	UT	8077.92	618042
WT	2D9	UT	9403.34	845773
WT	2D9	UT	7527.36	444777
WT	2D9	UT	7994.92	1.09752e+06
WT	2D9	UT	5314.99	640656
WT	2D9	UT	8003.47	999997
WT	2D9	UT	9166.73	872595
WT	2D9	UT	7089.59	638037
WT	2D9	UT	5695.21	321874
WT	2D9	UT	8364.44	505212
WT	2D9	UT	7018.2	700483
WT	2D9	UT	8490.33	396529
WT	2D9	UT	2608.54	203686
WT	2D9	UT	7703.1	933362
WT	2D9	UT	6908.85	625396
WT	2D9	UT	9548.8	552193
WT	2D9	UT	4632.25	226310
WT	2D9	UT	5875.2	268535
WT	2D9	UT	7713.24	862948
WT	2D9	UT	11087.7	1.2975e+06
WT	2D9	UT	8777.49	797312
WT	2D9	UT	7582.45	573369
WT	2D9	UT	8690.93	563697
WT	2D9	UT	7732.25	949878
WT	2D9	UT	8408.07	504316
WT	2D9	UT	6090.56	512971
WT	2D9	UT	8163.17	912858
WT	2D9	UT	4345.13	1.34392e+06
WT	2D9	UT	8272.39	981939
WT	2D9	UT	8883.55	720238
WT	2D9	UT	7007.19	350795
WT	2D9	UT	6469.91	623690
WT	2D9	UT	8764.97	512845
WT	2D9	UT	8071.85	1.1318e+06
WT	2D9	UT	6113.41	1.77471e+06
WT	2D9	UT	8235.02	580366
WT	2D9	UT	9047.53	519882
WT	2D9	UT	6043.17	701790
WT	2D9	UT	7213.87	556476
WT	2D9	UT	6261.7	598032
WT	2D9	UT	7770.25	578600
WT	2D9	UT	5798.31	567772
WT	2D9	UT	5031.46	185614
WT	2D9	UT	8649.5	486572
WT	2D9	UT	4316.46	149271
WT	2D9	UT	7128.06	940742
WT	2D9	UT	6925.73	473192
WT	2D9	UT	6489.08	536321
WT	2D9	UT	5714.39	695695
WT	2D9	UT	7616.18	838900
WT	2D9	UT	6735.63	493429
WT	2D9	UT	8952.11	554330
WT	2D9	UT	7252.36	597883
WT	2D9	UT	7018.77	399624
WT	2D9	UT	5855.98	473240
WT	2D9	UT	6327.4	684991
WT	2D9	UT	8217.3	440267
WT	2D9	UT	5714.84	315786
WT	2D9	UT	7482.33	537528
WT	2D9	UT	6980.66	480975
WT	2D9	UT	6781.6	525622
WT	2D9	UT	7211.04	978560
WT	2D9	UT	3910.8	156175
WT	2D9	UT	7276.87	814128
WT	2D9	UT	8880.16	694799
WT	2D9	UT	6817.23	709042
WT	2D9	UT	6970.52	433821
WT	2D9	UT	4956.79	812071
WT	2D9	UT	5941.47	181771
WT	2D9	UT	5606.26	568383
WT	2D9	UT	7425.14	372887
WT	2D9	UT	7292.61	2.184e+06
WT	2D9	UT	5710.91	1.07048e+06
WT	2D9	UT	6575.09	340204
WT	2D9	UT	7189.87	499539
WT	2D9	UT	5384.49	410837
WT	2D9	UT	4384.64	184761
WT	2D9	UT	5082.41	524608
WT	2D9	UT	5752.82	373734
WT	2D9	UT	2232.45	75913.2
WT	2D9	UT	5973.21	1.04692e+06
WT	2D9	UT	4301.13	590447
WT	2D9	UT	6221.09	819410
WT	2D9	UT	5114.01	300298
WT	2D9	UT	4119.22	387575
WT	2D9	UT	3862.78	522974
WT	2D9	UT	6120.2	612459
WT	2D9	UT	5582.87	395798
WT	2D9	UT	5157.71	351041
WT	2D9	UT	5969.82	538829
WT	2D9	UT	5429.32	616544
WT	2D9	UT	8248.73	673964
WT	2D9	UT	8573.2	691477
WT	2D9	UT	5097.49	524828
WT	2D9	UT	4539.35	247497
WT	2D9	UT	7580.83	476977
WT	2D9	UT	6810.07	361296
WT	2D9	UT	7074.2	493731
WT	2D9	UT	6788.83	468826
WT	2D9	UT	6527.22	677167
WT	2D9	UT	3229.11	133697
WT	2D9	UT	5116.22	274117
WT	2D9	UT	5576.73	439844
WT	2D9	UT	6137.91	895097
WT	2D9	UT	8620.6	734657
WT	2D9	UT	5934.74	624109
WT	2D9	UT	6143.98	578729
WT	2D9	UT	6215.5	323229
WT	2D9	UT	7086.48	361830
WT	2D9	UT	4523.73	343737
WT	2D9	UT	10144.1	616429
WT	2D9	UT	5362.66	743488
WT	2D9	UT	8507	388826
WT	2D9	UT	6037.73	459096
WT	2D9	UT	6703.48	682086
WT	2D9	UT	6445.94	715414
WT	2D9	UT	6094.04	621354
WT	2D9	UT	5123.82	486668
WT	2D9	UT	6308.67	642576
WT	2D9	UT	5475.14	467459
WT	2D9	UT	7451.6	708156
WT	2D9	UT	7906.97	701640
WT	2D9	UT	7491.07	843989
WT	2D9	UT	4339.14	181250
WT	2D9	UT	7147.06	351796
WT	2D9	UT	4686.57	294873
WT	2D9	UT	6527.21	419932
WT	2D9	UT	5410.38	442624
WT	2D9	UT	8168.4	651540
WT	2D9	UT	12014.5	1.09135e+06
WT	2D9	UT	7487.44	418450
WT	2D9	UT	7354.83	1.14203e+06
WT	2D9	UT	6051.02	1.21266e+06
WT	2D9	UT	5101.19	561346
WT	2D9	UT	6905.59	533420
WT	2D9	UT	7199.94	467746
WT	2D9	UT	7076.07	1.09541e+06
WT	2D9	UT	6995.97	696060
WT	2D9	UT	7887.69	1.40814e+06
WT	2D9	UT	7175.05	551976
WT	2D9	UT	7241.84	1.10245e+06
WT	2D9	UT	7810.65	542670
WT	2D9	UT	6683.71	609576
WT	2D9	UT	8989.11	505676
WT	2D9	UT	7539.77	496945
WT	2D9	UT	7132.51	768035
WT	2D9	UT	4201.5	146397
WT	2D9	UT	6994.62	696661
WT	2D9	UT	6035.27	1.24276e+06
WT	2D9	UT	8689.77	586878
WT	2D9	UT	8249.44	770125
WT	2D9	UT	7868.02	467383
WT	2D9	UT	8548.02	583136
WT	2D9	UT	7305.17	962966
WT	2D9	UT	6828.72	518165
WT	2D9	UT	5790.31	462767
WT	2D9	UT	9815.49	334801
WT	2D9	UT	8995.86	617464
WT	2D9	UT	6108.57	529875
WT	2D9	UT	6025.4	384170
WT	2D9	UT	3798.41	126572
WT	2D9	UT	5970.53	346207
WT	2D9	UT	7263.73	607207
WT	2D9	UT	1843.97	88249
WT	2D9	UT	8619.42	529659
WT	2D9	UT	7516.27	435444
WT	2D9	UT	5843.54	368895
WT	2D9	UT	5693.48	687473
WT	2D9	UT	5144.5	346092
WT	2D9	UT	7908.91	678986
WT	2D9	UT	8984.82	804829
WT	2D9	UT	5122.26	269333
WT	2D9	UT	6732.53	588945
WT	2D9	UT	6597.78	836480
WT	2D9	UT	6236.14	353101
WT	2D9	UT	4664.48	326527
WT	2D9	UT	6993.02	827508
WT	2D9	UT	6682.7	615095
WT	2D9	UT	5870.64	441461
WT	2D9	UT	6557.54	974185
WT	2D9	UT	5219.25	616242
WT	2D9	UT	6980.36	758244
WT	2D9	UT	7767.84	527467
WT	2D9	UT	6490.97	859726
WT	2D9	UT	6096.07	779270
WT	2D9	UT	5247.08	1.42602e+06
WT	2D9	UT	6271.41	583163
WT	2D9	UT	6569.8	500242
WT	2D9	UT	5641.13	467126
WT	2D9	UT	6150.33	358247
WT	2D9	UT	6785.27	523414
WT	2D9	UT	7419.88	580544
WT	2D9	UT	6390.75	667369
WT	2D9	UT	6367.68	538651
WT	2D9	UT	5936.35	601226
WT	2D9	UT	6415.49	614740
WT	2D9	UT	6199.85	661748
WT	2D9	UT	7454.45	445945
WT	2D9	UT	4775.46	311994
WT	2D9	UT	5701.22	614510
WT	2D9	UT	6968.57	441379
WT	2D9	UT	4556.44	337375

## Sheet: WT clones Untreated Random Set
genotype	clone	treatment	mean	integrated density
WT	2D9	UT	5749.01	792829
WT	2D9	UT	5244.19	803842
WT	2D9	UT	7868.02	467383
WT	2D9	UT	7422.35	344703
WT	2D9	UT	7128.06	940742
WT	2D9	UT	6049.49	527924
WT	2D9	UT	5556.12	561259
WT	2D9	UT	5606.26	568383
WT	2D9	UT	8440.82	469074
WT	2D9	UT	7076.26	376533
WT	2D9	UT	6896.25	1.3104e+06
WT	2D9	UT	7490.85	458736
WT	2D9	UT	4142.69	165870
WT	2D9	UT	8487.93	622241
WT	2D9	UT	6788.5	617709
WT	2D9	UT	6522.56	843030
WT	2D9	UT	5709.29	905694
WT	2D9	UT	6420.47	471689
WT	2D9	UT	6209.57	1.20826e+06
WT	2D9	UT	6376.16	499216
WT	2D9	UT	6788.1	659705
WT	2D9	UT	4488.64	528094
WT	2D9	UT	6977.79	1.33102e+06
WT	2D9	UT	6521.4	589640
WT	2D9	UT	5712.03	778436
WT	2D9	UT	6565.75	1.38886e+06
WT	2D9	UT	6469.91	623690
WT	2D9	UT	6045.63	666860
WT	2D9	UT	6061.51	725550
WT	2D9	UT	7524.51	1.10283e+06
WT	2D9	UT	6124.35	1.10555e+06
WT	2D9	UT	5855.98	473240
WT	2D9	UT	7800.52	775699
WT	2D9	UT	7516.27	435444
WT	2D9	UT	5402.99	596825
WT	2D9	UT	6237.49	238615
WT	2D9	UT	6597.03	452811
WT	2D9	UT	4270.47	1.12497e+06
WT	2D9	UT	8573.2	691477
WT	2D9	UT	6717.67	735702
WT	2D9	UT	12832.3	1.03298e+06
WT	2D9	UT	2634.13	110306
WT	2D9	UT	1716.95	130643
WT	2D9	UT	5248.31	282846
WT	2D9	UT	5579.43	476363
WT	2D9	UT	7639.56	269401
WT	2D9	UT	8101.68	587124
WT	2D9	UT	9548.8	552193
WT	2D9	UT	6616.17	624943
WT	2D9	UT	8217.3	440267
WT	2D9	UT	6201.14	994782
WT	2D9	UT	5156.6	721144
WT	2D9	UT	7394.48	483101
WT	2D9	UT	6599.22	620571
WT	2D9	UT	6496.9	535944
WT	2D9	UT	11593.8	780572
WT	2D9	UT	7785.56	663902
WT	2D9	UT	6409.26	970319
WT	2D9	UT	4985.71	300875
WT	2D9	UT	5332.12	659228
WT	2D9	UT	6616.34	363170
WT	2D9	UT	5208.6	304759
WT	2D9	UT	6773.51	469190
WT	2D9	UT	4685.3	909950
WT	2D9	UT	5476.79	1.06712e+06
WT	2D9	UT	5793.35	626265
WT	2D9	UT	6415.08	1.54349e+06
WT	2D9	UT	8126.08	490388
WT	2D9	UT	5519.32	312223
WT	2D9	UT	3788.37	400182
WT	2D9	UT	7132.51	768035
WT	2D9	UT	6784	1.03061e+06
WT	2D9	UT	6921.3	700617
WT	2D9	UT	6726.48	739844
WT	2D9	UT	6867.89	651963
WT	2D9	UT	2037.24	106158
WT	2D9	UT	6171.65	422318
WT	2D9	UT	3174.5	206566
WT	2D9	UT	5960.95	584011
WT	2D9	UT	6032.48	4.76107e+06
WT	2D9	UT	6043.02	604735
WT	2D9	UT	6236.14	353101
WT	2D9	UT	6237.27	476231
WT	2D9	UT	6781.6	525622
WT	2D9	UT	5096.49	1.01281e+06
WT	2D9	UT	4645.6	1.1626e+06
WT	2D9	UT	9352.19	587937
WT	2D9	UT	5970.53	346207
WT	2D9	UT	5406.22	567961
WT	2D9	UT	5279.54	542186
WT	2D9	UT	5922.87	369862
WT	2D9	UT	6435.04	888787
WT	2D9	UT	5973.21	1.04692e+06
WT	2D9	UT	7035.16	263223
WT	2D9	UT	6406.52	705996
WT	2D9	UT	6591.99	389161
WT	2D9	UT	7833.73	716929
WT	2D9	UT	6993.02	827508
WT	2D9	UT	1784.74	183285
WT	2D9	UT	8383.07	510735
WT	2D9	UT	7874.46	418592
WT	2D9	UT	5510.95	591977
WT	2D9	UT	8814.88	337676
WT	2D9	UT	5851.76	351296
WT	2D9	UT	5357.8	909258
WT	2D9	UT	8364.44	505212
WT	2D9	UT	7253.83	515403
WT	2D9	UT	4040.18	362753
WT	2D9	UT	5384.49	410837
WT	2D9	UT	5563.28	285224
WT	2D9	UT	6819.02	606173
WT	2D9	UT	6340.14	397915
WT	2D9	UT	6257.93	351050
WT	2D9	UT	5993.39	593793
WT	2D9	UT	7419.01	517017
WT	2D9	UT	5700.49	359266
WT	2D9	UT	5625.38	737699
WT	2D9	UT	8135.76	327030
WT	2D9	UT	7753.63	476863
WT	2D9	UT	6901.26	486730
WT	2D9	UT	6422.54	484985
WT	2D9	UT	7487.44	418450
WT	2D9	UT	11008.9	640673
WT	2D9	UT	5355.55	930798
WT	2D9	UT	5011.27	590108
WT	2D9	UT	3617.6	711510
WT	2D9	UT	5959.54	594818
WT	2D9	UT	6007.39	667687
WT	2D9	UT	9337.61	508131
WT	2D9	UT	7484.55	593459
WT	2D9	UT	5013.48	782948
WT	2D9	UT	3484.12	204407
WT	2D9	UT	6108.57	529875
WT	2D9	UT	6740.46	462656
WT	2D9	UT	6744.15	1.52675e+06
WT	2D9	UT	7354.83	1.14203e+06
WT	2D9	UT	6755.2	444880
WT	2D9	UT	4199.32	360515
WT	2D9	UT	6306.29	762791
WT	2D9	UT	3229.11	133697
WT	2D9	UT	3517.14	231630
WT	2D9	UT	6390.75	667369
WT	2D9	UT	6866.8	375117
WT	2D9	UT	7345.11	504929
WT	2D9	UT	5208.85	414109
WT	2D9	UT	5665.48	647226
WT	2D9	UT	6093.69	346314
WT	2D9	UT	7847.5	494990
WT	2D9	UT	6030.31	255056
WT	2D9	UT	5153.26	775572
WT	2D9	UT	7514.74	574558
WT	2D9	UT	5598.65	643117
WT	2D9	UT	6415.49	614740
WT	2D9	UT	5200.57	1.38226e+06
WT	2D9	UT	5695.42	544846
WT	2D9	UT	3862.78	522974
WT	2D9	UT	8591.52	666355
WT	2D9	UT	6942.8	403314
WT	2D9	UT	7588.69	681760
WT	2D9	UT	4345.13	1.34392e+06
WT	2D9	UT	6152.35	667655
WT	2D9	UT	2688.36	158568
WT	2D9	UT	4178.51	167743
WT	2D9	UT	5814.42	439674
WT	2D9	UT	4759.58	993061
WT	2D9	UT	5701.22	614510
WT	2D9	UT	8296.84	448011
WT	2D9	UT	5894.12	355695
WT	2D9	UT	6008.62	485260
WT	2D9	UT	9858.77	715494
WT	2D9	UT	7881.57	608809
WT	2D9	UT	4313.21	638732
WT	2D9	UT	4914.64	2.34974e+06
WT	2D9	UT	7276.87	788543
WT	2D9	UT	6025.4	384170
WT	2D9	UT	6330.93	3.4787e+06
WT	2D9	UT	8190.08	449983
WT	2D9	UT	4417.33	635606
WT	2D9	UT	5738.27	512208
WT	2D9	UT	6708.73	744580
WT	2D9	UT	3962.32	132241
WT	2D9	UT	5805.56	544719
WT	2D9	UT	6701.79	1.07791e+06
WT	2D9	UT	5338.31	1.01464e+06
WT	2D9	UT	8619.42	529659
WT	2D9	UT	6191.26	880783
WT	2D9	UT	6962.55	513706
WT	2D9	UT	2268.86	71317.3
WT	2D9	UT	6271.41	583163
WT	2D9	UT	8490.33	396529
WT	2D9	UT	6327.4	684991
WT	2D9	UT	5934.74	624109
WT	2D9	UT	6905.59	533420
WT	2D9	UT	5408.93	732304
WT	2D9	UT	7620.88	1.11256e+06
WT	2D9	UT	8112.71	338875
WT	2D9	UT	7973.39	704187
WT	2D9	UT	5550.85	465184
WT	2D9	UT	4556.44	337375
WT	2D9	UT	6864.28	1.18365e+06
WT	2D9	UT	7018.2	700483
WT	2D9	UT	5376.22	724773
WT	2D9	UT	7205.61	2.60526e+06
WT	2D9	UT	7315.18	321684
WT	2D9	UT	6617.46	2.3367e+06
WT	2D9	UT	5685.42	566862
WT	2D9	UT	6616.4	1.12112e+06
WT	2D9	UT	5244.79	873841
WT	2D9	UT	4571.92	1.07938e+06
WT	2D9	UT	7910.83	678321
WT	2D9	UT	6172.01	1.56954e+06
WT	2D9	UT	8637.83	360810
WT	2D9	UT	2554.38	140746
WT	2D9	UT	7177.15	542345
WT	2D9	UT	8168.4	651540
WT	2D9	UT	5708.97	1.04315e+06
WT	2D9	UT	6507.52	531357
WT	2D9	UT	6781.1	656179
WT	2D9	UT	3094.91	174589
WT	2D9	UT	6435.12	709148
WT	2D9	UT	6370.79	623495
WT	2D9	UT	3770.29	483347
WT	2D9	UT	6952.6	319239
WT	2D9	UT	5265.34	626658
WT	2D9	UT	7422.34	469731
WT	2D9	UT	5224.96	393730
WT	2D9	UT	4467.23	186366
WT	2D9	UT	5573.66	545774
WT	2D9	UT	7343.96	549554
WT	2D9	UT	8192.19	532638
WT	2D9	UT	6386.66	450437
WT	2D9	UT	7067.91	294862
WT	2D9	UT	9445.69	960613
WT	2D9	UT	11658.9	564703
WT	2D9	UT	5188.48	542635
WT	2D9	UT	7086.48	361830
WT	2D9	UT	8646.6	1.15204e+06
WT	2D9	UT	5945.44	1.06202e+06
WT	2D9	UT	6542.68	645468
WT	2D9	UT	8999.8	690936
WT	2D9	UT	5868.1	330414
WT	2D9	UT	5743.66	757730
WT	2D9	UT	4994.81	1.81143e+06
WT	2D9	UT	4914.99	374756
WT	2D9	UT	5353.9	404289
WT	2D9	UT	4916.06	646744
WT	2D9	UT	7261.98	608203
WT	2D9	UT	4927.28	255203
WT	2D9	UT	8056.82	844734
WT	2D9	UT	5019.65	489419
WT	2D9	UT	3890.46	2.18304e+06
WT	2D9	UT	11941.4	1.69631e+06
WT	2D9	UT	6308.67	642576
WT	2D9	UT	5953.9	539266
WT	2D9	UT	5860.12	214031
WT	2D9	UT	2209.63	163609
WT	2D9	UT	6927.32	459487
WT	2D9	UT	6445.94	715414
WT	2D9	UT	4787.25	292918
WT	2D9	UT	5397.45	1.0307e+06
WT	2D9	UT	2875.41	180314
WT	2D9	UT	7213.87	556476
WT	2D9	UT	6109.2	1.4965e+06
WT	2D9	UT	7259.68	527247
WT	2D9	UT	4378.92	375474
WT	2D9	UT	7777.85	580391
WT	2D9	UT	7765.14	491833
WT	2D9	UT	4775.35	233802
WT	2D9	UT	5544.11	1.60391e+06
WT	2D9	UT	5508.18	1.81608e+06
WT	2D9	UT	7053.06	439699
WT	2D9	UT	6642.61	441300
WT	2D9	UT	6975.86	768371
WT	2D9	UT	7229.05	1.28942e+06
WT	2D9	UT	7523.51	690907
WT	2D9	UT	5534.23	1.63939e+06
WT	2D9	UT	6545.19	383995
WT	2D9	UT	2783.35	1.818e+06
WT	2D9	UT	7147.06	351796
WT	2D9	UT	6650.42	458570
WT	2D9	UT	7925.12	630888
WT	2D9	UT	4201.3	1.01658e+06
WT	2D9	UT	5176.25	297434
WT	2D9	UT	8770.84	549089
WT	2D9	UT	1416.89	48180.4
WT	2D9	UT	6126.81	380026
WT	2D9	UT	9678.28	577965
WT	2D9	UT	6595.61	566238
WT	2D9	UT	6810.07	361296
WT	2D9	UT	5851.96	2.04459e+06
WT	2D9	UT	6563.77	808057
WT	2D9	UT	5734.82	369856
WT	2D9	UT	2673.91	158136
WT	2D9	UT	8418.61	970580
WT	2D9	UT	6647.39	593706
WT	2D9	UT	7017.68	569698
WT	2D9	UT	6785.27	523414
WT	2D9	UT	6415.07	511016
WT	2D9	UT	2465.26	283960
WT	2D9	UT	8482.44	569314
WT	2D9	UT	6569.31	883546
WT	2D9	UT	7028.35	553598
WT	2D9	UT	8003.47	999997
WT	2D9	UT	7527.36	444777
WT	2D9	UT	5530.16	1.04327e+06
WT	2D9	UT	5160.21	477127
WT	2D9	UT	8463.39	442792
WT	2D9	UT	6740.9	427667
WT	2D9	UT	5314.17	483555
WT	2D9	UT	7411.97	738228
WT	2D9	UT	6914.22	726750
WT	2D9	UT	7089.59	638037
WT	2D9	UT	5600.42	598355
WT	2D9	UT	6283.02	200133
WT	2D9	UT	7644.16	350993
WT	2D9	UT	8157.19	706293
WT	2D9	UT	5416.28	313216
WT	2D9	UT	6090.56	512971
WT	2D9	UT	8672.92	750494
WT	2D9	UT	6593.85	671277
WT	2D9	UT	2693.85	207096
WT	2D9	UT	7531.01	299560
WT	2D9	UT	6748.41	629642
WT	2D9	UT	2629.11	219779
WT	2D9	UT	6580.68	698599
WT	2D9	UT	4775.46	311994
WT	2D9	UT	5050.33	440466
WT	2D9	UT	5715.95	535112
WT	2D9	UT	5435.74	816659
WT	2D9	UT	6320.55	509125
WT	2D9	UT	6219.62	851854
WT	2D9	UT	6637.15	643991
WT	2D9	UT	6594.57	649549
WT	2D9	UT	6718.73	505236
WT	2D9	UT	5332.05	350875
WT	2D9	UT	5719.14	362842
WT	2D9	UT	6395.47	527577
WT	2D9	UT	7566.53	832638
WT	2D9	UT	8649.5	486572
WT	2D9	UT	9943.47	675723
WT	2D9	UT	5693.48	687473
WT	2D9	UT	6251.24	1.2951e+06
WT	2D9	UT	6685.43	379241
WT	2D9	UT	4686.57	294873
WT	2D9	UT	6198.22	604004
WT	2D9	UT	8412.29	1.31638e+06
WT	2D9	UT	5075.15	1.43229e+06
WT	2D9	UT	3837.86	714551
WT	2D9	UT	4543.26	137325
WT	2D9	UT	6827.5	484753
WT	2D9	UT	4753.55	547537
WT	2D9	UT	5285.95	386953
WT	2D9	UT	6334.48	606312
WT	2D9	UT	5251.88	1.02137e+06
WT	2D9	UT	7528.51	354770
WT	2D9	UT	6098.83	553033
WT	2D9	UT	5718.82	352618
WT	2D9	UT	5031.46	185614
WT	2D9	UT	5191.66	794701
WT	2D9	UT	6292.03	436499
WT	2D9	UT	6419.69	714859
WT	2D9	UT	6266.95	576500
WT	2D9	UT	6042.67	764516
WT	2D9	UT	8995.86	617464
WT	2D9	UT	5619.5	602753
WT	2D9	UT	6904.73	1.07504e+06
WT	2D9	UT	5331.77	203127
WT	2D9	UT	7993.92	621683
WT	2D9	UT	5871.26	663648
WT	2D9	UT	6650.68	1.32376e+06
WT	2D9	UT	6788.83	468826
WT	2D9	UT	7577.62	510574
WT	2D9	UT	7615.15	411201
WT	2D9	UT	6575.09	340204
WT	2D9	UT	7252.06	458955
WT	2D9	UT	6385.05	1.36705e+06
WT	2D9	UT	6527.21	419932
WT	2D9	UT	8639.73	688682
WT	2D9	UT	5545.51	1.09855e+06
WT	2D9	UT	5580.2	396195
WT	2D9	UT	5062.61	893966
WT	2D9	UT	8408.07	504316
WT	2D9	UT	5091.68	890816
WT	2D9	UT	7881.02	872208
WT	2D9	UT	6620.59	628834
WT	2D9	UT	3366.2	220983
WT	2D9	UT	7524.36	918813
WT	2D9	UT	6130.98	830383
WT	2D9	UT	4793.13	815190
WT	2D9	UT	5024.89	837731
WT	2D9	UT	7506.49	742916
WT	2D9	UT	6469.09	788933
WT	2D9	UT	7642.49	450377
WT	2D9	UT	5370.5	907750
WT	2D9	UT	5561.75	527389
WT	2D9	UT	5592.2	568425
WT	2D9	UT	8569.25	501843
WT	2D9	UT	5552.07	525305
WT	2D9	UT	5660.21	1.11622e+06
WT	2D9	UT	8883.55	720238
WT	2D9	UT	7114.99	422651
WT	2D9	UT	4781.16	1.02215e+06
WT	2D9	UT	5761.47	1.05788e+06
WT	2D9	UT	7206.66	1.40266e+06
WT	2D9	UT	7255.81	634340
WT	2D9	UT	9846.29	794675
WT	2D9	UT	7582.45	573369
WT	2D9	UT	5012.64	493996
WT	2D9	UT	8398.91	670367
WT	2D9	UT	6134.36	414616
WT	2D9	UT	6685.39	911087
WT	2D9	UT	6332.88	1.05845e+06
WT	2D9	UT	7510.33	1.10154e+06
WT	2D9	UT	5654.7	592582
WT	2D9	UT	7169.96	1.1137e+06
WT	2D9	UT	5044.25	326907
WT	2D9	UT	7480.64	997087
WT	2D9	UT	7919.28	611307
WT	2D9	UT	5932.13	363281
WT	2D9	UT	6974.27	541288
WT	2D9	UT	6783.64	604452
WT	2D9	UT	7451.6	708156
WT	2D9	UT	5489.1	707153
WT	2D9	UT	6490.66	795992
WT	2D9	UT	5114.01	300298
WT	2D9	UT	6670.93	526846
WT	2D9	UT	6327.71	971919
WT	2D9	UT	5458.8	495856
WT	2D9	UT	9151.51	770777
WT	2D9	UT	7255.65	870008
WT	2D9	UT	7052.39	648383
WT	2D9	UT	4868.85	500520
WT	2D9	UT	9287.92	806148
WT	2D9	UT	10238.5	839221
WT	2D9	UT	6878.14	802003
WT	2D9	UT	5512.71	381856
WT	2D9	UT	6497.33	477336
WT	2D9	UT	6811.97	504740
WT	2D9	UT	6652.2	581220
WT	2D9	UT	7770.25	578600
WT	2D9	UT	2963.17	289066
WT	2D9	UT	7469.36	673783
WT	2D9	UT	2475.15	156642
WT	2D9	UT	7566.81	871185
WT	2D9	UT	4460.3	665429
WT	2D9	UT	8777.49	797312
WT	2D9	UT	7060.13	621307
WT	2D9	UT	7207.3	448558
WT	2D9	UT	6908.85	625396
WT	2D9	UT	5204.27	610924
WT	2D9	UT	1843.97	88249
WT	2D9	UT	9771.8	566115
WT	2D9	UT	5942.83	1.25428e+06
WT	2D9	UT	6980.36	758244
WT	2D9	UT	8163.17	912858
WT	2D9	UT	6543.48	409991
WT	2D9	UT	1932.9	123746
WT	2D9	UT	5741.6	619767
WT	2D9	UT	5843.62	445563
WT	2D9	UT	5496.48	886644
WT	2D9	UT	10446.8	886453
WT	2D9	UT	8548.02	583136
WT	2D9	UT	3897.43	2.00881e+06
WT	2D9	UT	3731.07	215371
WT	2D9	UT	5649.78	483852
WT	2D9	UT	6581.11	736633
WT	2D9	UT	5518.58	715295
WT	2D9	UT	7463.3	1.02219e+06
WT	2D9	UT	5695.21	321874
WT	2D9	UT	5097.42	553174
WT	2D9	UT	6480.08	392416
WT	2D9	UT	4472.36	1.20467e+06
WT	2D9	UT	6223.06	596627
WT	2D9	UT	3084.46	181122
WT	2D9	UT	9438.55	532445
WT	2D9	UT	6929.51	700721
WT	2D9	UT	4424.54	483636
WT	2D9	UT	4301.13	590447
WT	2D9	UT	1195.08	87108.1
WT	2D9	UT	5589.22	543485
WT	2D9	UT	4072.8	1.57045e+06
WT	2D9	UT	6284.37	651972
WT	2D9	UT	4879.26	235817
WT	2D9	UT	7182.82	1.33733e+06
WT	2D9	UT	6527.83	894410
WT	2D9	UT	7423.67	782636
WT	2D9	UT	8335.66	1.30352e+06
WT	2D9	UT	6569.8	500242
WT	2D9	UT	1432.99	58654.2
WT	2D9	UT	4408.81	903910
WT	2D9	UT	6755.51	977717
WT	2D9	UT	3881.99	345698
WT	2D9	UT	5031.92	523357
WT	2D9	UT	6167.27	998410
WT	2D9	UT	8265.42	508773
WT	2D9	UT	8038.88	541653
WT	2D9	UT	5147.88	267979
WT	2D9	UT	5420.24	614090
WT	2D9	UT	4666.28	924866
WT	2D9	UT	2650.59	145213
WT	2D9	UT	7206.01	482132
WT	2D9	UT	6459.01	411138
WT	2D9	UT	8141.42	442609
WT	2D9	UT	6542.71	818168
WT	2D9	UT	4267.59	349356
WT	2D9	UT	8292.09	709707
WT	2D9	UT	7074.2	493731
WT	2D9	UT	6824.87	973072
WT	2D9	UT	6599.07	622981
WT	2D9	UT	7006.48	365099
WT	2D9	UT	5157.71	351041
WT	2D9	UT	7246.8	517946
WT	2D9	UT	5973.6	476789
WT	2D9	UT	6211.02	340922
WT	2D9	UT	6724.44	443560
WT	2D9	UT	9245.76	733108
WT	2D9	UT	7580.83	476977
WT	2D9	UT	6422.26	839167
WT	2D9	UT	8426.26	672992
WT	2D9	UT	7908.91	678986
WT	2D9	UT	5928.25	625915
WT	2D9	UT	6437.89	1.50911e+06
WT	2D9	UT	5044.14	261520
WT	2D9	UT	5258.77	322044
WT	2D9	UT	6968.74	1.07367e+06
WT	2D9	UT	5669.73	1.8274e+06
WT	2D9	UT	5383.89	616470
WT	2D9	UT	6616.22	639877
WT	2D9	UT	7024.38	432381
WT	2D9	UT	9474.23	853143
WT	2D9	UT	4811.36	919536
WT	2D9	UT	6769.08	1.10933e+06
WT	2D9	UT	6690.56	757661
WT	2D9	UT	5321.08	708683
WT	2D9	UT	8859.95	694613
WT	2D9	UT	3444.15	836625
WT	2D9	UT	6406.73	417897
WT	2D9	UT	5156.59	1.30211e+06
WT	2D9	UT	7442.75	731920
WT	2D9	UT	7261.14	280823
WT	2D9	UT	6764.44	1.14585e+06
WT	2D9	UT	9154.28	374696
WT	2D9	UT	7458.73	614113
WT	2D9	UT	8656.95	518336
WT	2D9	UT	5135.49	822753
WT	2D9	UT	7578.75	506673
WT	2D9	UT	6573.69	445000
WT	2D9	UT	4913.78	684091
WT	2D9	UT	6557.54	974185
WT	2D9	UT	7110.81	522779
WT	2D9	UT	8204.69	484799
WT	2D9	UT	10144.1	616429
WT	2D9	UT	6428.42	704362
WT	2D9	UT	5767.58	549933
WT	2D9	UT	5213.06	718371
WT	2D9	UT	5910.17	1.44371e+06
WT	2D9	UT	10190	633120
WT	2D9	UT	5142.51	1.59324e+06
WT	2D9	UT	4884.92	276849
WT	2D9	UT	6270.16	367201
WT	2D9	UT	7006.04	498165
WT	2D9	UT	5147.28	469179
WT	2D9	UT	7933.34	600736
WT	2D9	UT	6135.08	1095577
WT	2D9	UT	6995.97	696060
WT	2D9	UT	6561.44	593949
WT	2D9	UT	8620.6	734657
WT	2D9	UT	7379.18	1.25308e+06
WT	2D9	UT	6574.44	616860
WT	2D9	UT	5873.14	1.02507e+06
WT	2D9	UT	9776.4	830077
WT	2D9	UT	6925.73	473192
WT	2D9	UT	6150.33	358247
WT	2D9	UT	6229.16	749867
WT	2D9	UT	6591.8	592201
WT	2D9	UT	7606.44	826253
WT	2D9	UT	1637.84	71938
WT	2D9	UT	7388.63	783207
WT	2D9	UT	6543.99	748618
WT	2D9	UT	8507	388826
WT	2D9	UT	6396.59	322912
WT	2D9	UT	6052.94	406572
WT	2D9	UT	5967.96	900691
WT	2D9	UT	7900.33	414578
WT	2D9	UT	5054.1	450076
WT	2D9	UT	9039.86	444016
WT	2D9	UT	6965.77	643343
WT	2D9	UT	4434.57	1.15982e+06
WT	2D9	UT	5521.18	888310
WT	2D9	UT	9815.49	334801
WT	2D9	UT	4634.8	289184
WT	2D9	UT	8382.92	480374
WT	2D9	UT	7184.66	518406
WT	2D9	UT	8277.39	1.38128e+06
WT	2D9	UT	4790.88	1.54615e+06
WT	2D9	UT	5371.41	461422
WT	2D9	UT	8430.68	338000
WT	2D9	UT	12014.5	1.09135e+06
WT	2D9	UT	7095.43	996754
WT	2D9	UT	5733.02	1.00934e+06
WT	2D9	UT	5608.4	486783
WT	2D9	UT	7391.85	669895
WT	2D9	UT	6383.19	482349
WT	2D9	UT	5697.34	498688
WT	2D9	UT	9084.5	532494
WT	2D9	UT	6546.32	838200
WT	2D9	UT	1605.52	49455.5
WT	2D9	UT	5752.16	463643
WT	2D9	UT	6830.44	466323
WT	2D9	UT	9212.92	350507
WT	2D9	UT	5047.21	860787
WT	2D9	UT	8398.47	1.21242e+06
WT	2D9	UT	5817.2	360211
WT	2D9	UT	3988.02	609619
WT	2D9	UT	7819.69	890452
WT	2D9	UT	6302.3	800673
WT	2D9	UT	5974.37	357089
WT	2D9	UT	6766.78	452034
WT	2D9	UT	9581.67	521915
WT	2D9	UT	6682.7	615095
WT	2D9	UT	6892.47	974029
WT	2D9	UT	5082.41	524608
WT	2D9	UT	7879.57	491224
WT	2D9	UT	7440.39	920662
WT	2D9	UT	7276.87	814128
WT	2D9	UT	8517.16	817018
WT	2D9	UT	8826.38	695223
WT	2D9	UT	7216.72	475653
WT	2D9	UT	8005.88	770074
WT	2D9	UT	8947.25	830574
WT	2D9	UT	5787.53	534524
WT	2D9	UT	5854.39	443311
WT	2D9	UT	8619.6	786589
WT	2D9	UT	6968.57	441379
WT	2D9	UT	6096.07	779270
WT	2D9	UT	5464.28	1.19457e+06
WT	2D9	UT	7718.42	590536
WT	2D9	UT	7134.11	1.92426e+06
WT	2D9	UT	6261.7	598032
WT	2D9	UT	7680.28	1.49323e+06
WT	2D9	UT	6970.52	433821
WT	2D9	UT	6077.05	404365
WT	2D9	UT	5186.62	457251
WT	2D9	UT	4541.27	216860
WT	2D9	UT	5886.11	354285
WT	2D9	UT	5491.68	308066
WT	2D9	UT	10931.3	546099
WT	2D9	UT	9166.73	872595
WT	2D9	UT	7623.97	892168
WT	2D9	UT	7993.52	640528
WT	2D9	UT	7962.66	404477
WT	2D9	UT	5848.65	923812
WT	2D9	UT	4955.62	338327
WT	2D9	UT	5598.64	448918
WT	2D9	UT	4949.91	1.06706e+06
WT	2D9	UT	5514.07	463549
WT	2D9	UT	6956.25	500465
WT	2D9	UT	5769.55	623086
WT	2D9	UT	7405.18	641958
WT	2D9	UT	6767.61	732293
WT	2D9	UT	6793.54	923330
WT	2D9	UT	5547.65	443956
WT	2D9	UT	8375.49	819251
WT	2D9	UT	6903.64	587248
WT	2D9	UT	5531.56	428155
WT	2D9	UT	7317.08	582485
WT	2D9	UT	4384.64	184761
WT	2D9	UT	7080.36	640180
WT	2D9	UT	6082.31	737296
WT	2D9	UT	5762.56	569714
WT	2D9	UT	6718.11	611304
WT	2D9	UT	5973.69	491216
WT	2D9	UT	8324.92	874591
WT	2D9	UT	6841.89	562967
WT	2D9	UT	6838.72	495957
WT	2D9	UT	4824.22	694407
WT	2D9	UT	4950.91	662501
WT	2D9	UT	4787.94	527629
WT	2D9	UT	6569.36	1.00524e+06
WT	2D9	UT	6216.7	638102
WT	2D9	UT	6023.32	202291
WT	2D9	UT	4878.11	733138
WT	2D9	UT	7313.06	858856
WT	2D9	UT	5356.26	886231
WT	2D9	UT	7033.33	842982
WT	2D9	UT	6041.88	516163
WT	2D9	UT	5445.05	1.37438e+06
WT	2D9	UT	5546.48	454340
WT	2D9	UT	6885.28	980600
WT	2D9	UT	5258.32	543594
WT	2D9	UT	7556.49	643179
WT	2D9	UT	6318.67	875036
WT	2D9	UT	2504.34	135229
WT	2D9	UT	6148.99	796684
WT	2D9	UT	5399.73	668154
WT	2D9	UT	4980.77	380556
WT	2D9	UT	7708.36	562665
WT	2D9	UT	2869.63	117759
WT	2D9	UT	6805.19	719575
WT	2D9	UT	11469.6	715033
WT	2D9	UT	6784.69	2.09348e+06
WT	2D9	UT	7763.61	1.08329e+06
WT	2D9	UT	6929.43	1.05343e+06
WT	2D9	UT	5797.32	577714
WT	2D9	UT	4514.98	420074
WT	2D9	UT	6752.48	648803
WT	2D9	UT	7353.39	994018
WT	2D9	UT	5473.53	478811
WT	2D9	UT	6490.97	859726
WT	2D9	UT	12365.9	640477
WT	2D9	UT	9612.06	830751
WT	2D9	UT	6263.45	590311
WT	2D9	UT	4490.86	579494
WT	2D9	UT	6921.63	662876
WT	2D9	UT	7112.3	877452
WT	2D9	UT	9740.61	565330
WT	2D9	UT	5590.64	465292
WT	2D9	UT	7893.95	623850
WT	2D9	UT	4201.5	146397
WT	2D9	UT	8627.27	557304
WT	2D9	UT	5920.31	294519
WT	2D9	UT	4746.1	765849
WT	2D9	UT	6964.99	412279
WT	2D9	UT	4891.33	947653
WT	2D9	UT	7626.61	886875
WT	2D9	UT	8350	659015
WT	2D9	UT	8639.84	662848
WT	2D9	UT	5341.43	1.22602e+06
WT	2D9	UT	11087.7	1.2975e+06
WT	2D9	UT	5603.58	698083
WT	2D9	UT	2520.26	88213
WT	2D9	UT	7359.63	387749
WT	2D9	UT	6354.88	1.12716e+06
WT	2D9	UT	6347.61	937003
WT	2D9	UT	6721.81	1.22258e+06
WT	2D9	UT	8326.27	616071
WT	2D9	UT	7502.72	515370
WT	2D9	UT	5316.81	367171
WT	2D9	UT	6157.95	424935
WT	2D9	UT	2032.13	121248
WT	2D9	UT	5873.92	463285
WT	2D9	UT	5281.15	327295
WT	2D9	UT	10067.1	582694
WT	2D9	UT	6780.48	437294
WT	2D9	UT	4119.09	288997
WT	2D9	UT	7076.26	637581
WT	2D9	UT	7815.31	688996
WT	2D9	UT	8987.59	533417
WT	2D9	UT	5016.34	477249
WT	2D9	UT	5784.18	801624
WT	2D9	UT	6543.27	751969
WT	2D9	UT	5277.13	505938
WT	2D9	UT	6538.04	1.26566e+06
WT	2D9	UT	8265.87	982033
WT	2D9	UT	7116.05	458936
WT	2D9	UT	7904.05	822910
WT	2D9	UT	6673.79	599216
WT	2D9	UT	5791.24	820534
WT	2D9	UT	6978.6	632077
WT	2D9	UT	7231.59	558222
WT	2D9	UT	7036	307561
WT	2D9	UT	7737.83	728860
WT	2D9	UT	7616.18	838900
WT	2D9	UT	6791.09	959346
WT	2D9	UT	5368.2	1.02399e+06
WT	2D9	UT	4749.37	344184
WT	2D9	UT	8778.09	575339
WT	2D9	UT	3782.26	186569
WT	2D9	UT	4548.59	582886
WT	2D9	UT	6754.03	648597
WT	2D9	UT	5969.97	748113
WT	2D9	UT	4951.9	431621
WT	2D9	UT	5180.31	851409
WT	2D9	UT	6939.42	738502
WT	2D9	UT	3970.37	320233
WT	2D9	UT	7784.4	919113
WT	2D9	UT	5272.13	783226
WT	2D9	UT	6156.25	569870
WT	2D9	UT	6933.44	1.11371e+06
WT	2D9	UT	4838.14	398601
WT	2D9	UT	8320.78	731375
WT	2D9	UT	6519.04	500140
WT	2D9	UT	6580.02	686097
WT	2D9	UT	6991.85	759492
WT	2D9	UT	7580.39	461037
WT	2D9	UT	7584.63	1.23742e+06
WT	2D9	UT	7046.94	951853
WT	2D9	UT	7447.03	906635
WT	2D9	UT	5253.91	1.2335e+06
WT	2D9	UT	5247.08	1.42602e+06
WT	2D9	UT	5607.2	898032
WT	2D9	UT	6028.44	902226
WT	2D9	UT	4457.64	239767
WT	2D9	UT	5475.39	819169
WT	2D9	UT	5440.86	374881
WT	2D9	UT	7110.2	1.25292e+06
WT	2D9	UT	6086.43	974464
WT	2D9	UT	7696.38	826733
WT	2D9	UT	8055.74	549976
WT	2D9	UT	4839.15	339771
WT	2D9	UT	6817.23	709042
WT	2D9	UT	4731.82	1.34508e+06
WT	2D9	UT	7292.61	2.184e+06
WT	2D9	UT	6113.41	1.77471e+06
WT	2D9	UT	7539.87	1.57355e+06
WT	2D9	UT	6502.56	440184
WT	2D9	UT	6316.74	816098
WT	2D9	UT	5316.89	2.03398e+06
WT	2D9	UT	6710.6	786341
WT	2D9	UT	6544.38	782661
WT	2D9	UT	9047.53	519882
WT	2D9	UT	5412.41	320092
WT	2D9	UT	5932.36	664640
WT	2D9	UT	6377.97	391253
WT	2D9	UT	3613.19	493924
WT	2D9	UT	7199.94	467746
WT	2D9	UT	10121.5	518921
WT	2D9	UT	5994.2	853693
WT	2D9	UT	5861.53	359880
WT	2D9	UT	10009.7	946537
WT	2D9	UT	6574.99	551012
WT	2D9	UT	9288.06	524443
WT	2D9	UT	5955.09	484374
WT	2D9	UT	6504.39	481609
WT	2D9	UT	7703.1	933362
WT	2D9	UT	5097.49	524828
WT	2D9	UT	4961.61	487144
WT	2D9	UT	10451.9	911012
WT	2D9	UT	6343.36	1.0126e+06
WT	2D9	UT	4339.14	181250
WT	2D9	UT	6106.14	710704
WT	2D9	UT	4505.55	328170
WT	2D9	UT	7753.06	311647
WT	2D9	UT	8964.2	459586
WT	2D9	UT	3793.95	465476
WT	2D9	UT	2559.19	612660
WT	2D9	UT	5714.39	695695
WT	2D9	UT	6505.8	1.31473e+06
WT	2D9	UT	4829.78	2.50026e+06
WT	2D9	UT	10367.8	682252
WT	2D9	UT	5410.38	442624
WT	2D9	UT	6314.93	607424
WT	2D9	UT	7590.52	767563
WT	2D9	UT	6565.82	670146
WT	2D9	UT	7906.97	701640
WT	2D9	UT	5971.92	627392
WT	2D9	UT	4000.41	930810
WT	2D9	UT	7217.64	667363
WT	2D9	UT	6848.98	402176
WT	2D9	UT	8082.03	638714
WT	2D9	UT	5710.91	1.07048e+06
WT	2D9	UT	9123.31	1.49276e+06
WT	2D9	UT	8393.61	787548
WT	2D9	UT	5123.82	486668
WT	2D9	UT	6173.61	190816
WT	2D9	UT	4441.59	1.40429e+06
WT	2D9	UT	6872.9	420532
WT	2D9	UT	5669.23	952293
WT	2D9	UT	5938.78	575606
WT	2D9	UT	6385.56	313643
WT	2D9	UT	5300.85	603068
WT	2D9	UT	6428.24	521847
WT	2D9	UT	8690.93	563697
WT	2D9	UT	6487.52	352695
WT	2D9	UT	6200.89	366723
WT	2D9	UT	8764.97	512845
WT	2D9	UT	7536.97	1.07618e+06
WT	2D9	UT	5280.74	342788
WT	2D9	UT	6768.33	1.00834e+06
WT	2D9	UT	6907.09	633936
WT	2D9	UT	7810.65	542670
WT	2D9	UT	4736	626535
WT	2D9	UT	5749.45	800131
WT	2D9	UT	7491.07	843989
WT	2D9	UT	5252.6	624866
WT	2D9	UT	7759.15	419792
WT	2D9	UT	5550.27	536202
WT	2D9	UT	7292.27	608826
WT	2D9	UT	6164.46	592627
WT	2D9	UT	6529.61	575991
WT	2D9	UT	4059.13	198523
WT	2D9	UT	4956.79	812071
WT	2D9	UT	5265.15	326027
WT	2D9	UT	8514.06	731385
WT	2D9	UT	6367.68	538651
WT	2D9	UT	8742.2	902372
WT	2D9	UT	8541.32	983382
WT	2D9	UT	5413.82	856548
WT	2D9	UT	4119.22	387575
WT	2D9	UT	5317.53	467954
WT	2D9	UT	10040.3	522657
WT	2D9	UT	7099.15	505157
WT	2D9	UT	6735.63	493429
WT	2D9	UT	7748.23	717643
WT	2D9	UT	5443.83	670469
WT	2D9	UT	6643.52	777087
WT	2D9	UT	7701.61	741210
WT	2D9	UT	5656.4	888991
WT	2D9	UT	8044.07	1.22711e+06
WT	2D9	UT	4636.15	287321
WT	2D9	UT	6713.9	768759
WT	2D9	UT	4897.84	2.19263e+06
WT	2D9	UT	1420.1	45159.9
WT	2D9	UT	5847.49	311763
WT	2D9	UT	5878.38	470422
WT	2D9	UT	7007.19	350795
WT	2D9	UT	8049.53	514070
WT	2D9	UT	6236.75	792999
WT	2D9	UT	5006.08	347288
WT	2D9	UT	6332.66	787249
WT	2D9	UT	5969.82	538829
WT	2D9	UT	7170.19	893249
WT	2D9	UT	5813.44	658638
WT	2D9	UT	5905.24	468234
WT	2D9	UT	6193.52	2.92933e+06
WT	2D9	UT	6980.66	480975
WT	2D9	UT	5941.47	181771
WT	2D9	UT	6033.79	658588
WT	2D9	UT	7479.98	416856
WT	2D9	UT	4175.07	338715
WT	2D9	UT	6188.29	478013
WT	2D9	UT	2264	101222
WT	2D9	UT	7193.51	505077
WT	2D9	UT	8178.8	675547
WT	2D9	UT	3757.75	543658
WT	2D9	UT	6070.21	287005
WT	2D9	UT	5279.16	566802
WT	2D9	UT	6930.81	376794
WT	2D9	UT	5697.81	934070
WT	2D9	UT	6400.74	686214
WT	2D9	UT	6804.14	599137
WT	2D9	UT	7072.68	470985
WT	2D9	UT	6172.46	758588
WT	2D9	UT	5558.22	485927
WT	2D9	UT	4587.19	283084
WT	2D9	UT	6958.69	402046
WT	2D9	UT	4867.51	264879
WT	2D9	UT	8828.02	532749
WT	2D9	UT	5875.2	268535
WT	2D9	UT	8984.82	804829
WT	2D9	UT	7693.34	736378
WT	2D9	UT	6986.88	1.31002e+06
WT	2D9	UT	6199.85	661748
WT	2D9	UT	8468.23	504370
WT	2D9	UT	1352.24	71811.8
WT	2D9	UT	7669.63	468075
WT	2D9	UT	4650.17	534653
WT	2D9	UT	5392.11	329927
WT	2D9	UT	6419.94	446720
WT	2D9	UT	6828.72	518165
WT	2D9	UT	1795.59	83012.4
WT	2D9	UT	6485.91	684794
WT	2D9	UT	1740.25	61094.1
WT	2D9	UT	10169.8	512858
WT	2D9	UT	6962.82	653667
WT	2D9	UT	8444.45	529542
WT	2D9	UT	6217.39	468515
WT	2D9	UT	9385.75	837296
WT	2D9	UT	6372.26	1.01354e+06
WT	2D9	UT	5098.27	714323
WT	2D9	UT	9765.58	1.31958e+06
WT	2D9	UT	5464.01	345796
WT	2D9	UT	5479.67	448005
WT	2D9	UT	4794.8	777733
WT	2D9	UT	7128.95	1.15035e+06
WT	2D9	UT	5201.98	755061
WT	2D9	UT	5329.98	1.15235e+06
WT	2D9	UT	3555.18	261560
WT	2D9	UT	5642.91	689657
WT	2D9	UT	6381.93	423312
WT	2D9	UT	4745.81	656972
WT	2D9	UT	4746.65	1.10145e+06
WT	2D9	UT	8920.08	426430
WT	2D9	UT	10060.6	528469
WT	2D9	UT	3730.38	116866
WT	2D9	UT	7305.17	962966
WT	2D9	UT	5292.82	284690
WT	2D9	UT	8159.67	554502
WT	2D9	UT	4539.35	247497
WT	2D9	UT	6768.05	536292
WT	2D9	UT	4590.27	533306
WT	2D9	UT	5542.52	733814
WT	2D9	UT	7317.09	519514
WT	2D9	UT	5104.38	254197
WT	2D9	UT	6948.39	461978
WT	2D9	UT	5204.17	582783
WT	2D9	UT	9873.78	641453
WT	2D9	UT	5790.31	707977
WT	2D9	UT	6683.71	609576
WT	2D9	UT	10836.9	566971
WT	2D9	UT	9126.35	688679
WT	2D9	UT	7346.08	398600
WT	2D9	UT	3757.25	290424
WT	2D9	UT	7938.41	591538
WT	2D9	UT	7026.5	309727
WT	2D9	UT	7209.12	1.09936e+06
WT	2D9	UT	6084.77	1.03582e+06
WT	2D9	UT	8147.53	575482
WT	2D9	UT	6247.32	693370
WT	2D9	UT	5014.42	532589
WT	2D9	UT	6930.49	1.83443e+06
WT	2D9	UT	6047.94	702661
WT	2D9	UT	8135.46	360744
WT	2D9	UT	8164.19	768164
WT	2D9	UT	4820.83	244377
WT	2D9	UT	8261.71	1.09599e+06
WT	2D9	UT	5706.62	1.0529e+06
WT	2D9	UT	4639.09	361510
WT	2D9	UT	8324.93	765377
WT	2D9	UT	9749.66	628274
WT	2D9	UT	6019.26	423261
WT	2D9	UT	6839.16	822939
WT	2D9	UT	5653.48	627462
WT	2D9	UT	5731.21	338044
WT	2D9	UT	6415.48	1.25944e+06
WT	2D9	UT	6489.08	536321
WT	2D9	UT	6848.02	519270
WT	2D9	UT	4907.36	889213
WT	2D9	UT	6366.9	634808
WT	2D9	UT	2608.54	203686
WT	2D9	UT	6947.83	453191
WT	2D9	UT	5366.94	485821
WT	2D9	UT	6029.18	719781
WT	2D9	UT	5958.24	1.42262e+06
WT	2D9	UT	4565.68	1.03766e+06
WT	2D9	UT	5635.65	881294
WT	2D9	UT	7496.17	370947
WT	2D9	UT	4076.84	464883
WT	2D9	UT	6902.4	470149
WT	2D9	UT	6655.95	546969
WT	2D9	UT	5094.44	616477
WT	2D9	UT	6610.8	580378
WT	2D9	UT	7086.62	480094
WT	2D9	UT	5838.67	456521
WT	2D9	UT	4759.84	154862
WT	2D9	UT	8244.99	882635
WT	2D9	UT	7085.34	403786
WT	2D9	UT	6077.15	521410
WT	2D9	UT	2000.6	91335.5
WT	2D9	UT	7175.05	551976
WT	2D9	UT	6752.4	440089
WT	2D9	UT	6999.22	1.27303e+06
WT	2D9	UT	3180.14	104801
WT	2D9	UT	11441.1	1.17855e+06
WT	2D9	UT	4997.94	523758
WT	2D9	UT	8272.39	981939
WT	2D9	UT	10507	344603
WT	2D9	UT	6967.96	854892
WT	2D9	UT	5854.07	688431
WT	2D9	UT	5116.22	274117
WT	2D9	UT	6043.17	701790
WT	2D9	UT	6090.89	691989
WT	2D9	UT	7370.37	1.22102e+06
WT	2D9	UT	9903.11	663106
WT	2D9	UT	6940.02	485458
WT	2D9	UT	5843.54	368895
WT	2D9	UT	6350.58	699498
WT	2D9	UT	7105.86	885607
WT	2D9	UT	9403.34	845773
WT	2D9	UT	8069.3	1.13144e+06
WT	2D9	UT	6286.74	690488
WT	2D9	UT	6967.05	1.33335e+06
WT	2D9	UT	9316.53	1.04623e+06
WT	2D9	UT	6557.61	944258
WT	2D9	UT	6680.62	994924
WT	2D9	UT	6093.96	774524
WT	2D9	UT	6293.88	544959
WT	2D9	UT	5101.19	561346
WT	2D9	UT	8663.76	1.28163e+06
WT	2D9	UT	6474.69	508290
WT	2D9	UT	5252.46	472151
WT	2D9	UT	6940.3	505508
WT	2D9	UT	8455.78	542677
WT	2D9	UT	7535.84	877506
WT	2D9	UT	5066.87	561292
WT	2D9	UT	5568.98	355361
WT	2D9	UT	4035.36	612832
WT	2D9	UT	5798.31	567772
WT	2D9	UT	8197.78	820366
WT	2D9	UT	8249.44	770125
WT	2D9	UT	6683.15	745599
WT	2D9	UT	6264.53	477985
WT	2D9	UT	4647.36	741867
WT	2D9	UT	6806.36	584332
WT	2D9	UT	8512.03	836627
WT	2D9	UT	9104.24	531740
WT	2D9	UT	2232.45	75913.2
WT	2D9	UT	7332.42	621798
WT	2D9	UT	8097.13	727012
WT	2D9	UT	8248.73	673964
WT	2D9	UT	7251.55	1.00575e+06
WT	2D9	UT	7679.74	602892
WT	2D9	UT	6782.85	359140
WT	2D9	UT	6653.09	1.71212e+06
WT	2D9	UT	6624.56	386218
WT	2D9	UT	5707.48	810163
WT	2D9	UT	4020.72	273023
WT	2D9	UT	8689.77	586878
WT	2D9	UT	9235.91	836045
WT	2D9	UT	8952.11	554330
WT	2D9	UT	6035.27	1.24276e+06
WT	2D9	UT	6037.73	459096
WT	2D9	UT	4319.89	1.22277e+06
WT	2D9	UT	6359.84	710530
WT	2D9	UT	7716.87	476627
WT	2D9	UT	7024.46	516799
WT	2D9	UT	9492.1	737698
WT	2D9	UT	6166.29	561416
WT	2D9	UT	9079.31	626050
WT	2D9	UT	4863.15	349112
WT	2D9	UT	7241.84	1.10245e+06
WT	2D9	UT	8116.89	667025
WT	2D9	UT	5790.09	727091
WT	2D9	UT	5180.46	288433
WT	2D9	UT	5790.31	462767
WT	2D9	UT	1780.69	99797.7
WT	2D9	UT	4115.63	514229
WT	2D9	UT	7884.15	762503
WT	2D9	UT	5551.76	505757
WT	2D9	UT	6170.71	709477
WT	2D9	UT	5490.07	896558
WT	2D9	UT	12085.7	977949
WT	2D9	UT	6778.73	911001
WT	2D9	UT	8838.35	518066
WT	2D9	UT	6060.58	744520
WT	2D9	UT	5144.5	346092
WT	2D9	UT	3653.54	517461
WT	2D9	UT	5996.02	340134
WT	2D9	UT	9101.09	692982
WT	2D9	UT	5768.17	576020
WT	2D9	UT	6120.2	612459
WT	2D9	UT	10402.2	733096
WT	2D9	UT	5839.39	810501
WT	2D9	UT	5429.32	616544
WT	2D9	UT	7949.61	871873
WT	2D9	UT	7072.4	725562
WT	2D9	UT	6461.04	348204
WT	2D9	UT	5714.84	315786
WT	2D9	UT	6777.18	550886
WT	2D9	UT	6889.13	1.21577e+06
WT	2D9	UT	4396.56	310541
WT	2D9	UT	7313.32	561845
WT	2D9	UT	6376.92	739210
WT	2D9	UT	6903.39	434715
WT	2D9	UT	7078.28	1.12361e+06
WT	2D9	UT	5371.83	572805
WT	2D9	UT	4473.26	1.22158e+06
WT	2D9	UT	8376.93	430796
WT	2D9	UT	7921.21	768997
WT	2D9	UT	5821.55	772894
WT	2D9	UT	5595.25	758999
WT	2D9	UT	5808	779019
WT	2D9	UT	4171.25	589691
WT	2D9	UT	6661.65	403412
WT	2D9	UT	7039.42	434046
WT	2D9	UT	6527.22	677167
WT	2D9	UT	4588.64	909237
WT	2D9	UT	8613.8	531121
WT	2D9	UT	8173.35	1.45699e+06
WT	2D9	UT	6445.16	551969
WT	2D9	UT	3622.19	260977
WT	2D9	UT	5560.68	935811
WT	2D9	UT	6168.4	404940
WT	2D9	UT	5603.48	484886
WT	2D9	UT	3661.71	153722
WT	2D9	UT	7177.83	546539
WT	2D9	UT	7994.92	1.09752e+06
WT	2D9	UT	6802.91	528702
WT	2D9	UT	6994.32	442643
WT	2D9	UT	9406.27	687590
WT	2D9	UT	6310.28	1.55006e+06
WT	2D9	UT	5643.66	768528
WT	2D9	UT	7767.84	527467
WT	2D9	UT	4692.99	436143
WT	2D9	UT	1597.81	84852.8
WT	2D9	UT	3514.32	1.78627e+06
WT	2D9	UT	7695.94	745916
WT	2D9	UT	6709.35	952376
WT	2D9	UT	6212.55	533352
WT	2D9	UT	9034.14	1.08137e+06
WT	2D9	UT	4877.32	829764
WT	2D9	UT	5122.22	537049
WT	2D9	UT	6297.94	358252
WT	2D9	UT	7713.24	862948
WT	2D9	UT	7251.56	951713
WT	2D9	UT	5291.9	1.25242e+06
WT	2D9	UT	9105.43	812766
WT	2D9	UT	7561.33	947531
WT	2D9	UT	4426.34	444577
WT	2D9	UT	6029.01	577707
WT	2D9	UT	6846.06	807603
WT	2D9	UT	7193.45	1.05771e+06
WT	2D9	UT	6222.28	368315
WT	2D9	UT	7293.73	554981
WT	2D9	UT	10877.4	1.08053e+06
WT	2D9	UT	7357.36	446314
WT	2D9	UT	5882.27	579389
WT	2D9	UT	7072.5	1.11415e+06
WT	2D9	UT	6797.04	566054
WT	2D9	UT	5611.07	661033
WT	2D9	UT	5362.66	743488
WT	2D9	UT	6994.62	696661
WT	2D9	UT	7120.33	968492
WT	2D9	UT	7887.69	1.40814e+06
WT	2D9	UT	6279.72	695647
WT	2D9	UT	5933.02	1.27774e+06
WT	2D9	UT	7018.77	399624
WT	2D9	UT	5305.78	161487
WT	2D9	UT	5144.2	843585
WT	2D9	UT	7538.42	1.12663e+06
WT	2D9	UT	7068.69	916214
WT	2D9	UT	2373	125895
WT	2D9	UT	8830.47	376271
WT	2D9	UT	9094.38	747830
WT	2D9	UT	8989.11	505676
WT	2D9	UT	12359.6	602535
WT	2D9	UT	7060.39	992944
WT	2D9	UT	6244.51	611464
WT	2D9	UT	7187.69	701934
WT	2D9	UT	6524.61	1.38426e+06
WT	2D9	UT	6622.22	707178
WT	2D9	UT	7003.14	657085
WT	2D9	UT	8748.18	1.05219e+06
WT	2D9	UT	6047.13	1.00308e+06
WT	2D9	UT	7154.59	1.09442e+06
WT	2D9	UT	7094.33	910602
WT	2D9	UT	8272.6	769683
WT	2D9	UT	7554.24	713549
WT	2D9	UT	4711.18	701868
WT	2D9	UT	8077.92	618042
WT	2D9	UT	7477.56	813038
WT	2D9	UT	6181.25	331179
WT	2D9	UT	6074.28	918331
WT	2D9	UT	4960.69	636215
WT	2D9	UT	2864.18	122495
WT	2D9	UT	5045.36	684670
WT	2D9	UT	6120.68	577819
WT	2D9	UT	6551.74	692775
WT	2D9	UT	6628.04	505373
WT	2D9	UT	2954.71	1.22413e+06
WT	2D9	UT	7287.7	497541
WT	2D9	UT	4670.64	432351
WT	2D9	UT	7310.16	2.35037e+06
WT	2D9	UT	5793.23	710462
WT	2D9	UT	8229.46	451714
WT	2D9	UT	4868.54	363550
WT	2D9	UT	6568.35	724174
WT	2D9	UT	7436.05	643464
WT	2D9	UT	7385.67	472448
WT	2D9	UT	5357.36	669659
WT	2D9	UT	7005.02	481917
WT	2D9	UT	6703.48	682086
WT	2D9	UT	5853.45	617403
WT	2D9	UT	7480.78	522107
WT	2D9	UT	5936.21	406207
WT	2D9	UT	6457.18	1.02298e+06
WT	2D9	UT	6860.47	510135
WT	2D9	UT	3589.8	1.13611e+06
WT	2D9	UT	6794.81	459969
WT	2D9	UT	5475.75	457742
WT	2D9	UT	5145.6	611596
WT	2D9	UT	5053.76	1.85614e+06
WT	2D9	UT	5889.91	784752
WT	2D9	UT	4917.02	650998
WT	2D9	UT	7528.52	400993
WT	2D9	UT	7802.23	2.15278e+06
WT	2D9	UT	5472.69	966952
WT	2D9	UT	7430.92	608315
WT	2D9	UT	6936.79	370203
WT	2D9	UT	8403.5	465677
WT	2D9	UT	7211.46	564616
WT	2D9	UT	4069.46	392930
WT	2D9	UT	5940.78	489757
WT	2D9	UT	5770.54	709798
WT	2D9	UT	7789.34	968338
WT	2D9	UT	6228.73	380791
WT	2D9	UT	3314.01	157385
WT	2D9	UT	4475.02	735491
WT	2D9	UT	7454.45	445945
WT	2D9	UT	8432.64	644739
WT	2D9	UT	2503.52	133608
WT	2D9	UT	7144.02	701044
WT	2D9	UT	7296.37	770747
WT	2D9	UT	5910.28	382102
WT	2D9	UT	5870.64	441461
WT	2D9	UT	8337.64	2.13863e+06
WT	2D9	UT	4774.32	677202
WT	2D9	UT	6919.34	921546
WT	2D9	UT	5774.08	772955
WT	2D9	UT	5405.69	431745
WT	2D9	UT	6541.02	689582
WT	2D9	UT	4972.66	298000
WT	2D9	UT	7329.78	843510
WT	2D9	UT	8843.4	729977
WT	2D9	UT	5314.99	640656
WT	2D9	UT	6364.58	440864
WT	2D9	UT	6113.31	2.55102e+06
WT	2D9	UT	7815.06	816106
WT	2D9	UT	8558.67	791358
WT	2D9	UT	8502.26	1.38177e+06
WT	2D9	UT	6184	621116
WT	2D9	UT	1577.64	89328.8
WT	2D9	UT	6215.5	323229
WT	2D9	UT	3717.52	747159
WT	2D9	UT	5682.41	1.68418e+06
WT	2D9	UT	5408.98	810653
WT	2D9	UT	6898.89	616168
WT	2D9	UT	8261.69	475594
WT	2D9	UT	3910.8	156175
WT	2D9	UT	7797.61	869524
WT	2D9	UT	6355.84	385226
WT	2D9	UT	7211.04	978560
WT	2D9	UT	5377.9	329340
WT	2D9	UT	4766	1.43058e+06
WT	2D9	UT	4523.73	343737
WT	2D9	UT	6830.75	562409
WT	2D9	UT	5203.15	472360
WT	2D9	UT	4609.31	158914
WT	2D9	UT	6355.92	672070
WT	2D9	UT	7395.1	663592
WT	2D9	UT	4564.09	877069
WT	2D9	UT	8113.47	449179
WT	2D9	UT	6051.02	1.21266e+06
WT	2D9	UT	5763.4	300021
WT	2D9	UT	3964.9	1.12978e+06
WT	2D9	UT	6662.32	411493
WT	2D9	UT	6276.18	460760
WT	2D9	UT	6642.36	584892
WT	2D9	UT	7685.8	588847
WT	2D9	UT	8343.88	568772
WT	2D9	UT	5475.14	467459
WT	2D9	UT	6221.09	819410
WT	2D9	UT	4436.71	1.81554e+06
WT	2D9	UT	9320.66	813392
WT	2D9	UT	6100.7	1.09264e+06
WT	2D9	UT	6529.16	763024
WT	2D9	UT	6557.75	782540
WT	2D9	UT	4399.82	696811
WT	2D9	UT	8624.18	673413
WT	2D9	UT	5776.11	359182
WT	2D9	UT	6059.31	459147
WT	2D9	UT	5368	985074
WT	2D9	UT	5474.49	711016
WT	2D9	UT	6957.92	760918
WT	2D9	UT	4848.65	527195
WT	2D9	UT	6950.33	640823
WT	2D9	UT	5576.73	439844
WT	2D9	UT	7700.45	616640
WT	2D9	UT	7040.71	314048
WT	2D9	UT	5641.13	467126
WT	2D9	UT	8995.93	932812
WT	2D9	UT	5938.44	527582
WT	2D9	UT	6158.53	339980
WT	2D9	UT	6190.64	434338
WT	2D9	UT	5715.84	929528
WT	2D9	UT	7102.79	869943
WT	2D9	UT	5516.84	570608
WT	2D9	UT	6101.28	1.1158e+06
WT	2D9	UT	6073.78	385660
WT	2D9	UT	7732.25	949878
WT	2D9	UT	7189.87	499539
WT	2D9	UT	8163.22	1.7816e+06
WT	2D9	UT	5968.93	734514
WT	2D9	UT	4435.7	438535
WT	2D9	UT	3327.2	944752
WT	2D9	UT	6989.41	469841
WT	2D9	UT	6386.8	492676
WT	2D9	UT	8752.66	1.05824e+06
WT	2D9	UT	4753.34	1.53428e+06
WT	2D9	UT	8512.04	774093
WT	2D9	UT	7298.56	451556
WT	2D9	UT	10331	642425
WT	2D9	UT	5507.84	688757
WT	2D9	UT	3811.94	603707
WT	2D9	UT	5903.99	479599
WT	2D9	UT	6907.06	585727
WT	2D9	UT	5196.11	1.0975e+06
WT	2D9	UT	6106.05	589895
WT	2D9	UT	9633.65	617765
WT	2D9	UT	7969.65	580065
WT	2D9	UT	6732.53	588945
WT	2D9	UT	7638.9	727960
WT	2D9	UT	7511.88	459630
WT	2D9	UT	5344.63	550833
WT	2D9	UT	6054.98	533170
WT	2D9	UT	5525.59	409425
WT	2D9	UT	7427.71	616237
WT	2D9	UT	7686.55	704266
WT	2D9	UT	4285.09	224190
WT	2D9	UT	7073.3	563820
WT	2D9	UT	8235.02	580366
WT	2D9	UT	7225.03	843210
WT	2D9	UT	7005.68	542255
WT	2D9	UT	5511.94	309492
WT	2D9	UT	2375.47	342677
WT	2D9	UT	6210.17	1.02263e+06
WT	2D9	UT	7848.84	471598
WT	2D9	UT	6771.63	690086
WT	2D9	UT	7854.12	843677
WT	2D9	UT	5331.73	537473
WT	2D9	UT	3798.41	126572
WT	2D9	UT	5987.16	828498
WT	2D9	UT	7482.33	537528
WT	2D9	UT	5674.8	745371
WT	2D9	UT	6112.92	521912
WT	2D9	UT	9475.43	431598
WT	2D9	UT	2570.37	105613
WT	2D9	UT	4632.25	226310
WT	2D9	UT	4926.06	392662
WT	2D9	UT	5177.47	1.06449e+06
WT	2D9	UT	6659.62	263501
WT	2D9	UT	7195.37	831441
WT	2D9	UT	5788.14	487804
WT	2D9	UT	6984.23	1.15815e+06
WT	2D9	UT	3293.79	211562
WT	2D9	UT	5761.87	808813
WT	2D9	UT	8615.64	536208
WT	2D9	UT	7316.22	367033
WT	2D9	UT	5448.5	474334
WT	2D9	UT	6050.22	398769
WT	2D9	UT	6423.68	829914
WT	2D9	UT	4664.48	326527
WT	2D9	UT	4398.72	423799
WT	2D9	UT	6338.52	478641
WT	2D9	UT	9019.38	608192
WT	2D9	UT	4353.53	376495
WT	2D9	UT	7425.14	372887
WT	2D9	UT	6804.03	507009
WT	2D9	UT	8249.92	533361
WT	2D9	UT	8152.92	1.05161e+06
WT	2D9	UT	8617.04	449475
WT	2D9	UT	5936.35	601226
WT	2D9	UT	6182.26	1.22047e+06
WT	2D9	UT	5871.57	599287
WT	2D9	UT	7018.63	1.60988e+06
WT	2D9	UT	6370.93	387478
WT	2D9	UT	7022.02	588106
WT	2D9	UT	8815.05	539367
WT	2D9	UT	7730.91	536319
WT	2D9	UT	6330.15	398950
WT	2D9	UT	7162.81	280779
WT	2D9	UT	5430.35	560523
WT	2D9	UT	5300.04	1.21263e+06
WT	2D9	UT	8185.57	1.11768e+06
WT	2D9	UT	5814.07	933603
WT	2D9	UT	6654.8	1.34239e+06
WT	2D9	UT	7179.24	461504
WT	2D9	UT	5582.87	395798
WT	2D9	UT	7372.77	674356
WT	2D9	UT	4435.78	535608
WT	2D9	UT	6706.64	1.29689e+06
WT	2D9	UT	6554.4	655223
WT	2D9	UT	6008.47	518669
WT	2D9	UT	5007.36	353947
WT	2D9	UT	7596.32	487917
WT	2D9	UT	7419.88	580544
WT	2D9	UT	6037.64	847840
WT	2D9	UT	5393.06	324891
WT	2D9	UT	6678.09	804609
WT	2D9	UT	4399.09	228538
WT	2D9	UT	6902.34	1.7759e+06
WT	2D9	UT	7169.77	571886
WT	2D9	UT	5402.52	482805
WT	2D9	UT	7575.86	664308
WT	2D9	UT	8503.85	827345
WT	2D9	UT	6137.91	895097
WT	2D9	UT	6214.27	575567
WT	2D9	UT	6286.35	516266
WT	2D9	UT	5088.71	622994
WT	2D9	UT	8426.81	567792
WT	2D9	UT	7163.48	607848
WT	2D9	UT	4250.15	439371
WT	2D9	UT	6565.71	676337
WT	2D9	UT	5996.8	2.04296e+06
WT	2D9	UT	5753.31	900299
WT	2D9	UT	5889.62	990858
WT	2D9	UT	7628.56	786622
WT	2D9	UT	6465.81	462127
WT	2D9	UT	4214.53	294366
WT	2D9	UT	5956.41	1.25559e+06
WT	2D9	UT	6269.87	729432
WT	2D9	UT	5092.66	551322
WT	2D9	UT	6576.48	554243
WT	2D9	UT	5449.85	443279
WT	2D9	UT	6950.14	952638
WT	2D9	UT	6364.18	413117
WT	2D9	UT	7609.2	407686
WT	2D9	UT	4700.29	493798
WT	2D9	UT	4316.46	149271
WT	2D9	UT	5998.26	692168
WT	2D9	UT	7927.97	420605
WT	2D9	UT	8637.63	627324
WT	2D9	UT	6754.6	728758
WT	2D9	UT	4838.85	398406
WT	2D9	UT	6230.57	424388
WT	2D9	UT	7539.77	496945
WT	2D9	UT	6523.36	541892
WT	2D9	UT	5346.78	252800
WT	2D9	UT	7263.73	607207
WT	2D9	UT	5937.13	1.52476e+06

## Sheet: WT clones IFNb
genotype	clone	treatment	mean	integrated density
WT	2D9	UT	4556.44	337375
WT	2D9	IFNb	9184.85	822265
WT	2D9	IFNb	7941.24	910543
WT	2D9	IFNb	9775.8	672537
WT	2D9	IFNb	9844.18	1.14578e+06
WT	2D9	IFNb	8868.49	504475
WT	2D9	IFNb	9182.45	928541
WT	2D9	IFNb	12226.2	1.52183e+06
WT	2D9	IFNb	8036.5	668432
WT	2D9	IFNb	5785.54	251990
WT	2D9	IFNb	8733.55	925312
WT	2D9	IFNb	8072.81	592233
WT	2D9	IFNb	10441.8	816987
WT	2D9	IFNb	13071.4	858789
WT	2D9	IFNb	11048	720055
WT	2D9	IFNb	12363.3	934238
WT	2D9	IFNb	14414.4	1.06881e+06
WT	2D9	IFNb	15364.8	1.42632e+06
WT	2D9	IFNb	10683.6	1.38028e+06
WT	2D9	IFNb	10657.1	1.15093e+06
WT	2D9	IFNb	6166.82	373123
WT	2D9	IFNb	13441.4	947993
WT	2D9	IFNb	11999.6	863934
WT	2D9	IFNb	4800.36	346116
WT	2D9	IFNb	14319.3	955057
WT	2D9	IFNb	3503.13	158094
WT	2D9	IFNb	15692	694169
WT	2D9	IFNb	13802.5	893062
WT	2D9	IFNb	10405.2	487601
WT	2D9	IFNb	10750.7	1.0702e+06
WT	2D9	IFNb	12859.2	643082
WT	2D9	IFNb	8836.43	1.0628e+06
WT	2D9	IFNb	10567.8	816861
WT	2D9	IFNb	12817.2	1.41447e+06
WT	2D9	IFNb	12197.4	643909
WT	2D9	IFNb	7255.78	319072
WT	2D9	IFNb	4523.06	429607
WT	2D9	IFNb	11042.1	808906
WT	2D9	IFNb	13314	1.30581e+06
WT	2D9	IFNb	13347.5	1.01982e+06
WT	2D9	IFNb	8357.53	1.47842e+06
WT	2D9	IFNb	9215.83	846317
WT	2D9	IFNb	11409.7	723874
WT	2D9	IFNb	7048.64	685396
WT	2D9	IFNb	11846.1	1.39184e+06
WT	2D9	IFNb	12027.3	788301
WT	2D9	IFNb	13413.3	1.69916e+06
WT	2D9	IFNb	11595	945548
WT	2D9	IFNb	11395.5	927481
WT	2D9	IFNb	13429.4	1.26427e+06
WT	2D9	IFNb	11238.2	446429
WT	2D9	IFNb	11465.2	416342
WT	2D9	IFNb	13294.8	845560
WT	2D9	IFNb	9398.69	1.28924e+06
WT	2D9	IFNb	10936.3	817801
WT	2D9	IFNb	8815.48	464452
WT	2D9	IFNb	10828.2	1.42397e+06
WT	2D9	IFNb	15054.7	693627
WT	2D9	IFNb	10541.1	1.04602e+06
WT	2D9	IFNb	8449.11	1.07918e+06
WT	2D9	IFNb	8750.8	535436
WT	2D9	IFNb	16588.2	732077
WT	2D9	IFNb	16860	1.11301e+06
WT	2D9	IFNb	12625.3	908322
WT	2D9	IFNb	9619.75	352860
WT	2D9	IFNb	13862.5	964598
WT	2D9	IFNb	12123.4	988637
WT	2D9	IFNb	9450.35	875789
WT	2D9	IFNb	12632.8	1.41069e+06
WT	2D9	IFNb	6368.76	428454
WT	2D9	IFNb	14841.2	819306
WT	2D9	IFNb	10987.7	1.25812e+06
WT	2D9	IFNb	15929.3	596000
WT	2D9	IFNb	8745.92	963797
WT	2D9	IFNb	11669.3	623382
WT	2D9	IFNb	15016.9	1.08275e+06
WT	2D9	IFNb	11032.9	873653
WT	2D9	IFNb	10215.7	689396
WT	2D9	IFNb	16716.2	1.33685e+06
WT	2D9	IFNb	14921.7	1.12678e+06
WT	2D9	IFNb	13668.8	1.73582e+06
WT	2D9	IFNb	16840.3	917292
WT	2D9	IFNb	11979.6	500398
WT	2D9	IFNb	15038.9	1.60598e+06
WT	2D9	IFNb	11366.9	1.83659e+06
WT	2D9	IFNb	10101.6	866704
WT	2D9	IFNb	9298.34	1.06469e+06
WT	2D9	IFNb	11952.3	942697
WT	2D9	IFNb	12570.4	1.09699e+06
WT	2D9	IFNb	16108.7	1.34237e+06
WT	2D9	IFNb	14924.4	1.17398e+06
WT	2D9	IFNb	13379.6	1.35506e+06
WT	2D9	IFNb	8572.75	438617
WT	2D9	IFNb	7062.8	708269
WT	2D9	IFNb	9923.2	695695
WT	2D9	IFNb	13946.9	629416
WT	2D9	IFNb	13978.2	1.44503e+06
WT	2D9	IFNb	12422	617311
WT	2D9	IFNb	15546.2	880253
WT	2D9	IFNb	11600.7	401170
WT	2D9	IFNb	10918.5	1.13904e+06
WT	2D9	IFNb	20041.3	2.60504e+06
WT	2D9	IFNb	14353.8	991253
WT	2D9	IFNb	8414.94	943662
WT	2D9	IFNb	11104.2	3.89421e+06
WT	2D9	IFNb	10871.5	1.27334e+06
WT	2D9	IFNb	11196.2	1.12454e+06
WT	2D9	IFNb	16303.7	1.07543e+06
WT	2D9	IFNb	14426.5	909213
WT	2D9	IFNb	13106.6	1.29372e+06
WT	2D9	IFNb	15308.3	3.66554e+06
WT	2D9	IFNb	14770.6	998330
WT	2D9	IFNb	12403.4	689286
WT	2D9	IFNb	12090.2	716923
WT	2D9	IFNb	9642.23	917859
WT	2D9	IFNb	11350.9	1.16927e+06
WT	2D9	IFNb	6987.29	262166
WT	2D9	IFNb	10659.6	1.81404e+06
WT	2D9	IFNb	12482.4	896732
WT	2D9	IFNb	12262.7	1.72522e+06
WT	2D9	IFNb	9309.29	459692
WT	2D9	IFNb	11535.9	1.39716e+06
WT	2D9	IFNb	14518.1	2.28251e+06
WT	2D9	IFNb	14547.2	845822
WT	2D9	IFNb	12611	961556
WT	2D9	IFNb	11187.4	1.22345e+06
WT	2D9	IFNb	9435.85	1.10271e+06
WT	2D9	IFNb	4817.25	205266
WT	2D9	IFNb	12739.4	1.45135e+06
WT	2D9	IFNb	15980.4	784920
WT	2D9	IFNb	9665.43	862753
WT	2D9	IFNb	13502.3	1.51771e+06
WT	2D9	IFNb	13351.4	711136
WT	2D9	IFNb	12554	1.06921e+06
WT	2D9	IFNb	13383.1	767603
WT	2D9	IFNb	12154.9	1.18256e+06
WT	2D9	IFNb	17481.9	1.21094e+06
WT	2D9	IFNb	13124.4	1.03652e+06
WT	2D9	IFNb	14469.2	898996
WT	2D9	IFNb	12125.6	1.33051e+06
WT	2D9	IFNb	12124.4	668690
WT	2D9	IFNb	9516.43	644705
WT	2D9	IFNb	14540.7	629505
WT	2D9	IFNb	12039.7	889569
WT	2D9	IFNb	12771.5	1.53944e+06
WT	2D9	IFNb	6763.69	289624
WT	2D9	IFNb	9579.38	568037
WT	2D9	IFNb	14940.3	918857
WT	2D9	IFNb	16132.4	832173
WT	2D9	IFNb	7381.53	1.15044e+06
WT	2D9	IFNb	9060.47	650901
WT	2D9	IFNb	10912.1	440919
WT	2D9	IFNb	11353.1	552870
WT	2D9	IFNb	8075.47	1.05984e+06
WT	2D9	IFNb	8060.77	541436
WT	2D9	IFNb	10324.1	719469
WT	2D9	IFNb	9064.06	724409
WT	2D9	IFNb	9382.2	835502
WT	2D9	IFNb	9113.52	503588
WT	2D9	IFNb	8862.43	1.92304e+06
WT	2D9	IFNb	11191	903205
WT	2D9	IFNb	9616.21	557101
WT	2D9	IFNb	11244.6	918148
WT	2D9	IFNb	8132.44	561614
WT	2D9	IFNb	9009.44	2.07077e+06
WT	2D9	IFNb	11871.9	1.26156e+06
WT	2D9	IFNb	7750.87	724394
WT	2D9	IFNb	10546.3	773141
WT	2D9	IFNb	13230.8	731790
WT	2D9	IFNb	11511.5	477222
WT	2D9	IFNb	10754.7	396185
WT	2D9	IFNb	7690.34	366431
WT	2D9	IFNb	9297.6	1.35685e+06
WT	2D9	IFNb	10196.5	611585
WT	2D9	IFNb	15834	1.40755e+06
WT	2D9	IFNb	12952.7	673588
WT	2D9	IFNb	7099.52	1.37882e+06
WT	2D9	IFNb	9513.19	1.64192e+06
WT	2D9	IFNb	10285.4	1.32074e+06
WT	2D9	IFNb	9726.42	1.10911e+06
WT	2D9	IFNb	12916.4	1.26884e+06
WT	2D9	IFNb	10068.1	608109
WT	2D9	IFNb	14467.5	1.08109e+06
WT	2D9	IFNb	14069.5	1.17613e+06
WT	2D9	IFNb	8880.78	511699
WT	2D9	IFNb	8636.58	834819
WT	2D9	IFNb	9421.32	933414
WT	2D9	IFNb	13554.2	717673
WT	2D9	IFNb	14979.9	964526
WT	2D9	IFNb	8898.54	1.20522e+06
WT	2D9	IFNb	10368.4	1.40485e+06
WT	2D9	IFNb	12398.6	683160
WT	2D9	IFNb	11369.9	1.17301e+06
WT	2D9	IFNb	9846.28	845311
WT	2D9	IFNb	13827.8	1.31484e+06
WT	2D9	IFNb	14372.4	1.03779e+06
WT	2D9	IFNb	11887.4	504035
WT	2D9	IFNb	14567.1	640588
WT	2D9	IFNb	11156.4	995841
WT	2D9	IFNb	5826.96	378856
WT	2D9	IFNb	15695	1.30542e+06
WT	2D9	IFNb	4023.59	210509
WT	2D9	IFNb	13163.5	779187
WT	2D9	IFNb	5464.06	250030
WT	2D9	IFNb	14937.3	621591
WT	2D9	IFNb	14870.3	1.11353e+06
WT	2D9	IFNb	12744.8	863414
WT	2D9	IFNb	11486.6	2.03376e+06
WT	2D9	IFNb	14580.6	1.11556e+06
WT	2D9	IFNb	14693.9	2.19603e+06
WT	2D9	IFNb	14159.8	1.17179e+06
WT	2D9	IFNb	10549.9	756793
WT	2D9	IFNb	11477.7	1.50757e+06
WT	2D9	IFNb	12646.8	1.29147e+06
WT	2D9	IFNb	14088.3	941865
WT	2D9	IFNb	10822	586069
WT	2D9	IFNb	10658.4	500584
WT	2D9	IFNb	9394.78	1.47752e+06
WT	2D9	IFNb	9062.13	913521
WT	2D9	IFNb	14458	1.31786e+06
WT	2D9	IFNb	9653.59	844979
WT	2D9	IFNb	7461.35	399764
WT	2D9	IFNb	14449.8	953143
WT	2D9	IFNb	15301.9	829479
WT	2D9	IFNb	13338.1	1.18708e+06
WT	2D9	IFNb	11348.2	1.81928e+06
WT	2D9	IFNb	8934.66	697657
WT	2D9	IFNb	13094.3	1.14683e+06
WT	2D9	IFNb	9363.84	491377
WT	2D9	IFNb	14599	1.32382e+06
WT	2D9	IFNb	17054.1	4.47912e+06
WT	2D9	IFNb	8594.7	440643
WT	2D9	IFNb	7909.19	430399
WT	2D9	IFNb	13905.8	866177
WT	2D9	IFNb	12342.8	645758
WT	2D9	IFNb	10379.1	891055
WT	2D9	IFNb	13716.4	970988
WT	2D9	IFNb	13376	932849
WT	2D9	IFNb	13581.5	781833
WT	2D9	IFNb	12520.5	672136
WT	2D9	IFNb	10131.1	1.57047e+06
WT	2D9	IFNb	11710.8	907054
WT	2D9	IFNb	7908.95	1.22268e+06
WT	2D9	IFNb	13868.1	802702
WT	2D9	IFNb	12526.7	1.46195e+06
WT	2D9	IFNb	14551.4	1.137e+06
WT	2D9	IFNb	15692.3	625835
WT	2D9	IFNb	12741.5	2.36291e+06
WT	2D9	IFNb	8456.34	668739
WT	2D9	IFNb	10447.2	785610
WT	2D9	IFNb	12944.8	782544
WT	2D9	IFNb	10148.5	1.11943e+06
WT	2D9	IFNb	10835.2	1.17413e+06
WT	2D9	IFNb	11401.5	686257
WT	2D9	IFNb	10386.6	470374
WT	2D9	IFNb	10354.9	1.69699e+06
WT	2D9	IFNb	14962.3	811856
WT	2D9	IFNb	11187.1	983312
WT	2D9	IFNb	8164.1	871833
WT	2D9	IFNb	5483.14	209470
WT	2D9	IFNb	10285	1.57489e+06
WT	2D9	IFNb	8282.56	309895
WT	2D9	IFNb	3005.69	134856
WT	2D9	IFNb	7259.14	802240
WT	2D9	IFNb	7508.31	349483
WT	2D9	IFNb	8537.83	602154
WT	2D9	IFNb	6514.21	989968
WT	2D9	IFNb	1962.36	59417.5
WT	2D9	IFNb	10063.3	712383
WT	2D9	IFNb	8684.3	751022
WT	2D9	IFNb	9625.64	612200
WT	2D9	IFNb	7320.59	964231
WT	2D9	IFNb	11975.2	1.09972e+06
WT	2D9	IFNb	10248.8	742722
WT	2D9	IFNb	11185.9	680909
WT	2D9	IFNb	9114.98	763396
WT	2D9	IFNb	8135.31	954141
WT	2D9	IFNb	11343.2	445243
WT	2D9	IFNb	8816.9	741206
WT	2D9	IFNb	3601.63	192968
WT	2D9	IFNb	8892.94	501199
WT	2D9	IFNb	7931.32	404134
WT	2D9	IFNb	9946.14	1.01829e+06
WT	2D9	IFNb	13248.5	955247
WT	2D9	IFNb	7033.95	891410
WT	2D9	IFNb	11057	657980
WT	2D9	IFNb	11015.8	959588
WT	2D9	IFNb	8892.15	872122
WT	2D9	IFNb	12211	919525
WT	2D9	IFNb	6524.53	280068
WT	2D9	IFNb	6533.74	982650
WT	2D9	IFNb	6089.51	1.03152e+06
WT	2D9	IFNb	10331.2	755741
WT	2D9	IFNb	9175.61	1.00826e+06
WT	2D9	IFNb	14305.4	1.21311e+06
WT	2D9	IFNb	9518.42	754727
WT	2D9	IFNb	11016.5	883339
WT	2D9	IFNb	8609.35	733246
WT	2D9	IFNb	9142.93	1.0301e+06
WT	2D9	IFNb	8243.92	695634
WT	2D9	IFNb	10380.2	967948
WT	2D9	IFNb	10338.2	1.23149e+06
WT	2D9	IFNb	11610.8	599539
WT	2D9	IFNb	11235.9	1.34609e+06
WT	2D9	IFNb	4084.32	254837
WT	2D9	IFNb	10422	758009
WT	2D9	IFNb	10014.9	1.04741e+06
WT	2D9	IFNb	9805.73	1.37749e+06
WT	2D9	IFNb	14589.6	1.03357e+06
WT	2D9	IFNb	9314.92	373451
WT	2D9	IFNb	12218.1	898899
WT	2D9	IFNb	8305.98	1.52901e+06
WT	2D9	IFNb	12048.6	383783
WT	2D9	IFNb	15375.4	802001
WT	2D9	IFNb	8290.33	1.22682e+06
WT	2D9	IFNb	12656	974292
WT	2D9	IFNb	12169.5	825078
WT	2D9	IFNb	10793	2.16128e+06
WT	2D9	IFNb	7246.23	888652
WT	2D9	IFNb	13805.3	2.6167e+06
WT	2D9	IFNb	11799.9	672466
WT	2D9	IFNb	5810.95	445816
WT	2D9	IFNb	12488.7	660598
WT	2D9	IFNb	13154.7	1.49382e+06
WT	2D9	IFNb	13998.1	871195
WT	2D9	IFNb	14630.2	782320
WT	2D9	IFNb	9741.93	717238
WT	2D9	IFNb	11304.9	966977
WT	2D9	IFNb	11954.6	1.31802e+06
WT	2D9	IFNb	13314.9	922298
WT	2D9	IFNb	13247.4	868266
WT	2D9	IFNb	8417.38	893139
WT	2D9	IFNb	6461.73	752092
WT	2D9	IFNb	8989.21	830695
WT	2D9	IFNb	14553.1	1.04015e+06
WT	2D9	IFNb	11507.1	653364
WT	2D9	IFNb	9689.79	1.39222e+06
WT	2D9	IFNb	17386.2	1.58021e+06
WT	2D9	IFNb	11504.3	1.31547e+06
WT	2D9	IFNb	9220.38	1.61025e+06
WT	2D9	IFNb	15934.3	884666
WT	2D9	IFNb	17831.2	1.05642e+06
WT	2D9	IFNb	10317.2	840806
WT	2D9	IFNb	14529.1	943888
WT	2D9	IFNb	11379.8	1.06176e+06
WT	2D9	IFNb	9051.31	1.37838e+06
WT	2D9	IFNb	12374.5	1.47276e+06
WT	2D9	IFNb	9445.42	950672
WT	2D9	IFNb	13872.9	901254
WT	2D9	IFNb	10151.5	1.37226e+06
WT	2D9	IFNb	10501.4	431489
WT	2D9	IFNb	14505.1	1.38152e+06
WT	2D9	IFNb	13608	734089
WT	2D9	IFNb	6777	525977
WT	2D9	IFNb	10496.2	1.14731e+06
WT	2D9	IFNb	12808.6	688275
WT	2D9	IFNb	11309.5	748373
WT	2D9	IFNb	17033.7	1.01811e+06
WT	2D9	IFNb	10226.4	968636
WT	2D9	IFNb	5178.59	323656
WT	2D9	IFNb	8396.52	534467
WT	2D9	IFNb	10786.3	1.51354e+06
WT	2D9	IFNb	9557.9	932903
WT	2D9	IFNb	2486.55	87294
WT	2D9	IFNb	10764	746734
WT	2D9	IFNb	4018.7	133912
WT	2D9	IFNb	11650.8	3.1737e+06
WT	2D9	IFNb	8575.27	538195
WT	2D9	IFNb	11443.1	1.36371e+06
WT	2D9	IFNb	10036.5	1.20187e+06
WT	2D9	IFNb	4310.15	134351
WT	2D9	IFNb	10687	800277
WT	2D9	IFNb	11459.2	588704
WT	2D9	IFNb	9983.68	451081
WT	2D9	IFNb	3457.66	223902
WT	2D9	IFNb	9299.19	592901
WT	2D9	IFNb	12027.7	795266
WT	2D9	IFNb	5095.07	665749
WT	2D9	IFNb	9606.21	2.00227e+06
WT	2D9	IFNb	7124.49	462097
WT	2D9	IFNb	12853.6	824924
WT	2D9	IFNb	10332.8	666396
WT	2D9	IFNb	4183.31	166179
WT	2D9	IFNb	9551.96	842098
WT	2D9	IFNb	7527.86	793225
WT	2D9	IFNb	5409.85	1.10347e+06
WT	2D9	IFNb	6678.74	1.12642e+06
WT	2D9	IFNb	12235.3	817982
WT	2D9	IFNb	9241.16	1.02274e+06
WT	2D9	IFNb	5570.88	276844
WT	2D9	IFNb	9321.84	1.0028e+06
WT	2D9	IFNb	9699.32	1.72596e+06
WT	2D9	IFNb	11769.8	547222
WT	2D9	IFNb	9584.81	710700
WT	2D9	IFNb	11212.3	2.80892e+06
WT	2D9	IFNb	9520.03	675423
WT	2D9	IFNb	7491.95	622746
WT	2D9	IFNb	11020.7	773217
WT	2D9	IFNb	8225.44	1.36743e+06
WT	2D9	IFNb	12486.1	1.52142e+06
WT	2D9	IFNb	10921.6	559369
WT	2D9	IFNb	11765.2	703206
WT	2D9	IFNb	10370.4	762967
WT	2D9	IFNb	10134.8	596185
WT	2D9	IFNb	10597	780745
WT	2D9	IFNb	9670.04	703826
WT	2D9	IFNb	11798.7	564046
WT	2D9	IFNb	10243.8	721937
WT	2D9	IFNb	12254.5	852709
WT	2D9	IFNb	7208.38	308288
WT	2D9	IFNb	9962.44	1.31952e+06
WT	2D9	IFNb	8145.35	2.59881e+06
WT	2D9	IFNb	11630.2	1.19986e+06
WT	2D9	IFNb	15867	1.22398e+06
WT	2D9	IFNb	11663.1	1.47194e+06
WT	2D9	IFNb	9258.47	536376
WT	2D9	IFNb	8578.82	1.98485e+06
WT	2D9	IFNb	1831.5	118119
WT	2D9	IFNb	8907.78	653488
WT	2D9	IFNb	13830	1.03201e+06
WT	2D9	IFNb	14064	1.17567e+06
WT	2D9	IFNb	12070.4	513693
WT	2D9	IFNb	11660.3	1.14056e+06
WT	2D9	IFNb	11611	837174
WT	2D9	IFNb	11920.9	781955
WT	2D9	IFNb	8932.27	756530
WT	2D9	IFNb	6578.34	816755
WT	2D9	IFNb	7541.79	1.1208e+06
WT	2D9	IFNb	14955.4	1.11912e+06
WT	2D9	IFNb	13285	1.0255e+06
WT	2D9	IFNb	9150.96	915753
WT	2D9	IFNb	11282.9	669054
WT	2D9	IFNb	18877.5	1.47602e+06
WT	2D9	IFNb	11561.3	885769
WT	2D9	IFNb	15904.6	1.30283e+06
WT	2D9	IFNb	6896.25	646331
WT	2D9	IFNb	10360.3	1.01013e+06
WT	2D9	IFNb	9695.61	1.1351e+06
WT	2D9	IFNb	12565.5	900720
WT	2D9	IFNb	8313.16	780436
WT	2D9	IFNb	14257	739924
WT	2D9	IFNb	11422.9	895543
WT	2D9	IFNb	10102	833341
WT	2D9	IFNb	14810.6	1.11295e+06
WT	2D9	IFNb	10286.8	683939
WT	2D9	IFNb	11182	2.54958e+06
WT	2D9	IFNb	3246.75	108189
WT	2D9	IFNb	7583.05	2.93194e+06
WT	2D9	IFNb	10395.1	785513
WT	2D9	IFNb	6487.54	1.56943e+06
WT	2D9	IFNb	11968.5	518776
WT	2D9	IFNb	9631.45	1.40911e+06
WT	2D9	IFNb	11197.5	973649
WT	2D9	IFNb	9724.43	1.20839e+06
WT	2D9	IFNb	8841.22	879653
WT	2D9	IFNb	10912.7	833213
WT	2D9	IFNb	9838.47	625736
WT	2D9	IFNb	11920.8	1.13163e+06
WT	2D9	IFNb	11728.2	536058
WT	2D9	IFNb	12203.5	879894
WT	2D9	IFNb	6459.8	1.81458e+06
WT	2D9	IFNb	9356.74	1.26041e+06
WT	2D9	IFNb	7769.59	1.08045e+06
WT	2D9	IFNb	5459.99	696240
WT	2D9	IFNb	8643.95	557475
WT	2D9	IFNb	6271.93	958415
WT	2D9	IFNb	10069.7	561182
WT	2D9	IFNb	6990.13	744266
WT	2D9	IFNb	8772.42	424435
WT	2D9	IFNb	9948.14	616528
WT	2D9	IFNb	8315.2	517073
WT	2D9	IFNb	7017.92	1.58247e+06
WT	2D9	IFNb	11395.7	603982
WT	2D9	IFNb	6700.63	539740
WT	2D9	IFNb	4685.35	383063
WT	2D9	IFNb	3772.55	223110
WT	2D9	IFNb	8732.07	603481
WT	2D9	IFNb	10958.3	1.32663e+06
WT	2D9	IFNb	9326.09	770309
WT	2D9	IFNb	7090.82	756847
WT	2D9	IFNb	10602.6	505195
WT	2D9	IFNb	11808.6	786356
WT	2D9	IFNb	8959.89	1.02593e+06
WT	2D9	IFNb	9672.68	695389
WT	2D9	IFNb	9646.45	728433
WT	2D9	IFNb	7857.45	690237
WT	2D9	IFNb	5114.03	290370
WT	2D9	IFNb	10637.9	1.03944e+06
WT	2D9	IFNb	10712.9	1.15076e+06
WT	2D9	IFNb	10740.8	843200
WT	2D9	IFNb	10301	728129
WT	2D9	IFNb	10487.5	971350
WT	2D9	IFNb	8771.78	567099
WT	2D9	IFNb	9176.53	1.80195e+06
WT	2D9	IFNb	8415.6	1.00424e+06
WT	2D9	IFNb	4566.89	317300
WT	2D9	IFNb	13487.7	1.1091e+06
WT	2D9	IFNb	11816.9	2.06556e+06
WT	2D9	IFNb	9169.54	603401
WT	2D9	IFNb	9939.6	1.15272e+06
WT	2D9	IFNb	8374.93	617034
WT	2D9	IFNb	9680.19	451084
WT	2D9	IFNb	12179.9	779126
WT	2D9	IFNb	4049.37	207183
WT	2D9	IFNb	9627.78	907389
WT	2D9	IFNb	11675.9	846760
WT	2D9	IFNb	11586.8	958253
WT	2D9	IFNb	11982.1	759560
WT	2D9	IFNb	8555.52	1.06269e+06
WT	2D9	IFNb	13876.4	770411
WT	2D9	IFNb	8107.69	2.11709e+06
WT	2D9	IFNb	9675.34	1.04236e+06
WT	2D9	IFNb	10799.9	1.00936e+06
WT	2D9	IFNb	12129.9	994895
WT	2D9	IFNb	11566	1.27093e+06
WT	2D9	IFNb	3831.5	348642
WT	2D9	IFNb	13085.2	1.15839e+06
WT	2D9	IFNb	13294.9	951616
WT	2D9	IFNb	11856	528833
WT	2D9	IFNb	3008.17	143650
WT	2D9	IFNb	12730.7	982045
WT	2D9	IFNb	16221.4	817186
WT	2D9	IFNb	11477.1	1.94654e+06
WT	2D9	IFNb	8157.54	1.83687e+06
WT	2D9	IFNb	10256.9	1.12708e+06
WT	2D9	IFNb	10922.4	941133
WT	2D9	IFNb	8778.01	552301
WT	2D9	IFNb	12299.5	751280
WT	2D9	IFNb	10037.2	1.10662e+06
WT	2D9	IFNb	8736.46	687682
WT	2D9	IFNb	7725.02	888995
WT	2D9	IFNb	9446.84	1.51248e+06
WT	2D9	IFNb	11465.2	1.23278e+06
WT	2D9	IFNb	11991.5	1.09115e+06
WT	2D9	IFNb	12747.1	928460
WT	2D9	IFNb	13497.9	998016
WT	2D9	IFNb	12475.6	1.06056e+06
WT	2D9	IFNb	6381.06	713905
WT	2D9	IFNb	12965	659261
WT	2D9	IFNb	10819.7	654077
WT	2D9	IFNb	9764.94	1.21803e+06
WT	2D9	IFNb	12521	1.40084e+06
WT	2D9	IFNb	8125.47	322353
WT	2D9	IFNb	10286.1	531138
WT	2D9	IFNb	9722.08	961172
WT	2D9	IFNb	10736.3	512129
WT	2D9	IFNb	13536.1	559734
WT	2D9	IFNb	4892.97	252399
WT	2D9	IFNb	12902.9	848396
WT	2D9	IFNb	2225.22	74266.2
WT	2D9	IFNb	15506.1	2.05296e+06
WT	2D9	IFNb	11441.3	1.03568e+06
WT	2D9	IFNb	6493.69	836914
WT	2D9	IFNb	12226.8	563977
WT	2D9	IFNb	13015.3	2.70669e+06
WT	2D9	IFNb	14563.4	858232
WT	2D9	IFNb	10848	835105
WT	2D9	IFNb	11294.5	573132
WT	2D9	IFNb	6072.81	616003
WT	2D9	IFNb	6714.89	2.60473e+06
WT	2D9	IFNb	12260	651079
WT	2D9	IFNb	8561.74	983937
WT	2D9	IFNb	11175.2	988720
WT	2D9	IFNb	8498.07	633242
WT	2D9	IFNb	7723.31	883529
WT	2D9	IFNb	5439.25	957332
WT	2D9	IFNb	7025.95	535712
WT	2D9	IFNb	9923.63	842578
WT	2D9	IFNb	7701.86	689906
WT	2D9	IFNb	8503.51	615352
WT	2D9	IFNb	9426	644515
WT	2D9	IFNb	8250.77	844720
WT	2D9	IFNb	6789.5	988338
WT	2D9	IFNb	7248.38	447311
WT	2D9	IFNb	6127.87	415142
WT	2D9	IFNb	7041.5	968116
WT	2D9	IFNb	7032.14	945057
WT	2D9	IFNb	9004.19	878858
WT	2D9	IFNb	9365.22	2.32701e+06
WT	2D9	IFNb	7604.81	1.29179e+06
WT	2D9	IFNb	4833.04	1.56939e+06
WT	2D9	IFNb	8586.83	1.00575e+06
WT	2D9	IFNb	8471.21	658357
WT	2D9	IFNb	7664.95	827781
WT	2D9	IFNb	8142.41	493083
WT	2D9	IFNb	9642.89	572309
WT	2D9	IFNb	4977.24	1.45663e+06
WT	2D9	IFNb	10208.7	509463
WT	2D9	IFNb	5059.84	321545
WT	2D9	IFNb	4031.85	788542
WT	2D9	IFNb	9309.63	884732
WT	2D9	IFNb	8409.7	745369
WT	2D9	IFNb	9427.97	990969
WT	2D9	IFNb	8993.42	564911
WT	2D9	IFNb	8172.72	579835
WT	2D9	IFNb	6491.62	2.19415e+06
WT	2D9	IFNb	7744.8	2.35031e+06
WT	2D9	IFNb	9805.71	916954
WT	2D9	IFNb	6846.23	1.12342e+06
WT	2D9	IFNb	6608.34	1.66593e+06
WT	2D9	IFNb	6343.27	941688
WT	2D9	IFNb	13335.7	798477
WT	2D9	IFNb	9445.71	715753
WT	2D9	IFNb	8610.56	715727
WT	2D9	IFNb	4584.56	215559
WT	2D9	IFNb	11094.3	1.49098e+06
WT	2D9	IFNb	8900.88	807586
WT	2D9	IFNb	6888.4	291711
WT	2D9	IFNb	14921	946642
WT	2D9	IFNb	11935.4	1.41987e+06
WT	2D9	IFNb	9599.19	888575
WT	2D9	IFNb	12504.9	987590
WT	2D9	IFNb	9254.28	6.07326e+06
WT	2D9	IFNb	8868.67	1.96116e+06
WT	2D9	IFNb	7338.26	301135
WT	2D9	IFNb	8421.24	775558
WT	2D9	IFNb	8170.88	544544
WT	2D9	IFNb	10061	1.52792e+06
WT	2D9	IFNb	8723.91	806179
WT	2D9	IFNb	8160.6	841912
WT	2D9	IFNb	9473.08	682532
WT	2D9	IFNb	9951.09	2.37024e+06
WT	2D9	IFNb	8905.26	962197
WT	2D9	IFNb	10457.1	1.15347e+06
WT	2D9	IFNb	10401.5	955743
WT	2D9	IFNb	10889.2	638279
WT	2D9	IFNb	8376.88	849719
WT	2D9	IFNb	8900.51	1.14711e+06
WT	2D9	IFNb	7981.47	1.06636e+06
WT	2D9	IFNb	10386.5	837182
WT	2D9	IFNb	10017.4	601371
WT	2D9	IFNb	9376.94	1.04957e+06
WT	2D9	IFNb	3675.59	335805
WT	2D9	IFNb	2572.76	106251
WT	2D9	IFNb	13364.4	963601
WT	2D9	IFNb	16115.8	865988
WT	2D9	IFNb	8570.44	1.60108e+06
WT	2D9	IFNb	11175.5	2.37862e+06
WT	2D9	IFNb	9507.37	798753
WT	2D9	IFNb	9594.14	1.11517e+06
WT	2D9	IFNb	9611.8	1.03702e+06
WT	2D9	IFNb	3488.61	218034
WT	2D9	IFNb	9261.09	904904
WT	2D9	IFNb	9123.47	1.58423e+06
WT	2D9	IFNb	10393.4	1.07717e+06
WT	2D9	IFNb	8585.45	309064
WT	2D9	IFNb	7508.35	1.24507e+06
WT	2D9	IFNb	12054.7	709128
WT	2D9	IFNb	7832.33	1.27331e+06
WT	2D9	IFNb	9561.29	1.33462e+06
WT	2D9	IFNb	3161.48	98214
WT	2D9	IFNb	10154.3	661276
WT	2D9	IFNb	3861.09	220445
WT	2D9	IFNb	7499.49	936633
WT	2D9	IFNb	8944.96	2.615e+06
WT	2D9	IFNb	7283.72	2.03456e+06
WT	2D9	IFNb	8457.5	1.66431e+06
WT	2D9	IFNb	4329.51	1.90481e+06
WT	2D9	IFNb	9512.52	1.10568e+06
WT	2D9	IFNb	8921.18	1.08002e+06
WT	2D9	IFNb	6146.82	1.79924e+06
WT	2D9	IFNb	9838.24	612298
WT	2D9	IFNb	10439.4	772973
WT	2D9	IFNb	10909.6	1.25776e+06
WT	2D9	IFNb	8678.6	977327
WT	2D9	IFNb	2540.76	209060
WT	2D9	IFNb	6532.88	827223
WT	2D9	IFNb	6135.73	614657
WT	2D9	IFNb	5634.52	557943
WT	2D9	IFNb	7543.71	1.27706e+06
WT	2D9	IFNb	10335	675214
WT	2D9	IFNb	9405.12	731924
WT	2D9	IFNb	8142.38	648184
WT	2D9	IFNb	8036.36	436054
WT	2D9	IFNb	7705.83	875869
WT	2D9	IFNb	8690.9	1.89267e+06
WT	2D9	IFNb	9368.02	1.03973e+06
WT	2D9	IFNb	11440.6	648983
WT	2D9	IFNb	10130.1	1.78294e+06
WT	2D9	IFNb	4152.32	209181
WT	2D9	IFNb	7107.36	1.22818e+06
WT	2D9	IFNb	7480.51	940936
WT	2D9	IFNb	4122.61	300710
WT	2D9	IFNb	12079.6	725801
WT	2D9	IFNb	7433.71	678369
WT	2D9	IFNb	9151.43	948935
WT	2D9	IFNb	8477.88	674001
WT	2D9	IFNb	10625.3	835245
WT	2D9	IFNb	6708.3	737140
WT	2D9	IFNb	12429.4	949668
WT	2D9	IFNb	7295.69	620215
WT	2D9	IFNb	9368.42	1.58547e+06
WT	2D9	IFNb	10072	1.31554e+06
WT	2D9	IFNb	10209.3	2.95196e+06
WT	2D9	IFNb	9730.59	866527
WT	2D9	IFNb	10557.2	602196
WT	2D9	IFNb	10656.6	1.19952e+06
WT	2D9	IFNb	8034.5	639595
WT	2D9	IFNb	8068.48	1.00219e+06
WT	2D9	IFNb	8911.54	1.04986e+06
WT	2D9	IFNb	8818.96	1.08615e+06
WT	2D9	IFNb	8074.37	423711
WT	2D9	IFNb	12133.8	1.15185e+06
WT	2D9	IFNb	11302.2	1.29532e+06
WT	2D9	IFNb	11952.3	526856
WT	2D9	IFNb	5467.38	398513
WT	2D9	IFNb	5206.3	392050
WT	2D9	IFNb	7931.67	531516
WT	2D9	IFNb	18759.2	600490
WT	2D9	IFNb	16276.6	985665
WT	2D9	IFNb	13268.9	941396
WT	2D9	IFNb	3493.24	143899
WT	2D9	IFNb	7535.66	397023
WT	2D9	IFNb	12022.7	1.58104e+06
WT	2D9	IFNb	15114.4	1.14847e+06
WT	2D9	IFNb	9008.35	846173
WT	2D9	IFNb	9865.02	983069
WT	2D9	IFNb	9326.27	2.33153e+06
WT	2D9	IFNb	15753.4	1.3326e+06
WT	2D9	IFNb	6589.1	1.65727e+06
WT	2D9	IFNb	11437.6	1.08456e+06
WT	2D9	IFNb	11463.4	2.85677e+06
WT	2D9	IFNb	11992.4	1.18941e+06
WT	2D9	IFNb	12972.6	1.34176e+06
WT	2D9	IFNb	11667.4	1.22819e+06
WT	2D9	IFNb	13825	1.12087e+06
WT	2D9	IFNb	13880.6	1.0234e+06
WT	2D9	IFNb	13375.8	689978
WT	2D9	IFNb	10934.4	985200
WT	2D9	IFNb	12439.9	1.17569e+06
WT	2D9	IFNb	11215.3	2.53188e+06
WT	2D9	IFNb	17167	3.91693e+06
WT	2D9	IFNb	8915.29	843513
WT	2D9	IFNb	11853.9	436675
WT	2D9	IFNb	13032	770720
WT	2D9	IFNb	7584.36	1.08056e+06
WT	2D9	IFNb	13053.9	1.49334e+06
WT	2D9	IFNb	10829.4	881412
WT	2D9	IFNb	9140.35	1.1454e+06
WT	2D9	IFNb	6564.12	1.03062e+06
WT	2D9	IFNb	10311.6	1.67474e+06
WT	2D9	IFNb	7788.81	1.31364e+06
WT	2D9	IFNb	10753.3	1.37349e+06
WT	2D9	IFNb	10413.8	786921
WT	2D9	IFNb	9408.01	2.07253e+06
WT	2D9	IFNb	7416.22	983053
WT	2D9	IFNb	10616	1.06737e+06
WT	2D9	IFNb	10540.9	906047
WT	2D9	IFNb	11765.4	376616
WT	2D9	IFNb	11597.3	902526
WT	2D9	IFNb	12381.7	808280
WT	2D9	IFNb	7149.21	1.73888e+06
WT	2D9	IFNb	10414.7	757477
WT	2D9	IFNb	13423.8	1.27079e+06
WT	2D9	IFNb	11428.6	524164
WT	2D9	IFNb	9676.33	1.4365e+06
WT	2D9	IFNb	6121.18	994804
WT	2D9	IFNb	8504.3	448057
WT	2D9	IFNb	10376.6	1.20829e+06
WT	2D9	IFNb	11303.1	860054
WT	2D9	IFNb	9486.08	773568
WT	2D9	IFNb	11295.3	748028
WT	2D9	IFNb	10074.5	549819
WT	2D9	IFNb	10869.1	1.63068e+06
WT	2D9	IFNb	14017.7	1.05778e+06
WT	2D9	IFNb	13160.9	779722
WT	2D9	IFNb	8143.99	717972
WT	2D9	IFNb	9699.46	1.06175e+06
WT	2D9	IFNb	9964.72	633765
WT	2D9	IFNb	9700.37	564522
WT	2D9	IFNb	7905.58	520641
WT	2D9	IFNb	12849.6	1.2434e+06
WT	2D9	IFNb	7396.87	397086
WT	2D9	IFNb	12255.3	1.68688e+06
WT	2D9	IFNb	11103.2	799395
WT	2D9	IFNb	7786.57	637020
WT	2D9	IFNb	12768.4	958818
WT	2D9	IFNb	15776.4	1.21036e+06
WT	2D9	IFNb	11790.4	3.12759e+06
WT	2D9	IFNb	10401.3	1.15659e+06
WT	2D9	IFNb	9167.9	397865
WT	2D9	IFNb	16906.9	1.03271e+06
WT	2D9	IFNb	8566.19	271510
WT	2D9	IFNb	14010.5	1.06606e+06
WT	2D9	IFNb	9950.91	365529
WT	2D9	IFNb	10791.1	857339
WT	2D9	IFNb	10263.1	590807
WT	2D9	IFNb	5891.21	260611
WT	2D9	IFNb	13856.5	868199
WT	2D9	IFNb	12397.7	532178
WT	2D9	IFNb	14577.8	700724
WT	2D9	IFNb	8637.74	949157
WT	2D9	IFNb	14252.4	801761
WT	2D9	IFNb	11812.9	1.79584e+06
WT	2D9	IFNb	10324	656619
WT	2D9	IFNb	4821.98	201671
WT	2D9	IFNb	14751.9	911138
WT	2D9	IFNb	10237.7	1.53166e+06
WT	2D9	IFNb	13008.6	1.21919e+06
WT	2D9	IFNb	14376.8	961907
WT	2D9	IFNb	11619.9	1.32197e+06
WT	2D9	IFNb	8925.02	584500
WT	2D9	IFNb	10109.8	1.12629e+06
WT	2D9	IFNb	10582	1.15059e+06
WT	2D9	IFNb	11571.6	902954
WT	2D9	IFNb	7969.73	644476
WT	2D9	IFNb	9956.72	1.10245e+06
WT	2D9	IFNb	13001.2	1.07932e+06
WT	2D9	IFNb	15825.9	999066
WT	2D9	IFNb	10876.2	1.50618e+06
WT	2D9	IFNb	12304.8	957584
WT	2D9	IFNb	10141.9	693467
WT	2D9	IFNb	13240.7	1.12492e+06
WT	2D9	IFNb	14694	3.21928e+06
WT	2D9	IFNb	9923.42	395243
WT	2D9	IFNb	10853.2	770008
WT	2D9	IFNb	13113.7	857444
WT	2D9	IFNb	4349.59	136037
WT	2D9	IFNb	10750.2	558484
WT	2D9	IFNb	10215.2	947206
WT	2D9	IFNb	4914.72	226956
WT	2D9	IFNb	8820.68	891958
WT	2D9	IFNb	15056.5	739538
WT	2D9	IFNb	20235.8	1.87637e+06
WT	2D9	IFNb	13395.3	1.22451e+06
WT	2D9	IFNb	5057.14	202484
WT	2D9	IFNb	14322.4	777891
WT	2D9	IFNb	9097.32	369023
WT	2D9	IFNb	13570.8	672263
WT	2D9	IFNb	17266.3	1.89639e+06
WT	2D9	IFNb	13127.6	1.36399e+06
WT	2D9	IFNb	14716.5	726699
WT	2D9	IFNb	12818.8	883227
WT	2D9	IFNb	11573.1	1.17879e+06
WT	2D9	IFNb	5134.27	422190
WT	2D9	IFNb	13062.9	803396
WT	2D9	IFNb	14418.2	805031
WT	2D9	IFNb	12220	1.20236e+06
WT	2D9	IFNb	13822.4	1.09454e+06
WT	2D9	IFNb	12020	579671
WT	2D9	IFNb	13017	641412
WT	2D9	IFNb	17882.4	1.16549e+06
WT	2D9	IFNb	11951.3	619005
WT	2D9	IFNb	11118	1.13419e+06
WT	2D9	IFNb	14568.1	1.01828e+06
WT	2D9	IFNb	13669.5	1.10109e+06
WT	2D9	IFNb	13480.4	2.15402e+06
WT	2D9	IFNb	4758.49	267186
WT	2D9	IFNb	7051.76	1.03984e+06
WT	2D9	IFNb	14110.8	868580
WT	2D9	IFNb	13506.5	1.30201e+06
WT	2D9	IFNb	13553.2	1.32144e+06
WT	2D9	IFNb	12253.3	2.62024e+06
WT	2D9	IFNb	13996.7	1.01506e+06
WT	2D9	IFNb	13785.9	1.03233e+06
WT	2D9	IFNb	10657.1	908209
WT	2D9	IFNb	11307.1	662178
WT	2D9	IFNb	12909.2	1.58111e+06
WT	2D9	IFNb	13271.5	1.12126e+06
WT	2D9	IFNb	12955	938838
WT	2D9	IFNb	7474.65	399692
WT	2D9	IFNb	17432.5	927594
WT	2D9	IFNb	10454.6	1.55203e+06
WT	2D9	IFNb	15846.6	1.10931e+06
WT	2D9	IFNb	11812.9	1.24289e+06
WT	2D9	IFNb	14171.4	631366
WT	2D9	IFNb	13870.8	965176
WT	2D9	IFNb	19049	2.01123e+06
WT	2D9	IFNb	11349.9	937470
WT	2D9	IFNb	13969.4	1.09665e+06
WT	2D9	IFNb	12276	1.3425e+06
WT	2D9	IFNb	9831.61	1.06229e+06
WT	2D9	IFNb	11656	1.93223e+06
WT	2D9	IFNb	13019.6	961967
WT	2D9	IFNb	9421.71	2.06813e+06
WT	2D9	IFNb	10178.8	627086
WT	2D9	IFNb	14355.1	898684
WT	2D9	IFNb	11607.9	769338
WT	2D9	IFNb	11251.9	464690
WT	2D9	IFNb	10378.8	911720
WT	2D9	IFNb	8940.71	469173
WT	2D9	IFNb	12207.2	957674
WT	2D9	IFNb	10150	697745
WT	2D9	IFNb	11021.9	761153
WT	2D9	IFNb	9035.19	781367
WT	2D9	IFNb	4347.38	169275
WT	2D9	IFNb	8491.33	837266
WT	2D9	IFNb	9756.9	524291
WT	2D9	IFNb	12046.2	951367
WT	2D9	IFNb	12932	938530
WT	2D9	IFNb	9496.75	965806
WT	2D9	IFNb	13710.1	1.14896e+06
WT	2D9	IFNb	8852.64	639687
WT	2D9	IFNb	11688	575927
WT	2D9	IFNb	2298.26	83457.6
WT	2D9	IFNb	8626.76	580359
WT	2D9	IFNb	6185.35	257070
WT	2D9	IFNb	9949.34	900104
WT	2D9	IFNb	9580.97	1.37206e+06
WT	2D9	IFNb	7189.46	628539
WT	2D9	IFNb	8182.69	565513
WT	2D9	IFNb	7972.24	860131
WT	2D9	IFNb	9905.44	873261
WT	2D9	IFNb	14021	875563
WT	2D9	IFNb	10883.4	1.34384e+06
WT	2D9	IFNb	12846.4	1.56532e+06
WT	2D9	IFNb	10148.6	901090
WT	2D9	IFNb	6950.17	505133
WT	2D9	IFNb	8368.9	595949
WT	2D9	IFNb	8670.95	2.06669e+06
WT	2D9	IFNb	5770.56	273443
WT	2D9	IFNb	9673.2	760401
WT	2D9	IFNb	11746.5	678051
WT	2D9	IFNb	11542.3	781948
WT	2D9	IFNb	11344.7	975740
WT	2D9	IFNb	10872.1	915690
WT	2D9	IFNb	11084	524645
WT	2D9	IFNb	11384.4	1.35134e+06
WT	2D9	IFNb	8626.59	1.34313e+06
WT	2D9	IFNb	9471.31	2.37127e+06
WT	2D9	IFNb	11891.9	3.4472e+06
WT	2D9	IFNb	13447	1.10857e+06
WT	2D9	IFNb	15117.5	1.30816e+06
WT	2D9	IFNb	8496.15	453423
WT	2D9	IFNb	7975.3	794755
WT	2D9	IFNb	8820.71	559617
WT	2D9	IFNb	12181.7	929465
WT	2D9	IFNb	7796.4	1.02486e+06
WT	2D9	IFNb	10207.6	1.20736e+06
WT	2D9	IFNb	11744.9	819714
WT	2D9	IFNb	12030.7	922362
WT	2D9	IFNb	8255.27	891101
WT	2D9	IFNb	15057.2	903132
WT	2D9	IFNb	8560.98	535501
WT	2D9	IFNb	10333	922337
WT	2D9	IFNb	9766.23	922488
WT	2D9	IFNb	10902.8	1.8909e+06
WT	2D9	IFNb	9098.02	1.16492e+06
WT	2D9	IFNb	9777.8	1.4649e+06
WT	2D9	IFNb	11073.1	1.33239e+06
WT	2D9	IFNb	11105.2	780314
WT	2D9	IFNb	3367.76	120351
WT	2D9	IFNb	10826	1.17541e+06
WT	2D9	IFNb	13532.9	1.21365e+06
WT	2D9	IFNb	9655.37	1.31786e+06
WT	2D9	IFNb	11773.7	909453
WT	2D9	IFNb	10720.9	1.03854e+06
WT	2D9	IFNb	14262.3	1.81345e+06
WT	2D9	IFNb	12149.9	791871
WT	2D9	IFNb	10011.2	1.45941e+06
WT	2D9	IFNb	9920.39	541406
WT	2D9	IFNb	10278.5	684466
WT	2D9	IFNb	8789.73	749992
WT	2D9	IFNb	8629.84	936061
WT	2D9	IFNb	11742.1	805346
WT	2D9	IFNb	13699.7	1.6693e+06
WT	2D9	IFNb	9633.06	765840
WT	2D9	IFNb	8438.53	713383
WT	2D9	IFNb	13600.5	776505
WT	2D9	IFNb	11985.4	841527
WT	2D9	IFNb	12281.6	790786
WT	2D9	IFNb	14611	3.77612e+06
WT	2D9	IFNb	12176.8	2.29398e+06
WT	2D9	IFNb	10826.5	1.15956e+06
WT	2D9	IFNb	7747.36	474851
WT	2D9	IFNb	14048.1	981198
WT	2D9	IFNb	11466.2	1.36285e+06
WT	2D9	IFNb	10071.2	853522
WT	2D9	IFNb	10356.1	1.62816e+06
WT	2D9	IFNb	12248.2	793783
WT	2D9	IFNb	14277.4	932778
WT	2D9	IFNb	14677.7	760215
WT	2D9	IFNb	9356.81	760081
WT	2D9	IFNb	13867	1.22178e+06
WT	2D9	IFNb	9131.54	873078
WT	2D9	IFNb	3694.33	293897
WT	2D9	IFNb	9921	2.07829e+06
WT	2D9	IFNb	12346	1.26788e+06
WT	2D9	IFNb	15151.5	1.4415e+06
WT	2D9	IFNb	12809.1	1.05867e+06
WT	2D9	IFNb	7403.14	767262
WT	2D9	IFNb	17798	906885
WT	2D9	IFNb	11205.9	1.09316e+06
WT	2D9	IFNb	9787.66	867500
WT	2D9	IFNb	15619.4	1.79912e+06
WT	2D9	IFNb	9638.5	879569
WT	2D9	IFNb	16401.9	928701
WT	2D9	IFNb	13433.6	3.06933e+06
WT	2D9	IFNb	13061.4	1.05828e+06
WT	2D9	IFNb	14077.6	3.04286e+06
WT	2D9	IFNb	8258.74	659613
WT	2D9	IFNb	10529.8	1.61016e+06
WT	2D9	IFNb	3605.22	215863
WT	2D9	IFNb	10794.5	1.11308e+06
WT	2D9	IFNb	10441.9	1.34083e+06
WT	2D9	IFNb	10019.5	1.09837e+06
WT	2D9	IFNb	13460.8	1.27641e+06
WT	2D9	IFNb	8202.65	2.39842e+06
WT	2D9	IFNb	4912.5	386425
WT	2D9	IFNb	9562	554462
WT	2D9	IFNb	11416.3	1.77507e+06
WT	2D9	IFNb	11575.2	572190
WT	2D9	IFNb	11844.3	1.22196e+06
WT	2D9	IFNb	7554.35	1.94088e+06
WT	2D9	IFNb	12080.2	1.30714e+06
WT	2D9	IFNb	10920.4	836094
WT	2D9	IFNb	12541	2.13028e+06
WT	2D9	IFNb	10142.2	739789
WT	2D9	IFNb	10063.7	766809
WT	2D9	IFNb	15818.3	1.01104e+06
WT	2D9	IFNb	18102.2	1.26056e+06
WT	2D9	IFNb	8429.56	560014
WT	2D9	IFNb	5479.21	289827
WT	2D9	IFNb	7372.85	1.0748e+06
WT	2D9	IFNb	15342.5	706086
WT	2D9	IFNb	9889.94	757718
WT	2D9	IFNb	15271.6	1.00334e+06
WT	2D9	IFNb	10088.8	1.18113e+06
WT	2D9	IFNb	9041.97	582195
WT	2D9	IFNb	12606.7	719767
WT	2D9	IFNb	9937.36	2.56825e+06
WT	2D9	IFNb	10359.4	773030
WT	2D9	IFNb	8409.53	2.3861e+06
WT	2D9	IFNb	13484.5	2.2219e+06
WT	2D9	IFNb	10219.2	1.04464e+06
WT	2D9	IFNb	7784.59	839884
WT	2D9	IFNb	11842.5	916634
WT	2D9	IFNb	5414.95	181859
WT	2D9	IFNb	9330.6	1.12469e+06
WT	2D9	IFNb	11832.4	574970
WT	2D9	IFNb	10004.7	3.45979e+06
WT	2D9	IFNb	12739.5	1.03687e+06
WT	2D9	IFNb	6752.87	858978
WT	2D9	IFNb	9979.72	1.60199e+06
WT	2D9	IFNb	12122.3	606234
WT	2D9	IFNb	7764.24	805094
WT	2D9	IFNb	9517.33	843040
WT	2D9	IFNb	12354.9	822091
WT	2D9	IFNb	12332.4	610916
WT	2D9	IFNb	10151	1.04406e+06
WT	2D9	IFNb	13435.8	1.19014e+06
WT	2D9	IFNb	11944.8	553478
WT	2D9	IFNb	9869.81	799163
WT	2D9	IFNb	8717.63	481255
WT	2D9	IFNb	9278.27	569171
WT	2D9	IFNb	9481.61	575176
WT	2D9	IFNb	13694.2	730117
WT	2D9	IFNb	9944.08	876667
WT	2D9	IFNb	8589.83	943441
WT	2D9	IFNb	12816.4	1.20657e+06
WT	2D9	IFNb	12014.5	823400
WT	2D9	IFNb	9809.17	899262
WT	2D9	IFNb	14736	811179
WT	2D9	IFNb	11471.8	426213
WT	2D9	IFNb	9699.3	1.30197e+06
WT	2D9	IFNb	12852.1	1.5849e+06
WT	2D9	IFNb	7239.61	293667
WT	2D9	IFNb	10424.7	852845
WT	2D9	IFNb	6905.01	548232
WT	2D9	IFNb	11776.1	2.51635e+06
WT	2D9	IFNb	11815.9	810408
WT	2D9	IFNb	11476.1	1.07316e+06
WT	2D9	IFNb	10851.6	913965
WT	2D9	IFNb	10298.6	783626
WT	2D9	IFNb	11058.3	901782
WT	2D9	IFNb	10947.7	804859
WT	2D9	IFNb	13761.1	1.03048e+06
WT	2D9	IFNb	12041.2	810692
WT	2D9	IFNb	11088	622003
WT	2D9	IFNb	14372.8	727830
WT	2D9	IFNb	13250.3	996400
WT	2D9	IFNb	8755.09	426812
WT	2D9	IFNb	9680.96	1.37724e+06
WT	2D9	IFNb	11048.7	1.64024e+06
WT	2D9	IFNb	10633.3	590913
WT	2D9	IFNb	14499.8	751763
WT	2D9	IFNb	16832.7	1.06086e+06
WT	2D9	IFNb	13620.1	2.44723e+06
WT	2D9	IFNb	13160.1	867378
WT	2D9	IFNb	7919.67	365721
WT	2D9	IFNb	14926	1.03311e+06
WT	2D9	IFNb	11564.8	558326
WT	2D9	IFNb	12507.2	675360
WT	2D9	IFNb	13024.8	926127
WT	2D9	IFNb	10520.8	735937
WT	2D9	IFNb	11985.8	1.15541e+06
WT	2D9	IFNb	11209.7	739419
WT	2D9	IFNb	13518.2	2.93045e+06
WT	2D9	IFNb	14264.5	1.35112e+06
WT	2D9	IFNb	12984.3	1.28914e+06
WT	2D9	IFNb	13940.4	1.51209e+06
WT	2D9	IFNb	18146.4	617058
WT	2D9	IFNb	9924.46	1.51708e+06
WT	2D9	IFNb	14040.6	3.93744e+06
WT	2D9	IFNb	14646.4	873111
WT	2D9	IFNb	18257.7	895816
WT	2D9	IFNb	10034.3	1.09419e+06
WT	2D9	IFNb	7926.38	1.23036e+06
WT	2D9	IFNb	13697.3	982570
WT	2D9	IFNb	11409.1	657976
WT	2D9	IFNb	21538.4	837513
WT	2D9	IFNb	14505.9	1.01089e+06
WT	2D9	IFNb	11671.3	1.032e+06
WT	2D9	IFNb	14741.2	997119
WT	2D9	IFNb	4775.74	250612
WT	2D9	IFNb	22538.9	917817
WT	2D9	IFNb	12449.1	1.88209e+06
WT	2D9	IFNb	15021.5	1.11934e+06
WT	2D9	IFNb	15875.2	1.01051e+06
WT	2D9	IFNb	9788.85	684222
WT	2D9	IFNb	5283.99	267578
WT	2D9	IFNb	18810	1.42336e+06
WT	2D9	IFNb	14151.1	1.24979e+06
WT	2D9	IFNb	13296.4	782864
WT	2D9	IFNb	13523.3	1.21705e+06
WT	2D9	IFNb	10711	1.05051e+06
WT	2D9	IFNb	12566.4	774837
WT	2D9	IFNb	9581.5	1.00962e+06
WT	2D9	IFNb	10933.8	525568
WT	2D9	IFNb	10872.1	819273
WT	2D9	IFNb	11433.2	693564
WT	2D9	IFNb	12024.1	986844
WT	2D9	IFNb	13375.1	726439
WT	2D9	IFNb	11484.9	854001
WT	2D9	IFNb	14507.9	915863
WT	2D9	IFNb	14666.1	1.63082e+06
WT	2D9	IFNb	9352.66	838270
WT	2D9	IFNb	10997.8	944170
WT	2D9	IFNb	13572.7	727197
WT	2D9	IFNb	24823.9	1.03952e+06
WT	2D9	IFNb	13894.1	1.18188e+06
WT	2D9	IFNb	7107.5	444957
WT	2D9	IFNb	12236.2	1.48134e+06
WT	2D9	IFNb	12441.9	754100
WT	2D9	IFNb	14587	2.20838e+06
WT	2D9	IFNb	11274.7	464447
WT	2D9	IFNb	14546.6	1.03662e+06
WT	2D9	IFNb	7397.33	1.524e+06
WT	2D9	IFNb	15457.4	730840
WT	2D9	IFNb	18012.8	1.23637e+06
WT	2D9	IFNb	13915.2	1.96281e+06
WT	2D9	IFNb	12627.5	2.31329e+06
WT	2D9	IFNb	13034.7	1.11904e+06
WT	2D9	IFNb	13486.9	438799
WT	2D9	IFNb	14373	805526
WT	2D9	IFNb	12987.4	816468
WT	2D9	IFNb	11677.2	504923
WT	2D9	IFNb	10621.4	1.31539e+06
WT	2D9	IFNb	13273	714622
WT	2D9	IFNb	13576.2	1.0323e+06
WT	2D9	IFNb	14057	2.10232e+06
WT	2D9	IFNb	15948.8	978371
WT	2D9	IFNb	12616.3	1.10034e+06
WT	2D9	IFNb	12571.7	1.29171e+06
WT	2D9	IFNb	14423.5	781107
WT	2D9	IFNb	10459.3	726147
WT	2D9	IFNb	9960.92	431235
WT	2D9	IFNb	16228.3	1.51073e+06
WT	2D9	IFNb	13970.7	890014
WT	2D9	IFNb	5561.37	201660
WT	2D9	IFNb	9071.95	574128
WT	2D9	IFNb	11623.2	3.50532e+06
WT	2D9	IFNb	10466.2	753539
WT	2D9	IFNb	15190.3	2.6337e+06
WT	2D9	IFNb	14340.8	915101
WT	2D9	IFNb	9934.88	852917
WT	2D9	IFNb	4768.43	211943
WT	2D9	IFNb	13471.5	636236
WT	2D9	IFNb	13511.5	1.30461e+06
WT	2D9	IFNb	7013.94	447565
WT	2D9	IFNb	11720.9	922601
WT	2D9	IFNb	10876.2	787050
WT	2D9	IFNb	12326.9	1.0615e+06
WT	2D9	IFNb	12345.1	809127
WT	2D9	IFNb	14359.6	1.11673e+06
WT	2D9	IFNb	11300	698531
WT	2D9	IFNb	10300.2	624290
WT	2D9	IFNb	11634.4	1.91034e+06
WT	2D9	IFNb	11079.8	628521
WT	2D9	IFNb	12719.4	1.2802e+06
WT	2D9	IFNb	10541.6	356802
WT	2D9	IFNb	7872.84	773390
WT	2D9	IFNb	13126.3	753567
WT	2D9	IFNb	8608.89	643307
WT	2D9	IFNb	10971.1	603930
WT	2D9	IFNb	10315	501234
WT	2D9	IFNb	11179.1	925711
WT	2D9	IFNb	12332.5	739705
WT	2D9	IFNb	15858.3	2.4025e+06
WT	2D9	IFNb	9532.55	973448
WT	2D9	IFNb	11056.9	722956
WT	2D9	IFNb	7820.98	1.00634e+06
WT	2D9	IFNb	8679.94	409029
WT	2D9	IFNb	7964.39	1.21537e+06
WT	2D9	IFNb	9578.41	863027
WT	2D9	IFNb	10402.3	698718
WT	2D9	IFNb	8461.7	484444
WT	2D9	IFNb	12160.2	660454
WT	2D9	IFNb	13846.3	537683
WT	2D9	IFNb	9229.3	586992
WT	2D9	IFNb	7346.19	853494
WT	2D9	IFNb	8973.79	448776
WT	2D9	IFNb	11861.6	1.12041e+06
WT	2D9	IFNb	11058.7	951721
WT	2D9	IFNb	7337.37	611437
WT	2D9	IFNb	12486.8	739786
WT	2D9	IFNb	12289.4	804190
WT	2D9	IFNb	3956.82	198502
WT	2D9	IFNb	8332.16	530807
WT	2D9	IFNb	10104	2.74864e+06
WT	2D9	IFNb	10113.3	557243
WT	2D9	IFNb	13688.6	1.5638e+06
WT	2D9	IFNb	9177.05	649163
WT	2D9	IFNb	9807.68	930005
WT	2D9	IFNb	10992.4	806415
WT	2D9	IFNb	9888.03	877434
WT	2D9	IFNb	10018.8	769164
WT	2D9	IFNb	13374.8	753794
WT	2D9	IFNb	10436.6	909138
WT	2D9	IFNb	13508.7	642959
WT	2D9	IFNb	10141.6	1.15007e+06
WT	2D9	IFNb	12184.5	435427
WT	2D9	IFNb	6674.72	408056
WT	2D9	IFNb	14928.8	682344
WT	2D9	IFNb	7366	398908
WT	2D9	IFNb	8769.81	517730
WT	2D9	IFNb	7974.31	982963
WT	2D9	IFNb	12528.7	920436
WT	2D9	IFNb	12593.2	865040
WT	2D9	IFNb	11165.2	1.71963e+06
WT	2D9	IFNb	11405	580537
WT	2D9	IFNb	7944.91	1.24116e+06
WT	2D9	IFNb	9548	1.36233e+06
WT	2D9	IFNb	9082.97	875584
WT	2D9	IFNb	9250.81	707294
WT	2D9	IFNb	10447.9	684780
WT	2D9	IFNb	12165.4	909069
WT	2D9	IFNb	9356.65	907368
WT	2D9	IFNb	8831.23	1.38704e+06
WT	2D9	IFNb	8288.48	2.73625e+06
WT	2D9	IFNb	8652.22	609314
WT	2D9	IFNb	12704.1	579327
WT	2D9	IFNb	10180	723314
WT	2D9	IFNb	11675.2	588776
WT	2D9	IFNb	10199.3	748769
WT	2D9	IFNb	15532.2	1.28454e+06
WT	2D9	IFNb	10110.6	1.73441e+06
WT	2D9	IFNb	9194.98	919675
WT	2D9	IFNb	11388.3	3.58328e+06
WT	2D9	IFNb	9878.14	924764
WT	2D9	IFNb	12926	1.09547e+06
WT	2D9	IFNb	12034.3	2.64351e+06
WT	2D9	IFNb	10113.4	925558
WT	2D9	IFNb	12970.2	900466
WT	2D9	IFNb	15344.2	624033
WT	2D9	IFNb	10407.2	636789
WT	2D9	IFNb	11203.4	854819
WT	2D9	IFNb	12869.7	684129
WT	2D9	IFNb	11865.5	892266
WT	2D9	IFNb	10070.1	590792
WT	2D9	IFNb	11541.6	1.32154e+06
WT	2D9	IFNb	16372.7	799032
WT	2D9	IFNb	12234.8	1.1884e+06
WT	2D9	IFNb	8637.04	829878
WT	2D9	IFNb	2477.97	111699
WT	2D9	IFNb	16344.8	1.06699e+06
WT	2D9	IFNb	14093.9	3.18099e+06
WT	2D9	IFNb	12000.8	767668
WT	2D9	IFNb	10712	1.11694e+06
WT	2D9	IFNb	12949.8	614998
WT	2D9	IFNb	9003.15	1.21372e+06
WT	2D9	IFNb	13611.6	824285
WT	2D9	IFNb	10750.3	1.64275e+06
WT	2D9	IFNb	17510.9	1.21203e+06
WT	2D9	IFNb	14594.6	747486
WT	2D9	IFNb	10406.7	513335
WT	2D9	IFNb	3591.54	222395
WT	2D9	IFNb	8630.08	371808
WT	2D9	IFNb	9972.23	1.1654e+06
WT	2D9	IFNb	13212.6	812602
WT	2D9	IFNb	10593.5	1.72664e+06
WT	2D9	IFNb	11185.6	1.89417e+06
WT	2D9	IFNb	6494.75	328208
WT	2D9	IFNb	8686.09	953557
WT	2D9	IFNb	15930.8	1.57165e+06
WT	2D9	IFNb	9641.13	984030
WT	2D9	IFNb	10534	810931
WT	2D9	IFNb	9417.83	1.64869e+06
WT	2D9	IFNb	9437.63	562603
WT	2D9	IFNb	11800.2	2.21249e+06
WT	2D9	IFNb	12156.9	928849
WT	2D9	IFNb	11341	1.80861e+06
WT	2D9	IFNb	16216.9	1.61009e+06
WT	2D9	IFNb	9173	1.21833e+06
WT	2D9	IFNb	13423.1	2.66683e+06
WT	2D9	IFNb	15245.2	1.11361e+06
WT	2D9	IFNb	9521.43	942833
WT	2D9	IFNb	13357.3	898601
WT	2D9	IFNb	11289	887418
WT	2D9	IFNb	12386.7	1.41831e+06
WT	2D9	IFNb	13376.6	887267
WT	2D9	IFNb	9214.68	912942
WT	2D9	IFNb	13935.8	625988
WT	2D9	IFNb	13011	1.60314e+06
WT	2D9	IFNb	8784.19	628288
WT	2D9	IFNb	12128.7	1.62745e+06
WT	2D9	IFNb	14934.6	1.18575e+06
WT	2D9	IFNb	11462.4	753078
WT	2D9	IFNb	11923.2	1.23697e+06
WT	2D9	IFNb	11598.9	2.04815e+06
WT	2D9	IFNb	8270.06	432678
WT	2D9	IFNb	9811.73	487077
WT	2D9	IFNb	10160.4	805628
WT	2D9	IFNb	12064.7	1.0345e+06
WT	2D9	IFNb	9161.72	1.2125e+06
WT	2D9	IFNb	11000.2	841050
WT	2D9	IFNb	10469.8	1.31365e+06
WT	2D9	IFNb	13520.2	750637
WT	2D9	IFNb	8881.06	733551
WT	2D9	IFNb	10527.5	635862
WT	2D9	IFNb	11108	468653
WT	2D9	IFNb	12214.6	1.1499e+06
WT	2D9	IFNb	14416.9	1.33227e+06
WT	2D9	IFNb	13168.4	750455
WT	2D9	IFNb	14890.5	1.25883e+06
WT	2D9	IFNb	11490.7	865289
WT	2D9	IFNb	12127.3	2.14718e+06
WT	2D9	IFNb	11426.1	982734
WT	2D9	IFNb	12718.2	1.13525e+06
WT	2D9	IFNb	10978.3	541531
WT	2D9	IFNb	4104.25	150547
WT	2D9	IFNb	13493.3	608942
WT	2D9	IFNb	9299.56	742742
WT	2D9	IFNb	9143.98	552296
WT	2D9	IFNb	9290.76	798107
WT	2D9	IFNb	6252.09	478676
WT	2D9	IFNb	7017.52	851766
WT	2D9	IFNb	8684.68	897802
WT	2D9	IFNb	9687.11	952631
WT	2D9	IFNb	7306.6	1.19014e+06
WT	2D9	IFNb	9404.09	453023
WT	2D9	IFNb	8705.83	968973
WT	2D9	IFNb	6957.41	478642
WT	2D9	IFNb	6615.59	1.05016e+06
WT	2D9	IFNb	10379.5	696638
WT	2D9	IFNb	11305.7	765925
WT	2D9	IFNb	8840.78	770586
WT	2D9	IFNb	7578.65	569900
WT	2D9	IFNb	6745.9	1.69813e+06
WT	2D9	IFNb	6102.32	521968
WT	2D9	IFNb	12495.4	784225
WT	2D9	IFNb	9770.86	803970
WT	2D9	IFNb	12582.1	901912
WT	2D9	IFNb	9589.79	584255
WT	2D9	IFNb	10285.2	1.04221e+06
WT	2D9	IFNb	8067.68	1.49361e+06
WT	2D9	IFNb	8583.1	1.16881e+06
WT	2D9	IFNb	8340.92	1.09643e+06
WT	2D9	IFNb	12093.8	1.02493e+06
WT	2D9	IFNb	7103.86	703440
WT	2D9	IFNb	8950.74	665094
WT	2D9	IFNb	11400.2	805824
WT	2D9	IFNb	2692.76	132968
WT	2D9	IFNb	9045.08	749472
WT	2D9	IFNb	7959.73	781507
WT	2D9	IFNb	10046	850861
WT	2D9	IFNb	9707.25	594977
WT	2D9	IFNb	10943.6	600121
WT	2D9	IFNb	9729.3	602455
WT	2D9	IFNb	8847.32	796691
WT	2D9	IFNb	8968.31	756288
WT	2D9	IFNb	14272.2	919711
WT	2D9	IFNb	10717	760345
WT	2D9	IFNb	10022.1	665816
WT	2D9	IFNb	6984.61	1.07062e+06
WT	2D9	IFNb	11008.2	1.62728e+06
WT	2D9	IFNb	13341.7	1.52416e+06
WT	2D9	IFNb	10008.4	803558
WT	2D9	IFNb	12228.5	813679
WT	2D9	IFNb	13750.7	709313
WT	2D9	IFNb	13100.3	873751
WT	2D9	IFNb	10345.3	1.49347e+06
WT	2D9	IFNb	11003.7	873076
WT	2D9	IFNb	12046.3	1.11763e+06
WT	2D9	IFNb	10475.3	793224
WT	2D9	IFNb	10090	961537
WT	2D9	IFNb	7689.77	1.00156e+06
WT	2D9	IFNb	8528.52	1.15511e+06
WT	2D9	IFNb	11351.6	1.44573e+06
WT	2D9	IFNb	10892.9	639070
WT	2D9	IFNb	7508.84	525642
WT	2D9	IFNb	8489.96	606352
WT	2D9	IFNb	11377	2.32957e+06
WT	2D9	IFNb	10215.1	367191
WT	2D9	IFNb	7375.9	1.75802e+06
WT	2D9	IFNb	13422.4	829028
WT	2D9	IFNb	12101.9	939251
WT	2D9	IFNb	7403.36	1.02874e+06
WT	2D9	IFNb	9695.81	682807
WT	2D9	IFNb	9018.54	4.15425e+06
WT	2D9	IFNb	15656	1.70392e+06
WT	2D9	IFNb	15572.2	711752
WT	2D9	IFNb	11588.5	1.88516e+06
WT	2D9	IFNb	9228.42	2.02474e+06
WT	2D9	IFNb	14260.2	1.04091e+06
WT	2D9	IFNb	13465.1	1.24502e+06
WT	2D9	IFNb	8167.48	700756
WT	2D9	IFNb	11097.6	1.00223e+06
WT	2D9	IFNb	10817.2	1.03141e+06
WT	2D9	IFNb	9295.75	3.95609e+06
WT	2D9	IFNb	11255	1.92424e+06
WT	2D9	IFNb	9394.67	1.21079e+06
WT	2D9	IFNb	6872.55	1.13242e+06
WT	2D9	IFNb	6557.94	1.0207e+06
WT	2D9	IFNb	12251.4	664764
WT	2D9	IFNb	9052.29	1.40038e+06
WT	2D9	IFNb	9013.02	1.5362e+06
WT	2D9	IFNb	8827.92	2.66556e+06
WT	2D9	IFNb	13586	824873
WT	2D9	IFNb	10015.4	712147
WT	2D9	IFNb	12926.3	956430
WT	2D9	IFNb	7834.81	768420
WT	2D9	IFNb	9865.26	964456
WT	2D9	IFNb	8509.31	1.45883e+06
WT	2D9	IFNb	11254.9	1.70333e+06
WT	2D9	IFNb	8819.46	873323
WT	2D9	IFNb	12467.1	783762
WT	2D9	IFNb	10253.8	1.51201e+06
WT	2D9	IFNb	9633.02	828014
WT	2D9	IFNb	9013.81	1.02785e+06
WT	2D9	IFNb	8007.64	603000
WT	2D9	IFNb	9877.44	2.121e+06
WT	2D9	IFNb	8567.56	726540
WT	2D9	IFNb	14636.6	1.08221e+06
WT	2D9	IFNb	11715.6	1.21913e+06
WT	2D9	IFNb	10931.7	624135
WT	2D9	IFNb	12506.2	868909
WT	2D9	IFNb	11927.5	804289
WT	2D9	IFNb	10976.6	1.30236e+06
WT	2D9	IFNb	9363.31	942408
WT	2D9	IFNb	10494	1.88553e+06
WT	2D9	IFNb	14516.2	908772
WT	2D9	IFNb	13731	694607
WT	2D9	IFNb	9823.32	1.00572e+06
WT	2D9	IFNb	11285.2	1.01385e+06
WT	2D9	IFNb	10969.9	902055
WT	2D9	IFNb	7500.5	730515
WT	2D9	IFNb	8608.54	669030
WT	2D9	IFNb	10320.5	746297
WT	2D9	IFNb	7450.69	901215
WT	2D9	IFNb	6933.97	1.05922e+06
WT	2D9	IFNb	11613.7	885518
WT	2D9	IFNb	6931.3	659801
WT	2D9	IFNb	10841.2	852788
WT	2D9	IFNb	7027.21	211668
WT	2D9	IFNb	11077.1	1.01957e+06
WT	2D9	IFNb	10227.5	513619
WT	2D9	IFNb	8527.7	876205
WT	2D9	IFNb	7438.39	494557
WT	2D9	IFNb	9064.82	470929
WT	2D9	IFNb	6894.88	708074
WT	2D9	IFNb	8829.59	1.41134e+06
WT	2D9	IFNb	8490.48	700399
WT	2D9	IFNb	7544.3	364619
WT	2D9	IFNb	13018	831370
WT	2D9	IFNb	10051.9	592363
WT	2D9	IFNb	4775.44	349832
WT	2D9	IFNb	8892.41	609896
WT	2D9	IFNb	8853.34	619760
WT	2D9	IFNb	11543.2	531233
WT	2D9	IFNb	11681	1.11561e+06
WT	2D9	IFNb	6009.1	994879
WT	2D9	IFNb	15932.7	2.14037e+06
WT	2D9	IFNb	14448.7	865115
WT	2D9	IFNb	12987.1	927539
WT	2D9	IFNb	9895.39	591449
WT	2D9	IFNb	4810.26	345567
WT	2D9	IFNb	10727.2	1.70846e+06
WT	2D9	IFNb	10013.5	1.73668e+06
WT	2D9	IFNb	13554	998609
WT	2D9	IFNb	11896.5	662365
WT	2D9	IFNb	11666	580962
WT	2D9	IFNb	12713.2	3.75933e+06
WT	2D9	IFNb	3869.16	178471
WT	2D9	IFNb	14989.1	697686
WT	2D9	IFNb	9586.78	512635
WT	2D9	IFNb	8264.93	713020
WT	2D9	IFNb	12879.8	723869
WT	2D9	IFNb	12406.6	2.62634e+06
WT	2D9	IFNb	9478.69	1.13557e+06
WT	2D9	IFNb	12690.9	731899
WT	2D9	IFNb	13385.5	1.27559e+06
WT	2D9	IFNb	10643.1	1.83638e+06
WT	2D9	IFNb	11439.2	767765
WT	2D9	IFNb	9478.37	626210
WT	2D9	IFNb	13457.3	780334
WT	2D9	IFNb	12460.2	995832
WT	2D9	IFNb	10505.8	757489
WT	2D9	IFNb	9915.16	1.16133e+06
WT	2D9	IFNb	6573.9	615086
WT	2D9	IFNb	11790.1	1.21636e+06
WT	2D9	IFNb	4556.58	146097
WT	2D9	IFNb	12385.9	735760
WT	2D9	IFNb	11992.3	1.022e+06
WT	2D9	IFNb	14056.7	1.00909e+06
WT	2D9	IFNb	12251.7	773432
WT	2D9	IFNb	11573	856904
WT	2D9	IFNb	11476	985226
WT	2D9	IFNb	9691.67	1.03903e+06
WT	2D9	IFNb	12510.5	783205
WT	2D9	IFNb	12730.8	780295
WT	2D9	IFNb	13751.2	1.00159e+06
WT	2D9	IFNb	13634.1	1.49746e+06
WT	2D9	IFNb	11622.6	963042
WT	2D9	IFNb	9550.17	1.1722e+06
WT	2D9	IFNb	12324.3	1.038e+06
WT	2D9	IFNb	9892.8	590776
WT	2D9	IFNb	13429.4	990133
WT	2D9	IFNb	11235.3	1.10134e+06
WT	2D9	IFNb	16855.9	1.06232e+06
WT	2D9	IFNb	13709.8	425185
WT	2D9	IFNb	9653.6	1.03697e+06
WT	2D9	IFNb	13366.7	2.84991e+06
WT	2D9	IFNb	11610.3	2.47788e+06
WT	2D9	IFNb	11768	913338
WT	2D9	IFNb	10143.2	1.74906e+06
WT	2D9	IFNb	11551.8	1.28877e+06
WT	2D9	IFNb	11918.8	734905
WT	2D9	IFNb	10175.8	1.13472e+06
WT	2D9	IFNb	12821	1.52388e+06
WT	2D9	IFNb	12065.5	686334
WT	2D9	IFNb	7932.34	646865
WT	2D9	IFNb	11292.6	807112
WT	2D9	IFNb	11066.5	1.96343e+06
WT	2D9	IFNb	12117.4	1.58014e+06
WT	2D9	IFNb	12248.7	898582
WT	2D9	IFNb	4112.61	166608
WT	2D9	IFNb	12181.1	786877
WT	2D9	IFNb	11804	1.15957e+06
WT	2D9	IFNb	17636.2	1.91389e+06
WT	2D9	IFNb	9779.53	1.22088e+06
WT	2D9	IFNb	12488.9	935865
WT	2D9	IFNb	9319.85	729691
WT	2D9	IFNb	8528.9	423395
WT	2D9	IFNb	12100.8	641354
WT	2D9	IFNb	4243.46	335579
WT	2D9	IFNb	16046.8	1.14943e+06
WT	2D9	IFNb	11974.7	1.14303e+06
WT	2D9	IFNb	10778.5	460977
WT	2D9	IFNb	9541.64	615870
WT	2D9	IFNb	9349.22	731499
WT	2D9	IFNb	10205.5	1.16909e+06
WT	2D9	IFNb	9539.84	634277
WT	2D9	IFNb	12082.3	579503
WT	2D9	IFNb	11583.4	957969
WT	2D9	IFNb	13673.5	595551
WT	2D9	IFNb	13335.9	1.04272e+06
WT	2D9	IFNb	8928.67	789960
WT	2D9	IFNb	11089.6	1.26571e+06
WT	2D9	IFNb	12175.4	840173
WT	2D9	IFNb	11072.8	804180
WT	2D9	IFNb	14214.6	1.11292e+06
WT	2D9	IFNb	12074	644367
WT	2D9	IFNb	13173.5	957438
WT	2D9	IFNb	12091.2	2.90792e+06
WT	2D9	IFNb	11580.3	1.34725e+06
WT	2D9	IFNb	11507.9	662466
WT	2D9	IFNb	12095.1	678499
WT	2D9	IFNb	11971.6	1.19488e+06
WT	2D9	IFNb	7859.81	1.1726e+06
WT	2D9	IFNb	3948.65	147948
WT	2D9	IFNb	10352.6	988741
WT	2D9	IFNb	10050.8	768457
WT	2D9	IFNb	12114.8	405601
WT	2D9	IFNb	10895.2	1.13147e+06
WT	2D9	IFNb	10723.1	537948
WT	2D9	IFNb	9792.25	970678
WT	2D9	IFNb	13792.3	992282
WT	2D9	IFNb	10041.1	1.09336e+06
WT	2D9	IFNb	9964.2	706413
WT	2D9	IFNb	11953.4	561403
WT	2D9	IFNb	12270.1	702482
WT	2D9	IFNb	10000.8	932050
WT	2D9	IFNb	10286.3	1.43367e+06
WT	2D9	IFNb	10914.4	467934
WT	2D9	IFNb	14779.5	521181
WT	2D9	IFNb	10461.3	1.17644e+06
WT	2D9	IFNb	9126.12	827544
WT	2D9	IFNb	9297.44	689880
WT	2D9	IFNb	14651.2	994103
WT	2D9	IFNb	11113.8	910972
WT	2D9	IFNb	11885.1	1.0927e+06
WT	2D9	IFNb	10628.1	1.15002e+06
WT	2D9	IFNb	11806.6	999976
WT	2D9	IFNb	7402.38	898478
WT	2D9	IFNb	13535.3	1.32609e+06
WT	2D9	IFNb	9607.87	594432
WT	2D9	IFNb	7656.72	614745
WT	2D9	IFNb	11438.8	630275
WT	2D9	IFNb	8478.89	1.05495e+06
WT	2D9	IFNb	11336.2	1.08922e+06
WT	2D9	IFNb	8810.13	1.07859e+06
WT	2D9	IFNb	15016.8	767532
WT	2D9	IFNb	11959.3	920029
WT	2D9	IFNb	6171.47	575489
WT	2D9	IFNb	7717.46	954137
WT	2D9	IFNb	9907.14	689890
WT	2D9	IFNb	9618.42	1.16645e+06
WT	2D9	IFNb	5630.23	587654
WT	2D9	IFNb	12635.6	557640
WT	2D9	IFNb	8089.53	503465
WT	2D9	IFNb	6922.74	848254
WT	2D9	IFNb	12512.9	690113
WT	2D9	IFNb	10832.6	879397
WT	2D9	IFNb	11755.3	758749
WT	2D9	IFNb	2437.07	82999.3
WT	2D9	IFNb	9564.34	1.34007e+06
WT	2D9	IFNb	11787.9	1.42707e+06
WT	2D9	IFNb	2462.26	98457.6
WT	2D9	IFNb	8863.74	640024
WT	2D9	IFNb	8878.49	699793
WT	2D9	IFNb	3004.09	139514
WT	2D9	IFNb	11344.9	472102
WT	2D9	IFNb	9934.18	626610
WT	2D9	IFNb	10816.3	744684
WT	2D9	IFNb	7435.56	243088
WT	2D9	IFNb	11836.3	626093
WT	2D9	IFNb	11395.3	1.43635e+06
WT	2D9	IFNb	8321.76	2.47954e+06
WT	2D9	IFNb	11513.8	1.65732e+06
WT	2D9	IFNb	13253.7	1.35345e+06
WT	2D9	IFNb	13213.7	1.03248e+06
WT	2D9	IFNb	11792.7	1.07059e+06
WT	2D9	IFNb	11524.5	1.30024e+06
WT	2D9	IFNb	3976.62	142944
WT	2D9	IFNb	10842.3	848317
WT	2D9	IFNb	10618.5	636897
WT	2D9	IFNb	13454.5	813356
WT	2D9	IFNb	12322.6	766272
WT	2D9	IFNb	11877.2	569667
WT	2D9	IFNb	10547	1.1346e+06
WT	2D9	IFNb	6491.79	691887
WT	2D9	IFNb	10862.8	798049
WT	2D9	IFNb	10381.5	1.27969e+06
WT	2D9	IFNb	10041.2	1.21402e+06
WT	2D9	IFNb	9218.57	383133
WT	2D9	IFNb	13321.1	1.60149e+06
WT	2D9	IFNb	11762.6	1.51845e+06
WT	2D9	IFNb	10800.3	829167
WT	2D9	IFNb	12558	774318
WT	2D9	IFNb	9517.98	1.27813e+06
WT	2D9	IFNb	9565.74	679670
WT	2D9	IFNb	11539.4	1.05606e+06
WT	2D9	IFNb	5023.54	188221
WT	2D9	IFNb	8056.58	813423
WT	2D9	IFNb	13910.8	2.25856e+06
WT	2D9	IFNb	9162.63	762097
WT	2D9	IFNb	15626.7	1.48589e+06
WT	2D9	IFNb	7548.41	610803
WT	2D9	IFNb	11573.3	847823
WT	2D9	IFNb	11474.6	700895
WT	2D9	IFNb	9928.83	631483
WT	2D9	IFNb	11368.2	723029
WT	2D9	IFNb	12530.5	1.11521e+06
WT	2D9	IFNb	14166.4	1.02068e+06
WT	2D9	IFNb	12188.1	1.56634e+06
WT	2D9	IFNb	8418.69	914041
WT	2D9	IFNb	7266.93	719206
WT	2D9	IFNb	3516.28	129718
WT	2D9	IFNb	9508.82	840290
WT	2D9	IFNb	12917.9	724652
WT	2D9	IFNb	7790.19	1.02854e+06
WT	2D9	IFNb	14122.3	1.52588e+06
WT	2D9	IFNb	11199.5	1.30705e+06
WT	2D9	IFNb	8027.51	725817
WT	2D9	IFNb	11974.2	661659
WT	2D9	IFNb	12344.3	720333
WT	2D9	IFNb	6951.88	970021
WT	2D9	IFNb	10211.9	1.16768e+06
WT	2D9	IFNb	11465.3	622112
WT	2D9	IFNb	7713.43	1.48348e+06
WT	2D9	IFNb	17824.5	1.83143e+06
WT	2D9	IFNb	14305.6	1.46611e+06
WT	2D9	IFNb	18915.7	892366
WT	2D9	IFNb	10679	1.36287e+06
WT	2D9	IFNb	13323.1	1.062e+06
WT	2D9	IFNb	15792	2.14053e+06
WT	2D9	IFNb	12586.8	1.858e+06
WT	2D9	IFNb	12735	1.20625e+06
WT	2D9	IFNb	13462.6	1.213e+06
WT	2D9	IFNb	11213.3	744952
WT	2D9	IFNb	15787.6	835099
WT	2D9	IFNb	12209.9	925211
WT	2D9	IFNb	12524.3	627648
WT	2D9	IFNb	9939.28	635799
WT	2D9	IFNb	10677.6	1.67367e+06
WT	2D9	IFNb	12655	1.08777e+06
WT	2D9	IFNb	8801.58	1.0563e+06
WT	2D9	IFNb	9405.8	1.36672e+06
WT	2D9	IFNb	9389.28	1.27859e+06
WT	2D9	IFNb	9275.32	1.07568e+06
WT	2D9	IFNb	12210.9	902855
WT	2D9	IFNb	13751.1	1.04777e+06
WT	2D9	IFNb	13173.6	1.03487e+06
WT	2D9	IFNb	10243.3	911105
WT	2D9	IFNb	10727.4	526902
WT	2D9	IFNb	8903.09	1.05587e+06
WT	2D9	IFNb	13979.9	1.06153e+06
WT	2D9	IFNb	9453.19	1.04372e+06
WT	2D9	IFNb	9205.58	683064
WT	2D9	IFNb	11105.9	2.07882e+06
WT	2D9	IFNb	12522	851605
WT	2D9	IFNb	11779.2	653975
WT	2D9	IFNb	12962.4	1.00468e+06
WT	2D9	IFNb	12212.7	1.03181e+06
WT	2D9	IFNb	9115.31	1.03225e+06
WT	2D9	IFNb	10269.3	594396
WT	2D9	IFNb	8283.85	819851
WT	2D9	IFNb	3658.84	125569
WT	2D9	IFNb	11214.4	869198
WT	2D9	IFNb	9704.87	720112
WT	2D9	IFNb	8079.64	779289
WT	2D9	IFNb	15113.8	1.88285e+06
WT	2D9	IFNb	9426.96	933479
WT	2D9	IFNb	9764.7	757346
WT	2D9	IFNb	15331.2	1.32343e+06
WT	2D9	IFNb	8560.69	721016
WT	2D9	IFNb	7831.34	440136
WT	2D9	IFNb	12553	841200
WT	2D9	IFNb	14379.6	1.0119e+06
WT	2D9	IFNb	12044.7	1.17626e+06
WT	2D9	IFNb	10684.2	1.29849e+06
WT	2D9	IFNb	14051	728494
WT	2D9	IFNb	8383.2	1.04128e+06
WT	2D9	IFNb	12483.5	568613
WT	2D9	IFNb	15530.9	1.77344e+06
WT	2D9	IFNb	12280.2	1.85269e+06
WT	2D9	IFNb	4187.41	230506
WT	2D9	IFNb	12615	556067
WT	2D9	IFNb	4834.98	145889
WT	2D9	IFNb	12557.7	966063
WT	2D9	IFNb	15380.9	1.19778e+06
WT	2D9	IFNb	12402.4	788802
WT	2D9	IFNb	11069.8	886455
WT	2D9	IFNb	11033.9	589439
WT	2D9	IFNb	8602.1	734435
WT	2D9	IFNb	6371.68	365456
WT	2D9	IFNb	9443.19	694749
WT	2D9	IFNb	12928.7	1.02784e+06
WT	2D9	IFNb	12583.2	577117
WT	2D9	IFNb	9472.65	933530
WT	2D9	IFNb	7734.41	578367
WT	2D9	IFNb	8928.51	648449
WT	2D9	IFNb	8651.38	803562
WT	2D9	IFNb	9188.45	499049
WT	2D9	IFNb	12200.1	882216
WT	2D9	IFNb	9683.12	657014
WT	2D9	IFNb	11589	720045
WT	2D9	IFNb	6977.94	691703
WT	2D9	IFNb	5495.28	1.50414e+06
WT	2D9	IFNb	10153.4	804011
WT	2D9	IFNb	7060.65	775858
WT	2D9	IFNb	9860.73	785492
WT	2D9	IFNb	9202.7	1.29133e+06
WT	2D9	IFNb	8738.25	710750
WT	2D9	IFNb	11513.8	1.57514e+06
WT	2D9	IFNb	8263.86	468780
WT	2D9	IFNb	10023.6	458143
WT	2D9	IFNb	9946.87	839331
WT	2D9	IFNb	3929.11	191751
WT	2D9	IFNb	10563.1	930134
WT	2D9	IFNb	8924.99	892203
WT	2D9	IFNb	11493.5	507836
WT	2D9	IFNb	11409.4	997471
WT	2D9	IFNb	11008.9	939348
WT	2D9	IFNb	8277.74	743229
WT	2D9	IFNb	11489	935089
WT	2D9	IFNb	9878.88	1.00259e+06
WT	2D9	IFNb	11377.7	1.05141e+06
WT	2D9	IFNb	10962.2	925583
WT	2D9	IFNb	9189.41	639911
WT	2D9	IFNb	9673.76	850298
WT	2D9	IFNb	8325.31	600709
WT	2D9	IFNb	9469.7	1.45651e+06
WT	2D9	IFNb	7687.46	584134
WT	2D9	IFNb	14836.6	859534
WT	2D9	IFNb	6820.54	2.03582e+06
WT	2D9	IFNb	3518.11	111324
WT	2D9	IFNb	8316.38	625812
WT	2D9	IFNb	10648.4	2.58829e+06
WT	2D9	IFNb	10972.4	537784
WT	2D9	IFNb	11620	2.00066e+06
WT	2D9	IFNb	11173	867157
WT	2D9	IFNb	9787.68	622506
WT	2D9	IFNb	10011.1	1.22089e+06
WT	2D9	IFNb	15416.6	797676
WT	2D9	IFNb	12638.1	690387
WT	2D9	IFNb	6129.23	571228
WT	2D9	IFNb	12205.5	1.74407e+06
WT	2D9	IFNb	8642.68	1.25266e+06
WT	2D9	IFNb	12399.7	1.07103e+06
WT	2D9	IFNb	8417.37	972204
WT	2D9	IFNb	10390.7	1.32172e+06
WT	2D9	IFNb	10626.8	3.41953e+06
WT	2D9	IFNb	9261.97	1.53683e+06
WT	2D9	IFNb	11388.3	929284
WT	2D9	IFNb	4910.61	342985
WT	2D9	IFNb	13536.3	646399
WT	2D9	IFNb	14302.5	2.75822e+06
WT	2D9	IFNb	11166.2	1.06586e+06
WT	2D9	IFNb	9980.7	1.12449e+06
WT	2D9	IFNb	10185.7	933777
WT	2D9	IFNb	7910.59	1.22916e+06
WT	2D9	IFNb	9230.47	936303
WT	2D9	IFNb	9672.42	820741
WT	2D9	IFNb	10188.1	825470
WT	2D9	IFNb	13997.2	1.06285e+06
WT	2D9	IFNb	12037.9	1.32278e+06
WT	2D9	IFNb	11550.3	696424
WT	2D9	IFNb	14740.7	1.4264e+06
WT	2D9	IFNb	11045	1.35858e+06
WT	2D9	IFNb	9863.25	1.14645e+06
WT	2D9	IFNb	10099.2	1.58353e+06
WT	2D9	IFNb	12305.5	751648
WT	2D9	IFNb	12962.2	1.43728e+06
WT	2D9	IFNb	11817.6	680913
WT	2D9	IFNb	10389.2	1.51342e+06
WT	2D9	IFNb	13587	1.04881e+06
WT	2D9	IFNb	9084.44	666925
WT	2D9	IFNb	9113.79	1.0096e+06
WT	2D9	IFNb	15226.4	1.1466e+06
WT	2D9	IFNb	11352.1	632054
WT	2D9	IFNb	13320.6	1.44766e+06
WT	2D9	IFNb	11337.2	534246
WT	2D9	IFNb	8071.02	1.38835e+06
WT	2D9	IFNb	14461.8	978221
WT	2D9	IFNb	12219.7	1.10357e+06
WT	2D9	IFNb	4118.24	126424
WT	2D9	IFNb	11865	2.09825e+06
WT	2D9	IFNb	8984.19	890106
WT	2D9	IFNb	15113.5	847822
WT	2D9	IFNb	14434.4	993790
WT	2D9	IFNb	11857.1	1.26994e+06
WT	2D9	IFNb	10604.5	864777
WT	2D9	IFNb	7411.97	888363
WT	2D9	IFNb	9318.23	1.37893e+06
WT	2D9	IFNb	10657.4	1.19681e+06
WT	2D9	IFNb	7914.44	898749
WT	2D9	IFNb	12850.7	3.05077e+06
WT	2D9	IFNb	7125.36	879437
WT	2D9	IFNb	9434.43	906494
WT	2D9	IFNb	13772.3	900501
WT	2D9	IFNb	15156.1	932127
WT	2D9	IFNb	13437.9	1.29822e+06
WT	2D9	IFNb	7919.56	860265
WT	2D9	IFNb	7885.38	1.02828e+06
WT	2D9	IFNb	9731.37	602583
WT	2D9	IFNb	12025.1	893535

## Sheet: WT clones IFNb Random Set
genotype	clone	treatment	mean	integrated density
WT	2D9	IFNb	9764.94	1.21803e+06
WT	2D9	IFNb	11798.7	564046
WT	2D9	IFNb	3246.75	108189
WT	2D9	IFNb	13314	1.30581e+06
WT	2D9	IFNb	10793	2.16128e+06
WT	2D9	IFNb	14716.5	726699
WT	2D9	IFNb	12616.3	1.10034e+06
WT	2D9	IFNb	9565.74	679670
WT	2D9	IFNb	8288.48	2.73625e+06
WT	2D9	IFNb	6745.9	1.69813e+06
WT	2D9	IFNb	12332.5	739705
WT	2D9	IFNb	8202.65	2.39842e+06
WT	2D9	IFNb	11350.9	1.16927e+06
WT	2D9	IFNb	6922.74	848254
WT	2D9	IFNb	8340.92	1.09643e+06
WT	2D9	IFNb	10439.4	772973
WT	2D9	IFNb	13296.4	782864
WT	2D9	IFNb	13061.4	1.05828e+06
WT	2D9	IFNb	12632.8	1.41069e+06
WT	2D9	IFNb	9356.65	907368
WT	2D9	IFNb	12869.7	684129
WT	2D9	IFNb	8417.37	972204
WT	2D9	IFNb	15930.8	1.57165e+06
WT	2D9	IFNb	12406.6	2.62634e+06
WT	2D9	IFNb	13230.8	731790
WT	2D9	IFNb	9928.83	631483
WT	2D9	IFNb	11513.8	1.65732e+06
WT	2D9	IFNb	3694.33	293897
WT	2D9	IFNb	15929.3	596000
WT	2D9	IFNb	15904.6	1.30283e+06
WT	2D9	IFNb	10987.7	1.25812e+06
WT	2D9	IFNb	12046.2	951367
WT	2D9	IFNb	6493.69	836914
WT	2D9	IFNb	12048.6	383783
WT	2D9	IFNb	9202.7	1.29133e+06
WT	2D9	IFNb	13001.2	1.07932e+06
WT	2D9	IFNb	10370.4	762967
WT	2D9	IFNb	9586.78	512635
WT	2D9	IFNb	13294.9	951616
WT	2D9	IFNb	9695.81	682807
WT	2D9	IFNb	9298.34	1.06469e+06
WT	2D9	IFNb	13375.1	726439
WT	2D9	IFNb	14040.6	3.93744e+06
WT	2D9	IFNb	12346	1.26788e+06
WT	2D9	IFNb	11477.1	1.94654e+06
WT	2D9	IFNb	10359.4	773030
WT	2D9	IFNb	10209.3	2.95196e+06
WT	2D9	IFNb	8107.69	2.11709e+06
WT	2D9	IFNb	11634.4	1.91034e+06
WT	2D9	IFNb	7033.95	891410
WT	2D9	IFNb	11610.8	599539
WT	2D9	IFNb	13620.1	2.44723e+06
WT	2D9	IFNb	9177.05	649163
WT	2D9	IFNb	13094.3	1.14683e+06
WT	2D9	IFNb	11598.9	2.04815e+06
WT	2D9	IFNb	3457.66	223902
WT	2D9	IFNb	4817.25	205266
WT	2D9	IFNb	15530.9	1.77344e+06
WT	2D9	IFNb	11511.5	477222
WT	2D9	IFNb	7337.37	611437
WT	2D9	IFNb	10315	501234
WT	2D9	IFNb	10109.8	1.12629e+06
WT	2D9	IFNb	11303.1	860054
WT	2D9	IFNb	12034.3	2.64351e+06
WT	2D9	IFNb	5630.23	587654
WT	2D9	IFNb	13460.8	1.27641e+06
WT	2D9	IFNb	10219.2	1.04464e+06
WT	2D9	IFNb	11369.9	1.17301e+06
WT	2D9	IFNb	9169.54	603401
WT	2D9	IFNb	10658.4	500584
WT	2D9	IFNb	12718.2	1.13525e+06
WT	2D9	IFNb	13536.1	559734
WT	2D9	IFNb	7931.67	531516
WT	2D9	IFNb	9394.78	1.47752e+06
WT	2D9	IFNb	15934.3	884666
WT	2D9	IFNb	10931.7	624135
WT	2D9	IFNb	12486.8	739786
WT	2D9	IFNb	15692.3	625835
WT	2D9	IFNb	14469.2	898996
WT	2D9	IFNb	8907.78	653488
WT	2D9	IFNb	8602.1	734435
WT	2D9	IFNb	11353.1	552870
WT	2D9	IFNb	11465.2	416342
WT	2D9	IFNb	11564.8	558326
WT	2D9	IFNb	12482.4	896732
WT	2D9	IFNb	8745.92	963797
WT	2D9	IFNb	11395.5	927481
WT	2D9	IFNb	10934.4	985200
WT	2D9	IFNb	11817.6	680913
WT	2D9	IFNb	14937.3	621591
WT	2D9	IFNb	3869.16	178471
WT	2D9	IFNb	14989.1	697686
WT	2D9	IFNb	15021.5	1.11934e+06
WT	2D9	IFNb	11337.2	534246
WT	2D9	IFNb	10101.6	866704
WT	2D9	IFNb	14499.8	751763
WT	2D9	IFNb	6957.41	478642
WT	2D9	IFNb	8892.15	872122
WT	2D9	IFNb	10063.3	712383
WT	2D9	IFNb	13716.4	970988
WT	2D9	IFNb	9368.42	1.58547e+06
WT	2D9	IFNb	9162.63	762097
WT	2D9	IFNb	17432.5	927594
WT	2D9	IFNb	11368.2	723029
WT	2D9	IFNb	8921.18	1.08002e+06
WT	2D9	IFNb	10151.5	1.37226e+06
WT	2D9	IFNb	14694	3.21928e+06
WT	2D9	IFNb	9704.87	720112
WT	2D9	IFNb	12386.7	1.41831e+06
WT	2D9	IFNb	10869.1	1.63068e+06
WT	2D9	IFNb	13827.8	1.31484e+06
WT	2D9	IFNb	11016.5	883339
WT	2D9	IFNb	11728.2	536058
WT	2D9	IFNb	9071.95	574128
WT	2D9	IFNb	7723.31	883529
WT	2D9	IFNb	10381.5	1.27969e+06
WT	2D9	IFNb	9766.23	922488
WT	2D9	IFNb	13471.5	636236
WT	2D9	IFNb	11999.6	863934
WT	2D9	IFNb	10324	656619
WT	2D9	IFNb	7910.59	1.22916e+06
WT	2D9	IFNb	7872.84	773390
WT	2D9	IFNb	9541.64	615870
WT	2D9	IFNb	14540.7	629505
WT	2D9	IFNb	7747.36	474851
WT	2D9	IFNb	12917.9	724652
WT	2D9	IFNb	11079.8	628521
WT	2D9	IFNb	8898.54	1.20522e+06
WT	2D9	IFNb	12571.7	1.29171e+06
WT	2D9	IFNb	12909.2	1.58111e+06
WT	2D9	IFNb	6121.18	994804
WT	2D9	IFNb	3005.69	134856
WT	2D9	IFNb	7701.86	689906
WT	2D9	IFNb	11199.5	1.30705e+06
WT	2D9	IFNb	11952.3	942697
WT	2D9	IFNb	13969.4	1.09665e+06
WT	2D9	IFNb	9707.25	594977
WT	2D9	IFNb	10379.5	696638
WT	2D9	IFNb	11438.8	630275
WT	2D9	IFNb	11992.3	1.022e+06
WT	2D9	IFNb	9895.39	591449
WT	2D9	IFNb	8477.88	674001
WT	2D9	IFNb	12065.5	686334
WT	2D9	IFNb	4023.59	210509
WT	2D9	IFNb	9641.13	984030
WT	2D9	IFNb	10285	1.57489e+06
WT	2D9	IFNb	10557.2	602196
WT	2D9	IFNb	8068.48	1.00219e+06
WT	2D9	IFNb	14810.6	1.11295e+06
WT	2D9	IFNb	9616.21	557101
WT	2D9	IFNb	10368.4	1.40485e+06
WT	2D9	IFNb	6524.53	280068
WT	2D9	IFNb	15846.6	1.10931e+06
WT	2D9	IFNb	11377.7	1.05141e+06
WT	2D9	IFNb	11666	580962
WT	2D9	IFNb	9722.08	961172
WT	2D9	IFNb	8818.96	1.08615e+06
WT	2D9	IFNb	12747.1	928460
WT	2D9	IFNb	12253.3	2.62024e+06
WT	2D9	IFNb	6072.81	616003
WT	2D9	IFNb	11166.2	1.06586e+06
WT	2D9	IFNb	4556.58	146097
WT	2D9	IFNb	8636.58	834819
WT	2D9	IFNb	12965	659261
WT	2D9	IFNb	8678.6	977327
WT	2D9	IFNb	11476.1	1.07316e+06
WT	2D9	IFNb	11003.7	873076
WT	2D9	IFNb	8831.23	1.38704e+06
WT	2D9	IFNb	10380.2	967948
WT	2D9	IFNb	7397.33	1.524e+06
WT	2D9	IFNb	10207.6	1.20736e+06
WT	2D9	IFNb	7246.23	888652
WT	2D9	IFNb	7027.21	211668
WT	2D9	IFNb	9923.2	695695
WT	2D9	IFNb	9389.28	1.27859e+06
WT	2D9	IFNb	12054.7	709128
WT	2D9	IFNb	9948.14	616528
WT	2D9	IFNb	11513.8	1.57514e+06
WT	2D9	IFNb	7664.95	827781
WT	2D9	IFNb	11302.2	1.29532e+06
WT	2D9	IFNb	7508.84	525642
WT	2D9	IFNb	10378.8	911720
WT	2D9	IFNb	10501.4	431489
WT	2D9	IFNb	11471.8	426213
WT	2D9	IFNb	2298.26	83457.6
WT	2D9	IFNb	11715.6	1.21913e+06
WT	2D9	IFNb	13062.9	803396
WT	2D9	IFNb	8911.54	1.04986e+06
WT	2D9	IFNb	9041.97	582195
WT	2D9	IFNb	11489	935089
WT	2D9	IFNb	6491.62	2.19415e+06
WT	2D9	IFNb	8034.5	639595
WT	2D9	IFNb	12635.6	557640
WT	2D9	IFNb	15867	1.22398e+06
WT	2D9	IFNb	13213.7	1.03248e+06
WT	2D9	IFNb	14423.5	781107
WT	2D9	IFNb	11669.3	623382
WT	2D9	IFNb	6166.82	373123
WT	2D9	IFNb	13034.7	1.11904e+06
WT	2D9	IFNb	11439.2	767765
WT	2D9	IFNb	7713.43	1.48348e+06
WT	2D9	IFNb	17831.2	1.05642e+06
WT	2D9	IFNb	7107.36	1.22818e+06
WT	2D9	IFNb	15792	2.14053e+06
WT	2D9	IFNb	9646.45	728433
WT	2D9	IFNb	10764	746734
WT	2D9	IFNb	12528.7	920436
WT	2D9	IFNb	8503.51	615352
WT	2D9	IFNb	8940.71	469173
WT	2D9	IFNb	14372.8	727830
WT	2D9	IFNb	11175.2	988720
WT	2D9	IFNb	10000.8	932050
WT	2D9	IFNb	11650.8	3.1737e+06
WT	2D9	IFNb	4084.32	254837
WT	2D9	IFNb	10853.2	770008
WT	2D9	IFNb	12916.4	1.26884e+06
WT	2D9	IFNb	13019.6	961967
WT	2D9	IFNb	14630.2	782320
WT	2D9	IFNb	14064	1.17567e+06
WT	2D9	IFNb	11433.2	693564
WT	2D9	IFNb	12932	938530
WT	2D9	IFNb	12506.2	868909
WT	2D9	IFNb	14277.4	932778
WT	2D9	IFNb	4018.7	133912
WT	2D9	IFNb	5059.84	321545
WT	2D9	IFNb	10914.4	467934
WT	2D9	IFNb	12808.6	688275
WT	2D9	IFNb	6461.73	752092
WT	2D9	IFNb	6271.93	958415
WT	2D9	IFNb	8079.64	779289
WT	2D9	IFNb	10441.9	1.34083e+06
WT	2D9	IFNb	9805.71	916954
WT	2D9	IFNb	11072.8	804180
WT	2D9	IFNb	8903.09	1.05587e+06
WT	2D9	IFNb	11486.6	2.03376e+06
WT	2D9	IFNb	9699.32	1.72596e+06
WT	2D9	IFNb	9923.63	842578
WT	2D9	IFNb	12902.9	848396
WT	2D9	IFNb	9642.89	572309
WT	2D9	IFNb	14051	728494
WT	2D9	IFNb	9578.41	863027
WT	2D9	IFNb	9123.47	1.58423e+06
WT	2D9	IFNb	12638.1	690387
WT	2D9	IFNb	2572.76	106251
WT	2D9	IFNb	10150	697745
WT	2D9	IFNb	2477.97	111699
WT	2D9	IFNb	12952.7	673588
WT	2D9	IFNb	9633.06	765840
WT	2D9	IFNb	9907.14	689890
WT	2D9	IFNb	14507.9	915863
WT	2D9	IFNb	8325.31	600709
WT	2D9	IFNb	9126.12	827544
WT	2D9	IFNb	9946.87	839331
WT	2D9	IFNb	14122.3	1.52588e+06
WT	2D9	IFNb	8225.44	1.36743e+06
WT	2D9	IFNb	12488.9	935865
WT	2D9	IFNb	15117.5	1.30816e+06
WT	2D9	IFNb	12381.7	808280
WT	2D9	IFNb	12122.3	606234
WT	2D9	IFNb	9949.34	900104
WT	2D9	IFNb	12304.8	957584
WT	2D9	IFNb	10237.7	1.53166e+06
WT	2D9	IFNb	15656	1.70392e+06
WT	2D9	IFNb	11768	913338
WT	2D9	IFNb	11058.7	951721
WT	2D9	IFNb	4183.31	166179
WT	2D9	IFNb	12207.2	957674
WT	2D9	IFNb	6987.29	262166
WT	2D9	IFNb	8409.53	2.3861e+06
WT	2D9	IFNb	10454.6	1.55203e+06
WT	2D9	IFNb	11416.3	1.77507e+06
WT	2D9	IFNb	12553	841200
WT	2D9	IFNb	6951.88	970021
WT	2D9	IFNb	11118	1.13419e+06
WT	2D9	IFNb	9951.09	2.37024e+06
WT	2D9	IFNb	14448.7	865115
WT	2D9	IFNb	8290.33	1.22682e+06
WT	2D9	IFNb	10656.6	1.19952e+06
WT	2D9	IFNb	6990.13	744266
WT	2D9	IFNb	9838.24	612298
WT	2D9	IFNb	14587	2.20838e+06
WT	2D9	IFNb	12220	1.20236e+06
WT	2D9	IFNb	9934.18	626610
WT	2D9	IFNb	11776.1	2.51635e+06
WT	2D9	IFNb	12926	1.09547e+06
WT	2D9	IFNb	8608.89	643307
WT	2D9	IFNb	9517.98	1.27813e+06
WT	2D9	IFNb	12853.6	824924
WT	2D9	IFNb	10816.3	744684
WT	2D9	IFNb	12255.3	1.68688e+06
WT	2D9	IFNb	11366.9	1.83659e+06
WT	2D9	IFNb	8560.69	721016
WT	2D9	IFNb	8609.35	733246
WT	2D9	IFNb	12593.2	865040
WT	2D9	IFNb	8056.58	813423
WT	2D9	IFNb	13669.5	1.10109e+06
WT	2D9	IFNb	13518.2	2.93045e+06
WT	2D9	IFNb	10786.3	1.51354e+06
WT	2D9	IFNb	8528.9	423395
WT	2D9	IFNb	14434.4	993790
WT	2D9	IFNb	13480.4	2.15402e+06
WT	2D9	IFNb	11440.6	648983
WT	2D9	IFNb	11443.1	1.36371e+06
WT	2D9	IFNb	12972.6	1.34176e+06
WT	2D9	IFNb	11607.9	769338
WT	2D9	IFNb	9496.75	965806
WT	2D9	IFNb	13447	1.10857e+06
WT	2D9	IFNb	12363.3	934238
WT	2D9	IFNb	11968.5	518776
WT	2D9	IFNb	8892.94	501199
WT	2D9	IFNb	12070.4	513693
WT	2D9	IFNb	10736.3	512129
WT	2D9	IFNb	11384.4	1.35134e+06
WT	2D9	IFNb	9250.81	707294
WT	2D9	IFNb	10547	1.1346e+06
WT	2D9	IFNb	7931.32	404134
WT	2D9	IFNb	10386.6	470374
WT	2D9	IFNb	13032	770720
WT	2D9	IFNb	11187.4	1.22345e+06
WT	2D9	IFNb	9532.55	973448
WT	2D9	IFNb	8973.79	448776
WT	2D9	IFNb	12228.5	813679
WT	2D9	IFNb	11077.1	1.01957e+06
WT	2D9	IFNb	5409.85	1.10347e+06
WT	2D9	IFNb	9150.96	915753
WT	2D9	IFNb	8243.92	695634
WT	2D9	IFNb	9689.79	1.39222e+06
WT	2D9	IFNb	13493.3	608942
WT	2D9	IFNb	9923.42	395243
WT	2D9	IFNb	4112.61	166608
WT	2D9	IFNb	4758.49	267186
WT	2D9	IFNb	12114.8	405601
WT	2D9	IFNb	7554.35	1.94088e+06
WT	2D9	IFNb	13271.5	1.12126e+06
WT	2D9	IFNb	14928.8	682344
WT	2D9	IFNb	10626.8	3.41953e+06
WT	2D9	IFNb	10720.9	1.03854e+06
WT	2D9	IFNb	14171.4	631366
WT	2D9	IFNb	7025.95	535712
WT	2D9	IFNb	10909.6	1.25776e+06
WT	2D9	IFNb	7578.65	569900
WT	2D9	IFNb	5134.27	422190
WT	2D9	IFNb	9888.03	877434
WT	2D9	IFNb	13212.6	812602
WT	2D9	IFNb	7941.24	910543
WT	2D9	IFNb	8167.48	700756
WT	2D9	IFNb	11611	837174
WT	2D9	IFNb	10041.1	1.09336e+06
WT	2D9	IFNb	7259.14	802240
WT	2D9	IFNb	9920.39	541406
WT	2D9	IFNb	11575.2	572190
WT	2D9	IFNb	15546.2	880253
WT	2D9	IFNb	4329.51	1.90481e+06
WT	2D9	IFNb	11056.9	722956
WT	2D9	IFNb	8478.89	1.05495e+06
WT	2D9	IFNb	10922.4	941133
WT	2D9	IFNb	7544.3	364619
WT	2D9	IFNb	9290.76	798107
WT	2D9	IFNb	13825	1.12087e+06
WT	2D9	IFNb	9756.9	524291
WT	2D9	IFNb	7499.49	936633
WT	2D9	IFNb	9831.61	1.06229e+06
WT	2D9	IFNb	12741.5	2.36291e+06
WT	2D9	IFNb	9607.87	594432
WT	2D9	IFNb	4775.74	250612
WT	2D9	IFNb	11944.8	553478
WT	2D9	IFNb	9672.42	820741
WT	2D9	IFNb	10041.2	1.21402e+06
WT	2D9	IFNb	7725.02	888995
WT	2D9	IFNb	9670.04	703826
WT	2D9	IFNb	9321.84	1.0028e+06
WT	2D9	IFNb	10068.1	608109
WT	2D9	IFNb	10360.3	1.01013e+06
WT	2D9	IFNb	8315.2	517073
WT	2D9	IFNb	10148.6	901090
WT	2D9	IFNb	6700.63	539740
WT	2D9	IFNb	10750.3	1.64275e+06
WT	2D9	IFNb	9770.86	803970
WT	2D9	IFNb	11285.2	1.01385e+06
WT	2D9	IFNb	8415.6	1.00424e+06
WT	2D9	IFNb	13168.4	750455
WT	2D9	IFNb	7908.95	1.22268e+06
WT	2D9	IFNb	10069.7	561182
WT	2D9	IFNb	10196.5	611585
WT	2D9	IFNb	13376	932849
WT	2D9	IFNb	10621.4	1.31539e+06
WT	2D9	IFNb	10014.9	1.04741e+06
WT	2D9	IFNb	14272.2	919711
WT	2D9	IFNb	10740.8	843200
WT	2D9	IFNb	15532.2	1.28454e+06
WT	2D9	IFNb	11542.3	781948
WT	2D9	IFNb	14636.6	1.08221e+06
WT	2D9	IFNb	2462.26	98457.6
WT	2D9	IFNb	7584.36	1.08056e+06
WT	2D9	IFNb	11561.3	885769
WT	2D9	IFNb	13375.8	689978
WT	2D9	IFNb	12082.3	579503
WT	2D9	IFNb	11474.6	700895
WT	2D9	IFNb	6608.34	1.66593e+06
WT	2D9	IFNb	9299.19	592901
WT	2D9	IFNb	13520.2	750637
WT	2D9	IFNb	14069.5	1.17613e+06
WT	2D9	IFNb	12512.9	690113
WT	2D9	IFNb	9446.84	1.51248e+06
WT	2D9	IFNb	8418.69	914041
WT	2D9	IFNb	12025.1	893535
WT	2D9	IFNb	13376.6	887267
WT	2D9	IFNb	3601.63	192968
WT	2D9	IFNb	13385.5	1.27559e+06
WT	2D9	IFNb	12949.8	614998
WT	2D9	IFNb	10390.7	1.32172e+06
WT	2D9	IFNb	6905.01	548232
WT	2D9	IFNb	8705.83	968973
WT	2D9	IFNb	14505.1	1.38152e+06
WT	2D9	IFNb	9633.02	828014
WT	2D9	IFNb	8321.76	2.47954e+06
WT	2D9	IFNb	7944.91	1.24116e+06
WT	2D9	IFNb	9443.19	694749
WT	2D9	IFNb	10461.3	1.17644e+06
WT	2D9	IFNb	9960.92	431235
WT	2D9	IFNb	6171.47	575489
WT	2D9	IFNb	9642.23	917859
WT	2D9	IFNb	8820.71	559617
WT	2D9	IFNb	11573	856904
WT	2D9	IFNb	11235.3	1.10134e+06
WT	2D9	IFNb	12251.7	773432
WT	2D9	IFNb	12209.9	925211
WT	2D9	IFNb	14666.1	1.63082e+06
WT	2D9	IFNb	11175.5	2.37862e+06
WT	2D9	IFNb	13423.8	1.27079e+06
WT	2D9	IFNb	4243.46	335579
WT	2D9	IFNb	12557.7	966063
WT	2D9	IFNb	12483.5	568613
WT	2D9	IFNb	10872.1	915690
WT	2D9	IFNb	13600.5	776505
WT	2D9	IFNb	7508.35	1.24507e+06
WT	2D9	IFNb	7103.86	703440
WT	2D9	IFNb	12570.4	1.09699e+06
WT	2D9	IFNb	10871.5	1.27334e+06
WT	2D9	IFNb	9946.14	1.01829e+06
WT	2D9	IFNb	9699.3	1.30197e+06
WT	2D9	IFNb	9297.6	1.35685e+06
WT	2D9	IFNb	8928.51	648449
WT	2D9	IFNb	11088	622003
WT	2D9	IFNb	9507.37	798753
WT	2D9	IFNb	9564.34	1.34007e+06
WT	2D9	IFNb	9363.84	491377
WT	2D9	IFNb	3008.17	143650
WT	2D9	IFNb	8316.38	625812
WT	2D9	IFNb	10286.8	683939
WT	2D9	IFNb	11341	1.80861e+06
WT	2D9	IFNb	9618.42	1.16645e+06
WT	2D9	IFNb	14577.8	700724
WT	2D9	IFNb	11710.8	907054
WT	2D9	IFNb	9724.43	1.20839e+06
WT	2D9	IFNb	10436.6	909138
WT	2D9	IFNb	11671.3	1.032e+06
WT	2D9	IFNb	9008.35	846173
WT	2D9	IFNb	9297.44	689880
WT	2D9	IFNb	9275.32	1.07568e+06
WT	2D9	IFNb	11344.7	975740
WT	2D9	IFNb	13484.5	2.2219e+06
WT	2D9	IFNb	7784.59	839884
WT	2D9	IFNb	13535.3	1.32609e+06
WT	2D9	IFNb	10011.1	1.22089e+06
WT	2D9	IFNb	5770.56	273443
WT	2D9	IFNb	8456.34	668739
WT	2D9	IFNb	11742.1	805346
WT	2D9	IFNb	10074.5	549819
WT	2D9	IFNb	5570.88	276844
WT	2D9	IFNb	15016.8	767532
WT	2D9	IFNb	13867	1.22178e+06
WT	2D9	IFNb	14553.1	1.04015e+06
WT	2D9	IFNb	11484.9	854001
WT	2D9	IFNb	9972.23	1.1654e+06
WT	2D9	IFNb	8089.53	503465
WT	2D9	IFNb	13314.9	922298
WT	2D9	IFNb	11274.7	464447
WT	2D9	IFNb	12962.4	1.00468e+06
WT	2D9	IFNb	9823.32	1.00572e+06
WT	2D9	IFNb	7062.8	708269
WT	2D9	IFNb	13785.9	1.03233e+06
WT	2D9	IFNb	11787.9	1.42707e+06
WT	2D9	IFNb	9013.02	1.5362e+06
WT	2D9	IFNb	14418.2	805031
WT	2D9	IFNb	11812.9	1.79584e+06
WT	2D9	IFNb	13285	1.0255e+06
WT	2D9	IFNb	13554	998609
WT	2D9	IFNb	10278.5	684466
WT	2D9	IFNb	13750.7	709313
WT	2D9	IFNb	10215.7	689396
WT	2D9	IFNb	7690.34	366431
WT	2D9	IFNb	7687.46	584134
WT	2D9	IFNb	4810.26	345567
WT	2D9	IFNb	7769.59	1.08045e+06
WT	2D9	IFNb	14017.7	1.05778e+06
WT	2D9	IFNb	11543.2	531233
WT	2D9	IFNb	13979.9	1.06153e+06
WT	2D9	IFNb	11032.9	873653
WT	2D9	IFNb	8853.34	619760
WT	2D9	IFNb	12211	919525
WT	2D9	IFNb	11566	1.27093e+06
WT	2D9	IFNb	12739.5	1.03687e+06
WT	2D9	IFNb	13085.2	1.15839e+06
WT	2D9	IFNb	10018.8	769164
WT	2D9	IFNb	12014.5	823400
WT	2D9	IFNb	11097.6	1.00223e+06
WT	2D9	IFNb	10541.1	1.04602e+06
WT	2D9	IFNb	12558	774318
WT	2D9	IFNb	14458	1.31786e+06
WT	2D9	IFNb	9176.53	1.80195e+06
WT	2D9	IFNb	13915.2	1.96281e+06
WT	2D9	IFNb	20041.3	2.60504e+06
WT	2D9	IFNb	8968.31	756288
WT	2D9	IFNb	12859.2	643082
WT	2D9	IFNb	7744.8	2.35031e+06
WT	2D9	IFNb	15692	694169
WT	2D9	IFNb	12928.7	1.02784e+06
WT	2D9	IFNb	12429.4	949668
WT	2D9	IFNb	10345.3	1.49347e+06
WT	2D9	IFNb	14262.3	1.81345e+06
WT	2D9	IFNb	8409.7	745369
WT	2D9	IFNb	10597	780745
WT	2D9	IFNb	7926.38	1.23036e+06
WT	2D9	IFNb	11844.3	1.22196e+06
WT	2D9	IFNb	11597.3	902526
WT	2D9	IFNb	16855.9	1.06232e+06
WT	2D9	IFNb	11920.8	1.13163e+06
WT	2D9	IFNb	14594.6	747486
WT	2D9	IFNb	10835.2	1.17413e+06
WT	2D9	IFNb	9417.83	1.64869e+06
WT	2D9	IFNb	3516.28	129718
WT	2D9	IFNb	7396.87	397086
WT	2D9	IFNb	11462.4	753078
WT	2D9	IFNb	7320.59	964231
WT	2D9	IFNb	14589.6	1.03357e+06
WT	2D9	IFNb	11620	2.00066e+06
WT	2D9	IFNb	9865.02	983069
WT	2D9	IFNb	11165.2	1.71963e+06
WT	2D9	IFNb	9064.82	470929
WT	2D9	IFNb	14890.5	1.25883e+06
WT	2D9	IFNb	12280.2	1.85269e+06
WT	2D9	IFNb	9548	1.36233e+06
WT	2D9	IFNb	11409.4	997471
WT	2D9	IFNb	6135.73	614657
WT	2D9	IFNb	13011	1.60314e+06
WT	2D9	IFNb	10141.6	1.15007e+06
WT	2D9	IFNb	10727.4	526902
WT	2D9	IFNb	12504.9	987590
WT	2D9	IFNb	10496.2	1.14731e+06
WT	2D9	IFNb	10215.2	947206
WT	2D9	IFNb	14110.8	868580
WT	2D9	IFNb	9865.26	964456
WT	2D9	IFNb	8007.64	603000
WT	2D9	IFNb	3929.11	191751
WT	2D9	IFNb	9018.54	4.15425e+06
WT	2D9	IFNb	12970.2	900466
WT	2D9	IFNb	11191	903205
WT	2D9	IFNb	13364.4	963601
WT	2D9	IFNb	7375.9	1.75802e+06
WT	2D9	IFNb	11388.3	3.58328e+06
WT	2D9	IFNb	7438.39	494557
WT	2D9	IFNb	8637.74	949157
WT	2D9	IFNb	1831.5	118119
WT	2D9	IFNb	10727.2	1.70846e+06
WT	2D9	IFNb	8561.74	983937
WT	2D9	IFNb	14214.6	1.11292e+06
WT	2D9	IFNb	13465.1	1.24502e+06
WT	2D9	IFNb	9700.37	564522
WT	2D9	IFNb	14305.6	1.46611e+06
WT	2D9	IFNb	10822	586069
WT	2D9	IFNb	9356.81	760081
WT	2D9	IFNb	3503.13	158094
WT	2D9	IFNb	12467.1	783762
WT	2D9	IFNb	12181.1	786877
WT	2D9	IFNb	15016.9	1.08275e+06
WT	2D9	IFNb	9352.66	838270
WT	2D9	IFNb	7403.36	1.02874e+06
WT	2D9	IFNb	8868.49	504475
WT	2D9	IFNb	3956.82	198502
WT	2D9	IFNb	6252.09	478676
WT	2D9	IFNb	10679	1.36287e+06
WT	2D9	IFNb	15375.4	802001
WT	2D9	IFNb	12615	556067
WT	2D9	IFNb	11057	657980
WT	2D9	IFNb	12656	974292
WT	2D9	IFNb	9098.02	1.16492e+06
WT	2D9	IFNb	12020	579671
WT	2D9	IFNb	14529.1	943888
WT	2D9	IFNb	11985.8	1.15541e+06
WT	2D9	IFNb	10324.1	719469
WT	2D9	IFNb	8461.7	484444
WT	2D9	IFNb	13127.6	1.36399e+06
WT	2D9	IFNb	11974.7	1.14303e+06
WT	2D9	IFNb	13321.1	1.60149e+06
WT	2D9	IFNb	9655.37	1.31786e+06
WT	2D9	IFNb	9376.94	1.04957e+06
WT	2D9	IFNb	7346.19	853494
WT	2D9	IFNb	9405.8	1.36672e+06
WT	2D9	IFNb	13506.5	1.30201e+06
WT	2D9	IFNb	11066.5	1.96343e+06
WT	2D9	IFNb	11681	1.11561e+06
WT	2D9	IFNb	15776.4	1.21036e+06
WT	2D9	IFNb	10376.6	1.20829e+06
WT	2D9	IFNb	13870.8	965176
WT	2D9	IFNb	14921.7	1.12678e+06
WT	2D9	IFNb	9398.69	1.28924e+06
WT	2D9	IFNb	13053.9	1.49334e+06
WT	2D9	IFNb	10883.4	1.34384e+06
WT	2D9	IFNb	10534	810931
WT	2D9	IFNb	14580.6	1.11556e+06
WT	2D9	IFNb	6708.3	737140
WT	2D9	IFNb	7541.79	1.1208e+06
WT	2D9	IFNb	10008.4	803558
WT	2D9	IFNb	9729.3	602455
WT	2D9	IFNb	11466.2	1.36285e+06
WT	2D9	IFNb	10004.7	3.45979e+06
WT	2D9	IFNb	24823.9	1.03952e+06
WT	2D9	IFNb	11790.1	1.21636e+06
WT	2D9	IFNb	15113.5	847822
WT	2D9	IFNb	8125.47	322353
WT	2D9	IFNb	16832.7	1.06086e+06
WT	2D9	IFNb	7764.24	805094
WT	2D9	IFNb	11920.9	781955
WT	2D9	IFNb	8819.46	873323
WT	2D9	IFNb	11255	1.92424e+06
WT	2D9	IFNb	11992.4	1.18941e+06
WT	2D9	IFNb	10819.7	654077
WT	2D9	IFNb	3518.11	111324
WT	2D9	IFNb	15038.9	1.60598e+06
WT	2D9	IFNb	8498.07	633242
WT	2D9	IFNb	13699.7	1.6693e+06
WT	2D9	IFNb	11459.2	588704
WT	2D9	IFNb	9665.43	862753
WT	2D9	IFNb	12554	1.06921e+06
WT	2D9	IFNb	14547.2	845822
WT	2D9	IFNb	12251.4	664764
WT	2D9	IFNb	12041.2	810692
WT	2D9	IFNb	5891.21	260611
WT	2D9	IFNb	14461.8	978221
WT	2D9	IFNb	8789.73	749992
WT	2D9	IFNb	10520.8	735937
WT	2D9	IFNb	12460.2	995832
WT	2D9	IFNb	8421.24	775558
WT	2D9	IFNb	7266.93	719206
WT	2D9	IFNb	11551.8	1.28877e+06
WT	2D9	IFNb	12399.7	1.07103e+06
WT	2D9	IFNb	11667.4	1.22819e+06
WT	2D9	IFNb	13240.7	1.12492e+06
WT	2D9	IFNb	17882.4	1.16549e+06
WT	2D9	IFNb	13320.6	1.44766e+06
WT	2D9	IFNb	11405	580537
WT	2D9	IFNb	7255.78	319072
WT	2D9	IFNb	8143.99	717972
WT	2D9	IFNb	11792.7	1.07059e+06
WT	2D9	IFNb	8934.66	697657
WT	2D9	IFNb	8629.84	936061
WT	2D9	IFNb	8881.06	733551
WT	2D9	IFNb	8610.56	715727
WT	2D9	IFNb	9365.22	2.32701e+06
WT	2D9	IFNb	14934.6	1.18575e+06
WT	2D9	IFNb	9878.14	924764
WT	2D9	IFNb	11379.8	1.06176e+06
WT	2D9	IFNb	14962.3	811856
WT	2D9	IFNb	13894.1	1.18188e+06
WT	2D9	IFNb	9551.96	842098
WT	2D9	IFNb	9408.01	2.07253e+06
WT	2D9	IFNb	8847.32	796691
WT	2D9	IFNb	8642.68	1.25266e+06
WT	2D9	IFNb	3591.54	222395
WT	2D9	IFNb	10475.3	793224
WT	2D9	IFNb	16228.3	1.51073e+06
WT	2D9	IFNb	8626.59	1.34313e+06
WT	2D9	IFNb	5479.21	289827
WT	2D9	IFNb	11613.7	885518
WT	2D9	IFNb	7786.57	637020
WT	2D9	IFNb	8528.52	1.15511e+06
WT	2D9	IFNb	11351.6	1.44573e+06
WT	2D9	IFNb	11069.8	886455
WT	2D9	IFNb	6933.97	1.05922e+06
WT	2D9	IFNb	13294.8	845560
WT	2D9	IFNb	10160.4	805628
WT	2D9	IFNb	6557.94	1.0207e+06
WT	2D9	IFNb	11799.9	672466
WT	2D9	IFNb	7239.61	293667
WT	2D9	IFNb	12439.9	1.17569e+06
WT	2D9	IFNb	4833.04	1.56939e+06
WT	2D9	IFNb	11395.7	603982
WT	2D9	IFNb	7491.95	622746
WT	2D9	IFNb	13532.9	1.21365e+06
WT	2D9	IFNb	14151.1	1.24979e+06
WT	2D9	IFNb	7416.22	983053
WT	2D9	IFNb	10226.4	968636
WT	2D9	IFNb	10320.5	746297
WT	2D9	IFNb	7051.76	1.03984e+06
WT	2D9	IFNb	14264.5	1.35112e+06
WT	2D9	IFNb	14979.9	964526
WT	2D9	IFNb	10335	675214
WT	2D9	IFNb	11437.6	1.08456e+06
WT	2D9	IFNb	5483.14	209470
WT	2D9	IFNb	7535.66	397023
WT	2D9	IFNb	11979.6	500398
WT	2D9	IFNb	6984.61	1.07062e+06
WT	2D9	IFNb	12475.6	1.06056e+06
WT	2D9	IFNb	11465.2	1.23278e+06
WT	2D9	IFNb	9518.42	754727
WT	2D9	IFNb	9730.59	866527
WT	2D9	IFNb	9924.46	1.51708e+06
WT	2D9	IFNb	12397.7	532178
WT	2D9	IFNb	11871.9	1.26156e+06
WT	2D9	IFNb	10379.1	891055
WT	2D9	IFNb	13253.7	1.35345e+06
WT	2D9	IFNb	9471.31	2.37127e+06
WT	2D9	IFNb	10791.1	857339
WT	2D9	IFNb	16115.8	865988
WT	2D9	IFNb	10248.8	742722
WT	2D9	IFNb	12852.1	1.5849e+06
WT	2D9	IFNb	10971.1	603930
WT	2D9	IFNb	11589	720045
WT	2D9	IFNb	10841.2	852788
WT	2D9	IFNb	11021.9	761153
WT	2D9	IFNb	6514.21	989968
WT	2D9	IFNb	7306.6	1.19014e+06
WT	2D9	IFNb	12713.2	3.75933e+06
WT	2D9	IFNb	16344.8	1.06699e+06
WT	2D9	IFNb	12226.8	563977
WT	2D9	IFNb	10090	961537
WT	2D9	IFNb	6789.5	988338
WT	2D9	IFNb	8414.94	943662
WT	2D9	IFNb	12704.1	579327
WT	2D9	IFNb	3367.76	120351
WT	2D9	IFNb	12176.8	2.29398e+06
WT	2D9	IFNb	16132.4	832173
WT	2D9	IFNb	8900.51	1.14711e+06
WT	2D9	IFNb	13523.3	1.21705e+06
WT	2D9	IFNb	3493.24	143899
WT	2D9	IFNb	14568.1	1.01828e+06
WT	2D9	IFNb	4821.98	201671
WT	2D9	IFNb	8815.48	464452
WT	2D9	IFNb	10637.9	1.03944e+06
WT	2D9	IFNb	9944.08	876667
WT	2D9	IFNb	8509.31	1.45883e+06
WT	2D9	IFNb	7832.33	1.27331e+06
WT	2D9	IFNb	18759.2	600490
WT	2D9	IFNb	10832.6	879397
WT	2D9	IFNb	8924.99	892203
WT	2D9	IFNb	13357.3	898601
WT	2D9	IFNb	11295.3	748028
WT	2D9	IFNb	11108	468653
WT	2D9	IFNb	12024.1	986844
WT	2D9	IFNb	9445.71	715753
WT	2D9	IFNb	11251.9	464690
WT	2D9	IFNb	8170.88	544544
WT	2D9	IFNb	15114.4	1.14847e+06
WT	2D9	IFNb	10352.6	988741
WT	2D9	IFNb	9557.9	932903
WT	2D9	IFNb	8277.74	743229
WT	2D9	IFNb	10188.1	825470
WT	2D9	IFNb	12074	644367
WT	2D9	IFNb	13379.6	1.35506e+06
WT	2D9	IFNb	4584.56	215559
WT	2D9	IFNb	13335.7	798477
WT	2D9	IFNb	12219.7	1.10357e+06
WT	2D9	IFNb	5178.59	323656
WT	2D9	IFNb	9638.5	879569
WT	2D9	IFNb	10332.8	666396
WT	2D9	IFNb	11409.7	723874
WT	2D9	IFNb	15932.7	2.14037e+06
WT	2D9	IFNb	8575.27	538195
WT	2D9	IFNb	6533.74	982650
WT	2D9	IFNb	10876.2	1.50618e+06
WT	2D9	IFNb	11856	528833
WT	2D9	IFNb	11089.6	1.26571e+06
WT	2D9	IFNb	11975.2	1.09972e+06
WT	2D9	IFNb	13802.5	893062
WT	2D9	IFNb	11209.7	739419
WT	2D9	IFNb	12100.8	641354
WT	2D9	IFNb	7124.49	462097
WT	2D9	IFNb	7689.77	1.00156e+06
WT	2D9	IFNb	10414.7	757477
WT	2D9	IFNb	8491.33	837266
WT	2D9	IFNb	14426.5	909213
WT	2D9	IFNb	12850.7	3.05077e+06
WT	2D9	IFNb	8496.15	453423
WT	2D9	IFNb	9140.35	1.1454e+06
WT	2D9	IFNb	13106.6	1.29372e+06
WT	2D9	IFNb	10723.1	537948
WT	2D9	IFNb	11048.7	1.64024e+06
WT	2D9	IFNb	16372.7	799032
WT	2D9	IFNb	12235.3	817982
WT	2D9	IFNb	12402.4	788802
WT	2D9	IFNb	13497.9	998016
WT	2D9	IFNb	10285.2	1.04221e+06
WT	2D9	IFNb	13248.5	955247
WT	2D9	IFNb	13868.1	802702
WT	2D9	IFNb	7919.67	365721
WT	2D9	IFNb	7974.31	982963
WT	2D9	IFNb	8357.53	1.47842e+06
WT	2D9	IFNb	9521.43	942833
WT	2D9	IFNb	6674.72	408056
WT	2D9	IFNb	11808.6	786356
WT	2D9	IFNb	11773.7	909453
WT	2D9	IFNb	8643.95	557475
WT	2D9	IFNb	11974.2	661659
WT	2D9	IFNb	9194.98	919675
WT	2D9	IFNb	9004.19	878858
WT	2D9	IFNb	11846.1	1.39184e+06
WT	2D9	IFNb	8142.41	493083
WT	2D9	IFNb	16716.2	1.33685e+06
WT	2D9	IFNb	9939.28	635799
WT	2D9	IFNb	13008.6	1.21919e+06
WT	2D9	IFNb	17054.1	4.47912e+06
WT	2D9	IFNb	9421.71	2.06813e+06
WT	2D9	IFNb	10211.9	1.16768e+06
WT	2D9	IFNb	10338.2	1.23149e+06
WT	2D9	IFNb	3161.48	98214
WT	2D9	IFNb	15416.6	797676
WT	2D9	IFNb	12655	1.08777e+06
WT	2D9	IFNb	9878.88	1.00259e+06
WT	2D9	IFNb	9437.63	562603
WT	2D9	IFNb	18915.7	892366
WT	2D9	IFNb	12160.2	660454
WT	2D9	IFNb	9811.73	487077
WT	2D9	IFNb	6532.88	827223
WT	2D9	IFNb	10912.1	440919
WT	2D9	IFNb	8566.19	271510
WT	2D9	IFNb	11254.9	1.70333e+06
WT	2D9	IFNb	10826.5	1.15956e+06
WT	2D9	IFNb	11042.1	808906
WT	2D9	IFNb	13124.4	1.03652e+06
WT	2D9	IFNb	9356.74	1.26041e+06
WT	2D9	IFNb	11422.9	895543
WT	2D9	IFNb	14677.7	760215
WT	2D9	IFNb	17481.9	1.21094e+06
WT	2D9	IFNb	4122.61	300710
WT	2D9	IFNb	12385.9	735760
WT	2D9	IFNb	8637.04	829878
WT	2D9	IFNb	13611.6	824285
WT	2D9	IFNb	16303.7	1.07543e+06
WT	2D9	IFNb	9764.7	757346
WT	2D9	IFNb	6459.8	1.81458e+06
WT	2D9	IFNb	1962.36	59417.5
WT	2D9	IFNb	13024.8	926127
WT	2D9	IFNb	8684.3	751022
WT	2D9	IFNb	9892.8	590776
WT	2D9	IFNb	6146.82	1.79924e+06
WT	2D9	IFNb	10227.5	513619
WT	2D9	IFNb	9979.72	1.60199e+06
WT	2D9	IFNb	11918.8	734905
WT	2D9	IFNb	13429.4	1.26427e+06
WT	2D9	IFNb	8989.21	830695
WT	2D9	IFNb	9319.85	729691
WT	2D9	IFNb	9673.76	850298
WT	2D9	IFNb	4910.61	342985
WT	2D9	IFNb	4347.38	169275
WT	2D9	IFNb	12565.5	900720
WT	2D9	IFNb	7435.56	243088
WT	2D9	IFNb	12093.8	1.02493e+06
WT	2D9	IFNb	10487.5	971350
WT	2D9	IFNb	16588.2	732077
WT	2D9	IFNb	10050.8	768457
WT	2D9	IFNb	10178.8	627086
WT	2D9	IFNb	13970.7	890014
WT	2D9	IFNb	9611.8	1.03702e+06
WT	2D9	IFNb	5414.95	181859
WT	2D9	IFNb	10563.1	930134
WT	2D9	IFNb	13876.4	770411
WT	2D9	IFNb	13323.1	1.062e+06
WT	2D9	IFNb	10466.2	753539
WT	2D9	IFNb	7474.65	399692
WT	2D9	IFNb	11541.6	1.32154e+06
WT	2D9	IFNb	8027.51	725817
WT	2D9	IFNb	13697.3	982570
WT	2D9	IFNb	14779.5	521181
WT	2D9	IFNb	12582.1	901912
WT	2D9	IFNb	11720.9	922601
WT	2D9	IFNb	10113.4	925558
WT	2D9	IFNb	6872.55	1.13242e+06
WT	2D9	IFNb	9278.27	569171
WT	2D9	IFNb	12129.9	994895
WT	2D9	IFNb	9584.81	710700
WT	2D9	IFNb	14376.8	961907
WT	2D9	IFNb	14651.2	994103
WT	2D9	IFNb	7790.19	1.02854e+06
WT	2D9	IFNb	5206.3	392050
WT	2D9	IFNb	9060.47	650901
WT	2D9	IFNb	14414.4	1.06881e+06
WT	2D9	IFNb	15364.8	1.42632e+06
WT	2D9	IFNb	11173	867157
WT	2D9	IFNb	9326.09	770309
WT	2D9	IFNb	8784.19	628288
WT	2D9	IFNb	11020.7	773217
WT	2D9	IFNb	10604.5	864777
WT	2D9	IFNb	11675.9	846760
WT	2D9	IFNb	10072	1.31554e+06
WT	2D9	IFNb	10711	1.05051e+06
WT	2D9	IFNb	10301	728129
WT	2D9	IFNb	12179.9	779126
WT	2D9	IFNb	9309.29	459692
WT	2D9	IFNb	13413.3	1.69916e+06
WT	2D9	IFNb	13374.8	753794
WT	2D9	IFNb	6714.89	2.60473e+06
WT	2D9	IFNb	12123.4	988637
WT	2D9	IFNb	9792.25	970678
WT	2D9	IFNb	11765.2	703206
WT	2D9	IFNb	13905.8	866177
WT	2D9	IFNb	11663.1	1.47194e+06
WT	2D9	IFNb	8145.35	2.59881e+06
WT	2D9	UT	4556.44	337375
WT	2D9	IFNb	12521	1.40084e+06
WT	2D9	IFNb	11187.1	983312
WT	2D9	IFNb	13572.7	727197
WT	2D9	IFNb	8135.31	954141
WT	2D9	IFNb	9184.85	822265
WT	2D9	IFNb	10046	850861
WT	2D9	IFNb	8368.9	595949
WT	2D9	IFNb	10061	1.52792e+06
WT	2D9	IFNb	13830	1.03201e+06
WT	2D9	IFNb	12326.9	1.0615e+06
WT	2D9	IFNb	9486.08	773568
WT	2D9	IFNb	9478.37	626210
WT	2D9	IFNb	5826.96	378856
WT	2D9	IFNb	11244.6	918148
WT	2D9	IFNb	11982.1	759560
WT	2D9	IFNb	12305.5	751648
WT	2D9	IFNb	10918.5	1.13904e+06
WT	2D9	IFNb	10750.2	558484
WT	2D9	IFNb	11238.2	446429
WT	2D9	IFNb	10393.4	1.07717e+06
WT	2D9	IFNb	13435.8	1.19014e+06
WT	2D9	IFNb	5095.07	665749
WT	2D9	IFNb	7372.85	1.0748e+06
WT	2D9	IFNb	12181.7	929465
WT	2D9	IFNb	9481.61	575176
WT	2D9	IFNb	9218.57	383133
WT	2D9	IFNb	12606.7	719767
WT	2D9	IFNb	10023.6	458143
WT	2D9	IFNb	4523.06	429607
WT	2D9	IFNb	10099.2	1.58353e+06
WT	2D9	IFNb	6894.88	708074
WT	2D9	IFNb	12984.3	1.28914e+06
WT	2D9	IFNb	6763.69	289624
WT	2D9	IFNb	15858.3	2.4025e+06
WT	2D9	IFNb	10872.1	819273
WT	2D9	IFNb	17266.3	1.89639e+06
WT	2D9	IFNb	11985.4	841527
WT	2D9	IFNb	10405.2	487601
WT	2D9	IFNb	10134.8	596185
WT	2D9	IFNb	6564.12	1.03062e+06
WT	2D9	IFNb	10902.8	1.8909e+06
WT	2D9	IFNb	13792.3	992282
WT	2D9	IFNb	11294.5	573132
WT	2D9	IFNb	12821	1.52388e+06
WT	2D9	IFNb	14870.3	1.11353e+06
WT	2D9	IFNb	13668.8	1.73582e+06
WT	2D9	IFNb	10657.4	1.19681e+06
WT	2D9	IFNb	11490.7	865289
WT	2D9	IFNb	13553.2	1.32144e+06
WT	2D9	IFNb	9676.33	1.4365e+06
WT	2D9	IFNb	9405.12	731924
WT	2D9	IFNb	20235.8	1.87637e+06
WT	2D9	IFNb	7338.26	301135
WT	2D9	IFNb	12218.1	898899
WT	2D9	IFNb	9052.29	1.40038e+06
WT	2D9	IFNb	12987.4	816468
WT	2D9	IFNb	8471.21	658357
WT	2D9	IFNb	11853.9	436675
WT	2D9	IFNb	11282.9	669054
WT	2D9	IFNb	10616	1.06737e+06
WT	2D9	IFNb	12646.8	1.29147e+06
WT	2D9	IFNb	10208.7	509463
WT	2D9	IFNb	14322.4	777891
WT	2D9	IFNb	7820.98	1.00634e+06
WT	2D9	IFNb	9741.93	717238
WT	2D9	IFNb	11507.9	662466
WT	2D9	IFNb	10298.6	783626
WT	2D9	IFNb	12730.7	982045
WT	2D9	IFNb	13576.2	1.0323e+06
WT	2D9	IFNb	8264.93	713020
WT	2D9	IFNb	10546.3	773141
WT	2D9	IFNb	10628.1	1.15002e+06
WT	2D9	IFNb	11105.2	780314
WT	2D9	IFNb	10851.6	913965
WT	2D9	IFNb	12625.3	908322
WT	2D9	IFNb	12354.9	822091
WT	2D9	IFNb	4912.5	386425
WT	2D9	IFNb	13511.5	1.30461e+06
WT	2D9	IFNb	8868.67	1.96116e+06
WT	2D9	IFNb	12205.5	1.74407e+06
WT	2D9	IFNb	10920.4	836094
WT	2D9	IFNb	7969.73	644476
WT	2D9	IFNb	11185.9	680909
WT	2D9	IFNb	9777.8	1.4649e+06
WT	2D9	IFNb	9844.18	1.14578e+06
WT	2D9	IFNb	8686.09	953557
WT	2D9	IFNb	10311.6	1.67474e+06
WT	2D9	IFNb	10828.2	1.42397e+06
WT	2D9	IFNb	8490.48	700399
WT	2D9	IFNb	12719.4	1.2802e+06
WT	2D9	IFNb	11804	1.15957e+06
WT	2D9	IFNb	11197.5	973649
WT	2D9	IFNb	8429.56	560014
WT	2D9	IFNb	11463.4	2.85677e+06
WT	2D9	IFNb	10895.2	1.13147e+06
WT	2D9	IFNb	9084.44	666925
WT	2D9	IFNb	7859.81	1.1726e+06
WT	2D9	IFNb	12739.4	1.45135e+06
WT	2D9	IFNb	11104.2	3.89421e+06
WT	2D9	IFNb	11179.1	925711
WT	2D9	IFNb	11205.9	1.09316e+06
WT	2D9	IFNb	13113.7	857444
WT	2D9	IFNb	9599.19	888575
WT	2D9	IFNb	8164.1	871833
WT	2D9	IFNb	13433.6	3.06933e+06
WT	2D9	IFNb	3772.55	223110
WT	2D9	IFNb	7461.35	399764
WT	2D9	IFNb	9131.54	873078
WT	2D9	IFNb	9594.14	1.11517e+06
WT	2D9	IFNb	12027.3	788301
WT	2D9	IFNb	4187.41	230506
WT	2D9	IFNb	11344.9	472102
WT	2D9	IFNb	9805.73	1.37749e+06
WT	2D9	IFNb	16221.4	817186
WT	2D9	IFNb	7857.45	690237
WT	2D9	IFNb	12955	938838
WT	2D9	IFNb	13761.1	1.03048e+06
WT	2D9	IFNb	9631.45	1.40911e+06
WT	2D9	IFNb	13608	734089
WT	2D9	IFNb	9472.65	933530
WT	2D9	IFNb	14841.2	819306
WT	2D9	IFNb	10175.8	1.13472e+06
WT	2D9	IFNb	9561.29	1.33462e+06
WT	2D9	IFNb	9869.81	799163
WT	2D9	IFNb	4349.59	136037
WT	2D9	IFNb	14077.6	3.04286e+06
WT	2D9	IFNb	14505.9	1.01089e+06
WT	2D9	IFNb	13998.1	871195
WT	2D9	IFNb	7041.5	968116
WT	2D9	IFNb	14955.4	1.11912e+06
WT	2D9	IFNb	9964.72	633765
WT	2D9	IFNb	9550.17	1.1722e+06
WT	2D9	IFNb	8075.47	1.05984e+06
WT	2D9	IFNb	12000.8	767668
WT	2D9	IFNb	10441.8	816987
WT	2D9	IFNb	6371.68	365456
WT	2D9	IFNb	9064.06	724409
WT	2D9	IFNb	11959.3	920029
WT	2D9	IFNb	10354.9	1.69699e+06
WT	2D9	IFNb	10422	758009
WT	2D9	IFNb	12488.7	660598
WT	2D9	IFNb	11779.2	653975
WT	2D9	IFNb	9964.2	706413
WT	2D9	IFNb	11395.3	1.43635e+06
WT	2D9	IFNb	13160.1	867378
WT	2D9	IFNb	13570.8	672263
WT	2D9	IFNb	10687	800277
WT	2D9	IFNb	15057.2	903132
WT	2D9	IFNb	13751.2	1.00159e+06
WT	2D9	IFNb	10618.5	636897
WT	2D9	IFNb	10333	922337
WT	2D9	IFNb	12449.1	1.88209e+06
WT	2D9	IFNb	13383.1	767603
WT	2D9	IFNb	14010.5	1.06606e+06
WT	2D9	IFNb	10185.7	933777
WT	2D9	IFNb	10402.3	698718
WT	2D9	IFNb	12374.5	1.47276e+06
WT	2D9	IFNb	12611	961556
WT	2D9	IFNb	12690.9	731899
WT	2D9	IFNb	12260	651079
WT	2D9	IFNb	12156.9	928849
WT	2D9	IFNb	4977.24	1.45663e+06
WT	2D9	IFNb	5459.99	696240
WT	2D9	IFNb	17824.5	1.83143e+06
WT	2D9	IFNb	9863.25	1.14645e+06
WT	2D9	IFNb	8586.83	1.00575e+06
WT	2D9	IFNb	10286.1	531138
WT	2D9	IFNb	10104	2.74864e+06
WT	2D9	IFNb	10215.1	367191
WT	2D9	IFNb	8905.26	962197
WT	2D9	IFNb	10017.4	601371
WT	2D9	IFNb	13673.5	595551
WT	2D9	IFNb	8537.83	602154
WT	2D9	IFNb	3948.65	147948
WT	2D9	IFNb	12441.9	754100
WT	2D9	IFNb	11493.5	507836
WT	2D9	IFNb	14551.4	1.137e+06
WT	2D9	IFNb	5810.95	445816
WT	2D9	IFNb	8567.56	726540
WT	2D9	IFNb	11744.9	819714
WT	2D9	IFNb	7090.82	756847
WT	2D9	IFNb	15226.4	1.1466e+06
WT	2D9	IFNb	11235.9	1.34609e+06
WT	2D9	IFNb	12080.2	1.30714e+06
WT	2D9	IFNb	13751.1	1.04777e+06
WT	2D9	IFNb	11539.4	1.05606e+06
WT	2D9	IFNb	10063.7	766809
WT	2D9	IFNb	13731	694607
WT	2D9	IFNb	12962.2	1.43728e+06
WT	2D9	IFNb	9683.12	657014
WT	2D9	IFNb	8750.8	535436
WT	2D9	IFNb	15980.4	784920
WT	2D9	IFNb	11008.2	1.62728e+06
WT	2D9	IFNb	10154.3	661276
WT	2D9	IFNb	17510.9	1.21203e+06
WT	2D9	IFNb	13441.4	947993
WT	2D9	IFNb	9788.85	684222
WT	2D9	IFNb	10142.2	739789
WT	2D9	IFNb	7411.97	888363
WT	2D9	IFNb	13268.9	941396
WT	2D9	IFNb	13462.6	1.213e+06
WT	2D9	IFNb	10712	1.11694e+06
WT	2D9	IFNb	7500.5	730515
WT	2D9	IFNb	9404.09	453023
WT	2D9	IFNb	3831.5	348642
WT	2D9	IFNb	6752.87	858978
WT	2D9	IFNb	14373	805526
WT	2D9	IFNb	12184.5	435427
WT	2D9	IFNb	3605.22	215863
WT	2D9	IFNb	10712.9	1.15076e+06
WT	2D9	IFNb	9318.23	1.37893e+06
WT	2D9	IFNb	10034.3	1.09419e+06
WT	2D9	IFNb	8950.74	665094
WT	2D9	IFNb	18877.5	1.47602e+06
WT	2D9	IFNb	13502.3	1.51771e+06
WT	2D9	IFNb	12091.2	2.90792e+06
WT	2D9	IFNb	11045	1.35858e+06
WT	2D9	IFNb	10070.1	590792
WT	2D9	IFNb	13437.9	1.29822e+06
WT	2D9	IFNb	9699.46	1.06175e+06
WT	2D9	IFNb	4031.85	788542
WT	2D9	IFNb	8376.88	849719
WT	2D9	IFNb	7060.65	775858
WT	2D9	IFNb	14940.3	918857
WT	2D9	IFNb	6494.75	328208
WT	2D9	IFNb	14741.2	997119
WT	2D9	IFNb	9809.17	899262
WT	2D9	IFNb	9478.69	1.13557e+06
WT	2D9	IFNb	9653.59	844979
WT	2D9	IFNb	8305.98	1.52901e+06
WT	2D9	IFNb	13772.3	900501
WT	2D9	IFNb	15151.5	1.4415e+06
WT	2D9	IFNb	11409.1	657976
WT	2D9	IFNb	14048.1	981198
WT	2D9	IFNb	10395.1	785513
WT	2D9	IFNb	12165.4	909069
WT	2D9	IFNb	10829.4	881412
WT	2D9	IFNb	12044.7	1.17626e+06
WT	2D9	IFNb	9516.43	644705
WT	2D9	IFNb	2225.22	74266.2
WT	2D9	IFNb	11595	945548
WT	2D9	IFNb	8769.81	517730
WT	2D9	IFNb	10892.9	639070
WT	2D9	IFNb	12495.4	784225
WT	2D9	IFNb	10842.3	848317
WT	2D9	IFNb	5561.37	201660
WT	2D9	IFNb	8772.42	424435
WT	2D9	IFNb	15572.2	711752
WT	2D9	IFNb	13160.9	779722
WT	2D9	IFNb	8778.01	552301
WT	2D9	IFNb	7788.81	1.31364e+06
WT	2D9	IFNb	11600.7	401170
WT	2D9	IFNb	10976.6	1.30236e+06
WT	2D9	IFNb	14257	739924
WT	2D9	IFNb	11622.6	963042
WT	2D9	IFNb	10876.2	787050
WT	2D9	IFNb	12200.1	882216
WT	2D9	IFNb	7705.83	875869
WT	2D9	IFNb	12768.4	958818
WT	2D9	IFNb	7125.36	879437
WT	2D9	IFNb	9228.42	2.02474e+06
WT	2D9	IFNb	4152.32	209181
WT	2D9	IFNb	11401.5	686257
WT	2D9	IFNb	9189.41	639911
WT	2D9	IFNb	13487.7	1.1091e+06
WT	2D9	IFNb	10424.7	852845
WT	2D9	IFNb	10130.1	1.78294e+06
WT	2D9	IFNb	9680.96	1.37724e+06
WT	2D9	IFNb	8060.77	541436
WT	2D9	IFNb	12090.2	716923
WT	2D9	IFNb	2692.76	132968
WT	2D9	IFNb	11675.2	588776
WT	2D9	IFNb	13536.3	646399
WT	2D9	IFNb	13422.4	829028
WT	2D9	IFNb	12526.7	1.46195e+06
WT	2D9	IFNb	14924.4	1.17398e+06
WT	2D9	IFNb	11105.9	2.07882e+06
WT	2D9	IFNb	11441.3	1.03568e+06
WT	2D9	IFNb	7932.34	646865
WT	2D9	IFNb	9860.73	785492
WT	2D9	IFNb	14836.6	859534
WT	2D9	IFNb	10331.2	755741
WT	2D9	IFNb	11580.3	1.34725e+06
WT	2D9	IFNb	14359.6	1.11673e+06
WT	2D9	IFNb	8132.44	561614
WT	2D9	IFNb	8836.43	1.0628e+06
WT	2D9	IFNb	10633.3	590913
WT	2D9	IFNb	12879.8	723869
WT	2D9	IFNb	7508.31	349483
WT	2D9	IFNb	11832.4	574970
WT	2D9	IFNb	10529.8	1.61016e+06
WT	2D9	IFNb	7885.38	1.02828e+06
WT	2D9	IFNb	16401.9	928701
WT	2D9	IFNb	12079.6	725801
WT	2D9	IFNb	9787.66	867500
WT	2D9	IFNb	11426.1	982734
WT	2D9	IFNb	9807.68	930005
WT	2D9	IFNb	13634.1	1.49746e+06
WT	2D9	IFNb	14646.4	873111
WT	2D9	IFNb	11073.1	1.33239e+06
WT	2D9	IFNb	8263.86	468780
WT	2D9	IFNb	3675.59	335805
WT	2D9	IFNb	12846.4	1.56532e+06
WT	2D9	IFNb	13173.6	1.03487e+06
WT	2D9	IFNb	14305.4	1.21311e+06
WT	2D9	IFNb	6589.1	1.65727e+06
WT	2D9	IFNb	10889.2	638279
WT	2D9	IFNb	10205.5	1.16909e+06
WT	2D9	IFNb	11535.9	1.39716e+06
WT	2D9	IFNb	9579.38	568037
WT	2D9	IFNb	10494	1.88553e+06
WT	2D9	IFNb	14563.4	858232
WT	2D9	IFNb	11790.4	3.12759e+06
WT	2D9	IFNb	11762.6	1.51845e+06
WT	2D9	IFNb	13508.7	642959
WT	2D9	IFNb	14770.6	998330
WT	2D9	IFNb	8679.94	409029
WT	2D9	IFNb	17033.7	1.01811e+06
WT	2D9	IFNb	8984.19	890106
WT	2D9	IFNb	8670.95	2.06669e+06
WT	2D9	IFNb	9846.28	845311
WT	2D9	IFNb	15056.5	739538
WT	2D9	IFNb	8892.41	609896
WT	2D9	IFNb	9653.6	1.03697e+06
WT	2D9	IFNb	10817.2	1.03141e+06
WT	2D9	IFNb	7981.47	1.06636e+06
WT	2D9	IFNb	7189.46	628539
WT	2D9	IFNb	10459.3	726147
WT	2D9	IFNb	9161.72	1.2125e+06
WT	2D9	IFNb	15308.3	3.66554e+06
WT	2D9	IFNb	9254.28	6.07326e+06
WT	2D9	IFNb	13163.5	779187
WT	2D9	IFNb	10401.5	955743
WT	2D9	IFNb	12046.3	1.11763e+06
WT	2D9	IFNb	8771.78	567099
WT	2D9	IFNb	10243.3	911105
WT	2D9	IFNb	2486.55	87294
WT	2D9	IFNb	18257.7	895816
WT	2D9	IFNb	8578.82	1.98485e+06
WT	2D9	IFNb	8816.9	741206
WT	2D9	IFNb	12344.3	720333
WT	2D9	IFNb	11343.2	445243
WT	2D9	IFNb	12627.5	2.31329e+06
WT	2D9	IFNb	10972.4	537784
WT	2D9	IFNb	6846.23	1.12342e+06
WT	2D9	IFNb	14088.3	941865
WT	2D9	IFNb	10659.6	1.81404e+06
WT	2D9	IFNb	16276.6	985665
WT	2D9	IFNb	11400.2	805824
WT	2D9	IFNb	3658.84	125569
WT	2D9	IFNb	10113.3	557243
WT	2D9	IFNb	13018	831370
WT	2D9	IFNb	15695	1.30542e+06
WT	2D9	IFNb	15380.9	1.19778e+06
WT	2D9	IFNb	9299.56	742742
WT	2D9	IFNb	12276	1.3425e+06
WT	2D9	IFNb	10401.3	1.15659e+06
WT	2D9	IFNb	9368.02	1.03973e+06
WT	2D9	IFNb	22538.9	917817
WT	2D9	IFNb	8572.75	438617
WT	2D9	IFNb	4834.98	145889
WT	2D9	IFNb	10753.3	1.37349e+06
WT	2D9	IFNb	11619.9	1.32197e+06
WT	2D9	IFNb	12586.8	1.858e+06
WT	2D9	IFNb	11352.1	632054
WT	2D9	IFNb	6777	525977
WT	2D9	IFNb	13351.4	711136
WT	2D9	IFNb	9003.15	1.21372e+06
WT	2D9	IFNb	9035.19	781367
WT	2D9	IFNb	9113.79	1.0096e+06
WT	2D9	IFNb	11951.3	619005
WT	2D9	IFNb	7914.44	898749
WT	2D9	IFNb	13710.1	1.14896e+06
WT	2D9	IFNb	8732.07	603481
WT	2D9	IFNb	9421.32	933414
WT	2D9	IFNb	7975.3	794755
WT	2D9	IFNb	16840.3	917292
WT	2D9	IFNb	12188.1	1.56634e+06
WT	2D9	IFNb	9889.94	757718
WT	2D9	IFNb	9950.91	365529
WT	2D9	IFNb	10683.6	1.38028e+06
WT	2D9	IFNb	11677.2	504923
WT	2D9	IFNb	7107.5	444957
WT	2D9	IFNb	8258.74	659613
WT	2D9	IFNb	13429.4	990133
WT	2D9	IFNb	8570.44	1.60108e+06
WT	2D9	IFNb	10978.3	541531
WT	2D9	IFNb	8801.58	1.0563e+06
WT	2D9	IFNb	4118.24	126424
WT	2D9	IFNb	12027.7	795266
WT	2D9	IFNb	8555.52	1.06269e+06
WT	2D9	IFNb	9045.08	749472
WT	2D9	IFNb	7366	398908
WT	2D9	IFNb	6977.94	691703
WT	2D9	IFNb	8142.38	648184
WT	2D9	IFNb	5283.99	267578
WT	2D9	IFNb	12849.6	1.2434e+06
WT	2D9	IFNb	14611	3.77612e+06
WT	2D9	IFNb	12262.7	1.72522e+06
WT	2D9	IFNb	9695.61	1.1351e+06
WT	2D9	IFNb	13250.3	996400
WT	2D9	IFNb	12212.7	1.03181e+06
WT	2D9	IFNb	13423.1	2.66683e+06
WT	2D9	IFNb	8840.78	770586
WT	2D9	IFNb	15875.2	1.01051e+06
WT	2D9	IFNb	10022.1	665816
WT	2D9	IFNb	11008.9	939348
WT	2D9	IFNb	8684.68	897802
WT	2D9	IFNb	12530.5	1.11521e+06
WT	2D9	IFNb	13395.3	1.22451e+06
WT	2D9	IFNb	7750.87	724394
WT	2D9	IFNb	13935.8	625988
WT	2D9	IFNb	9450.35	875789
WT	2D9	IFNb	13586	824873
WT	2D9	IFNb	17167	3.91693e+06
WT	2D9	IFNb	7048.64	685396
WT	2D9	IFNb	10015.4	712147
WT	2D9	IFNb	4800.36	346116
WT	2D9	IFNb	10037.2	1.10662e+06
WT	2D9	IFNb	13341.7	1.52416e+06
WT	2D9	IFNb	9229.3	586992
WT	2D9	IFNb	11660.3	1.14056e+06
WT	2D9	IFNb	9562	554462
WT	2D9	IFNb	3976.62	142944
WT	2D9	IFNb	10036.5	1.20187e+06
WT	2D9	IFNb	13100.3	873751
WT	2D9	IFNb	8332.16	530807
WT	2D9	IFNb	10799.9	1.00936e+06
WT	2D9	IFNb	10141.9	693467
WT	2D9	IFNb	10969.9	902055
WT	2D9	IFNb	9230.47	936303
WT	2D9	IFNb	7381.53	1.15044e+06
WT	2D9	IFNb	10912.7	833213
WT	2D9	IFNb	11015.8	959588
WT	2D9	IFNb	9394.67	1.21079e+06
WT	2D9	IFNb	17386.2	1.58021e+06
WT	2D9	IFNb	8878.49	699793
WT	2D9	IFNb	17636.2	1.91389e+06
WT	2D9	IFNb	9517.33	843040
WT	2D9	IFNb	11842.5	916634
WT	2D9	IFNb	11571.6	902954
WT	2D9	IFNb	12133.8	1.15185e+06
WT	2D9	IFNb	11891.9	3.4472e+06
WT	2D9	IFNb	9205.58	683064
WT	2D9	IFNb	14159.8	1.17179e+06
WT	2D9	IFNb	6102.32	521968
WT	2D9	IFNb	10958.3	1.32663e+06
WT	2D9	IFNb	13554.2	717673
WT	2D9	IFNb	11305.7	765925
WT	2D9	IFNb	11573.3	847823
WT	2D9	IFNb	7017.92	1.58247e+06
WT	2D9	IFNb	10657.1	1.15093e+06
WT	2D9	IFNb	8417.38	893139
WT	2D9	IFNb	15457.4	730840
WT	2D9	IFNb	9214.68	912942
WT	2D9	IFNb	11991.5	1.09115e+06
WT	2D9	IFNb	6368.76	428454
WT	2D9	IFNb	15825.9	999066
WT	2D9	IFNb	11623.2	3.50532e+06
WT	2D9	IFNb	12398.6	683160
WT	2D9	IFNb	7099.52	1.37882e+06
WT	2D9	IFNb	11935.4	1.41987e+06
WT	2D9	IFNb	10505.8	757489
WT	2D9	IFNb	11688	575927
WT	2D9	IFNb	10447.9	684780
WT	2D9	IFNb	12117.4	1.58014e+06
WT	2D9	IFNb	11755.3	758749
WT	2D9	IFNb	9182.45	928541
WT	2D9	IFNb	10648.4	2.58829e+06
WT	2D9	IFNb	5464.06	250030
WT	2D9	IFNb	8036.36	436054
WT	2D9	IFNb	12926.3	956430
WT	2D9	IFNb	11815.9	810408
WT	2D9	IFNb	10253.8	1.51201e+06
WT	2D9	IFNb	8036.5	668432
WT	2D9	IFNb	8652.22	609314
WT	2D9	IFNb	11877.2	569667
WT	2D9	IFNb	9672.68	695389
WT	2D9	IFNb	8736.46	687682
WT	2D9	IFNb	12236.2	1.48134e+06
WT	2D9	IFNb	11769.8	547222
WT	2D9	IFNb	10457.1	1.15347e+06
WT	2D9	IFNb	11377	2.32957e+06
WT	2D9	IFNb	12281.6	790786
WT	2D9	IFNb	11477.7	1.50757e+06
WT	2D9	IFNb	6820.54	2.03582e+06
WT	2D9	IFNb	12507.2	675360
WT	2D9	IFNb	15834	1.40755e+06
WT	2D9	IFNb	12101.9	939251
WT	2D9	IFNb	18146.4	617058
WT	2D9	IFNb	10153.4	804011
WT	2D9	IFNb	12169.5	825078
WT	2D9	IFNb	12039.7	889569
WT	2D9	IFNb	10754.7	396185
WT	2D9	IFNb	12270.1	702482
WT	2D9	IFNb	11185.6	1.89417e+06
WT	2D9	IFNb	10862.8	798049
WT	2D9	IFNb	15190.3	2.6337e+06
WT	2D9	IFNb	8829.59	1.41134e+06
WT	2D9	IFNb	9983.68	451081
WT	2D9	IFNb	12403.4	689286
WT	2D9	IFNb	12520.5	672136
WT	2D9	IFNb	10921.6	559369
WT	2D9	IFNb	8733.55	925312
WT	2D9	IFNb	11215.3	2.53188e+06
WT	2D9	IFNb	11033.9	589439
WT	2D9	IFNb	10413.8	786921
WT	2D9	IFNb	11927.5	804289
WT	2D9	IFNb	8074.37	423711
WT	2D9	IFNb	2540.76	209060
WT	2D9	IFNb	12128.7	1.62745e+06
WT	2D9	IFNb	8504.3	448057
WT	2D9	IFNb	11630.2	1.19986e+06
WT	2D9	IFNb	10286.3	1.43367e+06
WT	2D9	IFNb	11084	524645
WT	2D9	IFNb	14518.1	2.28251e+06
WT	2D9	IFNb	9326.27	2.33153e+06
WT	2D9	IFNb	12210.9	902855
WT	2D9	IFNb	11507.1	653364
WT	2D9	IFNb	11812.9	1.24289e+06
WT	2D9	IFNb	10992.4	806415
WT	2D9	IFNb	14340.8	915101
WT	2D9	IFNb	8900.88	807586
WT	2D9	IFNb	6573.9	615086
WT	2D9	IFNb	12234.8	1.1884e+06
WT	2D9	IFNb	8852.64	639687
WT	2D9	IFNb	9625.64	612200
WT	2D9	IFNb	8250.77	844720
WT	2D9	IFNb	5114.03	290370
WT	2D9	IFNb	11857.1	1.26994e+06
WT	2D9	IFNb	14751.9	911138
WT	2D9	IFNb	4685.35	383063
WT	2D9	IFNb	11058.3	901782
WT	2D9	IFNb	8723.91	806179
WT	2D9	IFNb	12022.7	1.58104e+06
WT	2D9	IFNb	9241.16	1.02274e+06
WT	2D9	IFNb	15948.8	978371
WT	2D9	IFNb	8489.96	606352
WT	2D9	IFNb	14449.8	953143
WT	2D9	IFNb	12566.4	774837
WT	2D9	IFNb	13454.5	813356
WT	2D9	IFNb	12254.5	852709
WT	2D9	IFNb	7013.94	447565
WT	2D9	IFNb	9427.97	990969
WT	2D9	IFNb	12486.1	1.52142e+06
WT	2D9	IFNb	10750.7	1.0702e+06
WT	2D9	IFNb	15506.1	2.05296e+06
WT	2D9	IFNb	10677.6	1.67367e+06
WT	2D9	IFNb	9627.78	907389
WT	2D9	IFNb	8944.96	2.615e+06
WT	2D9	IFNb	9513.19	1.64192e+06
WT	2D9	IFNb	11213.3	744952
WT	2D9	IFNb	8383.2	1.04128e+06
WT	2D9	IFNb	13247.4	868266
WT	2D9	IFNb	11292.6	807112
WT	2D9	IFNb	12510.5	783205
WT	2D9	IFNb	9215.83	846317
WT	2D9	IFNb	7972.24	860131
WT	2D9	IFNb	10469.8	1.31365e+06
WT	2D9	IFNb	9113.52	503588
WT	2D9	IFNb	12299.5	751280
WT	2D9	IFNb	10943.6	600121
WT	2D9	IFNb	6950.17	505133
WT	2D9	IFNb	13694.2	730117
WT	2D9	IFNb	9520.03	675423
WT	2D9	IFNb	13805.3	2.6167e+06
WT	2D9	IFNb	8438.53	713383
WT	2D9	IFNb	10151	1.04406e+06
WT	2D9	IFNb	13997.2	1.06285e+06
WT	2D9	IFNb	11952.3	526856
WT	2D9	IFNb	11307.1	662178
WT	2D9	IFNb	13071.4	858789
WT	2D9	IFNb	10567.8	816861
WT	2D9	IFNb	9009.44	2.07077e+06
WT	2D9	IFNb	9142.93	1.0301e+06
WT	2D9	IFNb	7017.52	851766
WT	2D9	IFNb	9062.13	913521
WT	2D9	IFNb	10540.9	906047
WT	2D9	IFNb	11300	698531
WT	2D9	IFNb	7583.05	2.93194e+06
WT	2D9	IFNb	7919.56	860265
WT	2D9	IFNb	10848	835105
WT	2D9	IFNb	8560.98	535501
WT	2D9	IFNb	9330.6	1.12469e+06
WT	2D9	IFNb	11524.5	1.30024e+06
WT	2D9	IFNb	14319.3	955057
WT	2D9	IFNb	11476	985226
WT	2D9	IFNb	4892.97	252399
WT	2D9	IFNb	9295.75	3.95609e+06
WT	2D9	IFNb	11212.3	2.80892e+06
WT	2D9	IFNb	8925.02	584500

## Sheet: KO clones Untreated
genotype	clone	treatment	mean	integrated density
KO	G11	UT	9569.89	1.06715e+06
KO	G11	UT	10221.2	1.17894e+06
KO	G11	UT	4182.02	324795
KO	G11	UT	9403.65	684931
KO	G11	UT	1001.82	132481
KO	G11	UT	10153.3	794410
KO	G11	UT	7775.22	989022
KO	G11	UT	7461.58	631185
KO	G11	UT	7727.79	566922
KO	G11	UT	9186.25	528336
KO	G11	UT	7054.37	620060
KO	G11	UT	12493.7	959831
KO	G11	UT	7022.39	795975
KO	G11	UT	4427.53	765791
KO	G11	UT	8565.85	618515
KO	G11	UT	10847.9	878363
KO	G11	UT	8393.47	802070
KO	G11	UT	9307.53	1.94734e+06
KO	G11	UT	12872	1.40161e+06
KO	G11	UT	11864.2	771385
KO	G11	UT	10793.1	747057
KO	G11	UT	5985.32	889491
KO	G11	UT	7428.09	1.24696e+06
KO	G11	UT	1189.36	90435.9
KO	G11	UT	8214.81	1.10572e+06
KO	G11	UT	7408.08	632879
KO	G11	UT	9764.22	816745
KO	G11	UT	12027.4	847632
KO	G11	UT	8177.07	977061
KO	G11	UT	10523.7	831121
KO	G11	UT	9742.42	1.21778e+06
KO	G11	UT	8456.34	1.16663e+06
KO	G11	UT	8668	685477
KO	G11	UT	10491.8	1.10609e+06
KO	G11	UT	8748.34	1.22574e+06
KO	G11	UT	13446.5	781122
KO	G11	UT	10969.8	579680
KO	G11	UT	10182.7	1.38182e+06
KO	G11	UT	8042.58	1.05257e+06
KO	G11	UT	7244.44	906300
KO	G11	UT	9605.4	897214
KO	G11	UT	10001.4	1.26328e+06
KO	G11	UT	11954.8	651179
KO	G11	UT	9368.2	856869
KO	G11	UT	9545.15	756346
KO	G11	UT	9796.56	883197
KO	G11	UT	9272.83	808731
KO	G11	UT	11490.9	934043
KO	G11	UT	12377.7	1.10096e+06
KO	G11	UT	7592.92	894113
KO	G11	UT	12058.3	1.26238e+06
KO	G11	UT	11807.1	990108
KO	G11	UT	15665.3	1.40818e+06
KO	G11	UT	11173	1.75953e+06
KO	G11	UT	12746	885567
KO	G11	UT	10273	1.34771e+06
KO	G11	UT	13372.3	1.08486e+06
KO	G11	UT	13236.6	1.5441e+06
KO	G11	UT	10374.7	2.48855e+06
KO	G11	UT	11971.1	1.78408e+06
KO	G11	UT	14828.1	1.49788e+06
KO	G11	UT	13177.2	1.87324e+06
KO	G11	UT	10333.6	664816
KO	G11	UT	9544.44	517382
KO	G11	UT	10319	687161
KO	G11	UT	8847.14	315234
KO	G11	UT	9076.36	1.33028e+06
KO	G11	UT	10253.6	685502
KO	G11	UT	13920.8	924096
KO	G11	UT	9531.67	1.16543e+06
KO	G11	UT	9880.55	2.85171e+06
KO	G11	UT	6543.88	259951
KO	G11	UT	11900.1	728758
KO	G11	UT	11218.9	1.30344e+06
KO	G11	UT	7420.73	813479
KO	G11	UT	8423.64	635652
KO	G11	UT	7552.6	813666
KO	G11	UT	15385.7	909918
KO	G11	UT	12215.5	1.37627e+06
KO	G11	UT	7282.49	1.19691e+06
KO	G11	UT	13350.3	989208
KO	G11	UT	8736.18	1.16215e+06
KO	G11	UT	11256.5	1.31903e+06
KO	G11	UT	13239.4	1.13522e+06
KO	G11	UT	8370.17	907016
KO	G11	UT	12416.8	867257
KO	G11	UT	10901.6	713949
KO	G11	UT	3721.25	125563
KO	G11	UT	10101.2	1.19266e+06
KO	G11	UT	12266.9	1.30224e+06
KO	G11	UT	11360.8	798865
KO	G11	UT	11150.2	811556
KO	G11	UT	11379.8	1.30719e+06
KO	G11	UT	10195.7	629193
KO	G11	UT	10004.8	1.1797e+06
KO	G11	UT	10124.7	1.04189e+06
KO	G11	UT	11613.2	795286
KO	G11	UT	9305.75	927336
KO	G11	UT	13165	1.11433e+06
KO	G11	UT	10030.3	916901
KO	G11	UT	9949.31	1.55742e+06
KO	G11	UT	5603.44	987996
KO	G11	UT	9855.59	894208
KO	G11	UT	10019.5	1.22035e+06
KO	G11	UT	8710.74	1.11122e+06
KO	G11	UT	8771.05	765429
KO	G11	UT	9529.91	1.39226e+06
KO	G11	UT	6891.46	774987
KO	G11	UT	13029.8	651614
KO	G11	UT	7854.37	267496
KO	G11	UT	9075.63	1.08157e+06
KO	G11	UT	10985.6	1.0417e+06
KO	G11	UT	10935.1	1.52696e+06
KO	G11	UT	12611.3	1.11975e+06
KO	G11	UT	9064.86	882401
KO	G11	UT	11336	742393
KO	G11	UT	8333.2	1.18419e+06
KO	G11	UT	10389.9	824922
KO	G11	UT	7188.85	572277
KO	G11	UT	6977.1	917156
KO	G11	UT	9648.9	597983
KO	G11	UT	12262.1	931739
KO	G11	UT	7537.89	539542
KO	G11	UT	7500.18	754098
KO	G11	UT	11623.7	979604
KO	G11	UT	12396.2	1.40638e+06
KO	G11	UT	11612.2	1.14621e+06
KO	G11	UT	7828.45	679884
KO	G11	UT	9860.02	1.22265e+06
KO	G11	UT	4590.68	338224
KO	G11	UT	11798.1	795568
KO	G11	UT	14746.4	3.29419e+06
KO	G11	UT	10490.4	491040
KO	G11	UT	10085	1.15423e+06
KO	G11	UT	13854.2	767729
KO	G11	UT	8131.55	1.09707e+06
KO	G11	UT	11439.8	959908
KO	G11	UT	14499.3	952602
KO	G11	UT	8153.49	1.41494e+06
KO	G11	UT	10191.4	552454
KO	G11	UT	13567.5	1.16549e+06
KO	G11	UT	11280	1.58756e+06
KO	G11	UT	3459.15	115085
KO	G11	UT	8878.46	1.00636e+06
KO	G11	UT	10072.8	1.68935e+06
KO	G11	UT	8624.55	868053
KO	G11	UT	6897.28	885310
KO	G11	UT	7418.46	1.36096e+06
KO	G11	UT	8437.92	953766
KO	G11	UT	10440.3	628952
KO	G11	UT	9929.99	1.40485e+06
KO	G11	UT	10027.4	1.05976e+06
KO	G11	UT	15137.8	985812
KO	G11	UT	9509.32	907701
KO	G11	UT	9663.08	706362
KO	G11	UT	8633.44	1.34691e+06
KO	G11	UT	12027.7	654521
KO	G11	UT	16414.8	1.39717e+06
KO	G11	UT	10996.5	1.04677e+06
KO	G11	UT	6765.72	1.11056e+06
KO	G11	UT	8511.47	828979
KO	G11	UT	16681.8	973440
KO	G11	UT	13745	958586
KO	G11	UT	15678.1	1.10327e+06
KO	G11	UT	6581.49	318432
KO	G11	UT	9185.75	360560
KO	G11	UT	10536.3	671780
KO	G11	UT	10937.9	846044
KO	G11	UT	20311.6	1.36432e+06
KO	G11	UT	13627.5	847413
KO	G11	UT	12516.8	914309
KO	G11	UT	12447.7	1.45338e+06
KO	G11	UT	15961.5	1.11401e+06
KO	G11	UT	11013.4	1.027e+06
KO	G11	UT	11416.3	636223
KO	G11	UT	8666.61	484805
KO	G11	UT	10697.9	1.58703e+06
KO	G11	UT	15741	1.80734e+06
KO	G11	UT	12462.8	707628
KO	G11	UT	13158.9	1.15594e+06
KO	G11	UT	12568.6	1.00384e+06
KO	G11	UT	13418.9	791489
KO	G11	UT	9519.7	787800
KO	G11	UT	10174.3	780035
KO	G11	UT	8859.78	587667
KO	G11	UT	11040.9	851695
KO	G11	UT	11226.1	900732
KO	G11	UT	12080.5	1.26154e+06
KO	G11	UT	9589.36	827280
KO	G11	UT	9621.33	999176
KO	G11	UT	11006.3	1.10027e+06
KO	G11	UT	10642	665112
KO	G11	UT	13295.5	1.19027e+06
KO	G11	UT	11960.1	731805
KO	G11	UT	13559.6	1.38184e+06
KO	G11	UT	11017.2	814601
KO	G11	UT	12340.6	646290
KO	G11	UT	10940.3	732556
KO	G11	UT	12123.2	1.81057e+06
KO	G11	UT	10568	1.17291e+06
KO	G11	UT	9782.75	3.39382e+06
KO	G11	UT	13317.4	970694
KO	G11	UT	9327.91	1.22373e+06
KO	G11	UT	13147.7	480888
KO	G11	UT	9753.13	884400
KO	G11	UT	10959.1	1.22322e+06
KO	G11	UT	10335.8	558111
KO	G11	UT	9918.05	1.01282e+06
KO	G11	UT	9934.06	1.83915e+06
KO	G11	UT	9668.4	1.16388e+06
KO	G11	UT	11510.2	1.01776e+06
KO	G11	UT	10394.4	970909
KO	G11	UT	12266	938474
KO	G11	UT	12302.3	1.07876e+06
KO	G11	UT	12341.5	924819
KO	G11	UT	9659.04	790714
KO	G11	UT	13247.4	922494
KO	G11	UT	12588	1.08333e+06
KO	G11	UT	8591.27	959829
KO	G11	UT	10824	837236
KO	G11	UT	12752.3	956270
KO	G11	UT	8446.7	1.34615e+06
KO	G11	UT	9086.73	663278
KO	G11	UT	9254.17	672100
KO	G11	UT	10395.2	433128
KO	G11	UT	12354.7	956926
KO	G11	UT	11499.4	1.09163e+06
KO	G11	UT	10389.7	1.04516e+06
KO	G11	UT	11180.3	985064
KO	G11	UT	7949.24	1.02993e+06
KO	G11	UT	6804.29	643783
KO	G11	UT	5208.35	177107
KO	G11	UT	5472.32	802628
KO	G11	UT	6949.92	476304
KO	G11	UT	7219.35	1.02628e+06
KO	G11	UT	10003.9	617882
KO	G11	UT	9007.23	729792
KO	G11	UT	8469.03	749294
KO	G11	UT	14353.5	1.02889e+06
KO	G11	UT	9281.85	1.14755e+06
KO	G11	UT	7380.15	1.08477e+06
KO	G11	UT	7107.8	881373
KO	G11	UT	10294	817307
KO	G11	UT	6641.41	685180
KO	G11	UT	12834.5	847941
KO	G11	UT	6003.03	659957
KO	G11	UT	10106.3	1.47699e+06
KO	G11	UT	10924.9	924723
KO	G11	UT	9132.58	898577
KO	G11	UT	8181.75	1.12489e+06
KO	G11	UT	14750.3	635486
KO	G11	UT	9651	697883
KO	G11	UT	5801.19	447502
KO	G11	UT	5923.02	1.02134e+06
KO	G11	UT	6234.52	1.08814e+06
KO	G11	UT	2095.23	76084.9
KO	G11	UT	8514.89	1.12913e+06
KO	G11	UT	13648.7	1.27847e+06
KO	G11	UT	13138	1.18375e+06
KO	G11	UT	7806.74	1.40147e+06
KO	G11	UT	8626.25	1.5418e+06
KO	G11	UT	8360.17	433444
KO	G11	UT	12075.1	794604
KO	G11	UT	11253.8	1.08662e+06
KO	G11	UT	6566.77	531026
KO	G11	UT	9282.08	939103
KO	G11	UT	9288.22	2.12413e+06
KO	G11	UT	2050.85	65540.7
KO	G11	UT	7751.36	1.21133e+06
KO	G11	UT	9513.36	1.65093e+06
KO	G11	UT	7877.98	1.16828e+06
KO	G11	UT	9318.89	1.09393e+06
KO	G11	UT	10004.7	1.50887e+06
KO	G11	UT	15485.7	1.71546e+06
KO	G11	UT	9204.59	1.57271e+06
KO	G11	UT	12193.9	1.09421e+06
KO	G11	UT	7801.71	1.46075e+06
KO	G11	UT	9777.85	390471
KO	G11	UT	8726.72	683252
KO	G11	UT	5694.7	633830
KO	G11	UT	14095.9	730079
KO	G11	UT	11586.1	1.01596e+06
KO	G11	UT	8613.46	1.14853e+06
KO	G11	UT	8946.18	1.13938e+06
KO	G11	UT	11287.5	1.76631e+06
KO	G11	UT	9615.38	645858
KO	G11	UT	10582.9	1.07405e+06
KO	G11	UT	13702	1.1792e+06
KO	G11	UT	6839.17	850575
KO	G11	UT	11368.9	1.80172e+06
KO	G11	UT	9585.76	862181
KO	G11	UT	20005.9	1.17791e+06
KO	G11	UT	6881.32	1.4307e+06
KO	G11	UT	8706.77	550561
KO	G11	UT	6986.45	1.15266e+06
KO	G11	UT	8912.97	752557
KO	G11	UT	8706.08	964432
KO	G11	UT	9029.83	628325
KO	G11	UT	9159.49	1.64624e+06
KO	G11	UT	7785.24	1.79757e+06
KO	G11	UT	10639.7	761564
KO	G11	UT	8373.27	1.15649e+06
KO	G11	UT	8216.85	2.1499e+06
KO	G11	UT	8966.19	848800
KO	G11	UT	9126.84	814198
KO	G11	UT	6644.68	1.30234e+06
KO	G11	UT	10996.2	1.02597e+06
KO	G11	UT	13288.5	878632
KO	G11	UT	9892.53	3.48018e+06
KO	G11	UT	11442.2	470748
KO	G11	UT	5643.98	752281
KO	G11	UT	8770.76	1.13775e+06
KO	G11	UT	6932.22	1.65809e+06
KO	G11	UT	9778.33	975970
KO	G11	UT	7859.73	1.4745e+06
KO	G11	UT	8546.78	937367
KO	G11	UT	6928.83	1.37222e+06
KO	G11	UT	7131.58	1.18446e+06
KO	G11	UT	9332.89	529913
KO	G11	UT	8389.09	1.09e+06
KO	G11	UT	5635.73	1.09542e+06
KO	G11	UT	8813.06	1.28105e+06
KO	G11	UT	8171.47	731544
KO	G11	UT	9582.74	707027
KO	G11	UT	7533.53	1.22829e+06
KO	G11	UT	9062.03	988647
KO	G11	UT	10670.2	930039
KO	G11	UT	11094.9	1.21742e+06
KO	G11	UT	11137.7	700184
KO	G11	UT	9629.05	1.13034e+06
KO	G11	UT	7423.62	696148
KO	G11	UT	12319.2	733090
KO	G11	UT	8259.49	803571
KO	G11	UT	7442.07	931024
KO	G11	UT	12044.6	1.25526e+06
KO	G11	UT	6971.06	1.28766e+06
KO	G11	UT	7968.9	1.36116e+06
KO	G11	UT	4461.88	157811
KO	G11	UT	8163.77	829387
KO	G11	UT	8102.19	585035
KO	G11	UT	9136.7	622815
KO	G11	UT	10554.2	857905
KO	G11	UT	4414.68	1.05245e+06
KO	G11	UT	11086.5	988435
KO	G11	UT	10397.9	975606
KO	G11	UT	6472.32	1.02198e+06
KO	G11	UT	8666.08	758087
KO	G11	UT	7951.58	643009
KO	G11	UT	7893.51	1.07863e+06
KO	G11	UT	4758.49	1.15339e+06
KO	G11	UT	5734.06	735702
KO	G11	UT	8107.19	689201
KO	G11	UT	8130.4	260684
KO	G11	UT	5885.5	1.03526e+06
KO	G11	UT	3335.86	227743
KO	G11	UT	8409.46	774472
KO	G11	UT	11468.1	841315
KO	G11	UT	7722.64	659752
KO	G11	UT	10648.2	782846
KO	G11	UT	7619.1	858413
KO	G11	UT	9517.92	842593
KO	G11	UT	9248.37	1.1997e+06
KO	G11	UT	8620.13	1.43938e+06
KO	G11	UT	9170.85	1.07222e+06
KO	G11	UT	6131.17	347157
KO	G11	UT	9827.13	947836
KO	G11	UT	7147.74	488736
KO	G11	UT	6697.33	1.09125e+06
KO	G11	UT	6554.91	927014
KO	G11	UT	11876.3	1.24146e+06
KO	G11	UT	11807.8	1.46293e+06
KO	G11	UT	9232	684056
KO	G11	UT	9448.46	1.25442e+06
KO	G11	UT	6917.02	965884
KO	G11	UT	6358.65	1.16553e+06
KO	G11	UT	7896.94	376690
KO	G11	UT	6380.51	1.33494e+06
KO	G11	UT	11536.3	642309
KO	G11	UT	12144.4	1.16943e+06
KO	G11	UT	8676.33	826368
KO	G11	UT	15515.5	1.07148e+06
KO	G11	UT	7029.68	630802
KO	G11	UT	8597.9	1.01742e+06
KO	G11	UT	5350.29	826563
KO	G11	UT	10005.3	759209
KO	G11	UT	6532.64	1.02088e+06
KO	G11	UT	8352.67	1.73748e+06
KO	G11	UT	7780.18	1.0562e+06
KO	G11	UT	6071.16	724156
KO	G11	UT	6447.49	699008
KO	G11	UT	5024.35	763554
KO	G11	UT	7830.7	1.63055e+06
KO	G11	UT	8519.4	895916
KO	G11	UT	11495.4	1.22818e+06
KO	G11	UT	6384.8	680484
KO	G11	UT	8603.36	823030
KO	G11	UT	10442.1	897014
KO	G11	UT	4396.9	183893
KO	G11	UT	5997.15	933735
KO	G11	UT	8131.3	870465
KO	G11	UT	7070.09	2.406e+06
KO	G11	UT	7606.29	1.50359e+06
KO	G11	UT	13033.9	1.16274e+06
KO	G11	UT	5410.36	344388
KO	G11	UT	5698.27	284371
KO	G11	UT	13389.8	1.64278e+06
KO	G11	UT	13832.2	1.95256e+06
KO	G11	UT	12553.9	1.00728e+06
KO	G11	UT	9394.85	753804
KO	G11	UT	10124.7	1.44142e+06
KO	G11	UT	6463.69	1.31605e+06
KO	G11	UT	8434.25	962646
KO	G11	UT	8028.02	1.20275e+06
KO	G11	UT	8937.12	1.10587e+06
KO	G11	UT	12672.9	960290
KO	G11	UT	8932.99	1.2938e+06
KO	G11	UT	8911.78	1.79299e+06
KO	G11	UT	8962.41	858319
KO	G11	UT	9253.86	850781
KO	G11	UT	9307.32	1.16388e+06
KO	G11	UT	8046.01	1.33718e+06
KO	G11	UT	6616.62	549639
KO	G11	UT	7586.46	1.16964e+06
KO	G11	UT	8369.83	681223
KO	G11	UT	10043.4	1.10098e+06
KO	G11	UT	5561.47	1.5424e+06
KO	G11	UT	8356.31	873942
KO	G11	UT	9687.25	1.7721e+06
KO	G11	UT	9123.78	1.3741e+06
KO	G11	UT	15966.7	811057
KO	G11	UT	7868.99	1.01375e+06
KO	G11	UT	7602.06	1.04e+06
KO	G11	UT	6639.01	970612
KO	G11	UT	9694.59	532644
KO	G11	UT	6818	1.43256e+06
KO	G11	UT	7821.89	893575
KO	G11	UT	8924.73	808345
KO	G11	UT	7390.07	686409
KO	G11	UT	6466.92	958008
KO	G11	UT	5446.1	768488
KO	G11	UT	7213.28	868714
KO	G11	UT	7505.46	1.15991e+06
KO	G11	UT	8945.13	1.17774e+06
KO	G11	UT	7427.89	891831
KO	G11	UT	1373.48	81228.6
KO	G11	UT	8785.41	670328
KO	G11	UT	2176.51	90229.4
KO	G11	UT	9890.11	809630
KO	G11	UT	9151.91	833724
KO	G11	UT	10308.1	1.58546e+06
KO	G11	UT	6240.57	426052
KO	G11	UT	8456.54	901287
KO	G11	UT	9077.86	834600
KO	G11	UT	10396.7	1.10207e+06
KO	G11	UT	5763	506250
KO	G11	UT	16488	1.76939e+06
KO	G11	UT	7388.6	1.45668e+06
KO	G11	UT	5874.76	640306
KO	G11	UT	6098.12	969936
KO	G11	UT	10661.4	1.08425e+06
KO	G11	UT	8341.71	558556
KO	G11	UT	6024.05	1.15604e+06
KO	G11	UT	8532.17	1.06964e+06
KO	G11	UT	10005.5	813300
KO	G11	UT	9567.6	861050
KO	G11	UT	5821.75	668439
KO	G11	UT	8964.75	1.06318e+06
KO	G11	UT	9138.93	946201
KO	G11	UT	11025.4	666513
KO	G11	UT	6957.86	806187
KO	G11	UT	8402.74	1.27609e+06
KO	G11	UT	6956.47	453024
KO	G11	UT	13069	880582
KO	G11	UT	13676.4	1.0349e+06
KO	G11	UT	9536.7	421377
KO	G11	UT	9131.65	1.54156e+06
KO	G11	UT	6854.98	1.00902e+06
KO	G11	UT	13896.7	566622
KO	G11	UT	8763.55	931710
KO	G11	UT	4550.89	218036
KO	G11	UT	7507.09	1.17237e+06
KO	G11	UT	12103.8	1.4272e+06
KO	G11	UT	7026.98	727540
KO	G11	UT	9973.97	685646
KO	G11	UT	11486.9	1.32492e+06
KO	G11	UT	8385.53	1.08822e+06
KO	G11	UT	9994.93	961922
KO	G11	UT	8837.66	594083
KO	G11	UT	7551.2	1.24742e+06
KO	G11	UT	14289	1.2882e+06
KO	G11	UT	8231.3	1.37618e+06
KO	G11	UT	12085.5	1.93367e+06
KO	G11	UT	10102	1.41592e+06
KO	G11	UT	9938.08	1.47535e+06
KO	G11	UT	7543.4	3.11492e+06
KO	G11	UT	9048.22	756855
KO	G11	UT	7885.12	1.1441e+06
KO	G11	UT	5781.28	1.76475e+06
KO	G11	UT	13104.2	1.20614e+06
KO	G11	UT	13289.7	900332
KO	G11	UT	9487.5	1.65043e+06
KO	G11	UT	9304.98	2.1553e+06
KO	G11	UT	13112	1.78141e+06
KO	G11	UT	7710.85	2.65238e+06
KO	G11	UT	9524.01	991568
KO	G11	UT	10388.6	1.26857e+06
KO	G11	UT	11853.7	1.28202e+06
KO	G11	UT	10202.2	921378
KO	G11	UT	12246.5	709481
KO	G11	UT	6234.8	642577
KO	G11	UT	12655.8	1.28907e+06
KO	G11	UT	13510.2	1.50867e+06
KO	G11	UT	9287.43	1.18771e+06
KO	G11	UT	12079	1.11115e+06
KO	G11	UT	6909.2	1.51191e+06
KO	G11	UT	7887.46	629132
KO	G11	UT	7075.45	1.37638e+06
KO	G11	UT	9252.02	1.12687e+06
KO	G11	UT	13217.1	798311
KO	G11	UT	7029.89	670293
KO	G11	UT	8886.84	1.13089e+06
KO	G11	UT	9174.99	993267
KO	G11	UT	8312.54	1.73917e+06
KO	G11	UT	6971.83	995855
KO	G11	UT	11222.6	958171
KO	G11	UT	8860.42	1.22005e+06
KO	G11	UT	8345.04	707232
KO	G11	UT	7950.47	1.07473e+06
KO	G11	UT	12735.8	834740
KO	G11	UT	8340.81	692867
KO	G11	UT	11796.8	923621
KO	G11	UT	7190.16	792730
KO	G11	UT	11517.9	1.2463e+06
KO	G11	UT	8933.69	672266
KO	G11	UT	9805.16	1.04759e+06
KO	G11	UT	9353.76	767195
KO	G11	UT	8932.6	631871
KO	G11	UT	6630.93	663569
KO	G11	UT	9321.16	1.01349e+06
KO	G11	UT	5262.4	268141
KO	G11	UT	6704.08	465436
KO	G11	UT	6536.74	894945
KO	G11	UT	9544.52	745779
KO	G11	UT	5980.36	379729
KO	G11	UT	10443.8	607784
KO	G11	UT	8455.79	895439
KO	G11	UT	11243	1.23426e+06
KO	G11	UT	10248	757727
KO	G11	UT	11539.1	751455
KO	G11	UT	8410.16	703042
KO	G11	UT	8803.14	1.24404e+06
KO	G11	UT	8400.98	1.09904e+06
KO	G11	UT	8092.89	771223
KO	G11	UT	7424.08	242322
KO	G11	UT	10689.3	570466
KO	G11	UT	8528.86	867820
KO	G11	UT	8848.55	647286
KO	G11	UT	10855.1	573618
KO	G11	UT	7488.9	702662
KO	G11	UT	11822.8	506877
KO	G11	UT	12427.6	629980
KO	G11	UT	9023.42	465937
KO	G11	UT	10970.9	651125
KO	G11	UT	12436.2	636289
KO	G11	UT	6853.05	543027
KO	G11	UT	10388.5	1.03905e+06
KO	G11	UT	7491.99	855101
KO	G11	UT	12204.1	691655
KO	G11	UT	12233.6	835203
KO	G11	UT	6436.27	456300
KO	G11	UT	6696.73	912281
KO	G11	UT	10026.3	519302
KO	G11	UT	9347.12	565056
KO	G11	UT	5580.39	531791
KO	G11	UT	13554.6	683549
KO	G11	UT	11540.8	618940
KO	G11	UT	10294.6	953486
KO	G11	UT	6999.12	668828
KO	G11	UT	12137.9	482169
KO	G11	UT	7481.18	618318
KO	G11	UT	6707.11	612766
KO	G11	UT	7002.65	616249
KO	G11	UT	13545	1.30856e+06
KO	G11	UT	8708.31	890192
KO	G11	UT	9387.26	841372
KO	G11	UT	10454.6	882724
KO	G11	UT	9378.07	909445
KO	G11	UT	11510.8	721225
KO	G11	UT	9314.82	768890
KO	G11	UT	10211.7	838100
KO	G11	UT	11383.8	708486
KO	G11	UT	8973.81	1.34869e+06
KO	G11	UT	11946.1	785485
KO	G11	UT	2780.61	131470
KO	G11	UT	6970.73	423592
KO	G11	UT	12704.7	723363
KO	G11	UT	8445.19	846455
KO	G11	UT	8603.17	883959
KO	G11	UT	7997.65	395343
KO	G11	UT	5169.53	774494
KO	G11	UT	11498.8	526175
KO	G11	UT	9491.76	601195
KO	G11	UT	6014.26	826884
KO	G11	UT	7989.91	936250
KO	G11	UT	10393.2	1.25986e+06
KO	G11	UT	11679	739116
KO	G11	UT	8641.36	1.03481e+06
KO	G11	UT	8997.93	868331
KO	G11	UT	6422.18	673010
KO	G11	UT	9987.35	640446
KO	G11	UT	9086.43	388131
KO	G11	UT	12623.9	1.06058e+06
KO	G11	UT	8016.97	442996
KO	G11	UT	9670.13	1.24173e+06
KO	G11	UT	6872.63	577759
KO	G11	UT	8174.33	938986
KO	G11	UT	10094.2	609690
KO	G11	UT	8183.31	1.2024e+06
KO	G11	UT	8527.43	704343
KO	G11	UT	8438.43	982164
KO	G11	UT	6629.45	613325
KO	G11	UT	7082.77	436347
KO	G11	UT	7309.25	615998
KO	G11	UT	9694.73	589122
KO	G11	UT	8649.17	749800
KO	G11	UT	9794.62	464640
KO	G11	UT	8126.37	875480
KO	G11	UT	9138.18	632027
KO	G11	UT	9850.74	496250
KO	G11	UT	10214.9	697382
KO	G11	UT	6855.43	755465
KO	G11	UT	8809.43	1.21627e+06
KO	G11	UT	6015.74	650936
KO	G11	UT	5912.8	297869
KO	G11	UT	7863.21	621834
KO	G11	UT	7441.15	686858
KO	G11	UT	7766.49	598698
KO	G11	UT	4056.21	484881
KO	G11	UT	8623.75	829053
KO	G11	UT	10127.5	530920
KO	G11	UT	7769.13	463955
KO	G11	UT	5507.31	576848
KO	G11	UT	6190.32	469399
KO	G11	UT	13257.1	461932
KO	G11	UT	5733.17	966644
KO	G11	UT	8446.04	444101
KO	G11	UT	9404.86	658368
KO	G11	UT	12183.4	599059
KO	G11	UT	8551.05	947707
KO	G11	UT	7513.11	528700
KO	G11	UT	5827.07	329938
KO	G11	UT	6673.22	303960
KO	G11	UT	8645.85	1.33796e+06
KO	G11	UT	6716.12	644957
KO	G11	UT	9535.34	801603
KO	G11	UT	7461.29	597880
KO	G11	UT	9004.15	469667
KO	G11	UT	8782.19	635979
KO	G11	UT	6746.95	1.0395e+06
KO	G11	UT	9907.04	812575
KO	G11	UT	8636.73	1.38867e+06
KO	G11	UT	8669.32	697410
KO	G11	UT	7182.74	810381
KO	G11	UT	9503.33	1.13055e+06
KO	G11	UT	8133.4	646615
KO	G11	UT	7516.58	1.25748e+06
KO	G11	UT	10198	503042
KO	G11	UT	9018.07	836201
KO	G11	UT	8953.81	680358
KO	G11	UT	10812.2	836318
KO	G11	UT	13753	1.18936e+06
KO	G11	UT	8392.57	1.44586e+06
KO	G11	UT	5349.26	378675
KO	G11	UT	11690.7	1.31653e+06
KO	G11	UT	9435.89	757592
KO	G11	UT	6910.55	497539
KO	G11	UT	7423.34	1.98163e+06
KO	G11	UT	10064.9	690842
KO	G11	UT	13229.5	829607
KO	G11	UT	10005.4	670481
KO	G11	UT	5138.58	324392
KO	G11	UT	11381.8	1.16587e+06
KO	G11	UT	5422.16	793564
KO	G11	UT	11312.4	733727
KO	G11	UT	12720.3	776314
KO	G11	UT	9168.71	1.14799e+06
KO	G11	UT	9727.53	1.50382e+06
KO	G11	UT	8605.08	1.70419e+06
KO	G11	UT	11172.6	1.06471e+06
KO	G11	UT	8585.32	1.30742e+06
KO	G11	UT	9230.95	667024
KO	G11	UT	10116	890762
KO	G11	UT	9087.46	1.34812e+06
KO	G11	UT	7545.45	809729
KO	G11	UT	11353.4	585059
KO	G11	UT	8076.6	1.43381e+06
KO	G11	UT	7462.55	776944
KO	G11	UT	9514.16	788339
KO	G11	UT	10481.3	655070
KO	G11	UT	7712.93	594974
KO	G11	UT	7544.12	764851
KO	G11	UT	8968.18	863577
KO	G11	UT	7599.03	853759
KO	G11	UT	6631.67	721412
KO	G11	UT	7048.02	488575
KO	G11	UT	6301.53	583649
KO	G11	UT	3797.2	280361
KO	G11	UT	8324.97	663593
KO	G11	UT	8644.37	866418
KO	G11	UT	7401.93	757426
KO	G11	UT	7272.28	332773
KO	G11	UT	7782.48	901733
KO	G11	UT	7565.23	612957
KO	G11	UT	8183.57	755817
KO	G11	UT	9003.27	411982
KO	G11	UT	7748.01	770884
KO	G11	UT	6296.17	610576
KO	G11	UT	10172.9	742560
KO	G11	UT	7631.65	535039
KO	G11	UT	7053.83	710331
KO	G11	UT	9814.2	595867
KO	G11	UT	7543.65	832496
KO	G11	UT	8856.09	1.00522e+06
KO	G11	UT	9365.46	705248
KO	G11	UT	10421.5	726252
KO	G11	UT	6830.77	540545
KO	G11	UT	7697.39	747671
KO	G11	UT	7568.66	665662
KO	G11	UT	9603.62	509503
KO	G11	UT	5094.43	607921
KO	G11	UT	6728.22	323412
KO	G11	UT	7354.18	529866
KO	G11	UT	9076.74	811634
KO	G11	UT	4231.35	212718
KO	G11	UT	6124.74	872928
KO	G11	UT	7755.18	1.14478e+06
KO	G11	UT	7289.94	589887
KO	G11	UT	7142.81	661194
KO	G11	UT	7461.09	478448
KO	G11	UT	7808.87	742928
KO	G11	UT	6032.91	414090
KO	G11	UT	9139.29	890605
KO	G11	UT	8128.8	546859
KO	G11	UT	9796.59	580917
KO	G11	UT	7630.97	790474
KO	G11	UT	7773.21	970411
KO	G11	UT	8633.61	461213
KO	G11	UT	5901.21	507243
KO	G11	UT	4322.77	416708
KO	G11	UT	7886.01	588461
KO	G11	UT	9351.04	608966
KO	G11	UT	6083.67	744803
KO	G11	UT	5113.58	988298
KO	G11	UT	4577.61	757878
KO	G11	UT	8479.25	922396
KO	G11	UT	5581.55	495582
KO	G11	UT	5264.44	605002
KO	G11	UT	5824.01	678479
KO	G11	UT	6337.91	998763
KO	G11	UT	5211.64	671956
KO	G11	UT	5463.66	471353
KO	G11	UT	6851.9	680648
KO	G11	UT	9514.9	616640
KO	G11	UT	6413.41	759930
KO	G11	UT	9696.44	1.33975e+06
KO	G11	UT	7711.25	424889
KO	G11	UT	10509.2	1.11069e+06
KO	G11	UT	11886.9	1.13403e+06
KO	G11	UT	11022.7	915651
KO	G11	UT	9240.39	579454
KO	G11	UT	12429.7	722055
KO	G11	UT	7896.46	1.50128e+06
KO	G11	UT	8063.26	266147
KO	G11	UT	8747.99	573366
KO	G11	UT	11029	484998
KO	G11	UT	8414.32	338669
KO	G11	UT	7502.12	1.59047e+06
KO	G11	UT	9581.03	1.17297e+06
KO	G11	UT	13887.3	891992
KO	G11	UT	7144.03	878743
KO	G11	UT	8914.36	608128
KO	G11	UT	8618.1	728112
KO	G11	UT	13922.6	1.00166e+06
KO	G11	UT	6499.04	658215
KO	G11	UT	5505.95	287775
KO	G11	UT	9217.93	567404
KO	G11	UT	13535.9	767843
KO	G11	UT	8632.14	712538
KO	G11	UT	8146.7	515146
KO	G11	UT	7216.69	816863
KO	G11	UT	11479.5	490352
KO	G11	UT	3989.84	523637
KO	G11	UT	5138.27	582684
KO	G11	UT	8182.12	670239
KO	G11	UT	12361.3	1.09366e+06
KO	G11	UT	10424.3	1.02951e+06
KO	G11	UT	6808.79	664574
KO	G11	UT	6969.3	963309
KO	G11	UT	9971.65	662463
KO	G11	UT	9819.8	1.15531e+06
KO	G11	UT	10737.1	601756
KO	G11	UT	13502.7	2.46086e+06
KO	G11	UT	7231.26	820410
KO	G11	UT	9058.22	1.02103e+06
KO	G11	UT	8337.33	1.54529e+06
KO	G11	UT	14421.7	1.0633e+06
KO	G11	UT	11616.2	781468
KO	G11	UT	7373.25	1.17236e+06
KO	G11	UT	9320.84	1.04329e+06
KO	G11	UT	8832.98	1.18244e+06
KO	G11	UT	7577.89	1.01562e+06
KO	G11	UT	7636.48	886419
KO	G11	UT	7464.39	489235
KO	G11	UT	6564.68	1.09272e+06
KO	G11	UT	9098.88	948739
KO	G11	UT	8070.67	1.0643e+06
KO	G11	UT	11639.4	796472
KO	G11	UT	11164.4	485682
KO	G11	UT	7646.49	742326
KO	G11	UT	10253.1	1.18585e+06
KO	G11	UT	7246.58	791725
KO	G11	UT	7168.44	1.16839e+06
KO	G11	UT	8207.53	722281
KO	G11	UT	6961.7	881523
KO	G11	UT	6980.9	463041
KO	G11	UT	5841.42	198328
KO	G11	UT	11432.5	1.16207e+06
KO	G11	UT	7684.05	1.02823e+06
KO	G11	UT	8581.51	871826
KO	G11	UT	7102.47	952645
KO	G11	UT	9102.98	993591
KO	G11	UT	8561.62	426816
KO	G11	UT	7952.74	808782
KO	G11	UT	10256.6	440805
KO	G11	UT	10463.8	1.63082e+06
KO	G11	UT	5822.19	542308
KO	G11	UT	5802.83	968340
KO	G11	UT	9793.66	575090
KO	G11	UT	8772.54	1.37e+06
KO	G11	UT	5484.95	653371
KO	G11	UT	11890.6	849223
KO	G11	UT	6337.25	868630
KO	G11	UT	7090.96	1.26739e+06
KO	G11	UT	2556.38	83708.7
KO	G11	UT	6865.81	731390
KO	G11	UT	7224.64	726015
KO	G11	UT	7543.15	475793
KO	G11	UT	7934.77	692448
KO	G11	UT	6235.5	913582
KO	G11	UT	9793.49	603860
KO	G11	UT	8923.21	764192
KO	G11	UT	6807.21	546897
KO	G11	UT	9030.84	1.17812e+06
KO	G11	UT	7661.11	638013
KO	G11	UT	11839.4	1.72593e+06
KO	G11	UT	7597.66	663827
KO	G11	UT	8771.53	1.19815e+06
KO	G11	UT	6649.27	376492
KO	G11	UT	13308.1	790537
KO	G11	UT	7051.48	918794
KO	G11	UT	4626.94	266112
KO	G11	UT	8132.96	1.51466e+06
KO	G11	UT	9489.19	464094
KO	G11	UT	5888.55	335273
KO	G11	UT	7442.95	744830
KO	G11	UT	7438.16	240440
KO	G11	UT	5258.07	669112
KO	G11	UT	8226.72	880248
KO	G11	UT	8649.22	408489
KO	G11	UT	6254.64	593748
KO	G11	UT	9385.87	900843
KO	G11	UT	8580.98	1.00686e+06
KO	G11	UT	9405.3	523659
KO	G11	UT	8534.64	547290
KO	G11	UT	6711.84	317694
KO	G11	UT	5704.34	615146
KO	G11	UT	9192.76	500731
KO	G11	UT	8448.61	789162
KO	G11	UT	9394.96	479699
KO	G11	UT	12926.9	649182
KO	G11	UT	3972.77	319175
KO	G11	UT	10174.8	548351
KO	G11	UT	10963.2	624781
KO	G11	UT	6459.81	1.00611e+06
KO	G11	UT	9823.89	322199
KO	G11	UT	10952.2	395987
KO	G11	UT	9831.38	553573
KO	G11	UT	9965.96	577363
KO	G11	UT	7498.59	666189
KO	G11	UT	8445.92	597888
KO	G11	UT	11653.5	756460
KO	G11	UT	10072.5	1.05713e+06
KO	G11	UT	8634.93	1.07436e+06
KO	G11	UT	8075.47	1.05264e+06
KO	G11	UT	10638.2	718471
KO	G11	UT	10217.9	1.3673e+06
KO	G11	UT	8993.48	689035
KO	G11	UT	12973.2	811491
KO	G11	UT	8152.9	441094
KO	G11	UT	11088	634221
KO	G11	UT	6999.88	573763
KO	G11	UT	9130.54	1.3732e+06
KO	G11	UT	8865.77	676925
KO	G11	UT	6803.97	1.00901e+06
KO	G11	UT	12429.1	2.56262e+06
KO	G11	UT	16662.9	1.01256e+06
KO	G11	UT	9991.16	860370
KO	G11	UT	8938.83	739261
KO	G11	UT	6852.41	897171
KO	G11	UT	9294.74	1.06671e+06
KO	G11	UT	9366.49	801171
KO	G11	UT	6036.57	707359
KO	G11	UT	9493.69	735330
KO	G11	UT	8819	376245
KO	G11	UT	8338.01	668132
KO	G11	UT	10892.1	1.05799e+06
KO	G11	UT	12205	938929
KO	G11	UT	7057.15	1.01063e+06
KO	G11	UT	9407.51	665465
KO	G11	UT	9759.77	744671
KO	G11	UT	10706.5	1.24502e+06
KO	G11	UT	7141.94	607144
KO	G11	UT	7997.33	688675
KO	G11	UT	11242.9	1.73042e+06
KO	G11	UT	6740.76	576931
KO	G11	UT	7300.49	835160
KO	G11	UT	11501.3	608372
KO	G11	UT	9352.87	1.02136e+06
KO	G11	UT	12744.6	989800
KO	G11	UT	12253.4	670657
KO	G11	UT	14045.3	743674
KO	G11	UT	10473	1.36132e+06
KO	G11	UT	7285.65	845696
KO	G11	UT	9368.95	1.471e+06
KO	G11	UT	9861.8	1.55925e+06
KO	G11	UT	16197	1.34123e+06
KO	G11	UT	8588.81	1.02085e+06
KO	G11	UT	10929.3	361895
KO	G11	UT	7684.63	360513
KO	G11	UT	12192.5	1.09728e+06
KO	G11	UT	7311.98	1.02756e+06
KO	G11	UT	8932.88	1.04721e+06
KO	G11	UT	10790.2	469400
KO	G11	UT	12537.4	1.09213e+06
KO	G11	UT	13720.5	807838
KO	G11	UT	11655.2	1.00367e+06
KO	G11	UT	4460.83	516395
KO	G11	UT	9335.84	1.49324e+06
KO	G11	UT	9083.63	1.19407e+06
KO	G11	UT	8080.98	426602
KO	G11	UT	8950.03	444770
KO	G11	UT	7989.04	1.77755e+06
KO	G11	UT	10213.9	496323
KO	G11	UT	14771.3	706925
KO	G11	UT	12484.7	752112
KO	G11	UT	12613	1.0835e+06
KO	G11	UT	12135.8	842534
KO	G11	UT	12643.9	761034
KO	G11	UT	11375.5	1.1712e+06
KO	G11	UT	8541.56	1.05871e+06
KO	G11	UT	11829.8	858543
KO	G11	UT	10362.7	605243
KO	G11	UT	10343.5	570470
KO	G11	UT	11543.4	557898
KO	G11	UT	14600.1	1.19444e+06
KO	G11	UT	9475.86	1.35204e+06
KO	G11	UT	10799.1	1.03648e+06
KO	G11	UT	9640.98	1.04776e+06
KO	G11	UT	9530.49	1.08126e+06
KO	G11	UT	11233.4	1.18074e+06
KO	G11	UT	11172.1	1.35896e+06
KO	G11	UT	9805.75	786772
KO	G11	UT	10019.8	935395
KO	G11	UT	9338.96	830671
KO	G11	UT	10999.2	707060
KO	G11	UT	8742.52	1.01389e+06
KO	G11	UT	6919.22	1.03518e+06
KO	G11	UT	10875.2	600935
KO	G11	UT	10690	818451
KO	G11	UT	5947.31	671620
KO	G11	UT	9801.89	839957
KO	G11	UT	8839.08	1.25933e+06
KO	G11	UT	12533.5	927371
KO	G11	UT	12881	775310
KO	G11	UT	9225.38	1.50413e+06
KO	G11	UT	7682.03	832447
KO	G11	UT	10599.3	601265
KO	G11	UT	7862.59	604455
KO	G11	UT	6642.66	318254
KO	G11	UT	1158.21	49048.1
KO	G11	UT	8605.75	1.27666e+06
KO	G11	UT	7581.25	587998
KO	G11	UT	7989.88	553026
KO	G11	UT	7977.25	717087
KO	G11	UT	6028.64	629554
KO	G11	UT	11321	652893
KO	G11	UT	11183.6	678425
KO	G11	UT	8113.25	931117
KO	G11	UT	8881.69	1.0799e+06
KO	G11	UT	6944.19	768163
KO	G11	UT	13234.7	838269
KO	G11	UT	10315.8	2.2552e+06
KO	G11	UT	8370.43	360183
KO	G11	UT	9009.06	796127
KO	G11	UT	9304	612249
KO	G11	UT	8590.11	1.18103e+06
KO	G11	UT	8276.29	644077
KO	G11	UT	7859.87	981642
KO	G11	UT	6092.27	726034
KO	G11	UT	8384.32	508612
KO	G11	UT	9836.32	966272
KO	G11	UT	9730.05	495787
KO	G11	UT	10621.1	1.1331e+06
KO	G11	UT	8622.35	526671
KO	G11	UT	9660.59	880571
KO	G11	UT	10219.6	1.41257e+06
KO	G11	UT	11021	1.10289e+06
KO	G11	UT	8696.67	1.26779e+06
KO	G11	UT	7800.53	809676
KO	G11	UT	11795.9	679048
KO	G11	UT	8860.76	1.07224e+06
KO	G11	UT	6657.99	572642
KO	G11	UT	13056	772138
KO	G11	UT	12966.3	945782
KO	G11	UT	9559.64	617032
KO	G11	UT	6356.02	917899
KO	G11	UT	7567.17	1.55939e+06
KO	G11	UT	10436.4	855443
KO	G11	UT	9513.67	1.78878e+06
KO	G11	UT	13139.3	1.11837e+06
KO	G11	UT	11423.1	606031
KO	G11	UT	7434.53	1.16377e+06
KO	G11	UT	10724.8	1.06762e+06
KO	G11	UT	14474.6	888698
KO	G11	UT	9429.71	963936
KO	G11	UT	11380.9	1.77197e+06
KO	G11	UT	12102.6	525859
KO	G11	UT	10426.8	965732
KO	G11	UT	10089.5	1.21404e+06
KO	G11	UT	11526.7	1.02405e+06
KO	G11	UT	8337.68	829991
KO	G11	UT	9525.5	1.29114e+06
KO	G11	UT	9480.58	605959
KO	G11	UT	14529.2	1.04377e+06
KO	G11	UT	12114	1.34513e+06
KO	G11	UT	12438.2	892900
KO	G11	UT	11452.9	942969
KO	G11	UT	8732.67	585193
KO	G11	UT	12295.6	1.18398e+06
KO	G11	UT	10500.9	1.04754e+06
KO	G11	UT	11620.8	674451
KO	G11	UT	11829.3	952235
KO	G11	UT	12369.9	912019
KO	G11	UT	10731.4	850905
KO	G11	UT	12101.2	494682
KO	G11	UT	8078.93	1.13237e+06
KO	G11	UT	11565.9	1.03907e+06
KO	G11	UT	11061	853242
KO	G11	UT	10642.4	944930
KO	G11	UT	13805.9	1.02586e+06
KO	G11	UT	10416.8	1.07303e+06
KO	G11	UT	11209.8	1.29414e+06
KO	G11	UT	9378.03	850879
KO	G11	UT	10703.7	633583
KO	G11	UT	13772.2	1.60804e+06
KO	G11	UT	11730.2	778677
KO	G11	UT	12535.5	1.20775e+06
KO	G11	UT	9604.67	465205
KO	G11	UT	8925.21	650552
KO	G11	UT	10615.4	1.11466e+06
KO	G11	UT	14768.1	1.42362e+06
KO	G11	UT	8463.71	755930
KO	G11	UT	13392.7	1.75137e+06
KO	G11	UT	9858.22	858234
KO	G11	UT	8439.45	1.19929e+06
KO	G11	UT	11463.5	896925
KO	G11	UT	11761.8	1.20357e+06
KO	G11	UT	10633.6	1.41846e+06
KO	G11	UT	13316	652654
KO	G11	UT	9840.94	1.28277e+06
KO	G11	UT	15088.2	1.1734e+06
KO	G11	UT	11306.6	1.68208e+06
KO	G11	UT	12841.9	927275
KO	G11	UT	8535.54	1.20578e+06
KO	G11	UT	10204.4	816617
KO	G11	UT	12828.2	827332
KO	G11	UT	2581.2	165521
KO	G11	UT	9554.13	880393
KO	G11	UT	11788.2	687260
KO	G11	UT	11780.6	1.35139e+06
KO	G11	UT	12056.5	978117
KO	G11	UT	13359.5	1.04457e+06
KO	G11	UT	12677.1	782990
KO	G11	UT	9436.47	889359
KO	G11	UT	9207.5	1.16638e+06
KO	G11	UT	6605.41	1.29118e+06
KO	G11	UT	9157.8	825611
KO	G11	UT	12672.4	973557
KO	G11	UT	10380.2	720653
KO	G11	UT	7547.8	1.13199e+06
KO	G11	UT	10401	1.14619e+06
KO	G11	UT	8333.18	1.18069e+06
KO	G11	UT	8958.69	1.11747e+06
KO	G11	UT	12377.5	654720
KO	G11	UT	7812.38	593626
KO	G11	UT	14090.7	647736
KO	G11	UT	11070.9	623947
KO	G11	UT	5365.68	681680
KO	G11	UT	5564.76	608854
KO	G11	UT	5562.29	643027
KO	G11	UT	10244.8	689214
KO	G11	UT	10889.2	842275
KO	G11	UT	8871.92	500946
KO	G11	UT	12662.1	809973
KO	G11	UT	7196.67	1.46794e+06
KO	G11	UT	10633	724251
KO	G11	UT	9690.83	1.23371e+06
KO	G11	UT	1441.43	48409.8
KO	G11	UT	9958.13	595199
KO	G11	UT	4542.44	381867
KO	G11	UT	14059.1	903762
KO	G11	UT	6095.64	566819
KO	G11	UT	7680.74	726708
KO	G11	UT	11761.9	746836
KO	G11	UT	8037.49	1.32733e+06
KO	G11	UT	8518.96	877542
KO	G11	UT	13334.9	822921
KO	G11	UT	9445.99	1.15099e+06
KO	G11	UT	9712.65	442913
KO	G11	UT	9363.6	1.14979e+06
KO	G11	UT	7510.06	834700
KO	G11	UT	10832.6	641212
KO	G11	UT	14484.1	982770
KO	G11	UT	6625.62	571248
KO	G11	UT	14339.8	1.09262e+06
KO	G11	UT	9966.55	1.21808e+06
KO	G11	UT	13057.2	1.0778e+06
KO	G11	UT	9126.08	609640
KO	G11	UT	10763.7	867021
KO	G11	UT	8998.39	753159
KO	G11	UT	11995.3	1.64668e+06
KO	G11	UT	14644.2	1.20804e+06
KO	G11	UT	9025.48	854886
KO	G11	UT	8058.86	1.06443e+06
KO	G11	UT	13192	1.20107e+06
KO	G11	UT	11976.8	895607
KO	G11	UT	4599.51	266707
KO	G11	UT	8860.62	1.01038e+06
KO	G11	UT	9000.93	1.26727e+06
KO	G11	UT	17212.4	1.04053e+06
KO	G11	UT	6200.22	1.14625e+06
KO	G11	UT	10585.5	1.81088e+06
KO	G11	UT	8432.02	538497
KO	G11	UT	10533.2	1.32271e+06
KO	G11	UT	10582.2	1.26166e+06
KO	G11	UT	11606.6	876450
KO	G11	UT	11979.5	1.44461e+06
KO	G11	UT	8165.93	952590
KO	G11	UT	16953.2	1.35402e+06
KO	G11	UT	9164.32	1.1989e+06
KO	G11	UT	10340.7	1.08039e+06
KO	G11	UT	11632.3	1.36978e+06
KO	G11	UT	8992.1	635137
KO	G11	UT	8410.85	534055
KO	G11	UT	12409.4	952048
KO	G11	UT	14346.1	787459
KO	G11	UT	16563.8	887457
KO	G11	UT	11418	1.02339e+06
KO	G11	UT	11916.3	1.0174e+06
KO	G11	UT	12310	1.37852e+06
KO	G11	UT	11052.4	1.23363e+06
KO	G11	UT	13183.5	798360
KO	G11	UT	14701.1	1.03761e+06
KO	G11	UT	11320.9	1.6135e+06
KO	G11	UT	13317	895892
KO	G11	UT	7624.89	727425
KO	G11	UT	9799.78	606305
KO	G11	UT	13062.7	754026
KO	G11	UT	10437.4	1.52428e+06
KO	G11	UT	13522.5	1.21343e+06
KO	G11	UT	9211.81	1.30808e+06
KO	G11	UT	9657.58	937058
KO	G11	UT	9013.39	728399
KO	G11	UT	6007.85	1.23049e+06
KO	G11	UT	11690.2	1.07354e+06
KO	G11	UT	9037.83	830446
KO	G11	UT	7866.74	1.16496e+06
KO	G11	UT	8459.36	1.10312e+06
KO	G11	UT	6945.99	629124
KO	G11	UT	11603.1	1.00162e+06
KO	G11	UT	7493.43	622083
KO	G11	UT	13167.9	763557
KO	G11	UT	9582.54	869434
KO	G11	UT	6817	696856
KO	G11	UT	8402.94	715667
KO	G11	UT	7709.99	408231
KO	G11	UT	8966.63	1.27232e+06
KO	G11	UT	11211.2	1.46198e+06
KO	G11	UT	7135.37	432099
KO	G11	UT	9864.14	1.18796e+06
KO	G11	UT	8182.01	867735
KO	G11	UT	9720.77	1.60735e+06
KO	G11	UT	11788.3	1.37268e+06
KO	G11	UT	7474.86	874720
KO	G11	UT	9854.58	715706
KO	G11	UT	10923.9	695918
KO	G11	UT	6874.35	1.6226e+06
KO	G11	UT	14849	981811
KO	G11	UT	9427.26	684177
KO	G11	UT	9419.86	1.39447e+06
KO	G11	UT	9639.4	939340
KO	G11	UT	8803.6	1.37762e+06
KO	G11	UT	13731	914377
KO	G11	UT	7742.84	755337
KO	G11	UT	7445.91	1.04364e+06
KO	G11	UT	6700.83	885764
KO	G11	UT	12951.1	902535
KO	G11	UT	9448.16	1.32528e+06
KO	G11	UT	5896.32	527863
KO	G11	UT	7819.54	1.04554e+06
KO	G11	UT	7861.88	769425
KO	G11	UT	7492.69	1.79961e+06
KO	G11	UT	7069.13	1.4664e+06
KO	G11	UT	9012.83	1.0599e+06
KO	G11	UT	10733	1.55957e+06
KO	G11	UT	10371.9	748382
KO	G11	UT	9726.42	1.10758e+06
KO	G11	UT	11169.1	1.1605e+06
KO	G11	UT	11652.1	1.11957e+06
KO	G11	UT	13031.1	828791
KO	G11	UT	7274.06	1.05162e+06
KO	G11	UT	10041.5	1.09919e+06
KO	G11	UT	10163	798901
KO	G11	UT	8383.45	1.43769e+06
KO	G11	UT	8808	926729
KO	G11	UT	5630.5	569659
KO	G11	UT	10030.1	2.43643e+06
KO	G11	UT	7721.4	543357
KO	G11	UT	7977.78	1.19146e+06
KO	G11	UT	9451	1.87866e+06
KO	G11	UT	9133.21	781218
KO	G11	UT	5203.92	1.17944e+06
KO	G11	UT	3242.8	570066
KO	G11	UT	4266.48	846519
KO	G11	UT	7240.76	459379
KO	G11	UT	7779.07	1.54142e+06
KO	G11	UT	5883.71	897855
KO	G11	UT	5537.09	1.05562e+06
KO	G11	UT	6228.04	1.1746e+06
KO	G11	UT	7300.82	706469
KO	G11	UT	6444.48	1.03889e+06
KO	G11	UT	10304	1.0014e+06
KO	G11	UT	4363.62	1.0286e+06
KO	G11	UT	8085.43	623708
KO	G11	UT	8063.15	252181
KO	G11	UT	6417.91	545931
KO	G11	UT	11962.9	1.01007e+06
KO	G11	UT	9677.34	365636
KO	G11	UT	7926.68	460468
KO	G11	UT	9513.04	828683
KO	G11	UT	6053.35	493955
KO	G11	UT	11769.5	1.21423e+06
KO	G11	UT	9305.06	885274
KO	G11	UT	7745.15	1.20345e+06
KO	G11	UT	2954.14	1.20033e+06
KO	G11	UT	1293.96	59074.5
KO	G11	UT	8256.72	1.60184e+06
KO	G11	UT	6682.58	1.0629e+06
KO	G11	UT	6088.45	537075
KO	G11	UT	10426.1	668031
KO	G11	UT	10785.5	912356
KO	G11	UT	6997.54	2.10628e+06
KO	G11	UT	6345.19	1.17705e+06
KO	G11	UT	7947.16	1.04676e+06
KO	G11	UT	7310.79	789918
KO	G11	UT	8002.04	879302
KO	G11	UT	9432.05	1.25966e+06
KO	G11	UT	4296.68	1.43153e+06
KO	G11	UT	10278.3	1.43471e+06
KO	G11	UT	8277.82	903525
KO	G11	UT	8010.15	1.06598e+06
KO	G11	UT	7353.18	1.67581e+06
KO	G11	UT	6329.03	2.37932e+06
KO	G11	UT	10380.5	744100
KO	G11	UT	10741	1.22705e+06
KO	G11	UT	7299.25	1.34522e+06
KO	G11	UT	6886.36	1.40609e+06
KO	G11	UT	7350.63	598270
KO	G11	UT	10368.4	712761
KO	G11	UT	7460.31	553563
KO	G11	UT	5240.13	662704
KO	G11	UT	3285.84	166910
KO	G11	UT	9505.41	495813
KO	G11	UT	7856.13	803492
KO	G11	UT	7986.87	602274
KO	G11	UT	8303.38	1.33115e+06
KO	G11	UT	8158.54	1.49502e+06
KO	G11	UT	2451.55	93526.8
KO	G11	UT	9262.33	581802
KO	G11	UT	7721.74	1.06812e+06
KO	G11	UT	6921.49	518667
KO	G11	UT	8774.28	1.16031e+06
KO	G11	UT	8801.39	638755
KO	G11	UT	1578.28	127049
KO	G11	UT	1303.32	41172.7
KO	G11	UT	8408.33	1.04043e+06
KO	G11	UT	9099.99	573992
KO	G11	UT	6622.93	1.45239e+06
KO	G11	UT	11739.1	1.09036e+06
KO	G11	UT	7991.72	1.02034e+06
KO	G11	UT	10589.7	1.71269e+06
KO	G11	UT	10058.7	660330
KO	G11	UT	11464.7	1.26942e+06
KO	G11	UT	9983.83	1.10755e+06
KO	G11	UT	6471.77	1.07284e+06
KO	G11	UT	8188.21	763120
KO	G11	UT	6387.42	818860
KO	G11	UT	8790.99	1.50574e+06
KO	G11	UT	5693.09	772868
KO	G11	UT	9520.88	1.02771e+06
KO	G11	UT	9305.55	498573
KO	G11	UT	14416.8	1.10454e+06
KO	G11	UT	10188.1	1.31306e+06
KO	G11	UT	13346.3	682852
KO	G11	UT	7476.19	1.46532e+06
KO	G11	UT	9389.95	619876
KO	G11	UT	12980.3	1.52647e+06
KO	G11	UT	10342.3	1.3986e+06
KO	G11	UT	7045.24	742000
KO	G11	UT	9519.99	1.11904e+06
KO	G11	UT	9015.45	1.31946e+06
KO	G11	UT	10080.8	906178
KO	G11	UT	10652.7	580812
KO	G11	UT	9259.3	2.49991e+06
KO	G11	UT	8637.73	1.80494e+06
KO	G11	UT	6737.56	1.24277e+06
KO	G11	UT	8943.13	1.18498e+06
KO	G11	UT	9133.99	914055
KO	G11	UT	2812.29	212660
KO	G11	UT	9018.1	1.61231e+06
KO	G11	UT	8861.42	1.22066e+06
KO	G11	UT	8627.61	785962
KO	G11	UT	2395.28	93516.9
KO	G11	UT	8668.01	882434
KO	G11	UT	10564.4	1.89542e+06
KO	G11	UT	7773.35	1.64226e+06
KO	G11	UT	8840.89	717243
KO	G11	UT	9259.59	580173
KO	G11	UT	6399.52	966494
KO	G11	UT	8852.23	707014
KO	G11	UT	8569.96	680872
KO	G11	UT	7582.39	1.32339e+06
KO	G11	UT	8074.54	590665
KO	G11	UT	10080	1.02194e+06
KO	G11	UT	8262.61	1.3528e+06
KO	G11	UT	6640.83	331757
KO	G11	UT	10546.1	875508
KO	G11	UT	6963.46	443979
KO	G11	UT	11636.6	984965
KO	G11	UT	8299.87	1.02353e+06
KO	G11	UT	10520.9	1.07658e+06
KO	G11	UT	7936.74	745514
KO	G11	UT	9126.02	841901
KO	G11	UT	8934.94	1.12998e+06
KO	G11	UT	8506.52	981608
KO	G11	UT	7360.06	1.15713e+06
KO	G11	UT	8437.06	526864
KO	G11	UT	12432.5	989700
KO	G11	UT	8533.93	752349
KO	G11	UT	3013.94	228066
KO	G11	UT	6523.05	665096
KO	G11	UT	7252	1.26992e+06
KO	G11	UT	8381.96	957998
KO	G11	UT	8997.17	1.2658e+06
KO	G11	UT	8720.6	1.24611e+06
KO	G11	UT	9595.51	859533
KO	G11	UT	8414.1	1.38069e+06
KO	G11	UT	10285	1.11506e+06
KO	G11	UT	9008.48	1.06033e+06
KO	G11	UT	7833.53	1.04618e+06
KO	G11	UT	9520.59	1.01469e+06
KO	G11	UT	10879.5	1.16352e+06
KO	G11	UT	7925.28	326472
KO	G11	UT	8142.36	1.03017e+06
KO	G11	UT	5550.65	588668
KO	G11	UT	11001.8	2.30989e+06
KO	G11	UT	6159.86	314517
KO	G11	UT	11834.1	830286
KO	G11	UT	8010.65	1.18333e+06
KO	G11	UT	7402.39	818071
KO	G11	UT	13332.5	1.13761e+06
KO	G11	UT	8779	815877
KO	G11	UT	9165.93	1.04712e+06
KO	G11	UT	8545.46	739913
KO	G11	UT	8658.3	749228
KO	G11	UT	10695	1.18589e+06
KO	G11	UT	9682.38	1.0675e+06
KO	G11	UT	9363.29	1.16794e+06
KO	G11	UT	10189.6	1.14161e+06
KO	G11	UT	11054.5	612000
KO	G11	UT	10934.1	876161
KO	G11	UT	8189.35	675128
KO	G11	UT	6964.77	684185
KO	G11	UT	13043.4	1.18687e+06
KO	G11	UT	7067.06	946782
KO	G11	UT	8823.88	623255
KO	G11	UT	10196.4	848079
KO	G11	UT	7807.44	436334
KO	G11	UT	10766.3	1.05141e+06
KO	G11	UT	6965.02	1.51462e+06
KO	G11	UT	11889.5	693170
KO	G11	UT	8810.16	602868
KO	G11	UT	9035.17	529129
KO	G11	UT	6541.96	442165
KO	G11	UT	7732.76	886233
KO	G11	UT	10880.6	725131
KO	G11	UT	9044.33	840535
KO	G11	UT	7416.93	606001
KO	G11	UT	13442.6	933262
KO	G11	UT	11621.9	708062
KO	G11	UT	10831.8	1.0237e+06
KO	G11	UT	10418	1.19945e+06
KO	G11	UT	7484.45	865630
KO	G11	UT	6041.99	507929
KO	G11	UT	9663.56	1.035e+06
KO	G11	UT	8281.5	471085
KO	G11	UT	4957.56	430813
KO	G11	UT	11589.8	1.55696e+06
KO	G11	UT	5188.49	472663
KO	G11	UT	8507.23	369194
KO	G11	UT	15571.9	926652
KO	G11	UT	8483.87	677594
KO	G11	UT	6239.77	262606
KO	G11	UT	11268.8	610262
KO	G11	UT	11307.5	1.67153e+06
KO	G11	UT	6465.35	1.18814e+06
KO	G11	UT	8983.66	1.10031e+06
KO	G11	UT	9414.73	629911
KO	G11	UT	10017.7	1.23169e+06
KO	G11	UT	6907.23	511074
KO	G11	UT	9561.39	1.03359e+06
KO	G11	UT	7444.77	840726
KO	G11	UT	11196.4	913045
KO	G11	UT	2496.94	102072
KO	G11	UT	7554.45	531213
KO	G11	UT	6665.23	865668
KO	G11	UT	9850.68	829147
KO	G11	UT	10106.5	751506
KO	G11	UT	6134.74	601359
KO	C12	UT	6378.11	387580
KO	C12	UT	6970.37	926514
KO	C12	UT	6494.05	601480
KO	C12	UT	7823.44	1.50546e+06
KO	C12	UT	6077.35	657284
KO	C12	UT	5488.3	1.01118e+06
KO	C12	UT	8835.02	536416
KO	C12	UT	5630.99	928140
KO	C12	UT	6847.14	660053
KO	C12	UT	2948.2	222009
KO	C12	UT	8030.06	886174
KO	C12	UT	5615.14	408988
KO	C12	UT	4591.24	390548
KO	C12	UT	6128.57	662502
KO	C12	UT	6822.15	539863
KO	C12	UT	6706.54	538457
KO	C12	UT	6322.95	472820
KO	C12	UT	6414.31	599816
KO	C12	UT	8252.89	705052
KO	C12	UT	9081.22	709101
KO	C12	UT	7728.33	596161
KO	C12	UT	8162.29	587661
KO	C12	UT	10543.9	883620
KO	C12	UT	6706.58	833733
KO	C12	UT	5422.65	407204
KO	C12	UT	8152.44	699037
KO	C12	UT	8455.4	510705
KO	C12	UT	8964.78	443621
KO	C12	UT	7727.04	541322
KO	C12	UT	6902.49	409665
KO	C12	UT	9364.63	662924
KO	C12	UT	8675.18	1.23051e+06
KO	C12	UT	10493.1	700411
KO	C12	UT	6407.43	838237
KO	C12	UT	6386.08	316349
KO	C12	UT	7151.04	602664
KO	C12	UT	6409.82	1.64515e+06
KO	C12	UT	10544.2	604777
KO	C12	UT	8385.37	500315
KO	C12	UT	2071.51	76636.6
KO	C12	UT	8459.07	1.18432e+06
KO	C12	UT	9536.39	545971
KO	C12	UT	2201.95	70831.9
KO	C12	UT	11589.6	926252
KO	C12	UT	7480.23	480852
KO	C12	UT	6593.7	781640
KO	C12	UT	8554.04	1.04634e+06
KO	C12	UT	9757.67	569393
KO	C12	UT	9779.33	743085
KO	C12	UT	12188	730396
KO	C12	UT	7466.81	2.26477e+06
KO	C12	UT	10598.2	1.23243e+06
KO	C12	UT	8088.37	499572
KO	C12	UT	8769.46	801644
KO	C12	UT	7401.86	797039
KO	C12	UT	13584.4	1.64385e+06
KO	C12	UT	10056.1	1.03325e+06
KO	C12	UT	15505	2.73627e+06
KO	C12	UT	11202.9	756604
KO	C12	UT	7889.12	916573
KO	C12	UT	9601.24	703354
KO	C12	UT	7661.14	1.69253e+06
KO	C12	UT	7051.94	904420
KO	C12	UT	8236.7	396354
KO	C12	UT	6829.61	804587
KO	C12	UT	10941.2	1.1684e+06
KO	C12	UT	8899.45	1.57335e+06
KO	C12	UT	11132.8	604653
KO	C12	UT	9979.51	1.05575e+06
KO	C12	UT	11857.4	564363
KO	C12	UT	3918.97	188377
KO	C12	UT	8624.46	749921
KO	C12	UT	10661.2	646171
KO	C12	UT	10029.6	772627
KO	C12	UT	10588.5	890142
KO	C12	UT	7659.89	476323
KO	C12	UT	8100.87	845952
KO	C12	UT	7703.27	790283
KO	C12	UT	7400.3	803861
KO	C12	UT	7499.22	895279
KO	C12	UT	7543.68	354297
KO	C12	UT	9040.88	728724
KO	C12	UT	9904.65	719343
KO	C12	UT	8674.69	399677
KO	C12	UT	7965.42	911226
KO	C12	UT	7328.84	648416
KO	C12	UT	11231.2	874035
KO	C12	UT	7320.13	678760
KO	C12	UT	6594.29	688624
KO	C12	UT	7570.71	887525
KO	C12	UT	8603.96	748138
KO	C12	UT	6968.61	394940
KO	C12	UT	8626.4	877745
KO	C12	UT	10216.6	796685
KO	C12	UT	7000.48	869168
KO	C12	UT	7707.72	492645
KO	C12	UT	6721.56	313216
KO	C12	UT	8961.25	986116
KO	C12	UT	10726.8	623133
KO	C12	UT	6725.5	1.1089e+06
KO	C12	UT	9398.7	566201
KO	C12	UT	6657.94	409825
KO	C12	UT	8370.96	633874
KO	C12	UT	8091.62	1.24413e+06
KO	C12	UT	8912.38	912456
KO	C12	UT	10655.6	972941
KO	C12	UT	7660.5	1.11272e+06
KO	C12	UT	5952.25	585345
KO	C12	UT	8802.35	708112
KO	C12	UT	8068.82	647832
KO	C12	UT	7093.46	1.01174e+06
KO	C12	UT	4943.98	782991
KO	C12	UT	9908.15	450268
KO	C12	UT	4401.79	258245
KO	C12	UT	8223.84	641290
KO	C12	UT	8540.17	546300
KO	C12	UT	6794.97	437515
KO	C12	UT	9218.14	703829
KO	C12	UT	6917.73	609139
KO	C12	UT	6712.93	857772
KO	C12	UT	8173.06	1.16186e+06
KO	C12	UT	9022.04	568129
KO	C12	UT	7924.25	683214
KO	C12	UT	9886.96	842058
KO	C12	UT	8544.07	820496
KO	C12	UT	9417.78	973589
KO	C12	UT	6939.36	292777
KO	C12	UT	7450.07	614574
KO	C12	UT	7723.8	584869
KO	C12	UT	5273.15	221095
KO	C12	UT	9051.12	684427
KO	C12	UT	6374.99	590452
KO	C12	UT	7996.56	738964
KO	C12	UT	5965.6	596675
KO	C12	UT	6239.85	790119
KO	C12	UT	7379.42	546012
KO	C12	UT	8144.71	648796
KO	C12	UT	11871.8	492159
KO	C12	UT	6480.64	597857
KO	C12	UT	8968.97	506896
KO	C12	UT	9141.19	501279
KO	C12	UT	8000.65	629344
KO	C12	UT	5765.57	443847
KO	C12	UT	10567.9	1.56442e+06
KO	C12	UT	10955.5	888797
KO	C12	UT	8088.34	673592
KO	C12	UT	5837.07	575243
KO	C12	UT	7455.48	608369
KO	C12	UT	6910.62	388752
KO	C12	UT	5497.32	499066
KO	C12	UT	5518.56	1.16126e+06
KO	C12	UT	9473.96	726841
KO	C12	UT	5216.96	198480
KO	C12	UT	11245.8	1.1242e+06
KO	C12	UT	7494.38	676434
KO	C12	UT	6306.17	391151
KO	C12	UT	7452.58	528351
KO	C12	UT	8465.64	645041
KO	C12	UT	7413.05	444246
KO	C12	UT	6426.81	965557
KO	C12	UT	6585.63	879521
KO	C12	UT	9772.26	833828
KO	C12	UT	3959.32	156243
KO	C12	UT	8458.04	561463
KO	C12	UT	14418.8	730915
KO	C12	UT	7811.95	439046
KO	C12	UT	7904.61	627596
KO	C12	UT	9697.99	820875
KO	C12	UT	8721.35	750108
KO	C12	UT	6042.43	982321
KO	C12	UT	7362.43	843405
KO	C12	UT	8383.34	861812
KO	C12	UT	9177.91	711353
KO	C12	UT	8795.14	906453
KO	C12	UT	7497.06	706181
KO	C12	UT	6071.22	393463
KO	C12	UT	9352.11	710623
KO	C12	UT	7379.63	974330
KO	C12	UT	9140.92	1.05194e+06
KO	C12	UT	7535.4	449206
KO	C12	UT	7885.23	919432
KO	C12	UT	7296.72	687694
KO	C12	UT	6699.89	1.18554e+06
KO	C12	UT	6380.3	670630
KO	C12	UT	8474.98	1.06914e+06
KO	C12	UT	9879.43	1.10219e+06
KO	C12	UT	8068.97	542834
KO	C12	UT	6297.48	1.20951e+06
KO	C12	UT	9381.02	660146
KO	C12	UT	11491.9	1.38038e+06
KO	C12	UT	7656.71	1.09609e+06
KO	C12	UT	6584.45	816823
KO	C12	UT	9498.04	1.44841e+06
KO	C12	UT	6472.64	822313
KO	C12	UT	8932.75	789853
KO	C12	UT	11240.6	822861
KO	C12	UT	6716.1	581164
KO	C12	UT	9884	1.64679e+06
KO	C12	UT	10241.8	568081
KO	C12	UT	9206.07	1.615e+06
KO	C12	UT	5885.19	743358
KO	C12	UT	6392.82	570634
KO	C12	UT	7345.57	708873
KO	C12	UT	8529.84	568915
KO	C12	UT	8885.86	406609
KO	C12	UT	12254	692555
KO	C12	UT	9355.39	1.44089e+06
KO	C12	UT	7075.47	663871
KO	C12	UT	9973.45	721200
KO	C12	UT	7224.44	515590
KO	C12	UT	6140.05	502640
KO	C12	UT	7304.37	684965
KO	C12	UT	7595.51	564392
KO	C12	UT	7536.95	374943
KO	C12	UT	9713.42	529091
KO	C12	UT	11102	874462
KO	C12	UT	5746.01	893125
KO	C12	UT	8200.51	1.32197e+06
KO	C12	UT	13238.9	440457
KO	C12	UT	8797.65	952878
KO	C12	UT	10485.4	1.19235e+06
KO	C12	UT	6213.45	1.0949e+06
KO	C12	UT	8167.63	527612
KO	C12	UT	1807.82	63371.4
KO	C12	UT	9298.7	1.89962e+06
KO	C12	UT	7468.04	674056
KO	C12	UT	6993.44	1.1762e+06
KO	C12	UT	8567.08	874856
KO	C12	UT	6993.66	878963
KO	C12	UT	10586.3	968835
KO	C12	UT	8303.12	528086
KO	C12	UT	7847.74	596725
KO	C12	UT	7995.07	594502
KO	C12	UT	7655.45	1.08386e+06
KO	C12	UT	6761.76	583696
KO	C12	UT	5780.84	784174
KO	C12	UT	8577.46	874116
KO	C12	UT	6844.77	890422
KO	C12	UT	6890.31	461371
KO	C12	UT	6588.72	583972
KO	C12	UT	6846.06	1.22937e+06
KO	C12	UT	8940.66	781637
KO	C12	UT	8308.19	674898
KO	C12	UT	7351.35	2.86704e+06
KO	C12	UT	8495.06	933032
KO	C12	UT	9218.69	855288
KO	C12	UT	7895.28	741206
KO	C12	UT	10658.1	1.86637e+06
KO	C12	UT	5665.71	446566
KO	C12	UT	6567.39	385297
KO	C12	UT	6594.14	1.11838e+06
KO	C12	UT	8873.57	736657
KO	C12	UT	8166.31	628233
KO	C12	UT	8823.34	547282
KO	C12	UT	8051.72	904621
KO	C12	UT	8424.56	753759
KO	C12	UT	5772.05	761476
KO	C12	UT	6694.33	1.50353e+06
KO	C12	UT	6840.93	1.13798e+06
KO	C12	UT	8447.17	732288
KO	C12	UT	6539.92	906705
KO	C12	UT	8205.53	563217
KO	C12	UT	9435.31	518398
KO	C12	UT	6935.56	617624
KO	C12	UT	7017.29	681980
KO	C12	UT	6392.78	1.11879e+06
KO	C12	UT	5637.31	857001
KO	C12	UT	6981.35	738202
KO	C12	UT	6873.01	537395
KO	C12	UT	6391.79	484005
KO	C12	UT	7859.73	947804
KO	C12	UT	8066.89	905901
KO	C12	UT	5307.63	763154
KO	C12	UT	7901.06	723090
KO	C12	UT	7270.72	615803
KO	C12	UT	8565.1	564076
KO	C12	UT	6954.04	585697
KO	C12	UT	6470.08	417275
KO	C12	UT	7579.64	1.38496e+06
KO	C12	UT	1853.98	57790
KO	C12	UT	6009.82	232744
KO	C12	UT	6371.47	726876
KO	C12	UT	7560.52	716523
KO	C12	UT	7548.75	987548
KO	C12	UT	5156.24	231886
KO	C12	UT	9623.43	899404
KO	C12	UT	7327.63	979385
KO	C12	UT	6837.63	828496
KO	C12	UT	7640.42	780628
KO	C12	UT	7688.99	724664
KO	C12	UT	7581.57	746766
KO	C12	UT	7361.39	549700
KO	C12	UT	8092.2	959701
KO	C12	UT	10142.3	1.01016e+06
KO	C12	UT	9252.81	1.07355e+06
KO	C12	UT	5843.66	414287
KO	C12	UT	8262.31	415363
KO	C12	UT	8838.77	819577
KO	C12	UT	4965.62	228004
KO	C12	UT	7225.28	651008
KO	C12	UT	7069.44	507495
KO	C12	UT	9257.05	789867
KO	C12	UT	9226.05	915037
KO	C12	UT	8400.6	817299
KO	C12	UT	11427	867084
KO	C12	UT	6251.7	678110
KO	C12	UT	9372.12	2.35037e+06
KO	C12	UT	7919.17	1.18021e+06
KO	C12	UT	10761.2	801884
KO	C12	UT	7142.54	552473
KO	C12	UT	9964.58	778078
KO	C12	UT	7278.85	693267
KO	C12	UT	10698.5	690539
KO	C12	UT	7925.77	792730
KO	C12	UT	8294.66	475316
KO	C12	UT	4951.16	708262
KO	C12	UT	10764.1	768772
KO	C12	UT	8616.67	535368
KO	C12	UT	8549.61	641120
KO	C12	UT	8869.4	689303
KO	C12	UT	11826.2	1.11086e+06
KO	C12	UT	6826.07	492532
KO	C12	UT	4756.16	298004
KO	C12	UT	10869.5	1.15332e+06
KO	C12	UT	8280.57	1.08502e+06
KO	C12	UT	10432.5	717167
KO	C12	UT	8025.77	604787
KO	C12	UT	4959.5	589998
KO	C12	UT	8601.75	565586
KO	C12	UT	8058.59	522260
KO	C12	UT	6327.94	890931
KO	C12	UT	8018.54	729214
KO	C12	UT	9330.68	782440
KO	C12	UT	7503.3	878048
KO	C12	UT	6154.53	310047
KO	C12	UT	7482.73	999722
KO	C12	UT	6839.18	967575
KO	C12	UT	7868.43	618117
KO	C12	UT	7340.27	917518
KO	C12	UT	7527.75	1.23446e+06
KO	C12	UT	5980.42	708939
KO	C12	UT	5891.79	520037
KO	C12	UT	10388.6	927303
KO	C12	UT	7547.14	913673
KO	C12	UT	7608.91	259136
KO	C12	UT	8211.56	623958
KO	C12	UT	8400.08	811077
KO	C12	UT	9495.16	583970
KO	C12	UT	6766.32	589415
KO	C12	UT	8242.08	929900
KO	C12	UT	10676.8	762534
KO	C12	UT	6851.08	536400
KO	C12	UT	7331.1	974847
KO	C12	UT	8065.95	895638
KO	C12	UT	8005.99	453312
KO	C12	UT	7682.94	1.10751e+06
KO	C12	UT	7796.66	513059
KO	C12	UT	8861.16	571948
KO	C12	UT	10280.1	1.40745e+06
KO	C12	UT	5836.74	455758
KO	C12	UT	10294.7	854099
KO	C12	UT	10486.1	1.25296e+06
KO	C12	UT	7648.52	456351
KO	C12	UT	7479.2	474899
KO	C12	UT	6360.2	1.0727e+06
KO	C12	UT	8248.41	582608
KO	C12	UT	4179.27	695656
KO	C12	UT	7054.73	614169
KO	C12	UT	4374.08	240093
KO	C12	UT	7180.4	1.18579e+06
KO	C12	UT	7689.05	951834
KO	C12	UT	6211.72	297281
KO	C12	UT	8113.06	776978
KO	C12	UT	6201.1	827515
KO	C12	UT	6765.89	987030
KO	C12	UT	7539.12	667021
KO	C12	UT	8284.78	574308
KO	C12	UT	6579.63	740611
KO	C12	UT	8200.23	456565
KO	C12	UT	7227.5	459676
KO	C12	UT	2267.54	137316
KO	C12	UT	7426.35	420882
KO	C12	UT	6996.62	1.46385e+06
KO	C12	UT	7397.74	461574
KO	C12	UT	8481.18	1.12244e+06
KO	C12	UT	7189.24	389335
KO	C12	UT	7353.07	561040
KO	C12	UT	8035.28	680137
KO	C12	UT	7310.3	530924
KO	C12	UT	7535.8	956195
KO	C12	UT	7281.87	540705
KO	C12	UT	6956.72	425296
KO	C12	UT	7835.78	359381
KO	C12	UT	7248.39	1.38225e+06
KO	C12	UT	6072.78	450607
KO	C12	UT	8412.58	331094
KO	C12	UT	6803.74	1.02361e+06
KO	C12	UT	8645.83	516309
KO	C12	UT	2269.86	83617.4
KO	C12	UT	5440.33	416525
KO	C12	UT	5307.3	384616
KO	C12	UT	7870.45	620341
KO	C12	UT	6916.8	591635
KO	C12	UT	10022.6	1.1839e+06
KO	C12	UT	6931.02	989661
KO	C12	UT	7963.21	738389
KO	C12	UT	7433.79	857040
KO	C12	UT	7401.47	279648
KO	C12	UT	6273.05	220883
KO	C12	UT	7085.8	611667
KO	C12	UT	6690.33	422351
KO	C12	UT	8336.04	1.01224e+06
KO	C12	UT	8049.07	404643
KO	C12	UT	7273.84	719127
KO	C12	UT	10267.8	813072
KO	C12	UT	9156.06	603475
KO	C12	UT	9150.34	482094
KO	C12	UT	6854.89	718715
KO	C12	UT	8060.67	966114
KO	C12	UT	7821.98	891123
KO	C12	UT	11409	1.30936e+06
KO	C12	UT	6522.26	217336
KO	C12	UT	6785.71	456860
KO	C12	UT	10086.6	741026
KO	C12	UT	7478.66	352028
KO	C12	UT	8733.01	477063
KO	C12	UT	10185.7	777708
KO	C12	UT	11138.8	1.12111e+06
KO	C12	UT	11547.9	697493
KO	C12	UT	5983.2	229516
KO	C12	UT	8609.29	670443
KO	C12	UT	11519.6	501134
KO	C12	UT	7974.06	621393
KO	C12	UT	8719.51	773285
KO	C12	UT	7101.99	812451
KO	C12	UT	7185.5	455497
KO	C12	UT	8670.06	454970
KO	C12	UT	8150.29	959748
KO	C12	UT	8428.3	781515
KO	C12	UT	10402.5	1.17474e+06
KO	C12	UT	7739.28	963739
KO	C12	UT	5168.93	394661
KO	C12	UT	6509.67	547246
KO	C12	UT	7928.29	560829
KO	C12	UT	9391.51	567246
KO	C12	UT	7915.47	591490
KO	C12	UT	6760.82	1.03064e+06
KO	C12	UT	8826.98	1.00377e+06
KO	C12	UT	7214.22	743140
KO	C12	UT	8595.86	735255
KO	C12	UT	12114.1	642058
KO	C12	UT	13907.1	1.71574e+06
KO	C12	UT	7466.6	732307
KO	C12	UT	14679.4	1.8272e+06
KO	C12	UT	9156.3	554481
KO	C12	UT	9200.49	710206
KO	C12	UT	7414.61	712812
KO	C12	UT	8507.52	856274
KO	C12	UT	10101.7	568265
KO	C12	UT	10486.7	772072
KO	C12	UT	7810.26	547152
KO	C12	UT	7946.96	538796
KO	C12	UT	11775.4	1.00166e+06
KO	C12	UT	8090.34	843579
KO	C12	UT	12601.8	882162
KO	C12	UT	11272.4	599815
KO	C12	UT	9162.01	499056
KO	C12	UT	9853.05	1.0615e+06
KO	C12	UT	10154.8	1.04658e+06
KO	C12	UT	8792.72	1.26841e+06
KO	C12	UT	10748	992657
KO	C12	UT	10773	520099
KO	C12	UT	7945.24	625819
KO	C12	UT	8707.54	1.2648e+06
KO	C12	UT	9799.06	815032
KO	C12	UT	9505.27	1.55775e+06
KO	C12	UT	10140.4	661432
KO	C12	UT	7775.54	490452
KO	C12	UT	10513.8	1.12e+06
KO	C12	UT	7414.27	1.16799e+06
KO	C12	UT	7883.88	817086
KO	C12	UT	12514.2	1.0159e+06
KO	C12	UT	10334	559101
KO	C12	UT	9030.86	743081
KO	C12	UT	10812.1	867518
KO	C12	UT	4084.05	273680
KO	C12	UT	12249.3	1.17824e+06
KO	C12	UT	8957.83	1.72704e+06
KO	C12	UT	8344.19	754887
KO	C12	UT	11067.2	732339
KO	C12	UT	7785.51	402424
KO	C12	UT	10365.3	691878
KO	C12	UT	9740.68	1.30446e+06
KO	C12	UT	8775.4	1.35248e+06
KO	C12	UT	6995.26	992226
KO	C12	UT	8556.76	1.15444e+06
KO	C12	UT	11782.6	784012
KO	C12	UT	9466.08	670106
KO	C12	UT	7023.56	1.34048e+06
KO	C12	UT	6783.71	276242
KO	C12	UT	9002.19	825281
KO	C12	UT	7816.2	767825
KO	C12	UT	7103.36	796207
KO	C12	UT	10691.6	1.00036e+06
KO	C12	UT	7860.78	681454
KO	C12	UT	9550.57	758279
KO	C12	UT	9412.27	1.4536e+06
KO	C12	UT	6393.94	608648
KO	C12	UT	9820.71	694179
KO	C12	UT	6513.14	517802
KO	C12	UT	8716.21	504503
KO	C12	UT	10846.6	890778
KO	C12	UT	9051.81	650754
KO	C12	UT	10708.2	738368
KO	C12	UT	9594.27	1.20027e+06
KO	C12	UT	9459.84	1.12785e+06
KO	C12	UT	10159.5	499544
KO	C12	UT	7894.31	879892
KO	C12	UT	6562.28	829569
KO	C12	UT	8753.57	817189
KO	C12	UT	8981.65	1.03361e+06
KO	C12	UT	9669.29	693116
KO	C12	UT	8936.32	489107
KO	C12	UT	5932.59	343073
KO	C12	UT	7872.74	566815
KO	C12	UT	6059.34	641663
KO	C12	UT	7973.6	487462
KO	C12	UT	11986.2	576153
KO	C12	UT	8502.75	411388
KO	C12	UT	8079.93	578339
KO	C12	UT	6052.04	1.09313e+06
KO	C12	UT	8100.56	601495
KO	C12	UT	7895.23	548547
KO	C12	UT	8094.29	444720
KO	C12	UT	10566.7	724173
KO	C12	UT	9732.82	558239
KO	C12	UT	9294.12	552098
KO	C12	UT	9807	755995
KO	C12	UT	6062.82	618807
KO	C12	UT	8540.66	945211
KO	C12	UT	8522.76	519246
KO	C12	UT	8185.92	388756
KO	C12	UT	10709	904203
KO	C12	UT	7807.7	798538
KO	C12	UT	7899.07	690991
KO	C12	UT	9546.44	463387
KO	C12	UT	11925.4	1.15898e+06
KO	C12	UT	7570.7	987242
KO	C12	UT	10643.2	666861
KO	C12	UT	10105.5	760448
[truncated: 1,390 more rows]

## Sheet: KO clones Untreated Random Set
genotype	clone	treatment	mean	integrated density
KO	C12	UT	8679.25	1.15776e+06
KO	G11	UT	11196.4	913045
KO	G11	UT	9965.96	577363
KO	C12	UT	9088.43	578033
KO	C12	UT	7382.45	454809
KO	G11	UT	8133.4	646615
KO	G11	UT	13832.2	1.95256e+06
KO	G11	UT	11501.3	608372
KO	C12	UT	11899.5	728722
KO	G11	UT	10196.4	848079
KO	C12	UT	9207.74	743622
KO	C12	UT	8261.62	756956
KO	G11	UT	7544.12	764851
KO	G11	UT	8658.3	749228
KO	G11	UT	7418.46	1.36096e+06
KO	C12	UT	6338.08	671182
KO	C12	UT	7075.47	663871
KO	C12	UT	8542.19	654012
KO	C12	UT	7829.57	592056
KO	G11	UT	7507.09	1.17237e+06
KO	C12	UT	6070.43	517647
KO	C12	UT	7497.06	706181
KO	C12	UT	6567.39	385297
KO	G11	UT	10437.4	1.52428e+06
KO	C12	UT	8900.83	813653
KO	C12	UT	11163	567046
KO	C12	UT	11524.3	971231
KO	C12	UT	6034.53	788504
KO	C12	UT	8542.96	476095
KO	G11	UT	6697.33	1.09125e+06
KO	G11	UT	8207.53	722281
KO	C12	UT	6516.03	228071
KO	C12	UT	7169.32	618878
KO	C12	UT	7224.44	515590
KO	G11	UT	11025.4	666513
KO	C12	UT	9119.42	897761
KO	C12	UT	6020.12	299168
KO	C12	UT	7715.57	566431
KO	G11	UT	5734.06	735702
KO	C12	UT	10157.6	491453
KO	C12	UT	10457.1	890066
KO	C12	UT	7919.17	1.18021e+06
KO	C12	UT	8386.38	1.61951e+06
KO	C12	UT	11573.7	542964
KO	C12	UT	9236.17	541870
KO	C12	UT	7273.66	329401
KO	C12	UT	10943.2	700593
KO	C12	UT	7077.83	950083
KO	C12	UT	13825.1	946033
KO	C12	UT	7835.78	359381
KO	G11	UT	12266	938474
KO	G11	UT	5138.58	324392
KO	C12	UT	7198.51	409858
KO	C12	UT	11328.6	730618
KO	C12	UT	5932.59	343073
KO	C12	UT	6783.71	276242
KO	C12	UT	7360.39	454609
KO	C12	UT	6797.35	316747
KO	G11	UT	6436.27	456300
KO	C12	UT	7346.27	479951
KO	G11	UT	5550.65	588668
KO	C12	UT	11726.6	948279
KO	G11	UT	14484.1	982770
KO	G11	UT	8177.07	977061
KO	G11	UT	8163.77	829387
KO	C12	UT	6801.96	284838
KO	C12	UT	8501.72	802599
KO	C12	UT	9386.67	879246
KO	C12	UT	10050.8	791139
KO	C12	UT	9810.84	610593
KO	C12	UT	5889.42	407950
KO	G11	UT	9165.93	1.04712e+06
KO	C12	UT	6237.69	349588
KO	G11	UT	10929.3	361895
KO	C12	UT	9719.12	675778
KO	C12	UT	7916.21	1.08173e+06
KO	G11	UT	9934.06	1.83915e+06
KO	C12	UT	7077.83	439386
KO	G11	UT	10901.6	713949
KO	C12	UT	6407.43	838237
KO	C12	UT	6721.56	313216
KO	C12	UT	9236.26	728962
KO	C12	UT	6550.97	367145
KO	C12	UT	6930.91	761601
KO	C12	UT	9989.42	417267
KO	G11	UT	7782.48	901733
KO	C12	UT	9536.39	545971
KO	C12	UT	10153.3	649490
KO	C12	UT	7362.43	843405
KO	C12	UT	8661.8	971799
KO	C12	UT	10236.6	740763
KO	C12	UT	8614.99	796566
KO	G11	UT	7309.25	615998
KO	C12	UT	8205.07	887834
KO	C12	UT	11272.4	599815
KO	G11	UT	10388.6	1.26857e+06
KO	C12	UT	8563.27	722581
KO	C12	UT	9831.33	806366
KO	C12	UT	6854.89	718715
KO	G11	UT	10690	818451
KO	G11	UT	7551.2	1.24742e+06
KO	C12	UT	2619.2	85628.4
KO	C12	UT	7796.93	540489
KO	C12	UT	6360.2	1.0727e+06
KO	C12	UT	8051.72	904621
KO	G11	UT	8551.05	947707
KO	C12	UT	9444.07	1.06303e+06
KO	G11	UT	11543.4	557898
KO	G11	UT	7565.23	612957
KO	C12	UT	10425.6	511534
KO	C12	UT	11536	782130
KO	C12	UT	5615.14	408988
KO	C12	UT	7055.76	528359
KO	C12	UT	8121.26	743243
KO	C12	UT	10022.7	582752
KO	C12	UT	9702.32	1.04017e+06
KO	C12	UT	10453.3	582558
KO	C12	UT	7232.42	574986
KO	G11	UT	10043.4	1.10098e+06
KO	C12	UT	8826.98	1.00377e+06
KO	C12	UT	2269.86	83617.4
KO	C12	UT	6939.36	292777
KO	G11	UT	9949.31	1.55742e+06
KO	G11	UT	12429.7	722055
KO	C12	UT	6273.05	220883
KO	C12	UT	6217.41	407179
KO	C12	UT	8972.91	751967
KO	C12	UT	7120.19	481995
KO	G11	UT	9132.58	898577
KO	C12	UT	8465.64	645041
KO	C12	UT	7973.6	487462
KO	C12	UT	6866.17	336889
KO	C12	UT	8079.93	578339
KO	G11	UT	6032.91	414090
KO	G11	UT	7977.78	1.19146e+06
KO	C12	UT	10511.6	573671
KO	G11	UT	7684.05	1.02823e+06
KO	C12	UT	9944.48	594383
KO	C12	UT	6392.82	570634
KO	C12	UT	11252.8	815482
KO	C12	UT	10398.3	605687
KO	G11	UT	10253.6	685502
KO	C12	UT	11126	489851
KO	C12	UT	14418.8	730915
KO	C12	UT	7551.07	589620
KO	G11	UT	4577.61	757878
KO	C12	UT	9383.64	514575
KO	C12	UT	6308.31	684250
KO	C12	UT	6539.92	906705
KO	C12	UT	9330.68	782440
KO	G11	UT	6095.64	566819
KO	G11	UT	7680.74	726708
KO	G11	UT	10004.7	1.50887e+06
KO	G11	UT	8627.61	785962
KO	G11	UT	11510.8	721225
KO	C12	UT	8268.92	598810
KO	C12	UT	7775.54	490452
KO	G11	UT	5733.17	966644
KO	C12	UT	6054.23	583618
KO	C12	UT	11015.1	476295
KO	G11	UT	6817	696856
KO	G11	UT	9077.86	834600
KO	G11	UT	7002.65	616249
KO	C12	UT	8370.96	633874
KO	G11	UT	11439.8	959908
KO	C12	UT	10050.4	894480
KO	C12	UT	7186.19	1.29535e+06
KO	G11	UT	9351.04	608966
KO	C12	UT	11225.4	765782
KO	G11	UT	7709.99	408231
KO	C12	UT	6944.23	1.01268e+06
KO	G11	UT	11539.1	751455
KO	C12	UT	13252	1.17803e+06
KO	C12	UT	4201.25	138893
KO	G11	UT	8813.06	1.28105e+06
KO	G11	UT	9321.16	1.01349e+06
KO	C12	UT	9820.71	694179
KO	C12	UT	9887.2	951554
KO	C12	UT	8259.97	778477
KO	G11	UT	11383.8	708486
KO	C12	UT	5626.24	734268
KO	C12	UT	6794.97	437515
KO	G11	UT	7416.93	606001
KO	C12	UT	12038.9	832018
KO	G11	UT	11052.4	1.23363e+06
KO	C12	UT	11282.3	639414
KO	C12	UT	12195.7	533105
KO	G11	UT	9008.48	1.06033e+06
KO	C12	UT	4001.47	167775
KO	G11	UT	7833.53	1.04618e+06
KO	G11	UT	9130.54	1.3732e+06
KO	C12	UT	8065.95	895638
KO	C12	UT	9701.68	1.73299e+06
KO	C12	UT	7004.42	960077
KO	C12	UT	7706.74	968179
KO	G11	UT	13288.5	878632
KO	C12	UT	14246.7	662382
KO	G11	UT	8216.85	2.1499e+06
KO	G11	UT	12377.7	1.10096e+06
KO	C12	UT	12521.4	894935
KO	C12	UT	7860.05	803067
KO	G11	UT	12409.4	952048
KO	G11	UT	9582.74	707027
KO	G11	UT	9836.32	966272
KO	C12	UT	7563.04	771532
KO	G11	UT	5801.19	447502
KO	C12	UT	10182.7	976786
KO	C12	UT	7379.63	974330
KO	C12	UT	10764.1	768772
KO	C12	UT	9081.22	709101
KO	C12	UT	9262.47	832617
KO	C12	UT	8207.42	786875
KO	C12	UT	7304.37	684965
KO	G11	UT	9403.65	684931
KO	G11	UT	15665.3	1.40818e+06
KO	C12	UT	9902.81	960332
KO	G11	UT	5643.98	752281
KO	G11	UT	5472.32	802628
KO	G11	UT	10564.4	1.89542e+06
KO	G11	UT	9139.29	890605
KO	G11	UT	8456.34	1.16663e+06
KO	C12	UT	9071.08	673560
KO	C12	UT	7305.05	429341
KO	C12	UT	8308.19	674898
KO	G11	UT	11054.5	612000
KO	G11	UT	7721.74	1.06812e+06
KO	G11	UT	6640.83	331757
KO	C12	UT	8262.31	415363
KO	C12	UT	9577.31	505595
KO	G11	UT	7866.74	1.16496e+06
KO	C12	UT	7860.78	681454
KO	G11	UT	6808.79	664574
KO	C12	UT	10159.5	499544
KO	G11	UT	8763.55	931710
KO	G11	UT	7947.16	1.04676e+06
KO	C12	UT	6906.4	523335
KO	G11	UT	9505.41	495813
KO	G11	UT	10706.5	1.24502e+06
KO	C12	UT	11883.1	907304
KO	G11	UT	6422.18	673010
KO	G11	UT	5113.58	988298
KO	G11	UT	6830.77	540545
KO	C12	UT	9294.12	552098
KO	C12	UT	8383.34	861812
KO	G11	UT	8303.38	1.33115e+06
KO	G11	UT	12436.2	636289
KO	C12	UT	7180.51	416746
KO	G11	UT	9029.83	628325
KO	C12	UT	10643.2	666861
KO	C12	UT	6450.44	194295
KO	C12	UT	7946.96	538796
KO	G11	UT	8423.64	635652
KO	C12	UT	9200.49	710206
KO	G11	UT	7989.88	553026
KO	C12	UT	8249.69	913875
KO	C12	UT	7727.04	541322
KO	G11	UT	9304.98	2.1553e+06
KO	C12	UT	10482.3	617728
KO	C12	UT	9979.86	604354
KO	G11	UT	4550.89	218036
KO	C12	UT	10846.6	890778
KO	G11	UT	5211.64	671956
KO	C12	UT	11363.1	876550
KO	C12	UT	6050.73	650912
KO	C12	UT	10725.1	919631
KO	C12	UT	7373.75	342833
KO	C12	UT	5273.15	221095
KO	C12	UT	9768.41	531061
KO	C12	UT	9707.45	938839
KO	C12	UT	6465.23	651736
KO	G11	UT	7029.68	630802
KO	G11	UT	9168.71	1.14799e+06
KO	C12	UT	8913.5	512181
KO	C12	UT	10934.2	696572
KO	G11	UT	11761.8	1.20357e+06
KO	C12	UT	6423.89	648244
KO	C12	UT	8976.72	664198
KO	C12	UT	7697.18	426941
KO	G11	UT	10213.9	496323
KO	G11	UT	7310.79	789918
KO	C12	UT	6828.67	555788
KO	C12	UT	8502.75	411388
KO	G11	UT	8385.53	1.08822e+06
KO	C12	UT	6021.03	262878
KO	G11	UT	10085	1.15423e+06
KO	C12	UT	10511	498070
KO	C12	UT	8292.8	530041
KO	G11	UT	9378.03	850879
KO	G11	UT	8037.49	1.32733e+06
KO	C12	UT	8645.83	516309
KO	G11	UT	11432.5	1.16207e+06
KO	G11	UT	9159.49	1.64624e+06
KO	G11	UT	7190.16	792730
KO	G11	UT	12704.7	723363
KO	C12	UT	12031.1	1.3031e+06
KO	C12	UT	8830.76	611229
KO	G11	UT	9712.65	442913
KO	C12	UT	8150.29	959748
KO	C12	UT	11084.3	919021
KO	G11	UT	14849	981811
KO	C12	UT	9022.98	962132
KO	C12	UT	8893.35	1.67494e+06
KO	C12	UT	5965.6	596675
KO	C12	UT	16263.6	1.72738e+06
KO	C12	UT	10872.2	545999
KO	G11	UT	13372.3	1.08486e+06
KO	G11	UT	8932.99	1.2938e+06
KO	C12	UT	8993.23	672499
KO	G11	UT	9694.73	589122
KO	C12	UT	9469.63	915839
KO	C12	UT	7151.04	602664
KO	C12	UT	6493.69	863153
KO	C12	UT	7273.84	719127
KO	G11	UT	13854.2	767729
KO	C12	UT	6074.21	564825
KO	G11	UT	8620.13	1.43938e+06
KO	G11	UT	6083.67	744803
KO	G11	UT	8911.78	1.79299e+06
KO	G11	UT	8226.72	880248
KO	G11	UT	12973.2	811491
KO	G11	UT	9823.89	322199
KO	C12	UT	7011.17	820090
KO	C12	UT	9129.02	798105
KO	C12	UT	8380.87	1.17117e+06
KO	G11	UT	6971.83	995855
KO	G11	UT	9086.73	663278
KO	C12	UT	14003.4	1.67545e+06
KO	G11	UT	10741	1.22705e+06
KO	C12	UT	7540.45	814731
KO	G11	UT	4182.02	324795
KO	C12	UT	10153.4	545597
KO	C12	UT	13321.4	722123
KO	C12	UT	14679.4	1.8272e+06
KO	C12	UT	7871.22	754230
KO	G11	UT	5562.29	643027
KO	C12	UT	8395.13	641871
KO	C12	UT	7593.86	496127
KO	C12	UT	9854.82	492319
KO	G11	UT	10924.9	924723
KO	G11	UT	9663.08	706362
KO	C12	UT	9588.78	1.0602e+06
KO	C12	UT	6360.5	1.34377e+06
KO	G11	UT	9253.86	850781
KO	C12	UT	10869.5	1.15332e+06
KO	G11	UT	9304	612249
KO	C12	UT	9954.75	988876
KO	C12	UT	8522.76	519246
KO	G11	UT	11652.1	1.11957e+06
KO	G11	UT	13192	1.20107e+06
KO	C12	UT	9814.64	750404
KO	C12	UT	6556.56	429390
KO	G11	UT	9513.67	1.78878e+06
KO	C12	UT	8667.72	699555
KO	C12	UT	8335.43	408978
KO	G11	UT	10695	1.18589e+06
KO	C12	UT	9011.57	725889
KO	C12	UT	11196.2	514677
KO	G11	UT	7022.39	795975
KO	C12	UT	9298.7	1.89962e+06
KO	G11	UT	14499.3	952602
KO	C12	UT	5237.94	325442
KO	G11	UT	2780.61	131470
KO	C12	UT	8960.66	1.17508e+06
KO	G11	UT	7051.48	918794
KO	C12	UT	8556.76	1.15444e+06
KO	C12	UT	10216.6	796685
KO	G11	UT	9581.03	1.17297e+06
KO	G11	UT	8736.18	1.16215e+06
KO	G11	UT	14474.6	888698
KO	G11	UT	10855.1	573618
KO	C12	UT	9459.84	1.12785e+06
KO	G11	UT	7926.68	460468
KO	G11	UT	7285.65	845696
KO	C12	UT	7523.14	467425
KO	G11	UT	12135.8	842534
KO	G11	UT	11486.9	1.32492e+06
KO	G11	UT	9217.93	567404
KO	C12	UT	9308.88	1.00972e+06
KO	G11	UT	7057.15	1.01063e+06
KO	C12	UT	11440.3	770239
KO	G11	UT	10963.2	624781
KO	C12	UT	8540.66	945211
KO	C12	UT	11427	867084
KO	C12	UT	7187.15	1.19708e+06
KO	C12	UT	10290.2	616130
KO	G11	UT	9530.49	1.08126e+06
KO	C12	UT	7248.52	818184
KO	G11	UT	4363.62	1.0286e+06
KO	C12	UT	9385.63	495968
KO	C12	UT	9196.56	811731
KO	G11	UT	5410.36	344388
KO	C12	UT	13047.3	1.05302e+06
KO	G11	UT	2095.23	76084.9
KO	C12	UT	7532.21	637950
KO	G11	UT	12233.6	835203
KO	C12	UT	9192.85	1.03717e+06
KO	C12	UT	8234.14	868511
KO	G11	UT	9720.77	1.60735e+06
KO	C12	UT	6007.24	337618
KO	C12	UT	8092.45	726168
KO	C12	UT	5216.96	198480
KO	C12	UT	10106.5	473072
KO	C12	UT	5976.97	191639
KO	G11	UT	9687.25	1.7721e+06
KO	C12	UT	8940.66	781637
KO	C12	UT	8005.99	453312
KO	C12	UT	7400.52	495146
KO	G11	UT	8080.98	426602
KO	G11	UT	9003.27	411982
KO	C12	UT	7894.31	879892
KO	C12	UT	6154.53	310047
KO	C12	UT	1807.82	63371.4
KO	G11	UT	13317	895892
KO	C12	UT	8351.5	798059
KO	G11	UT	10509.2	1.11069e+06
KO	C12	UT	7924.25	683214
KO	G11	UT	6296.17	610576
KO	C12	UT	7361.39	549700
KO	C12	UT	11883.2	1.09127e+06
KO	C12	UT	10121.2	697890
KO	C12	UT	7387.99	516018
KO	C12	UT	2137.88	120040
KO	G11	UT	13308.1	790537
KO	C12	UT	10543.9	883620
KO	C12	UT	11286.2	534215
KO	G11	UT	8256.72	1.60184e+06
KO	G11	UT	9098.88	948739
KO	C12	UT	8949.62	598322
KO	G11	UT	5947.31	671620
KO	G11	UT	8340.81	692867
KO	G11	UT	4599.51	266707
KO	G11	UT	12205	938929
KO	C12	UT	7847.74	596725
KO	G11	UT	5188.49	472663
KO	G11	UT	8383.45	1.43769e+06
KO	G11	UT	7543.4	3.11492e+06
KO	C12	UT	7711.88	1.18452e+06
KO	G11	UT	9048.22	756855
KO	G11	UT	6665.23	865668
KO	G11	UT	11256.5	1.31903e+06
KO	G11	UT	13720.5	807838
KO	C12	UT	8957.83	1.72704e+06
KO	G11	UT	8943.13	1.18498e+06
KO	C12	UT	5425.58	406570
KO	C12	UT	6999.26	468666
KO	G11	UT	8561.62	426816
KO	C12	UT	10326	556498
KO	C12	UT	8838.77	819577
KO	C12	UT	8662.1	645465
KO	G11	UT	6413.41	759930
KO	C12	UT	8027.78	404837
KO	C12	UT	8386.32	828232
KO	G11	UT	11222.6	958171
KO	C12	UT	6461.11	461452
KO	G11	UT	8962.41	858319
KO	G11	UT	7830.7	1.63055e+06
KO	C12	UT	10672.7	651351
KO	G11	UT	8668.01	882434
KO	C12	UT	13539.6	992575
KO	C12	UT	8659.26	687058
KO	C12	UT	6562.61	760390
KO	G11	UT	7630.97	790474
KO	C12	UT	7497.37	513823
KO	G11	UT	9742.42	1.21778e+06
KO	C12	UT	9386.97	782234
KO	C12	UT	6556.74	765215
KO	G11	UT	7887.46	629132
KO	C12	UT	8491.04	806938
KO	G11	UT	13139.3	1.11837e+06
KO	G11	UT	9520.88	1.02771e+06
KO	C12	UT	8412.58	331094
KO	G11	UT	11164.4	485682
KO	C12	UT	10341.1	642511
KO	G11	UT	13510.2	1.50867e+06
KO	G11	UT	9603.62	509503
KO	C12	UT	7111.02	285466
KO	C12	UT	9313.78	684739
KO	G11	UT	8623.75	829053
KO	G11	UT	9918.05	1.01282e+06
KO	C12	UT	10402.5	1.17474e+06
KO	C12	UT	8455.4	510705
KO	C12	UT	8510.37	753845
KO	C12	UT	14902.3	839099
KO	C12	UT	8436.74	494526
KO	G11	UT	7854.37	267496
KO	G11	UT	3721.25	125563
KO	G11	UT	9259.59	580173
KO	G11	UT	9272.83	808731
KO	C12	UT	8753.81	698695
KO	C12	UT	6611.8	908343
KO	G11	UT	12215.5	1.37627e+06
KO	G11	UT	8810.16	602868
KO	G11	UT	9966.55	1.21808e+06
KO	G11	UT	1441.43	48409.8
KO	C12	UT	12332.1	1.48777e+06
KO	C12	UT	10570.2	915778
KO	G11	UT	10202.2	921378
KO	C12	UT	7328.84	648416
KO	C12	UT	2201.95	70831.9
KO	C12	UT	10778.7	988713
KO	G11	UT	11040.9	851695
KO	G11	UT	7766.49	598698
KO	G11	UT	8373.27	1.15649e+06
KO	G11	UT	6625.62	571248
KO	C12	UT	7787.34	702467
KO	C12	UT	11331.9	852136
KO	C12	UT	6829.61	804587
KO	C12	UT	7691.56	664362
KO	C12	UT	7856.46	357031
KO	C12	UT	9302.52	957281
KO	C12	UT	8895.86	769318
KO	C12	UT	6761.76	583696
KO	G11	UT	12872	1.40161e+06
KO	G11	UT	11307.5	1.67153e+06
KO	C12	UT	5980.18	521248
KO	C12	UT	7617.16	769058
KO	C12	UT	11986.2	576153
KO	G11	UT	8189.35	675128
KO	C12	UT	10588.5	890142
KO	C12	UT	6631.7	536276
KO	C12	UT	5780.78	858184
KO	C12	UT	6136.98	498524
KO	C12	UT	8066.89	905901
KO	C12	UT	9020.85	675037
KO	C12	UT	8144.71	648796
KO	C12	UT	7529.87	508542
KO	C12	UT	7660.5	1.11272e+06
KO	G11	UT	4266.48	846519
KO	C12	UT	8294.66	475316
KO	G11	UT	8146.7	515146
KO	G11	UT	15088.2	1.1734e+06
KO	C12	UT	8120.77	740215
KO	C12	UT	8655.49	564578
KO	C12	UT	8494.18	1.13218e+06
KO	C12	UT	8354.23	1.02541e+06
KO	C12	UT	8646.56	786327
KO	C12	UT	11980.1	915343
KO	G11	UT	10799.1	1.03648e+06
KO	G11	UT	7488.9	702662
KO	G11	UT	9427.26	684177
KO	C12	UT	12114.1	642058
KO	C12	UT	8936.75	955751
KO	C12	UT	7659.89	476323
KO	G11	UT	10198	503042
KO	C12	UT	8960.36	859062
KO	G11	UT	8644.37	866418
KO	G11	UT	11839.4	1.72593e+06
KO	G11	UT	6910.55	497539
KO	C12	UT	5780.84	784174
KO	C12	UT	7928.29	560829
KO	C12	UT	6766.32	589415
KO	C12	UT	6597.48	445225
KO	C12	UT	10598.2	1.23243e+06
KO	G11	UT	10648.2	782846
KO	C12	UT	10753.9	1.03497e+06
KO	G11	UT	8668	685477
KO	G11	UT	7828.45	679884
KO	G11	UT	10879.5	1.16352e+06
KO	G11	UT	11268.8	610262
KO	G11	UT	7282.49	1.19691e+06
KO	G11	UT	12302.3	1.07876e+06
KO	C12	UT	18105.1	1.57524e+06
KO	C12	UT	9355.39	1.44089e+06
KO	G11	UT	7231.26	820410
KO	C12	UT	10493.1	700411
KO	G11	UT	10397.9	975606
KO	C12	UT	8205.53	563217
KO	C12	UT	9534	1.22525e+06
KO	C12	UT	8025.77	604787
KO	C12	UT	12659.1	1.1871e+06
KO	C12	UT	9365.07	1.04284e+06
KO	G11	UT	8748.34	1.22574e+06
KO	G11	UT	11796.8	923621
KO	C12	UT	6306.17	391151
KO	C12	UT	9903.79	976018
KO	C12	UT	9848.3	1.49045e+06
KO	C12	UT	13962.7	1.15401e+06
KO	C12	UT	6277.14	1.284e+06
KO	C12	UT	6901.65	627642
KO	G11	UT	17212.4	1.04053e+06
KO	C12	UT	7522.26	560528
KO	G11	UT	6963.46	443979
KO	G11	UT	10396.7	1.10207e+06
KO	G11	UT	9252.02	1.12687e+06
KO	C12	UT	6467.06	546379
KO	G11	UT	14090.7	647736
KO	G11	UT	11886.9	1.13403e+06
KO	C12	UT	10614.9	842222
KO	G11	UT	8785.41	670328
KO	C12	UT	9465.85	880206
KO	G11	UT	8046.01	1.33718e+06
KO	G11	UT	7949.24	1.02993e+06
KO	G11	UT	8277.82	903525
KO	G11	UT	8214.81	1.10572e+06
KO	C12	UT	6414.31	599816
KO	G11	UT	8649.17	749800
KO	G11	UT	7213.28	868714
KO	C12	UT	10224.7	699124
KO	C12	UT	9413.57	845705
KO	C12	UT	8534.2	732667
KO	G11	UT	7856.13	803492
KO	G11	UT	7188.85	572277
KO	G11	UT	5874.76	640306
KO	C12	UT	8060.79	452185
KO	C12	UT	7456.65	366644
KO	C12	UT	9177.91	711353
KO	C12	UT	4831.97	446270
KO	G11	UT	6301.53	583649
KO	C12	UT	5664.38	706549
KO	G11	UT	11499.4	1.09163e+06
KO	C12	UT	9311.07	1.19758e+06
KO	C12	UT	10586.3	968835
KO	C12	UT	7216.68	408242
KO	G11	UT	13138	1.18375e+06
KO	G11	UT	10319	687161
KO	G11	UT	10847.9	878363
KO	G11	UT	12735.8	834740
KO	C12	UT	8409.91	674335
KO	G11	UT	3797.2	280361
KO	G11	UT	11876.3	1.24146e+06
KO	C12	UT	9195.84	813115
KO	C12	UT	8787.57	644208
KO	C12	UT	8543.45	650970
KO	G11	UT	13031.1	828791
KO	G11	UT	8641.36	1.03481e+06
KO	C12	UT	9417.78	973589
KO	C12	UT	8455.35	638489
KO	G11	UT	8432.02	538497
KO	C12	UT	7899.07	690991
KO	C12	UT	10544.2	604777
KO	C12	UT	8116.63	731319
KO	C12	UT	15652.4	860804
KO	G11	UT	9605.4	897214
KO	C12	UT	8793.6	669107
KO	G11	UT	5507.31	576848
KO	G11	UT	9517.92	842593
KO	C12	UT	8485.25	476441
KO	G11	UT	10638.2	718471
KO	G11	UT	7401.93	757426
KO	C12	UT	9612.41	466589
KO	C12	UT	9486.14	941330
KO	C12	UT	7483.88	553349
KO	C12	UT	5131.38	318552
KO	C12	UT	8271.64	1.31261e+06
KO	G11	UT	20311.6	1.36432e+06
KO	G11	UT	12841.9	927275
KO	G11	UT	11495.4	1.22818e+06
KO	G11	UT	9287.43	1.18771e+06
KO	C12	UT	7397.91	854069
KO	G11	UT	12951.1	902535
KO	C12	UT	3116.57	265761
KO	C12	UT	9051.27	635516
KO	G11	UT	10080.8	906178
KO	C12	UT	10486.1	1.25296e+06
KO	G11	UT	7045.24	742000
KO	C12	UT	6706.73	993181
KO	C12	UT	7214.22	743140
KO	G11	UT	9133.99	914055
KO	C12	UT	6638.1	345903
KO	C12	UT	6642.91	336044
KO	C12	UT	11404.7	788787
KO	G11	UT	10554.2	857905
KO	C12	UT	8171.68	370498
KO	G11	UT	20005.9	1.17791e+06
KO	C12	UT	8694.35	507345
KO	G11	UT	8622.35	526671
KO	G11	UT	9651	697883
KO	C12	UT	8266.38	1.44928e+06
KO	G11	UT	13522.5	1.21343e+06
KO	C12	UT	8474.98	1.06914e+06
KO	G11	UT	8389.09	1.09e+06
KO	C12	UT	8262.18	998937
KO	G11	UT	11565.9	1.03907e+06
KO	C12	UT	7137.7	640495
KO	G11	UT	14339.8	1.09262e+06
KO	C12	UT	10550.8	470059
KO	C12	UT	8785.2	719179
KO	G11	UT	8742.52	1.01389e+06
KO	C12	UT	8887.92	607256
KO	C12	UT	8402.97	818853
KO	C12	UT	9290.32	638650
KO	C12	UT	12938	808611
KO	C12	UT	8391.3	894334
KO	C12	UT	5976.18	576095
KO	C12	UT	8411	581292
KO	C12	UT	7785.51	402424
KO	C12	UT	8425.88	913496
KO	G11	UT	3013.94	228066
KO	C12	UT	8982.3	1.32215e+06
KO	G11	UT	8352.67	1.73748e+06
KO	C12	UT	6544.62	747316
KO	C12	UT	13706.5	806292
KO	C12	UT	11519.6	501134
KO	C12	UT	9637.82	508283
KO	G11	UT	10027.4	1.05976e+06
KO	C12	UT	10057	592134
KO	G11	UT	8993.48	689035
KO	C12	UT	10486.7	772072
KO	G11	UT	6964.77	684185
KO	G11	UT	8634.93	1.07436e+06
KO	C12	UT	9517.21	671727
KO	G11	UT	9407.51	665465
KO	C12	UT	7331	453563
KO	G11	UT	11381.8	1.16587e+06
KO	C12	UT	10513.8	1.12e+06
KO	C12	UT	5782.86	282523
KO	C12	UT	7330.34	432366
KO	G11	UT	10969.8	579680
KO	C12	UT	7027.91	359208
KO	C12	UT	9509.64	1.29198e+06
KO	G11	UT	9929.99	1.40485e+06
KO	C12	UT	9819.57	1.19032e+06
KO	C12	UT	11942	2.14821e+06
KO	G11	UT	9445.99	1.15099e+06
KO	G11	UT	7991.72	1.02034e+06
KO	C12	UT	9886.06	543683
KO	C12	UT	7391.13	764855
KO	G11	UT	8259.49	803571
KO	G11	UT	7168.44	1.16839e+06
KO	G11	UT	5985.32	889491
KO	G11	UT	9727.53	1.50382e+06
KO	C12	UT	7346.92	341586
KO	G11	UT	10005.5	813300
KO	G11	UT	10689.3	570466
KO	C12	UT	8100.56	601495
KO	C12	UT	10133.5	914641
KO	G11	UT	8410.16	703042
KO	G11	UT	12027.7	654521
KO	C12	UT	8211.56	623958
KO	C12	UT	8585.86	551025
KO	C12	UT	8825.01	755782
KO	G11	UT	12484.7	752112
KO	C12	UT	7503.3	878048
KO	C12	UT	11409	1.30936e+06
KO	G11	UT	8381.96	957998
KO	C12	UT	9156.3	554481
KO	C12	UT	8200.23	456565
KO	G11	UT	12516.8	914309
KO	C12	UT	10512.8	789994
KO	G11	UT	7444.77	840726
KO	C12	UT	9941.81	554052
KO	G11	UT	7554.45	531213
KO	G11	UT	9514.16	788339
KO	C12	UT	8665.52	1.11546e+06
KO	G11	UT	6711.84	317694
KO	C12	UT	8828.41	1.08963e+06
KO	C12	UT	9372.12	2.35037e+06
KO	G11	UT	12266.9	1.30224e+06
KO	C12	UT	5980.42	708939
KO	C12	UT	9874.94	659666
KO	C12	UT	7608.91	259136
KO	G11	UT	6971.06	1.28766e+06
KO	C12	UT	8939.62	933540
KO	G11	UT	8779	815877
KO	C12	UT	7225.28	651008
KO	C12	UT	9466.08	670106
KO	G11	UT	10697.9	1.58703e+06
KO	G11	UT	8933.69	672266
KO	G11	UT	8637.73	1.80494e+06
KO	G11	UT	6543.88	259951
KO	G11	UT	7474.86	874720
KO	G11	UT	13229.5	829607
KO	C12	UT	8916.96	734644
KO	G11	UT	9204.59	1.57271e+06
KO	C12	UT	8449.32	709419
KO	C12	UT	7852.65	686931
KO	C12	UT	7877.76	531211
KO	C12	UT	7510.14	362180
KO	G11	UT	5203.92	1.17944e+06
KO	C12	UT	8475.73	544846
KO	G11	UT	12262.1	931739
KO	G11	UT	6818	1.43256e+06
KO	G11	UT	10935.1	1.52696e+06
KO	C12	UT	5711.41	323389
KO	G11	UT	7859.73	1.4745e+06
KO	G11	UT	8966.63	1.27232e+06
KO	C12	UT	7705.4	813549
KO	G11	UT	10892.1	1.05799e+06
KO	C12	UT	9965.72	705998
KO	C12	UT	8212.09	803699
KO	C12	UT	9077.48	550184
KO	C12	UT	7560.52	716523
KO	C12	UT	13330.8	1.73838e+06
KO	G11	UT	9513.36	1.65093e+06
KO	G11	UT	8337.68	829991
KO	C12	UT	8030.06	886174
KO	G11	UT	7742.84	755337
KO	G11	UT	13056	772138
KO	G11	UT	13702	1.1792e+06
KO	G11	UT	5262.4	268141
KO	G11	UT	12075.1	794604
KO	G11	UT	6380.51	1.33494e+06
KO	C12	UT	7278.85	693267
KO	C12	UT	8280.57	1.08502e+06
KO	G11	UT	6765.72	1.11056e+06
KO	C12	UT	8303.12	528086
KO	C12	UT	9707.67	601115
KO	C12	UT	13739.5	693595
KO	C12	UT	10666.5	373905
KO	G11	UT	6629.45	613325
KO	G11	UT	10985.6	1.0417e+06
KO	G11	UT	8281.5	471085
KO	C12	UT	10764.7	529302
KO	C12	UT	11816.1	768258
KO	G11	UT	7053.83	710331
KO	G11	UT	7712.93	594974
KO	C12	UT	7777.45	766059
KO	C12	UT	11782.6	784012
KO	C12	UT	7404.32	686566
KO	C12	UT	10685.9	821501
KO	G11	UT	11603.1	1.00162e+06
KO	C12	UT	7945.55	441551
KO	C12	UT	7198.18	551110
KO	C12	UT	10367.8	1.17571e+06
KO	C12	UT	5836.74	455758
KO	C12	UT	10143	2.35846e+06
KO	C12	UT	10963.4	946393
KO	C12	UT	8476.62	441705
KO	G11	UT	11916.3	1.0174e+06
KO	C12	UT	9129.48	801978
KO	C12	UT	13907.1	1.71574e+06
KO	G11	UT	5169.53	774494
KO	C12	UT	13216.7	846144
KO	C12	UT	6760.09	623638
KO	G11	UT	9288.22	2.12413e+06
KO	C12	UT	12886	775608
KO	C12	UT	9349.68	924354
KO	C12	UT	8655.4	741256
KO	C12	UT	6847.14	660053
KO	C12	UT	10664.9	1.01017e+06
KO	G11	UT	8341.71	558556
KO	C12	UT	7480.23	480852
KO	C12	UT	9242.16	776472
KO	G11	UT	7721.4	543357
KO	C12	UT	8522.16	1.1936e+06
KO	G11	UT	9126.02	841901
KO	C12	UT	7547.14	913673
KO	C12	UT	7956.3	379939
KO	C12	UT	8554.04	1.04634e+06
KO	G11	UT	9030.84	1.17812e+06
KO	G11	UT	10812.2	836318
KO	C12	UT	11134.8	813358
KO	C12	UT	6213.45	1.0949e+06
KO	C12	UT	6657.13	561738
KO	G11	UT	8107.19	689201
KO	C12	UT	9956.09	1.0005e+06
KO	C12	UT	7902.63	563575
KO	G11	UT	10342.3	1.3986e+06
KO	C12	UT	7103.36	796207
KO	C12	UT	7468.04	674056
KO	G11	UT	12204.1	691655
KO	C12	UT	9599.89	757661
KO	C12	UT	9218.69	855288
KO	C12	UT	8389.18	757638
KO	C12	UT	8651.8	814043
KO	G11	UT	6740.76	576931
KO	C12	UT	5891.79	520037
KO	C12	UT	8634.23	1.30807e+06
KO	G11	UT	8545.46	739913
KO	C12	UT	9494.37	530611
KO	G11	UT	8924.73	808345
KO	G11	UT	12369.9	912019
KO	G11	UT	7272.28	332773
KO	C12	UT	10288.8	816891
KO	C12	UT	8011.99	765617
KO	C12	UT	12580.7	526829
KO	C12	UT	9706.02	1.06756e+06
KO	C12	UT	7288.59	627643
KO	G11	UT	8603.36	823030
KO	C12	UT	8887.85	938861
KO	G11	UT	10195.7	629193
KO	G11	UT	4461.88	157811
KO	G11	UT	8410.85	534055
KO	C12	UT	8162.29	587661
KO	G11	UT	10724.8	1.06762e+06
KO	G11	UT	11029	484998
KO	C12	UT	8597.31	1.15946e+06
KO	C12	UT	9893.09	559643
KO	G11	UT	11829.3	952235
KO	C12	UT	9532.24	640274
KO	C12	UT	9994.43	1.20628e+06
KO	G11	UT	5693.09	772868
KO	G11	UT	13676.4	1.0349e+06
KO	G11	UT	8514.89	1.12913e+06
KO	G11	UT	6472.32	1.02198e+06
KO	C12	UT	7870.45	620341
KO	C12	UT	8770.89	355782
KO	C12	UT	7054.5	809610
KO	G11	UT	15678.1	1.10327e+06
KO	C12	UT	9546.44	463387
KO	G11	UT	8010.65	1.18333e+06
KO	C12	UT	7995.96	782127
KO	C12	UT	4969.75	208634
KO	G11	UT	13545	1.30856e+06
KO	C12	UT	5606.61	983259
KO	G11	UT	9448.46	1.25442e+06
KO	G11	UT	7135.37	432099
KO	G11	UT	10442.1	897014
KO	G11	UT	6444.48	1.03889e+06
KO	C12	UT	7455	974501
KO	C12	UT	9737.04	999951
KO	C12	UT	9051.12	684427
KO	C12	UT	9063.17	817079
KO	G11	UT	8666.61	484805
KO	C12	UT	9906.5	483464
KO	G11	UT	8852.23	707014
KO	C12	UT	7613.12	587274
KO	G11	UT	8997.93	868331
KO	C12	UT	8823.53	788993
KO	C12	UT	8763	737135
KO	C12	UT	7535.4	449206
KO	C12	UT	10584.6	539887
KO	G11	UT	11621.9	708062
KO	G11	UT	7997.65	395343
KO	G11	UT	6541.96	442165
KO	G11	UT	6945.99	629124
KO	C12	UT	11618.3	660283
KO	C12	UT	6448.03	491986
KO	C12	UT	7535.67	340871
KO	G11	UT	2496.94	102072
KO	C12	UT	7281.87	540705
KO	C12	UT	11261.8	1.40593e+06
KO	C12	UT	10693.4	797390
KO	C12	UT	5580.64	711626
KO	C12	UT	8703.03	595080
KO	G11	UT	11172.1	1.35896e+06
KO	G11	UT	8840.89	717243
KO	G11	UT	7808.87	742928
KO	C12	UT	8000.65	629344
KO	C12	UT	7643.67	701139
KO	C12	UT	8193.28	639767
KO	C12	UT	6919.39	802093
KO	G11	UT	6999.12	668828
KO	C12	UT	10250.6	627740
KO	G11	UT	6036.57	707359
KO	C12	UT	7695.57	431697
KO	G11	UT	8532.17	1.06964e+06
KO	C12	UT	10263.3	499259
KO	C12	UT	8703.89	776011
KO	C12	UT	10432.5	717167
KO	C12	UT	11541.2	876961
KO	C12	UT	10066.5	731099
KO	G11	UT	9076.36	1.33028e+06
KO	G11	UT	13567.5	1.16549e+06
KO	C12	UT	9879.43	1.10219e+06
KO	G11	UT	3989.84	523637
KO	G11	UT	9385.87	900843
KO	G11	UT	7516.58	1.25748e+06
KO	G11	UT	7586.46	1.16964e+06
KO	C12	UT	10566.7	724173
KO	C12	UT	9846.66	580786
KO	C12	UT	7904.61	627596
KO	G11	UT	6499.04	658215
KO	G11	UT	8076.6	1.43381e+06
KO	C12	UT	8609.29	670443
KO	G11	UT	11613.2	795286
KO	G11	UT	6190.32	469399
KO	C12	UT	11925.4	1.15898e+06
KO	C12	UT	11939.7	1.3264e+06
KO	G11	UT	8333.2	1.18419e+06
KO	G11	UT	8507.23	369194
KO	G11	UT	4322.77	416708
KO	G11	UT	11022.7	915651
KO	C12	UT	8681.22	707478
KO	G11	UT	9520.59	1.01469e+06
KO	C12	UT	12147.9	725443
KO	C12	UT	9022.04	568129
KO	C12	UT	7320.13	678760
KO	C12	UT	6652.72	734524
KO	G11	UT	9854.58	715706
KO	C12	UT	8716.21	504503
KO	C12	UT	8094.29	444720
KO	C12	UT	10320.8	757692
KO	G11	UT	9186.25	528336
KO	G11	UT	6387.42	818860
KO	C12	UT	7047.73	359851
KO	G11	UT	13350.3	989208
KO	C12	UT	7707.72	492645
KO	C12	UT	11563.2	836761
KO	C12	UT	11134.6	1.10491e+06
KO	G11	UT	11889.5	693170
KO	G11	UT	3335.86	227743
KO	C12	UT	6875.54	491772
KO	C12	UT	9919.28	1.14307e+06
KO	G11	UT	12980.3	1.52647e+06
KO	C12	UT	7421.81	548759
KO	C12	UT	7662.6	695637
KO	G11	UT	13554.6	683549
KO	G11	UT	8860.62	1.01038e+06
KO	G11	UT	13043.4	1.18687e+06
KO	G11	UT	8528.86	867820
KO	C12	UT	7072.62	474692
KO	G11	UT	6853.05	543027
KO	G11	UT	8085.43	623708
KO	G11	UT	12246.5	709481
KO	C12	UT	10582.6	609202
KO	C12	UT	9220.11	695270
KO	G11	UT	6384.8	680484
KO	C12	UT	8024.23	1.58284e+06
KO	C12	UT	5518.56	1.16126e+06
KO	C12	UT	9886.96	842058
KO	G11	UT	9489.19	464094
KO	C12	UT	7814.81	590940
KO	C12	UT	9592.48	845167
KO	G11	UT	8865.77	676925
KO	G11	UT	9535.34	801603
KO	C12	UT	6628.31	396176
KO	G11	UT	7861.88	769425
KO	C12	UT	10661.2	646171
KO	C12	UT	10072.8	948275
KO	C12	UT	6911.94	359809
KO	C12	UT	10376.6	729659
KO	C12	UT	10421.1	741542
KO	C12	UT	11265.7	1.07062e+06
KO	C12	UT	8522.3	493727
KO	C12	UT	9698.46	802084
KO	C12	UT	7051.94	904420
KO	C12	UT	9408.11	443343
KO	G11	UT	7661.11	638013
KO	G11	UT	11655.2	1.00367e+06
KO	C12	UT	7413.05	444246
KO	C12	UT	6634.05	821236
KO	C12	UT	7663.53	553361
KO	C12	UT	12661.9	1.23188e+06
KO	G11	UT	10785.5	912356
KO	C12	UT	7071.16	806698
KO	G11	UT	12377.5	654720
KO	G11	UT	5581.55	495582
KO	C12	UT	8392.92	480946
KO	G11	UT	13535.9	767843
KO	G11	UT	9973.97	685646
KO	G11	UT	11795.9	679048
KO	C12	UT	7051.41	953567
KO	C12	UT	11183.1	671353
KO	G11	UT	2451.55	93526.8
KO	C12	UT	5777.6	906221
KO	C12	UT	7132.7	763563
KO	G11	UT	1158.21	49048.1
KO	G11	UT	8847.14	315234
KO	C12	UT	9525.19	1.50953e+06
KO	C12	UT	7007.16	578405
KO	C12	UT	10823.4	1.14389e+06
KO	G11	UT	10670.2	930039
KO	C12	UT	7904.63	485320
KO	G11	UT	10030.3	916901
KO	C12	UT	8900.62	432039
KO	C12	UT	6180.6	432661
KO	G11	UT	6605.41	1.29118e+06
KO	C12	UT	8908.77	442719
KO	C12	UT	11857.4	564363
KO	C12	UT	9348.2	859946
KO	G11	UT	8434.25	962646
KO	G11	UT	7893.51	1.07863e+06
KO	G11	UT	9157.8	825611
KO	G11	UT	13317.4	970694
KO	C12	UT	6042.14	430261
KO	C12	UT	10893.5	649389
KO	C12	UT	8155.74	1.23729e+06
KO	C12	UT	8756.24	581258
KO	C12	UT	6746.51	439705
KO	C12	UT	8749.48	1.62351e+06
KO	G11	UT	7070.09	2.406e+06
KO	C12	UT	8337.43	694774
KO	C12	UT	7837.41	706984
KO	G11	UT	9099.99	573992
KO	C12	UT	7189.24	389335
KO	G11	UT	6088.45	537075
KO	G11	UT	10019.5	1.22035e+06
KO	C12	UT	9438.67	999028
KO	C12	UT	11833.2	1.35369e+06
KO	G11	UT	6804.29	643783
KO	C12	UT	7188.72	1.01967e+06
KO	G11	UT	9864.14	1.18796e+06
KO	C12	UT	9141.55	944553
KO	G11	UT	12114	1.34513e+06
KO	G11	UT	7350.63	598270
KO	C12	UT	8642.41	452612
KO	C12	UT	6409.82	1.64515e+06
KO	C12	UT	10870.7	489448
KO	G11	UT	12537.4	1.09213e+06
KO	C12	UT	8515.8	429000
KO	G11	UT	8414.1	1.38069e+06
KO	C12	UT	9608.13	1.16217e+06
KO	C12	UT	8100.87	845952
KO	G11	UT	7568.66	665662
KO	G11	UT	9971.65	662463
KO	G11	UT	8370.17	907016
KO	G11	UT	6566.77	531026
KO	G11	UT	8823.88	623255
KO	C12	UT	8577.46	874116
KO	G11	UT	10633	724251
KO	G11	UT	8546.78	937367
KO	G11	UT	5630.5	569659
KO	G11	UT	7408.08	632879
KO	C12	UT	10029.6	772627
KO	C12	UT	4401.79	258245
KO	C12	UT	6840.93	1.13798e+06
KO	G11	UT	10388.5	1.03905e+06
KO	C12	UT	7414.32	406193
KO	G11	UT	6356.02	917899
KO	C12	UT	11202.9	756604
KO	C12	UT	8344.19	754887
KO	G11	UT	8518.96	877542
KO	G11	UT	7936.74	745514
KO	G11	UT	6957.86	806187
KO	G11	UT	7547.8	1.13199e+06
KO	C12	UT	7790.38	842553
KO	C12	UT	6769.59	737125
KO	G11	UT	6997.54	2.10628e+06
KO	C12	UT	9423.31	624056
KO	C12	UT	7265.96	1.73944e+06
KO	C12	UT	9143.36	517232
KO	C12	UT	6255.14	711963
KO	G11	UT	7423.34	1.98163e+06
KO	G11	UT	8392.57	1.44586e+06
KO	C12	UT	9779.33	743085
KO	G11	UT	7624.89	727425
KO	G11	UT	7196.67	1.46794e+06
KO	C12	UT	7873.37	865164
KO	C12	UT	8185.92	388756
KO	C12	UT	11012.1	768569
KO	C12	UT	9552.56	747409
KO	G11	UT	6399.52	966494
KO	C12	UT	8529.84	568915
KO	G11	UT	12568.6	1.00384e+06
KO	C12	UT	9033.69	689746
KO	G11	UT	10172.9	742560
KO	C12	UT	10154.8	1.04658e+06
KO	C12	UT	9206.07	1.615e+06
KO	C12	UT	7915.47	591490
KO	C12	UT	7539.12	667021
KO	C12	UT	5463.04	333981
KO	C12	UT	7225.86	529720
KO	C12	UT	7455.48	608369
KO	C12	UT	11382.9	841636
KO	G11	UT	7505.46	1.15991e+06
KO	G11	UT	7102.47	952645
KO	C12	UT	12063.4	756484
KO	C12	UT	10139.9	881688
KO	C12	UT	6393.94	608648
KO	G11	UT	7461.58	631185
KO	G11	UT	8771.53	1.19815e+06
KO	C12	UT	7926.64	613539
KO	C12	UT	6247.71	315396
KO	C12	UT	8675.18	1.23051e+06
KO	C12	UT	8639.22	928011
KO	C12	UT	12621.8	1.24322e+06
KO	G11	UT	10395.2	433128
KO	C12	UT	11536	838429
KO	C12	UT	11870	906929
KO	C12	UT	9629.53	911596
KO	G11	UT	9307.53	1.94734e+06
KO	C12	UT	7335.85	381492
KO	C12	UT	10529.2	585128
KO	G11	UT	10389.9	824922
KO	G11	UT	10004.8	1.1797e+06
KO	G11	UT	4056.21	484881
KO	C12	UT	8425.13	661849
KO	C12	UT	9503.78	904679
KO	C12	UT	7017.29	681980
KO	C12	UT	14339.6	867612
KO	C12	UT	7915.18	709846
KO	C12	UT	6725.5	1.1089e+06
KO	G11	UT	10923.9	695918
KO	C12	UT	7648.52	456351
KO	C12	UT	5765.57	443847
KO	G11	UT	8605.08	1.70419e+06
KO	C12	UT	6692.24	365581
KO	C12	UT	10707.5	763042
KO	G11	UT	11807.8	1.46293e+06
KO	C12	UT	8670.06	454970
KO	G11	UT	11653.5	756460
KO	C12	UT	6392.78	1.11879e+06
KO	G11	UT	7054.37	620060
KO	C12	UT	9196.89	1.01735e+06
KO	G11	UT	5024.35	763554
KO	G11	UT	5885.5	1.03526e+06
KO	C12	UT	10338.8	1.36395e+06
KO	G11	UT	12432.5	989700
KO	G11	UT	7423.62	696148
KO	G11	UT	9192.76	500731
KO	G11	UT	7868.99	1.01375e+06
KO	C12	UT	14191.8	1.09698e+06
KO	G11	UT	12623.9	1.06058e+06
KO	G11	UT	10248	757727
KO	G11	UT	8534.64	547290
KO	G11	UT	8171.47	731544
KO	C12	UT	7151.86	716074
KO	G11	UT	8058.86	1.06443e+06
KO	C12	UT	12502	574704
KO	C12	UT	10005.6	954028
KO	C12	UT	8688.48	408519
KO	C12	UT	8867.22	603050
KO	C12	UT	10714.6	616801
KO	C12	UT	7661.71	244852
KO	G11	UT	8819	376245
KO	C12	UT	10775.2	586360
KO	C12	UT	9901.39	630777
KO	C12	UT	7270.72	615803
KO	G11	UT	13158.9	1.15594e+06
KO	C12	UT	5440.33	416525
KO	G11	UT	5365.68	681680
KO	C12	UT	6513.14	517802
KO	C12	UT	9619.9	452818
KO	C12	UT	8193.81	924454
KO	G11	UT	9366.49	801171
KO	C12	UT	9133.85	1.5127e+06
KO	G11	UT	13392.7	1.75137e+06
KO	C12	UT	7361.6	697671
KO	G11	UT	9058.22	1.02103e+06
KO	G11	UT	7877.98	1.16828e+06
KO	G11	UT	10737.1	601756
KO	C12	UT	9890.37	554300
KO	G11	UT	8345.04	707232
KO	G11	UT	16662.9	1.01256e+06
KO	C12	UT	10066.7	693606
KO	C12	UT	10010	759563
KO	C12	UT	8908.42	737214
KO	G11	UT	9225.38	1.50413e+06
KO	G11	UT	15571.9	926652
KO	G11	UT	14768.1	1.42362e+06
KO	G11	UT	6977.1	917156
KO	C12	UT	8507.52	856274
KO	C12	UT	8024.05	659396
KO	C12	UT	7655.45	1.08386e+06
KO	C12	UT	9692.29	1.19168e+06
KO	C12	UT	6981.35	738202
KO	G11	UT	10026.3	519302
KO	G11	UT	9531.67	1.16543e+06
KO	G11	UT	10285	1.11506e+06
KO	C12	UT	7069.44	507495
KO	C12	UT	8265.81	544799
KO	G11	UT	15961.5	1.11401e+06
KO	C12	UT	10388.6	927303
KO	G11	UT	7755.18	1.14478e+06
KO	C12	UT	5885.19	743358
KO	G11	UT	9363.29	1.16794e+06
KO	G11	UT	1373.48	81228.6
KO	G11	UT	11679	739116
KO	G11	UT	7510.06	834700
KO	C12	UT	7918.34	634503
KO	C12	UT	8477.66	779864
KO	C12	UT	8525.03	840141
KO	C12	UT	4951.16	708262
KO	C12	UT	7352.09	360345
KO	C12	UT	10348.7	1.07743e+06
KO	C12	UT	9674.12	894495
KO	C12	UT	10247.4	622704
KO	C12	UT	7725.98	1.28967e+06
KO	C12	UT	7379.42	546012
KO	C12	UT	7889.12	916573
KO	C12	UT	7942.79	700234
KO	G11	UT	9640.98	1.04776e+06
KO	G11	UT	11150.2	811556
KO	C12	UT	11603.3	913949
KO	G11	UT	8438.43	982164
KO	C12	UT	10748.7	830842
KO	C12	UT	9550.57	758279
KO	C12	UT	9539.05	795408
KO	C12	UT	7764.6	462054
KO	G11	UT	10106.5	751506
KO	C12	UT	9193.68	781083
KO	C12	UT	10448.2	620653
KO	C12	UT	7479.2	474899
KO	C12	UT	8042.09	508952
KO	G11	UT	11479.5	490352
KO	C12	UT	8961.25	986116
KO	C12	UT	8869.4	689303
KO	C12	UT	7438.46	688561
KO	C12	UT	8119.35	320406
KO	G11	UT	8790.99	1.50574e+06
KO	G11	UT	6329.03	2.37932e+06
KO	C12	UT	6152.06	683120
KO	C12	UT	6954.04	585697
KO	C12	UT	9509.08	1.03542e+06
KO	C12	UT	10332.8	1.32682e+06
KO	C12	UT	10590.7	384585
KO	G11	UT	9840.94	1.28277e+06
KO	C12	UT	9273.59	583969
KO	C12	UT	9529	876077
KO	G11	UT	8747.99	573366
KO	G11	UT	2581.2	165521
KO	C12	UT	11388	974080
KO	C12	UT	8543.35	976443
KO	C12	UT	8567.08	874856
KO	G11	UT	7925.28	326472
KO	G11	UT	7461.29	597880
KO	C12	UT	9437.97	932093
KO	C12	UT	10773	520099
KO	C12	UT	9226.05	915037
KO	C12	UT	7990.6	1.01265e+06
KO	G11	UT	8732.67	585193
KO	C12	UT	10445.8	1.37149e+06
KO	G11	UT	3285.84	166910
KO	G11	UT	6707.11	612766
KO	G11	UT	16563.8	887457
KO	G11	UT	6014.26	826884
KO	C12	UT	7811.95	439046
KO	C12	UT	9560.08	525254
KO	G11	UT	8983.66	1.10031e+06
KO	G11	UT	11834.1	830286
KO	C12	UT	13245.2	768733
KO	G11	UT	9013.39	728399
KO	C12	UT	6009.01	380602
KO	G11	UT	8633.61	461213
KO	G11	UT	8937.12	1.10587e+06
KO	G11	UT	16488	1.76939e+06
KO	G11	UT	8645.85	1.33796e+06
KO	C12	UT	5497.32	499066
KO	G11	UT	8964.75	1.06318e+06
KO	C12	UT	6338.57	883114
KO	G11	UT	8585.32	1.30742e+06
KO	C12	UT	6993.66	878963
KO	G11	UT	8181.75	1.12489e+06
KO	C12	UT	9156.06	603475
KO	C12	UT	8336.04	1.01224e+06
KO	C12	UT	11318.5	876074
KO	C12	UT	10676.1	1.12328e+06
KO	G11	UT	5094.43	607921
KO	G11	UT	11280	1.58756e+06
KO	C12	UT	8749.65	741981
KO	C12	UT	9740.68	1.30446e+06
KO	G11	UT	15515.5	1.07148e+06
KO	C12	UT	7221.01	812804
KO	C12	UT	12378.3	1.14583e+06
KO	C12	UT	8558.75	955297
KO	G11	UT	8569.96	680872
KO	C12	UT	7025.19	345060
KO	G11	UT	11379.8	1.30719e+06
KO	C12	UT	5162.21	593254
KO	G11	UT	9429.71	963936
KO	C12	UT	7020.08	636939
KO	G11	UT	7424.08	242322
KO	C12	UT	7885.23	919432
KO	C12	UT	10334	559101
KO	G11	UT	13502.7	2.46086e+06
KO	C12	UT	8385.37	500315
KO	C12	UT	9937.23	664348
KO	C12	UT	8298.37	339663
KO	G11	UT	6254.64	593748
KO	G11	UT	12080.5	1.26154e+06
KO	C12	UT	10380.3	435227
KO	C12	UT	9711.31	567707
KO	C12	UT	11608.3	586616
KO	C12	UT	7690.07	706606
KO	G11	UT	13217.1	798311
KO	C12	UT	10982.3	972230
KO	G11	UT	11829.8	858543
KO	G11	UT	9994.93	961922
KO	C12	UT	6128.57	662502
KO	C12	UT	9242.05	823506
KO	G11	UT	7989.04	1.77755e+06
KO	C12	UT	11513.5	753419
KO	G11	UT	9814.2	595867
KO	G11	UT	7597.66	663827
KO	C12	UT	8864.47	885688
KO	G11	UT	9567.6	861050
KO	G11	UT	8130.4	260684
KO	C12	UT	6995.26	992226
KO	C12	UT	7174	563941
KO	G11	UT	6881.32	1.4307e+06
KO	G11	UT	10416.8	1.07303e+06
KO	C12	UT	7543.68	354297
KO	C12	UT	9225.18	557200
KO	C12	UT	6589.94	617969
KO	C12	UT	8032.31	723300
KO	C12	UT	7796.66	513059
KO	G11	UT	8479.25	922396
KO	C12	UT	9175.42	945645
KO	C12	UT	8771.73	985514
KO	C12	UT	8912.38	912456
KO	G11	UT	10533.2	1.32271e+06
KO	C12	UT	8459.07	1.18432e+06
KO	C12	UT	6873.01	537395
KO	G11	UT	11442.2	470748
KO	G11	UT	10959.1	1.22322e+06
KO	G11	UT	13257.1	461932
KO	G11	UT	9796.59	580917
KO	C12	UT	7901.06	723090
KO	C12	UT	6935.56	617624
KO	G11	UT	5564.76	608854
KO	C12	UT	8113.8	833677
KO	G11	UT	7537.89	539542
KO	C12	UT	8349.83	591524
KO	G11	UT	7445.91	1.04364e+06
KO	C12	UT	10241.1	892108
KO	G11	UT	6696.73	912281
KO	C12	UT	6077.35	657284
KO	C12	UT	9403.26	1.09348e+06
KO	C12	UT	8202.63	635762
KO	C12	UT	9687.67	1.29177e+06
KO	C12	UT	7529.98	978771
KO	C12	UT	6011.06	742223
KO	G11	UT	8966.19	848800
KO	C12	UT	9009.84	531901
KO	G11	UT	8633.44	1.34691e+06
KO	G11	UT	12354.7	956926
KO	C12	UT	8292.6	781552
KO	G11	UT	9368.2	856869
KO	G11	UT	9044.33	840535
KO	C12	UT	6565.1	605304
KO	C12	UT	9799.06	815032
KO	C12	UT	10401.3	551275
KO	C12	UT	12738.2	921127
KO	G11	UT	8871.92	500946
KO	G11	UT	7388.6	1.45668e+06
KO	C12	UT	11491.9	1.38038e+06
KO	G11	UT	11730.2	778677
KO	G11	UT	11464.7	1.26942e+06
KO	C12	UT	7570.7	987242
KO	C12	UT	5701.67	264494
KO	C12	UT	9853.05	1.0615e+06
KO	C12	UT	6850.98	447952
KO	C12	UT	10049.6	1.301e+06
KO	C12	UT	6711.17	974470
KO	G11	UT	10889.2	842275
KO	C12	UT	10748	992657
KO	G11	UT	9327.91	1.22373e+06
KO	G11	UT	11360.8	798865
KO	G11	UT	11616.2	781468
KO	C12	UT	9590.16	914914
KO	C12	UT	8426.93	707981
KO	C12	UT	8152.44	699037
KO	G11	UT	9493.69	735330
KO	C12	UT	10714.2	1.27629e+06
KO	C12	UT	7336.86	974458
KO	C12	UT	6943.45	701038
KO	G11	UT	7646.49	742326
KO	C12	UT	8546.89	491564
KO	G11	UT	8666.08	758087
KO	C12	UT	9601.24	703354
KO	C12	UT	10437.9	552122
KO	C12	UT	10341.7	1.0539e+06
KO	C12	UT	3959.32	156243
KO	C12	UT	8624.46	749921
KO	G11	UT	7461.09	478448
KO	G11	UT	8459.36	1.10312e+06
KO	C12	UT	7872.03	788181
KO	G11	UT	8152.9	441094
KO	G11	UT	6239.77	262606
KO	C12	UT	8792.72	1.26841e+06
KO	G11	UT	6465.35	1.18814e+06
KO	G11	UT	9405.3	523659
KO	C12	UT	8802.35	708112
KO	C12	UT	8840.13	687492
KO	G11	UT	9480.58	605959
KO	G11	UT	9759.77	744671
KO	C12	UT	7111.42	975117
KO	G11	UT	5603.44	987996
KO	G11	UT	4590.68	338224
KO	C12	UT	8200.51	1.32197e+06
KO	G11	UT	8408.33	1.04043e+06
KO	C12	UT	10365.3	691878
KO	G11	UT	8881.69	1.0799e+06
KO	G11	UT	10335.8	558111
KO	G11	UT	12746	885567
KO	C12	UT	11132.8	604653
KO	C12	UT	8191.74	699828
KO	G11	UT	7997.33	688675
KO	C12	UT	6594.29	688624
KO	C12	UT	13951.3	1.53889e+06
KO	G11	UT	6071.16	724156
KO	C12	UT	5679.84	309083
KO	C12	UT	5665.71	446566
KO	G11	UT	9294.74	1.06671e+06
KO	C12	UT	8966.97	540192
KO	C12	UT	8733.01	477063
KO	C12	UT	6529.28	697596
KO	C12	UT	6438.53	386522
KO	G11	UT	8580.98	1.00686e+06
KO	G11	UT	10934.1	876161
KO	G11	UT	12677.1	782990
KO	G11	UT	10368.4	712761
KO	C12	UT	9380.69	578900
KO	G11	UT	16197	1.34123e+06
KO	G11	UT	4758.49	1.15339e+06
KO	C12	UT	8606.1	796196
KO	C12	UT	6148.23	653980
KO	C12	UT	8166.31	628233
KO	C12	UT	9993.26	696412
KO	G11	UT	6041.99	507929
KO	C12	UT	7798.92	427264
KO	G11	UT	10253.1	1.18585e+06
KO	G11	UT	6015.74	650936
KO	C12	UT	9713.42	529091
KO	C12	UT	7881.82	502946
KO	G11	UT	12447.7	1.45338e+06
KO	G11	UT	13772.2	1.60804e+06
KO	C12	UT	10209.9	915640
KO	C12	UT	7566.74	544783
KO	C12	UT	8717.74	802406
KO	C12	UT	7760.15	726483
KO	C12	UT	7559.39	421678
KO	G11	UT	5923.02	1.02134e+06
KO	G11	UT	10064.9	690842
KO	C12	UT	11942.7	707553
KO	C12	UT	9176.3	680410
KO	C12	UT	8899.45	1.57335e+06
KO	C12	UT	7509.96	718825
KO	C12	UT	7351.35	2.86704e+06

## Sheet: KO clones IFNb
genotype	clone	treatment	mean	integrated density
KO	G11	IFNb	5431.22	566597
KO	G11	IFNb	2843.59	1.02022e+06
KO	G11	IFNb	4297.51	1.29537e+06
KO	G11	IFNb	5061.17	373685
KO	G11	IFNb	6838.63	556599
KO	G11	IFNb	5925.23	540401
KO	G11	IFNb	7994.18	962339
KO	G11	IFNb	5483.59	1.26498e+06
KO	G11	IFNb	5436.62	582567
KO	G11	IFNb	4128.74	594731
KO	G11	IFNb	5420.98	997358
KO	G11	IFNb	7227.32	964461
KO	G11	IFNb	6694.06	1.50101e+06
KO	G11	IFNb	9282.06	813920
KO	G11	IFNb	7134.58	525275
KO	G11	IFNb	4408.34	2.06926e+06
KO	G11	IFNb	6205.58	572157
KO	G11	IFNb	8711.07	763394
KO	G11	IFNb	7782.41	1.03935e+06
KO	G11	IFNb	5915.88	992172
KO	G11	IFNb	4276.43	309910
KO	G11	IFNb	6421.88	977622
KO	G11	IFNb	3241.7	178107
KO	G11	IFNb	4616.12	727677
KO	G11	IFNb	6831.29	599377
KO	G11	IFNb	4660.32	1.32696e+06
KO	G11	IFNb	3103.17	311680
KO	G11	IFNb	1228.31	44797.3
KO	G11	IFNb	6001.95	563460
KO	G11	IFNb	5646.39	980753
KO	G11	IFNb	5321.86	1.102e+06
KO	G11	IFNb	6133.88	988498
KO	G11	IFNb	4756.1	642921
KO	G11	IFNb	5303.25	848796
KO	G11	IFNb	10017.2	625537
KO	G11	IFNb	7099.1	619522
KO	G11	IFNb	5717.55	1.7339e+06
KO	G11	IFNb	5186.88	426789
KO	G11	IFNb	6242.35	355418
KO	G11	IFNb	7462.18	997369
KO	G11	IFNb	2854.78	316244
KO	G11	IFNb	8249.53	643293
KO	G11	IFNb	6687.92	907220
KO	G11	IFNb	8968.79	1.15967e+06
KO	G11	IFNb	8999.78	623400
KO	G11	IFNb	3738.34	229915
KO	G11	IFNb	1812.41	59537.6
KO	G11	IFNb	6719.93	1.05438e+06
KO	G11	IFNb	7389.66	1.53794e+06
KO	G11	IFNb	1791.13	88351.7
KO	G11	IFNb	9181.79	636489
KO	G11	IFNb	7389.86	459144
KO	G11	IFNb	8145.82	879713
KO	G11	IFNb	10869.9	766631
KO	G11	IFNb	4424.65	949649
KO	G11	IFNb	1517.37	97222.8
KO	G11	IFNb	5609.02	641070
KO	G11	IFNb	8891.88	1.12407e+06
KO	G11	IFNb	6776.66	1.40147e+06
KO	G11	IFNb	8268.13	781415
KO	G11	IFNb	9703.43	799440
KO	G11	IFNb	9754.32	1.12355e+06
KO	G11	IFNb	6841.44	745667
KO	G11	IFNb	7258.29	457825
KO	G11	IFNb	7926.67	626852
KO	G11	IFNb	7245.5	638001
KO	G11	IFNb	5025.16	869684
KO	G11	IFNb	6299.07	375505
KO	G11	IFNb	4021.66	1.08053e+06
KO	G11	IFNb	7202.95	628207
KO	G11	IFNb	6698.51	1.00919e+06
KO	G11	IFNb	7492.23	1.21487e+06
KO	G11	IFNb	9445.58	594304
KO	G11	IFNb	9751.43	1.00194e+06
KO	G11	IFNb	7933.24	318473
KO	G11	IFNb	1492.04	47134.2
KO	G11	IFNb	7896.52	444627
KO	G11	IFNb	8773.1	1.19238e+06
KO	G11	IFNb	4595.12	1.5066e+06
KO	G11	IFNb	8630.32	719634
KO	G11	IFNb	9802.02	456247
KO	G11	IFNb	2076.43	68973.5
KO	G11	IFNb	10608.3	807186
KO	G11	IFNb	12007.7	590420
KO	G11	IFNb	12117.8	949388
KO	G11	IFNb	12415	917297
KO	G11	IFNb	7950.05	475593
KO	G11	IFNb	8055.39	976472
KO	G11	IFNb	10063.1	675405
KO	G11	IFNb	9726.12	709440
KO	G11	IFNb	7244.54	488892
KO	G11	IFNb	8950.88	362613
KO	G11	IFNb	9820.57	1.12654e+06
KO	G11	IFNb	10573.6	475514
KO	G11	IFNb	7613.95	1.00846e+06
KO	G11	IFNb	9662.68	911692
KO	G11	IFNb	8351.47	991326
KO	G11	IFNb	9142.93	585817
KO	G11	IFNb	11196.3	1.06638e+06
KO	G11	IFNb	9448.03	879541
KO	G11	IFNb	10425.1	720486
KO	G11	IFNb	9108.03	1.66041e+06
KO	G11	IFNb	9464.85	972495
KO	G11	IFNb	10196.5	564501
KO	G11	IFNb	10172.5	1.15356e+06
KO	G11	IFNb	8618.36	856123
KO	G11	IFNb	9524.02	1.16e+06
KO	G11	IFNb	3800.72	147591
KO	G11	IFNb	7181.04	549045
KO	G11	IFNb	6569.3	993169
KO	G11	IFNb	10041.5	475827
KO	G11	IFNb	8601.92	750669
KO	G11	IFNb	5165.92	939046
KO	G11	IFNb	9784.03	481081
KO	G11	IFNb	10031	808007
KO	G11	IFNb	9574.98	630583
KO	G11	IFNb	5887.05	267841
KO	G11	IFNb	8402.04	455896
KO	G11	IFNb	7800.69	1.14986e+06
KO	G11	IFNb	3895.24	465638
KO	G11	IFNb	7667.35	789415
KO	G11	IFNb	10794	605511
KO	G11	IFNb	8934.23	828428
KO	G11	IFNb	2060.28	66058.5
KO	G11	IFNb	6315.61	523309
KO	G11	IFNb	9630.7	651436
KO	G11	IFNb	8349.4	791287
KO	G11	IFNb	9276.45	1.06705e+06
KO	G11	IFNb	8167.36	482593
KO	G11	IFNb	7883.31	437679
KO	G11	IFNb	7401.59	668058
KO	G11	IFNb	7316.67	679591
KO	G11	IFNb	5316.39	1.01745e+06
KO	G11	IFNb	6831.85	486854
KO	G11	IFNb	5165.45	558117
KO	G11	IFNb	7042.77	581714
KO	G11	IFNb	8262.02	821593
KO	G11	IFNb	7743.66	791177
KO	G11	IFNb	7618.03	1.73777e+06
KO	G11	IFNb	8226.7	746849
KO	G11	IFNb	7697.37	874906
KO	G11	IFNb	6066.13	269623
KO	G11	IFNb	7876.19	908045
KO	G11	IFNb	7029.26	1.16525e+06
KO	G11	IFNb	6526.03	1.40785e+06
KO	G11	IFNb	11560.7	714035
KO	G11	IFNb	7320.56	438704
KO	G11	IFNb	6688.89	479826
KO	G11	IFNb	10301.5	753574
KO	G11	IFNb	10980.2	587719
KO	G11	IFNb	2084	102142
KO	G11	IFNb	5503.2	1.06851e+06
KO	G11	IFNb	10902.6	1.23407e+06
KO	G11	IFNb	9444.04	1.19981e+06
KO	G11	IFNb	7051.06	890617
KO	G11	IFNb	10016.5	473588
KO	G11	IFNb	9884.73	1.5525e+06
KO	G11	IFNb	5158.79	1.10803e+06
KO	G11	IFNb	9361.06	596846
KO	G11	IFNb	10832	519537
KO	G11	IFNb	8251.15	384926
KO	G11	IFNb	6466.96	1.02724e+06
KO	G11	IFNb	8848.85	999751
KO	G11	IFNb	9047.32	475242
KO	G11	IFNb	5841.21	753434
KO	G11	IFNb	5393.17	663946
KO	G11	IFNb	9015.92	789164
KO	G11	IFNb	4824.46	769631
KO	G11	IFNb	5459.85	747222
KO	G11	IFNb	8956.57	684327
KO	G11	IFNb	7604.9	498844
KO	G11	IFNb	6050.72	768710
KO	G11	IFNb	4807.73	635772
KO	G11	IFNb	6334.97	780223
KO	G11	IFNb	6142.96	820079
KO	G11	IFNb	3877.26	1.72964e+06
KO	G11	IFNb	5138.22	703474
KO	G11	IFNb	2597.44	1.10951e+06
KO	G11	IFNb	5227.06	1.75522e+06
KO	G11	IFNb	6474.24	646870
KO	G11	IFNb	5946	642766
KO	G11	IFNb	3980.2	1.12683e+06
KO	G11	IFNb	4383.08	1.09529e+06
KO	G11	IFNb	7553.49	705948
KO	G11	IFNb	6499.96	454334
KO	G11	IFNb	8205.74	751836
KO	G11	IFNb	4604.24	1.47238e+06
KO	G11	IFNb	1865.79	60899.4
KO	G11	IFNb	7183.77	970713
KO	G11	IFNb	7517.45	894694
KO	G11	IFNb	9277.13	771134
KO	G11	IFNb	7610.75	671761
KO	G11	IFNb	4999.51	1.17089e+06
KO	G11	IFNb	1256.16	49900
KO	G11	IFNb	5215.25	984684
KO	G11	IFNb	5171.97	707008
KO	G11	IFNb	5559.49	1.26353e+06
KO	G11	IFNb	6092.31	653787
KO	G11	IFNb	4781.64	692041
KO	G11	IFNb	7747.29	616732
KO	G11	IFNb	7355.09	486317
KO	G11	IFNb	4145.01	692998
KO	G11	IFNb	4272.14	769852
KO	G11	IFNb	3871.26	1.38527e+06
KO	G11	IFNb	5759.59	601761
KO	G11	IFNb	5976.55	594634
KO	G11	IFNb	1167.77	44856.9
KO	G11	IFNb	6216.88	543511
KO	G11	IFNb	5167.02	1.22042e+06
KO	G11	IFNb	8993.12	1.25201e+06
KO	G11	IFNb	5393.92	1.21655e+06
KO	G11	IFNb	7080.34	967140
KO	G11	IFNb	4578.87	947908
KO	G11	IFNb	8853.54	777738
KO	G11	IFNb	8225.63	748478
KO	G11	IFNb	6980.69	982833
KO	G11	IFNb	5739.54	741224
KO	G11	IFNb	9244.69	472026
KO	G11	IFNb	5514.49	1.04755e+06
KO	G11	IFNb	8488.69	465053
KO	G11	IFNb	6946.24	1.04141e+06
KO	G11	IFNb	7617.33	600790
KO	G11	IFNb	5447.75	1.34276e+06
KO	G11	IFNb	3089.98	216470
KO	G11	IFNb	8876.2	704736
KO	G11	IFNb	6727.45	1.07356e+06
KO	G11	IFNb	8640.28	489227
KO	G11	IFNb	7032.99	1.02304e+06
KO	G11	IFNb	7816.44	742008
KO	G11	IFNb	8224.66	1.41305e+06
KO	G11	IFNb	10576.9	986296
KO	G11	IFNb	5500.65	727114
KO	G11	IFNb	9603.82	798793
KO	G11	IFNb	7835.48	820705
KO	G11	IFNb	7304.43	1.27948e+06
KO	G11	IFNb	6695.05	405083
KO	G11	IFNb	8728	763045
KO	G11	IFNb	8504.77	1.14654e+06
KO	G11	IFNb	9349.92	745782
KO	G11	IFNb	6354.14	1.29641e+06
KO	G11	IFNb	6047.3	595961
KO	G11	IFNb	5376.03	413295
KO	G11	IFNb	9582.93	798061
KO	G11	IFNb	9285.2	488225
KO	G11	IFNb	7111	770196
KO	G11	IFNb	8372.51	589177
KO	G11	IFNb	6460.97	640796
KO	G11	IFNb	6184.65	723088
KO	G11	IFNb	6026.33	750116
KO	G11	IFNb	4577.12	523132
KO	G11	IFNb	7804.52	845311
KO	G11	IFNb	6692.71	447789
KO	G11	IFNb	6352.28	372677
KO	G11	IFNb	8661.35	803125
KO	G11	IFNb	6625.64	874085
KO	G11	IFNb	10108.6	672091
KO	G11	IFNb	5116.16	718173
KO	G11	IFNb	3813.28	238726
KO	G11	IFNb	5418.17	419662
KO	G11	IFNb	7469.73	776124
KO	G11	IFNb	8648.36	658510
KO	G11	IFNb	9584.22	639239
KO	G11	IFNb	8561.13	945231
KO	G11	IFNb	7436.9	640415
KO	G11	IFNb	5440.97	1.26057e+06
KO	G11	IFNb	7792.35	631359
KO	G11	IFNb	3255.11	102318
KO	G11	IFNb	5539.24	2.34053e+06
KO	G11	IFNb	8189.85	1.52569e+06
KO	G11	IFNb	5489.43	1.56966e+06
KO	G11	IFNb	5195.87	947761
KO	G11	IFNb	4924.83	1.06682e+06
KO	G11	IFNb	7319.89	740581
KO	G11	IFNb	4167.22	801677
KO	G11	IFNb	7726	692474
KO	G11	IFNb	6191.33	574742
KO	G11	IFNb	4203.73	2.11374e+06
KO	G11	IFNb	7646.82	600307
KO	G11	IFNb	8201.98	752783
KO	G11	IFNb	4981.66	725434
KO	G11	IFNb	7162.16	844892
KO	G11	IFNb	8600.56	482916
KO	G11	IFNb	8802.45	439745
KO	G11	IFNb	6961.73	512914
KO	G11	IFNb	10488.5	648364
KO	G11	IFNb	8535.05	1.31186e+06
KO	G11	IFNb	8687.7	697976
KO	G11	IFNb	7732.04	1.63719e+06
KO	G11	IFNb	7918.6	486178
KO	G11	IFNb	7602.31	742425
KO	G11	IFNb	12384.3	1.19252e+06
KO	G11	IFNb	9783.52	666907
KO	G11	IFNb	7572.47	421215
KO	G11	IFNb	7460.14	434932
KO	G11	IFNb	9328.14	1.03138e+06
KO	G11	IFNb	9690.28	794288
KO	G11	IFNb	7390.98	1.39083e+06
KO	G11	IFNb	12369.2	732169
KO	G11	IFNb	6085.63	780491
KO	G11	IFNb	6582.89	436987
KO	G11	IFNb	7070.23	1.03662e+06
KO	G11	IFNb	5999.69	819213
KO	G11	IFNb	6306.35	412341
KO	G11	IFNb	9268.67	569554
KO	G11	IFNb	7108.2	565110
KO	G11	IFNb	8759.26	1.25898e+06
KO	G11	IFNb	5723.02	1.07215e+06
KO	G11	IFNb	7734.08	1.37057e+06
KO	G11	IFNb	10167.7	997755
KO	G11	IFNb	8605.48	856650
KO	G11	IFNb	5969.45	606458
KO	G11	IFNb	6494.49	939940
KO	G11	IFNb	10267	712257
KO	G11	IFNb	5871.42	507455
KO	G11	IFNb	10107.5	1.74025e+06
KO	G11	IFNb	7576	882182
KO	G11	IFNb	9129.48	1.76684e+06
KO	G11	IFNb	6493.5	430712
KO	G11	IFNb	8437.49	958145
KO	G11	IFNb	9696.06	652804
KO	G11	IFNb	6777.32	345689
KO	G11	IFNb	7067.84	780728
KO	G11	IFNb	7407.4	479281
KO	G11	IFNb	8441.15	522247
KO	G11	IFNb	6441.88	1.0307e+06
KO	G11	IFNb	8877.14	1.06118e+06
KO	G11	IFNb	6535.81	968557
KO	G11	IFNb	6760.45	1.51448e+06
KO	G11	IFNb	9547.55	1.18841e+06
KO	G11	IFNb	8998.74	504801
KO	G11	IFNb	8647.49	952496
KO	G11	IFNb	7825.4	1.23563e+06
KO	G11	IFNb	8953.54	611270
KO	G11	IFNb	7015.29	462377
KO	G11	IFNb	8502.56	1.19487e+06
KO	G11	IFNb	5035.5	1.40207e+06
KO	G11	IFNb	8141.29	926645
KO	G11	IFNb	6228.18	1.11874e+06
KO	G11	IFNb	9013.81	654644
KO	G11	IFNb	7467.69	927175
KO	G11	IFNb	7555.79	568974
KO	G11	IFNb	11386.2	717598
KO	G11	IFNb	1362.8	62074.4
KO	G11	IFNb	8846.4	1.13038e+06
KO	G11	IFNb	5002.86	1.01888e+06
KO	G11	IFNb	6876.24	358312
KO	G11	IFNb	5026.16	1.55324e+06
KO	G11	IFNb	7282.27	373738
KO	G11	IFNb	5308.56	391115
KO	G11	IFNb	8414.2	1.01688e+06
KO	G11	IFNb	6459.33	460308
KO	G11	IFNb	1664.24	69342.2
KO	G11	IFNb	6959.19	875727
KO	G11	IFNb	4790.59	775290
KO	G11	IFNb	8157.86	948652
KO	G11	IFNb	4736.09	899682
KO	G11	IFNb	10451.3	749718
KO	G11	IFNb	4459.92	1.13415e+06
KO	G11	IFNb	5029.64	1.10431e+06
KO	G11	IFNb	6766.8	656215
KO	G11	IFNb	6994.76	2.06653e+06
KO	G11	IFNb	8185.2	646438
KO	G11	IFNb	7416.38	495040
KO	G11	IFNb	6359.18	449500
KO	G11	IFNb	8372.07	841323
KO	G11	IFNb	8089.62	762422
KO	G11	IFNb	7011.34	862789
KO	G11	IFNb	6229.96	467501
KO	G11	IFNb	8609.33	352391
KO	G11	IFNb	4777.43	867173
KO	G11	IFNb	3865.41	689660
KO	G11	IFNb	8679.05	960983
KO	G11	IFNb	7313.87	926500
KO	G11	IFNb	9619.43	818264
KO	G11	IFNb	9051.51	330116
KO	G11	IFNb	8031.93	465318
KO	G11	IFNb	6435.69	361697
KO	G11	IFNb	7728.31	679704
KO	G11	IFNb	4599.09	1.58465e+06
KO	G11	IFNb	8736	1.50319e+06
KO	G11	IFNb	7249.36	1.6921e+06
KO	G11	IFNb	8573.34	884493
KO	G11	IFNb	11584.2	663211
KO	G11	IFNb	5668.8	1.05485e+06
KO	G11	IFNb	7259.1	938990
KO	G11	IFNb	1619.8	91545.8
KO	G11	IFNb	7551.83	701037
KO	G11	IFNb	9176.29	525355
KO	G11	IFNb	8921.79	599270
KO	G11	IFNb	7151.64	568939
KO	G11	IFNb	8131.76	1.01987e+06
KO	G11	IFNb	7629.28	725842
KO	G11	IFNb	8376.44	2.34507e+06
KO	G11	IFNb	6270.66	1.06582e+06
KO	G11	IFNb	6882.96	694208
KO	G11	IFNb	8537.45	439051
KO	G11	IFNb	8985.79	576691
KO	G11	IFNb	8544.52	975232
KO	G11	IFNb	7367.57	430695
KO	G11	IFNb	6548.94	434733
KO	G11	IFNb	6968.28	857857
KO	G11	IFNb	8485.95	487168
KO	G11	IFNb	2848.5	167864
KO	G11	IFNb	6036.35	1.10931e+06
KO	G11	IFNb	8044.99	464386
KO	G11	IFNb	7124.92	1.12204e+06
KO	G11	IFNb	7792.21	493138
KO	G11	IFNb	8684.29	541848
KO	G11	IFNb	8234.86	1.06521e+06
KO	G11	IFNb	11896.2	787824
KO	G11	IFNb	9321.15	787510
KO	G11	IFNb	7586.01	745610
KO	G11	IFNb	7275.9	1.17598e+06
KO	G11	IFNb	8607.04	1.1129e+06
KO	G11	IFNb	10725.3	664132
KO	G11	IFNb	9791.29	552858
KO	G11	IFNb	7820.56	1.50573e+06
KO	G11	IFNb	8830.16	1.21172e+06
KO	G11	IFNb	6569.37	975599
KO	G11	IFNb	6604.76	1.05502e+06
KO	G11	IFNb	7868.62	1.80774e+06
KO	G11	IFNb	7996.84	1.06505e+06
KO	G11	IFNb	12236.1	837942
KO	G11	IFNb	9895.07	1.23634e+06
KO	G11	IFNb	9530.73	1.1148e+06
KO	G11	IFNb	8699.74	578420
KO	G11	IFNb	10161	1.05309e+06
KO	G11	IFNb	9378.03	1.18995e+06
KO	G11	IFNb	8816.9	514496
KO	G11	IFNb	12720.8	728285
KO	G11	IFNb	5418.16	213811
KO	G11	IFNb	10108.9	947963
KO	G11	IFNb	8096.44	1.7666e+06
KO	G11	IFNb	10252.9	772078
KO	G11	IFNb	6052.35	1.11129e+06
KO	G11	IFNb	9603.96	793261
KO	G11	IFNb	11005.2	809666
KO	G11	IFNb	8469.66	962688
KO	G11	IFNb	7049.8	924494
KO	G11	IFNb	7128.6	742550
KO	G11	IFNb	10009.5	669181
KO	G11	IFNb	7935.5	398934
KO	G11	IFNb	5650.82	626276
KO	G11	IFNb	3720.18	1.05966e+06
KO	G11	IFNb	6374.86	1.00492e+06
KO	G11	IFNb	7961.64	1.04156e+06
KO	G11	IFNb	7205.42	539188
KO	G11	IFNb	4030.5	1.67808e+06
KO	G11	IFNb	6454.35	1.16275e+06
KO	G11	IFNb	8448.75	440254
KO	G11	IFNb	6001.66	1.17852e+06
KO	G11	IFNb	6717.44	1.1044e+06
KO	G11	IFNb	5609.08	1.10408e+06
KO	G11	IFNb	6737.23	825523
KO	G11	IFNb	7100.06	1.1863e+06
KO	G11	IFNb	8174.29	566648
KO	G11	IFNb	8802.09	656358
KO	G11	IFNb	8783.57	1.0947e+06
KO	G11	IFNb	5587.76	935969
KO	G11	IFNb	11100.9	1.22389e+06
KO	G11	IFNb	7649.26	678772
KO	G11	IFNb	10547	738320
KO	G11	IFNb	8929.62	525759
KO	G11	IFNb	1069.18	38713.3
KO	G11	IFNb	5628.83	860438
KO	G11	IFNb	10003.8	535982
KO	G11	IFNb	8328.05	1.00777e+06
KO	G11	IFNb	5469.87	1.15159e+06
KO	G11	IFNb	8560.61	700794
KO	G11	IFNb	9317.91	741274
KO	G11	IFNb	9085.91	1.10282e+06
KO	G11	IFNb	970.76	31583.8
KO	G11	IFNb	5450.02	596587
KO	G11	IFNb	4645.89	1.47156e+06
KO	G11	IFNb	5380.69	771964
KO	G11	IFNb	10416	752110
KO	G11	IFNb	5786.95	1.96235e+06
KO	G11	IFNb	8022.26	1.04107e+06
KO	G11	IFNb	6646.74	946978
KO	G11	IFNb	8131.73	361006
KO	G11	IFNb	8310.16	696862
KO	G11	IFNb	7504.61	695078
KO	G11	IFNb	8319.85	746574
KO	G11	IFNb	5593.75	1.12836e+06
KO	G11	IFNb	2344.94	86383.1
KO	G11	IFNb	6957.54	357802
KO	G11	IFNb	5181.52	1.25185e+06
KO	G11	IFNb	8707.77	830276
KO	G11	IFNb	1369.25	41531
KO	G11	IFNb	6525.46	762250
KO	G11	IFNb	6163.8	307279
KO	G11	IFNb	9603.92	658696
KO	G11	IFNb	8026.69	443954
KO	G11	IFNb	8480.78	1.32532e+06
KO	G11	IFNb	3486.52	909306
KO	G11	IFNb	10447.7	577859
KO	G11	IFNb	10746.5	610739
KO	G11	IFNb	4940.05	944650
KO	G11	IFNb	8271.37	793441
KO	G11	IFNb	11123.5	714470
KO	G11	IFNb	12339	873483
KO	G11	IFNb	10694.2	784540
KO	G11	IFNb	9659.55	1.27535e+06
KO	G11	IFNb	8711.07	692083
KO	G11	IFNb	8489.01	578665
KO	G11	IFNb	6972.48	1.1262e+06
KO	G11	IFNb	8818.66	675642
KO	G11	IFNb	7568.08	857828
KO	G11	IFNb	7201.07	721002
KO	G11	IFNb	10236.9	567275
KO	G11	IFNb	1113.41	53811.6
KO	G11	IFNb	13168.4	1.04276e+06
KO	G11	IFNb	6826.97	1.19226e+06
KO	G11	IFNb	5462.82	557567
KO	G11	IFNb	6430.69	551067
KO	G11	IFNb	12225	887861
KO	G11	IFNb	8382	1.03981e+06
KO	G11	IFNb	6025.3	1.13036e+06
KO	G11	IFNb	4369.77	876875
KO	G11	IFNb	8664.77	857550
KO	G11	IFNb	7428.56	297824
KO	G11	IFNb	8260.81	558774
KO	G11	IFNb	12322.9	779221
KO	G11	IFNb	8361.54	852989
KO	G11	IFNb	5914.96	914730
KO	G11	IFNb	6934.59	478528
KO	G11	IFNb	8307.69	748534
KO	G11	IFNb	8427.01	465211
KO	G11	IFNb	14530.5	1.0797e+06
KO	G11	IFNb	10275.9	637918
KO	G11	IFNb	8220.24	484424
KO	G11	IFNb	7221.36	1.01899e+06
KO	G11	IFNb	11364	841435
KO	G11	IFNb	8052.13	941850
KO	G11	IFNb	7818.73	625291
KO	G11	IFNb	8214.96	777252
KO	G11	IFNb	7421.98	559287
KO	G11	IFNb	6243.31	1.02219e+06
KO	G11	IFNb	7329.54	385010
KO	G11	IFNb	7355.9	1.35142e+06
KO	G11	IFNb	9438.24	826129
KO	G11	IFNb	5108.48	1.19078e+06
KO	G11	IFNb	8163.67	421543
KO	G11	IFNb	10401.7	769633
KO	G11	IFNb	10180.4	818436
KO	G11	IFNb	8913.93	914018
KO	G11	IFNb	5049.6	1.35804e+06
KO	G11	IFNb	8442.5	542711
KO	G11	IFNb	8829.06	996588
KO	G11	IFNb	9077.47	705950
KO	G11	IFNb	6310.42	934162
KO	G11	IFNb	8969.89	343614
KO	G11	IFNb	10162.5	589813
KO	G11	IFNb	5223.66	478882
KO	G11	IFNb	7552.94	1.02654e+06
KO	G11	IFNb	6381.6	358992
KO	G11	IFNb	3105.46	126622
KO	G11	IFNb	8419.11	483331
KO	G11	IFNb	6555.28	355347
KO	G11	IFNb	7136.98	583502
KO	G11	IFNb	10029.4	1.0305e+06
KO	G11	IFNb	6377.5	402603
KO	G11	IFNb	7209.78	326508
KO	G11	IFNb	9260.96	1.12115e+06
KO	G11	IFNb	7375.45	409095
KO	G11	IFNb	6804.2	325636
KO	G11	IFNb	9178.65	576064
KO	G11	IFNb	11084.5	701496
KO	G11	IFNb	10271.9	1.11256e+06
KO	G11	IFNb	4959.47	1.13627e+06
KO	G11	IFNb	6604.27	1.65104e+06
KO	G11	IFNb	7416.87	616894
KO	G11	IFNb	7083.08	834820
KO	G11	IFNb	6560.66	595599
KO	G11	IFNb	9024.84	698542
KO	G11	IFNb	7577.88	707432
KO	G11	IFNb	6128.65	950350
KO	G11	IFNb	5287.39	498875
KO	G11	IFNb	8047.57	545195
KO	G11	IFNb	10080.8	1.3188e+06
KO	G11	IFNb	6462.61	837656
KO	G11	IFNb	6349.86	2.30852e+06
KO	G11	IFNb	8092.75	721098
KO	G11	IFNb	8429.71	402103
KO	G11	IFNb	8590.81	604538
KO	G11	IFNb	9746.4	809629
KO	G11	IFNb	10181.1	670501
KO	G11	IFNb	12789.2	1.22817e+06
KO	G11	IFNb	4389.02	1.24349e+06
KO	G11	IFNb	10505.3	582701
KO	G11	IFNb	8991.42	830900
KO	G11	IFNb	5026.1	858241
KO	G11	IFNb	10667.3	928108
KO	G11	IFNb	9418.48	787825
KO	G11	IFNb	6749.49	739187
KO	G11	IFNb	11347.4	715153
KO	G11	IFNb	8330.24	1.2559e+06
KO	G11	IFNb	8446.36	888678
KO	G11	IFNb	10329.9	584353
KO	G11	IFNb	7475.03	977511
KO	G11	IFNb	5731.06	627350
KO	G11	IFNb	8702.01	674011
KO	G11	IFNb	5808.03	1.36299e+06
KO	G11	IFNb	7996.46	641603
KO	G11	IFNb	9381.17	645880
KO	G11	IFNb	10169.2	855956
KO	G11	IFNb	7028.12	593781
KO	C12	IFNb	7265.9	473938
KO	C12	IFNb	6293.64	322339
KO	C12	IFNb	6446.58	608586
KO	C12	IFNb	8484	1.13171e+06
KO	C12	IFNb	7081.34	1.28388e+06
KO	C12	IFNb	10310.3	1.02203e+06
KO	C12	IFNb	7145.21	379451
KO	C12	IFNb	9235.1	1.02885e+06
KO	C12	IFNb	8130.99	523539
KO	C12	IFNb	7815.23	1.19507e+06
KO	C12	IFNb	9992.52	579951
KO	C12	IFNb	7858.46	729089
KO	C12	IFNb	11043.5	585896
KO	C12	IFNb	7232.65	481637
KO	C12	IFNb	7642.07	510506
KO	C12	IFNb	8640.5	759024
KO	C12	IFNb	8290.05	666465
KO	C12	IFNb	11577.3	1.00061e+06
KO	C12	IFNb	6577.77	339998
KO	C12	IFNb	12714	757248
KO	C12	IFNb	9028.06	983045
KO	C12	IFNb	10056.1	791030
KO	C12	IFNb	10410.3	742412
KO	C12	IFNb	10198.1	1.51182e+06
KO	C12	IFNb	10015.6	620708
KO	C12	IFNb	9001.09	1.13362e+06
KO	C12	IFNb	9972.13	1.04764e+06
KO	C12	IFNb	8645.2	745826
KO	C12	IFNb	10790.3	967123
KO	C12	IFNb	10923.9	789926
KO	C12	IFNb	14405	1.30925e+06
KO	C12	IFNb	9800.25	466450
KO	C12	IFNb	8136.25	378285
KO	C12	IFNb	8937.97	378506
KO	C12	IFNb	10550.3	1.15156e+06
KO	C12	IFNb	11464.7	1.1136e+06
KO	C12	IFNb	9976.57	1.07533e+06
KO	C12	IFNb	6995.16	398647
KO	C12	IFNb	4869.65	732122
KO	C12	IFNb	8632.08	1.42326e+06
KO	C12	IFNb	9246.18	771958
KO	C12	IFNb	8537.16	999479
KO	C12	IFNb	13142.5	960702
KO	C12	IFNb	12320.8	1.23296e+06
KO	C12	IFNb	9637.83	1.29676e+06
KO	C12	IFNb	9339.15	395986
KO	C12	IFNb	11046.7	775044
KO	C12	IFNb	10716.5	836794
KO	C12	IFNb	8840.1	705118
KO	C12	IFNb	12731.2	1.20388e+06
KO	C12	IFNb	10239.5	880143
KO	C12	IFNb	8777.98	409503
KO	C12	IFNb	10327.1	2.09508e+06
KO	C12	IFNb	9880.62	544421
KO	C12	IFNb	12318.1	585645
KO	C12	IFNb	10149.1	781304
KO	C12	IFNb	10001.9	1.21872e+06
KO	C12	IFNb	9598.82	633161
KO	C12	IFNb	9281.05	864970
KO	C12	IFNb	10936.6	539476
KO	C12	IFNb	9100.79	555418
KO	C12	IFNb	9391.7	698846
KO	C12	IFNb	8384.91	681570
KO	C12	IFNb	9112.91	483470
KO	C12	IFNb	9959.59	586925
KO	C12	IFNb	9142.31	1.86768e+06
KO	C12	IFNb	8322.35	783046
KO	C12	IFNb	10773.6	1.1375e+06
KO	C12	IFNb	9337.29	922640
KO	C12	IFNb	8411.23	519955
KO	C12	IFNb	9433.72	704943
KO	C12	IFNb	9986.81	435500
KO	C12	IFNb	9686.56	898187
KO	C12	IFNb	8860.7	751864
KO	C12	IFNb	11926.7	792973
KO	C12	IFNb	7804.44	634386
KO	C12	IFNb	11262.5	597515
KO	C12	IFNb	8050.86	934097
KO	C12	IFNb	10684.1	529825
KO	C12	IFNb	9906.31	938318
KO	C12	IFNb	9173.97	830920
KO	C12	IFNb	6874.87	682569
KO	C12	IFNb	5384.65	323820
KO	C12	IFNb	8854.92	924231
KO	C12	IFNb	9383.07	394894
KO	C12	IFNb	9493.03	690445
KO	C12	IFNb	9061.18	767449
KO	C12	IFNb	7389.62	479293
KO	C12	IFNb	4077.31	155764
KO	C12	IFNb	6331.22	650521
KO	C12	IFNb	7879.28	1.1478e+06
KO	C12	IFNb	11249.4	1.99353e+06
KO	C12	IFNb	8469.4	691994
KO	C12	IFNb	8812.12	510055
KO	C12	IFNb	5971.3	1.05411e+06
KO	C12	IFNb	9038.68	687281
KO	C12	IFNb	9349.77	686404
KO	C12	IFNb	7288.53	427987
KO	C12	IFNb	10002.1	503353
KO	C12	IFNb	8917.98	662659
KO	C12	IFNb	9467.55	982709
KO	C12	IFNb	6855.63	627055
KO	C12	IFNb	7140.21	733268
KO	C12	IFNb	6745.68	435403
KO	C12	IFNb	7440.36	892157
KO	C12	IFNb	9255.31	948536
KO	C12	IFNb	5765.26	609917
KO	C12	IFNb	6895.91	536653
KO	C12	IFNb	5666.8	614071
KO	C12	IFNb	4795.43	340476
KO	C12	IFNb	7593.65	642756
KO	C12	IFNb	7287.24	300188
KO	C12	IFNb	8636.64	522559
KO	C12	IFNb	6575.18	560689
KO	C12	IFNb	8410.9	1.09901e+06
KO	C12	IFNb	11284	1.02026e+06
KO	C12	IFNb	8266.31	1.11743e+06
KO	C12	IFNb	8368.42	672325
KO	C12	IFNb	8892.05	450288
KO	C12	IFNb	7593.92	794208
KO	C12	IFNb	11037.4	1.18041e+06
KO	C12	IFNb	8848.57	719259
KO	C12	IFNb	7150.66	256663
KO	C12	IFNb	6002.71	723551
KO	C12	IFNb	8639.14	773865
KO	C12	IFNb	6372.51	531033
KO	C12	IFNb	7857.78	592952
KO	C12	IFNb	9471.81	1.18197e+06
KO	C12	IFNb	9535.01	824593
KO	C12	IFNb	8837.87	850566
KO	C12	IFNb	7600.87	1.38964e+06
KO	C12	IFNb	8347.86	710537
KO	C12	IFNb	10726.8	1.16858e+06
KO	C12	IFNb	8201.42	587036
KO	C12	IFNb	8714.83	484302
KO	C12	IFNb	12580	775673
KO	C12	IFNb	11303.5	868394
KO	C12	IFNb	7803.87	523362
KO	C12	IFNb	7210.17	889905
KO	C12	IFNb	8400.01	2.60071e+06
KO	C12	IFNb	8995.62	1.10178e+06
KO	C12	IFNb	7197.31	895116
KO	C12	IFNb	12519.8	620197
KO	C12	IFNb	7561.97	915071
KO	C12	IFNb	10956.2	1.05386e+06
KO	C12	IFNb	9871.3	591564
KO	C12	IFNb	7785.39	657759
KO	C12	IFNb	8087.99	768635
KO	C12	IFNb	8396.19	568813
KO	C12	IFNb	14565.4	670321
KO	C12	IFNb	10722.8	684231
KO	C12	IFNb	8075.34	334772
KO	C12	IFNb	10807.3	979989
KO	C12	IFNb	10227.1	478179
KO	C12	IFNb	8554.47	650014
KO	C12	IFNb	8324.61	1.43153e+06
KO	C12	IFNb	6714.8	787185
KO	C12	IFNb	10136.7	671834
KO	C12	IFNb	10064.2	1.04675e+06
KO	C12	IFNb	8658.26	623369
KO	C12	IFNb	7065.69	1.09157e+06
KO	C12	IFNb	8950.64	1.25831e+06
KO	C12	IFNb	7759.66	669838
KO	C12	IFNb	9420.52	794423
KO	C12	IFNb	8314.24	772248
KO	C12	IFNb	11915.7	806624
KO	C12	IFNb	8773.97	756475
KO	C12	IFNb	9999.44	526305
KO	C12	IFNb	9250.99	1.19762e+06
KO	C12	IFNb	8748.65	554127
KO	C12	IFNb	7353.49	914926
KO	C12	IFNb	8800.89	635947
KO	C12	IFNb	10387.7	2.48515e+06
KO	C12	IFNb	6798.33	824804
KO	C12	IFNb	7202.83	464533
KO	C12	IFNb	10635.4	815947
KO	C12	IFNb	8279.72	626095
KO	C12	IFNb	9506.62	758282
KO	C12	IFNb	10303.6	798601
KO	C12	IFNb	7520.9	1.38962e+06
KO	C12	IFNb	9713.98	448581
KO	C12	IFNb	6041.36	563673
KO	C12	IFNb	8053.13	700665
KO	C12	IFNb	6682.45	1.14809e+06
KO	C12	IFNb	8482.44	637419
KO	C12	IFNb	7863.05	648641
KO	C12	IFNb	7577.52	584528
KO	C12	IFNb	9754.49	1.07085e+06
KO	C12	IFNb	6323.86	527643
KO	C12	IFNb	7215.72	487704
KO	C12	IFNb	9106.94	659496
KO	C12	IFNb	8907.31	695522
KO	C12	IFNb	8440.26	835774
KO	C12	IFNb	7238.56	752485
KO	C12	IFNb	8856.18	601835
KO	C12	IFNb	8981.42	1.07317e+06
KO	C12	IFNb	6866.62	636348
KO	C12	IFNb	9410.97	1.24796e+06
KO	C12	IFNb	7811.83	490691
KO	C12	IFNb	8300.24	470409
KO	C12	IFNb	7858.87	889551
KO	C12	IFNb	8867.59	482088
KO	C12	IFNb	6694.99	700194
KO	C12	IFNb	5999.84	332479
KO	C12	IFNb	6854.11	705325
KO	C12	IFNb	5215.86	373064
KO	C12	IFNb	8249.99	867585
KO	C12	IFNb	5794.65	383141
KO	C12	IFNb	7545.84	513977
KO	C12	IFNb	8058.27	649945
KO	C12	IFNb	7469.05	773701
KO	C12	IFNb	7696.09	471709
KO	C12	IFNb	9310.06	597014
KO	C12	IFNb	6396.77	560916
KO	C12	IFNb	7650.44	720227
KO	C12	IFNb	6766.84	743218
KO	C12	IFNb	5425.93	207000
KO	C12	IFNb	7711.57	686325
KO	C12	IFNb	9431.47	571640
KO	C12	IFNb	9500	407292
KO	C12	IFNb	10543.2	2.41833e+06
KO	C12	IFNb	9114.19	798243
KO	C12	IFNb	9193.82	455920
KO	C12	IFNb	7488.43	1.12898e+06
KO	C12	IFNb	5807.72	669266
KO	C12	IFNb	9199.91	838579
KO	C12	IFNb	7189.85	1.04398e+06
KO	C12	IFNb	7178.36	325085
KO	C12	IFNb	10704.4	963919
KO	C12	IFNb	6307.69	589184
KO	C12	IFNb	6698.52	729036
KO	C12	IFNb	9563.06	623274
KO	C12	IFNb	8219.21	707782
KO	C12	IFNb	9267.8	506763
KO	C12	IFNb	7387.76	793193
KO	C12	IFNb	7002.49	642325
KO	C12	IFNb	5425.73	582823
KO	C12	IFNb	7046.81	235555
KO	C12	IFNb	8820.26	454521
KO	C12	IFNb	8260.87	427429
KO	C12	IFNb	9680.42	659879
KO	C12	IFNb	6642.09	1.1788e+06
KO	C12	IFNb	5064.3	245823
KO	C12	IFNb	9121.98	496875
KO	C12	IFNb	7179.7	434407
KO	C12	IFNb	7837.29	774832
KO	C12	IFNb	6737.9	504556
KO	C12	IFNb	7434.39	528232
KO	C12	IFNb	8776.51	419567
KO	C12	IFNb	9476.82	743969
KO	C12	IFNb	9542.17	898319
KO	C12	IFNb	3383.1	133504
KO	C12	IFNb	9100.93	729743
KO	C12	IFNb	8778.9	1.02732e+06
KO	C12	IFNb	8506.94	461588
KO	C12	IFNb	11376.4	992196
KO	C12	IFNb	9413.32	614503
KO	C12	IFNb	10774.5	811352
KO	C12	IFNb	8846.05	913093
KO	C12	IFNb	7057.99	832974
KO	C12	IFNb	9391.51	1.18969e+06
KO	C12	IFNb	7978.04	380139
KO	C12	IFNb	7393.51	509421
KO	C12	IFNb	7351.91	293593
KO	C12	IFNb	9280.31	807436
KO	C12	IFNb	7726.92	313840
KO	C12	IFNb	9341.03	915657
KO	C12	IFNb	8048.09	1.33246e+06
KO	C12	IFNb	7550.55	1.0912e+06
KO	C12	IFNb	9566.63	530634
KO	C12	IFNb	9040.52	710192
KO	C12	IFNb	7673.6	670462
KO	C12	IFNb	7911.66	1.319e+06
KO	C12	IFNb	7777.03	700313
KO	C12	IFNb	8026.01	806546
KO	C12	IFNb	7714.2	903537
KO	C12	IFNb	8342.05	349768
KO	C12	IFNb	9254.1	564774
KO	C12	IFNb	9622.07	1.39108e+06
KO	C12	IFNb	9099.83	848080
KO	C12	IFNb	8605.49	851232
KO	C12	IFNb	9207.53	858601
KO	C12	IFNb	8779.66	572216
KO	C12	IFNb	7758.07	663186
KO	C12	IFNb	6521.43	736113
KO	C12	IFNb	8663.39	627376
KO	C12	IFNb	8850.41	731484
KO	C12	IFNb	6663.34	828357
KO	C12	IFNb	9777.02	1.11334e+06
KO	C12	IFNb	6464.96	527203
KO	C12	IFNb	9833.13	929838
KO	C12	IFNb	11456.7	815228
KO	C12	IFNb	7548.77	618358
KO	C12	IFNb	11397.2	1.11183e+06
KO	C12	IFNb	9231.58	857937
KO	C12	IFNb	6201.42	400599
KO	C12	IFNb	8515.04	885628
KO	C12	IFNb	7007.8	700915
KO	C12	IFNb	10058.5	783830
KO	C12	IFNb	7131.27	669481
KO	C12	IFNb	6939.62	780039
KO	C12	IFNb	8062.2	683261
KO	C12	IFNb	7613.33	633634
KO	C12	IFNb	10401.5	836756
KO	C12	IFNb	7385.13	712302
KO	C12	IFNb	6514.89	594521
KO	C12	IFNb	8149.59	792023
KO	C12	IFNb	7054.36	482351
KO	C12	IFNb	8202.88	585849
KO	C12	IFNb	4086.73	476520
KO	C12	IFNb	8144.6	489368
KO	C12	IFNb	8780.83	362176
KO	C12	IFNb	6444.98	1.59363e+06
KO	C12	IFNb	5586.15	719656
KO	C12	IFNb	7523.78	447724
KO	C12	IFNb	7574.23	571555
KO	C12	IFNb	7864.01	377595
KO	C12	IFNb	6585.67	606510
KO	C12	IFNb	7207.89	520460
KO	C12	IFNb	7620.46	840572
KO	C12	IFNb	6534.55	672098
KO	C12	IFNb	7834.1	603087
KO	C12	IFNb	11241	1.37443e+06
KO	C12	IFNb	6069.41	925557
KO	C12	IFNb	7176.88	1.49742e+06
KO	C12	IFNb	8658.42	627470
KO	C12	IFNb	8367.94	892723
KO	C12	IFNb	5065	248515
KO	C12	IFNb	6856.32	519900
KO	C12	IFNb	8379.31	980560
KO	C12	IFNb	7312.2	765896
KO	C12	IFNb	12253	742010
KO	C12	IFNb	6711.84	1.24013e+06
KO	C12	IFNb	7627.94	796565
KO	C12	IFNb	6709.41	833029
KO	C12	IFNb	6270.92	538693
KO	C12	IFNb	7947.77	837471
KO	C12	IFNb	7632.07	1.14743e+06
KO	C12	IFNb	8886.87	856680
KO	C12	IFNb	5937.28	683885
KO	C12	IFNb	8273.52	675555
KO	C12	IFNb	8567.85	820532
KO	C12	IFNb	8610.84	923155
KO	C12	IFNb	5296.57	439428
KO	C12	IFNb	9584.28	573357
KO	C12	IFNb	8151.24	558635
KO	C12	IFNb	8924.51	532483
KO	C12	IFNb	7374.74	716719
KO	C12	IFNb	13304.8	851784
KO	C12	IFNb	5248.63	164705
KO	C12	IFNb	6670.2	1.63917e+06
KO	C12	IFNb	7094.84	676485
KO	C12	IFNb	9377.9	718979
KO	C12	IFNb	8460.55	447972
KO	C12	IFNb	9857.72	1.00096e+06
KO	C12	IFNb	9522.71	697101
KO	C12	IFNb	8769.99	1.51595e+06
KO	C12	IFNb	6543.22	573072
KO	C12	IFNb	8366.58	395580
KO	C12	IFNb	8919.68	471346
KO	C12	IFNb	9280.21	931609
KO	C12	IFNb	9520.43	422157
KO	C12	IFNb	7051.06	448084
KO	C12	IFNb	11460.6	861813
KO	C12	IFNb	6853.02	421114
KO	C12	IFNb	8988.56	880634
KO	C12	IFNb	10967.5	901281
KO	C12	IFNb	9237.88	1.05098e+06
KO	C12	IFNb	8657.41	1.31567e+06
KO	C12	IFNb	7533.43	917152
KO	C12	IFNb	7028.67	1.00324e+06
KO	C12	IFNb	9128.98	942297
KO	C12	IFNb	9917.37	1.01483e+06
KO	C12	IFNb	8633.03	1.73555e+06
KO	C12	IFNb	13370.5	907211
KO	C12	IFNb	8901.05	660000
KO	C12	IFNb	12783.8	3.29921e+06
KO	C12	IFNb	5479.2	287527
KO	C12	IFNb	8510.28	862357
KO	C12	IFNb	8665.06	913054
KO	C12	IFNb	6620.42	581222
KO	C12	IFNb	8372.27	953375
KO	C12	IFNb	9426.87	640122
KO	C12	IFNb	10163.2	396791
KO	C12	IFNb	7577.56	590496
KO	C12	IFNb	7134.3	1.01195e+06
KO	C12	IFNb	9263.29	606654
KO	C12	IFNb	9480.15	536284
KO	C12	IFNb	7548.46	1.11268e+06
KO	C12	IFNb	6980.62	961578
KO	C12	IFNb	8527.11	551282
KO	C12	IFNb	8077.45	802390
KO	C12	IFNb	8026.12	753068
KO	C12	IFNb	9673.47	885299
KO	C12	IFNb	7626.06	1.68758e+06
KO	C12	IFNb	8608.04	680735
KO	C12	IFNb	10764.8	820794
KO	C12	IFNb	7242.99	550741
KO	C12	IFNb	8257.3	985348
KO	C12	IFNb	3347.92	115425
KO	C12	IFNb	9806.57	651496
KO	C12	IFNb	11152.7	602220
KO	C12	IFNb	9250.34	462606
KO	C12	IFNb	8382.23	949231
KO	C12	IFNb	8889.44	515930
KO	C12	IFNb	8180.42	609572
KO	C12	IFNb	7705.47	385348
KO	C12	IFNb	7020.94	1.16572e+06
KO	C12	IFNb	4376.37	935612
KO	C12	IFNb	7389.84	705001
KO	C12	IFNb	7485.56	675245
KO	C12	IFNb	7879.46	1.35746e+06
KO	C12	IFNb	8159.12	511649
KO	C12	IFNb	8937.13	910769
KO	C12	IFNb	8403.58	1.47995e+06
KO	C12	IFNb	9637.36	525960
KO	C12	IFNb	9360.56	746632
KO	C12	IFNb	8041.25	644353
KO	C12	IFNb	7963.51	605527
KO	C12	IFNb	3994.99	169600
KO	C12	IFNb	7919.5	962076
KO	C12	IFNb	5505.44	626632
KO	C12	IFNb	6038.19	362171
KO	C12	IFNb	5723.63	772809
KO	C12	IFNb	7510.39	967159
KO	C12	IFNb	4723.83	449421
KO	C12	IFNb	7095.57	437136
KO	C12	IFNb	6063.03	881950
KO	C12	IFNb	6600.96	676504
KO	C12	IFNb	6240.01	426996
KO	C12	IFNb	7173.41	1.13645e+06
KO	C12	IFNb	6779.53	820389
KO	C12	IFNb	6704.23	1.44524e+06
KO	C12	IFNb	7650.05	302288
KO	C12	IFNb	7223.34	408239
KO	C12	IFNb	7463.96	373662
KO	C12	IFNb	7092.06	1.01303e+06
KO	C12	IFNb	6302.71	463699
KO	C12	IFNb	8138.35	800753
KO	C12	IFNb	6414.27	294521
KO	C12	IFNb	6022.84	458279
KO	C12	IFNb	8586.14	1.28366e+06
KO	C12	IFNb	5410.89	498886
KO	C12	IFNb	6851.75	375013
KO	C12	IFNb	8266.57	599507
KO	C12	IFNb	7726.6	620761
KO	C12	IFNb	8508.14	1.22334e+06
KO	C12	IFNb	8966.61	922243
KO	C12	IFNb	6589.61	866220
KO	C12	IFNb	8935.44	968271
KO	C12	IFNb	9102.64	483403
KO	C12	IFNb	7896.04	534101
KO	C12	IFNb	7429.78	697115
KO	C12	IFNb	6247.57	574389
KO	C12	IFNb	7903.81	862702
KO	C12	IFNb	7834.92	530789
KO	C12	IFNb	9514.54	560198
KO	C12	IFNb	7740.15	248577
KO	C12	IFNb	8358.19	1.01625e+06
KO	C12	IFNb	7550.62	705679
KO	C12	IFNb	8434.64	597090
KO	C12	IFNb	7231.12	795729
KO	C12	IFNb	6816.77	457163
KO	C12	IFNb	8247.49	375666
KO	C12	IFNb	5507.22	480891
KO	C12	IFNb	6781.21	879307
KO	C12	IFNb	7998.16	595151
KO	C12	IFNb	5709.92	407502
KO	C12	IFNb	6469.79	767629
KO	C12	IFNb	8749.26	812653
KO	C12	IFNb	8298.83	430264
KO	C12	IFNb	8156.26	1.52927e+06
KO	C12	IFNb	7037.86	745285
KO	C12	IFNb	5689.16	385421
KO	C12	IFNb	8210.14	694938
KO	C12	IFNb	10638.4	453307
KO	C12	IFNb	1519.51	72720.8
KO	C12	IFNb	8668.16	1.38645e+06
KO	C12	IFNb	7163.35	243586
KO	C12	IFNb	9474.41	397246
KO	C12	IFNb	6754.84	510078
KO	C12	IFNb	6515.04	844110
KO	C12	IFNb	7695.34	1.38309e+06
KO	C12	IFNb	8405.95	609174
KO	C12	IFNb	8007.69	623174
KO	C12	IFNb	7566.97	615084
KO	C12	IFNb	8368.1	720604
KO	C12	IFNb	8255.57	792791
KO	C12	IFNb	8783.22	967447
KO	C12	IFNb	7198.64	359246
KO	C12	IFNb	8194.13	679392
KO	C12	IFNb	8091.83	1.2259e+06
KO	C12	IFNb	9011.58	1.3014e+06
KO	C12	IFNb	9308.28	546100
KO	C12	IFNb	8713.68	575232
KO	C12	IFNb	5965.99	381321
KO	C12	IFNb	6434.12	269434
KO	C12	IFNb	8076.08	817512
KO	C12	IFNb	8679.68	524707
KO	C12	IFNb	6907.49	889520
KO	C12	IFNb	7545.11	569358
KO	C12	IFNb	9341.55	873059
KO	C12	IFNb	2649.77	400601
KO	C12	IFNb	7726.5	1.04405e+06
KO	C12	IFNb	9964.32	790606
KO	C12	IFNb	6101.97	666671
KO	C12	IFNb	8219.64	691428
KO	C12	IFNb	5108.91	834045
KO	C12	IFNb	5614.1	612191
KO	C12	IFNb	6883.66	826126
KO	C12	IFNb	6103.89	409674
KO	C12	IFNb	8839.82	700921
KO	C12	IFNb	8785.23	514030
KO	C12	IFNb	6583.82	234244
KO	C12	IFNb	9532.91	1.006e+06
KO	C12	IFNb	5931.22	572694
KO	C12	IFNb	5578.54	361240
KO	C12	IFNb	7867.27	798851
KO	C12	IFNb	6531.15	767027
KO	C12	IFNb	7103.76	545373
KO	C12	IFNb	5410.29	521543
KO	C12	IFNb	6718.4	876100
KO	C12	IFNb	7412.12	371844
KO	C12	IFNb	7575.37	1.00375e+06
KO	C12	IFNb	9658.01	669501
KO	C12	IFNb	8019.24	422080
KO	C12	IFNb	5480.27	529440
KO	C12	IFNb	7363.96	894588
KO	C12	IFNb	9422.9	842588
KO	C12	IFNb	6358.89	416778
KO	C12	IFNb	10283	738184
KO	C12	IFNb	8137.98	465056
KO	C12	IFNb	8475.39	1.04473e+06
KO	C12	IFNb	5940.16	510902
KO	C12	IFNb	7604.82	1.15172e+06
KO	C12	IFNb	8034.37	494551
KO	C12	IFNb	7031.15	1.31647e+06
KO	C12	IFNb	8514.25	348053
KO	C12	IFNb	8054.16	480131
KO	C12	IFNb	5859.22	301934
KO	C12	IFNb	8866.77	945010
KO	C12	IFNb	7155.59	308283
KO	C12	IFNb	7721.94	461137
KO	C12	IFNb	9529.35	578072
KO	C12	IFNb	8621.69	1.54596e+06
KO	C12	IFNb	8525.57	650502
KO	C12	IFNb	8274.32	684738
KO	C12	IFNb	8742.16	906498
KO	C12	IFNb	12308	410777
KO	C12	IFNb	6631.48	215756
KO	C12	IFNb	8694.58	663854
KO	C12	IFNb	9342.35	744689
KO	C12	IFNb	9460.62	590782
KO	C12	IFNb	6251.9	632529
KO	C12	IFNb	7425.96	327725
KO	C12	IFNb	7825.98	482134
KO	C12	IFNb	8169.23	473701
KO	C12	IFNb	7871	895881
KO	C12	IFNb	9511.17	467165
KO	C12	IFNb	11372.2	2.09942e+06
KO	C12	IFNb	7307.11	649178
KO	C12	IFNb	6951.07	350904
KO	C12	IFNb	7771.59	851125
KO	C12	IFNb	7699.82	404864
KO	C12	IFNb	9649.15	824842
KO	C12	IFNb	6788.17	593813
KO	C12	IFNb	10395.1	510583
KO	C12	IFNb	12014.1	1.04277e+06
KO	C12	IFNb	8931.06	799545
KO	C12	IFNb	10713.8	418852
KO	C12	IFNb	8627.29	1.08337e+06
KO	C12	IFNb	8209.7	619077
KO	C12	IFNb	5109.76	252856
KO	C12	IFNb	8986.47	596070
KO	C12	IFNb	11070	808046
KO	C12	IFNb	9115.43	678289
KO	C12	IFNb	8356.87	1.65898e+06
KO	C12	IFNb	11021.6	833431
KO	C12	IFNb	8203.78	656946
KO	C12	IFNb	10361.2	1.17932e+06
KO	C12	IFNb	11046.3	737338
KO	C12	IFNb	8869.58	984872
KO	C12	IFNb	8006.77	512599
KO	C12	IFNb	9361.75	1.32446e+06
KO	C12	IFNb	8739.04	378337
KO	C12	IFNb	9198.51	538212
KO	C12	IFNb	9934.07	516609
KO	C12	IFNb	7886.71	544644
KO	C12	IFNb	8891.16	621474
KO	C12	IFNb	10006.2	1.37047e+06
KO	C12	IFNb	10122.3	820669
KO	C12	IFNb	7948.59	731612
KO	C12	IFNb	10355.5	1.15693e+06
KO	C12	IFNb	9864.59	613938
KO	C12	IFNb	7865.18	528299
KO	C12	IFNb	11468.5	726401
KO	C12	IFNb	7497.1	385156
KO	C12	IFNb	10883.5	514584
KO	C12	IFNb	9475.72	653384
KO	C12	IFNb	11132.1	1.14847e+06
KO	C12	IFNb	10011.8	1.10014e+06
KO	C12	IFNb	12907.5	765387
KO	C12	IFNb	7860.05	547340
KO	C12	IFNb	8200.19	666125
KO	C12	IFNb	10091.6	580404
KO	C12	IFNb	11184.7	763010
KO	C12	IFNb	13178.1	673555
KO	C12	IFNb	1824.99	63590
KO	C12	IFNb	12462.5	606244
KO	C12	IFNb	8068.42	639332
KO	C12	IFNb	9347.94	653403
KO	C12	IFNb	10197.9	826268
KO	C12	IFNb	8933.5	798826
KO	C12	IFNb	9740.92	410465
KO	C12	IFNb	11391.8	856045
KO	C12	IFNb	10246.7	386611
KO	C12	IFNb	9510.84	402766
KO	C12	IFNb	8688.77	588178
KO	C12	IFNb	10443.9	783719
KO	C12	IFNb	8573.28	938924
KO	C12	IFNb	10546.1	1.67575e+06
KO	C12	IFNb	8275.23	1.26497e+06
KO	C12	IFNb	11984.6	620730
KO	C12	IFNb	11711.5	996220
KO	C12	IFNb	10432.8	1.11356e+06
KO	C12	IFNb	12470.9	797084
KO	C12	IFNb	8446.01	746370
KO	C12	IFNb	9567.21	756086
KO	C12	IFNb	9618.87	528484
KO	C12	IFNb	10826.2	741962
KO	C12	IFNb	10801.5	807153
KO	C12	IFNb	9775.44	663278
KO	C12	IFNb	8571.6	1.2635e+06
KO	C12	IFNb	12094	647340
KO	C12	IFNb	7929.01	531338
KO	C12	IFNb	8098.01	846928
KO	C12	IFNb	11519.7	1.02827e+06
KO	C12	IFNb	5854.61	399395
KO	C12	IFNb	11637.7	1.48034e+06
KO	C12	IFNb	9921.34	1.44319e+06
KO	C12	IFNb	10872.6	973361
KO	C12	IFNb	9789.34	897444
KO	C12	IFNb	8761.87	603242
KO	C12	IFNb	10585.8	932130
KO	C12	IFNb	11127.4	861866
KO	C12	IFNb	9643.7	790977
KO	C12	IFNb	8960.43	526633
KO	C12	IFNb	9156.79	797169
KO	C12	IFNb	9361.91	391547
KO	C12	IFNb	7951.15	468149
KO	C12	IFNb	9342.13	866250
KO	C12	IFNb	7694.27	780477
KO	C12	IFNb	7839.72	824851
KO	C12	IFNb	7487.29	313144
KO	C12	IFNb	11296.5	492021
KO	C12	IFNb	12401.7	910461
KO	C12	IFNb	10606.5	1.23729e+06
KO	C12	IFNb	15093.3	1.19043e+06
KO	C12	IFNb	6524.07	832613
KO	C12	IFNb	10313	586644
KO	C12	IFNb	11401.6	692245
KO	C12	IFNb	5633.03	530896
KO	C12	IFNb	9357.41	2.05205e+06
KO	C12	IFNb	10901.2	738516
KO	C12	IFNb	7542.12	517285
KO	C12	IFNb	7459.58	473653
KO	C12	IFNb	10490.6	809792
KO	C12	IFNb	7954.53	750942
KO	C12	IFNb	8642.4	751027
KO	C12	IFNb	8063.46	505651
KO	C12	IFNb	10355.4	723820
KO	C12	IFNb	5920.29	343915
KO	C12	IFNb	9955.4	455550
KO	C12	IFNb	8100.51	539430
KO	C12	IFNb	6660.95	390436
KO	C12	IFNb	8295.19	926315
KO	C12	IFNb	7347.05	968487
KO	C12	IFNb	6455.95	550183
KO	C12	IFNb	7845.59	628674
KO	C12	IFNb	9849.15	947893
KO	C12	IFNb	10804.8	497254
KO	C12	IFNb	8015.72	783219
KO	C12	IFNb	6932.4	623527
KO	C12	IFNb	6926.26	662956
KO	C12	IFNb	9624.07	648462
KO	C12	IFNb	10041.9	1.2842e+06
KO	C12	IFNb	10676.6	439246
KO	C12	IFNb	12782.5	623821
KO	C12	IFNb	10665.6	1.17758e+06
KO	C12	IFNb	10253.3	953967
KO	C12	IFNb	12125.3	1.23949e+06
KO	C12	IFNb	8013.59	778806
KO	C12	IFNb	9413.89	781514
KO	C12	IFNb	11005	510508
KO	C12	IFNb	6158.77	551358
KO	C12	IFNb	7892.38	528055
KO	C12	IFNb	10268	531819
KO	C12	IFNb	9103.56	991266
KO	C12	IFNb	10001.8	573142
KO	C12	IFNb	10830.8	892322
KO	C12	IFNb	10397.6	678759
KO	C12	IFNb	8677.24	902042
KO	C12	IFNb	8099.54	629472
KO	C12	IFNb	11415.7	830287
KO	C12	IFNb	9333.28	950650
KO	C12	IFNb	9066.2	969119
KO	C12	IFNb	7417.34	432827
KO	C12	IFNb	9753.92	843012
KO	C12	IFNb	7829.5	746946
KO	C12	IFNb	7676.59	323075
KO	C12	IFNb	10173.6	1.04692e+06
KO	C12	IFNb	11594.5	2.64059e+06
KO	C12	IFNb	11124.7	983668
KO	C12	IFNb	8161.68	1.03604e+06
KO	C12	IFNb	10661.8	637256
KO	C12	IFNb	11357	923159
KO	C12	IFNb	11103.6	1.18108e+06
KO	C12	IFNb	8849.44	508500
KO	C12	IFNb	12598.9	1.16757e+06
KO	C12	IFNb	7451.96	716011
KO	C12	IFNb	7598.41	1.15633e+06
KO	C12	IFNb	8558.4	586988
KO	C12	IFNb	9818.61	728036
KO	C12	IFNb	10294.7	662315
KO	C12	IFNb	9821.58	535498
KO	C12	IFNb	10051.7	825499
KO	C12	IFNb	14740.8	1.64222e+06
KO	C12	IFNb	12638.9	630077
KO	C12	IFNb	11313.3	546183
KO	C12	IFNb	9755.71	645557
KO	C12	IFNb	8970.93	719320
KO	C12	IFNb	12869.9	551772
KO	C12	IFNb	10950.7	572352
KO	C12	IFNb	10592.5	1.89156e+06
KO	C12	IFNb	15250.4	1.02756e+06
KO	C12	IFNb	11550.9	837089
KO	C12	IFNb	14959.2	1.55194e+06
KO	C12	IFNb	9970.34	705279
KO	C12	IFNb	7592	777673
KO	C12	IFNb	11625.3	746701
KO	C12	IFNb	9133.58	648485
KO	C12	IFNb	9705.96	717646
KO	C12	IFNb	10673.7	691740
KO	C12	IFNb	6684.79	1.05553e+06
KO	C12	IFNb	10976.8	932574
KO	C12	IFNb	9636.86	532000
KO	C12	IFNb	11100.2	489877
KO	C12	IFNb	8713.13	487408
KO	C12	IFNb	8458.25	2.19842e+06
KO	C12	IFNb	7576.61	1.06713e+06
KO	C12	IFNb	11594.8	692416
KO	C12	IFNb	11933.5	537298
KO	C12	IFNb	8492.41	1.34764e+06
KO	C12	IFNb	8867.83	624498
KO	C12	IFNb	9688.41	683302
KO	C12	IFNb	8269.05	771088
KO	C12	IFNb	9832.65	1.00461e+06
KO	C12	IFNb	7806.9	696447
KO	C12	IFNb	9689.98	519678
KO	C12	IFNb	10678.7	658439
KO	C12	IFNb	10418.7	652254
KO	C12	IFNb	11083.7	396670
KO	C12	IFNb	11772	1.07797e+06
KO	C12	IFNb	10311.2	1.12547e+06
KO	C12	IFNb	9260.58	1.2008e+06
KO	C12	IFNb	12225.3	513869
KO	C12	IFNb	7816.69	1.48529e+06
KO	C12	IFNb	8183.65	1.19429e+06
KO	C12	IFNb	10109.2	1.05037e+06
KO	C12	IFNb	7087.96	485764
KO	C12	IFNb	10027.6	565673
KO	C12	IFNb	8906.26	630008
KO	C12	IFNb	9037.93	822867
KO	C12	IFNb	13961.3	4.4471e+06
KO	C12	IFNb	9606.61	537892
KO	C12	IFNb	8474.2	435799
KO	C12	IFNb	9482.52	595135
KO	C12	IFNb	9984.76	727781
KO	C12	IFNb	10085.4	537182
KO	C12	IFNb	9900.11	565756
KO	C12	IFNb	10683.6	840386
KO	C12	IFNb	10470.2	590641
KO	C12	IFNb	8237.45	654023
KO	C12	IFNb	8464.89	399339
KO	C12	IFNb	10283.7	1.34264e+06
KO	C12	IFNb	11922.5	969746
KO	C12	IFNb	7801.34	700864
KO	C12	IFNb	10127.2	729128
KO	C12	IFNb	7912.65	413563
KO	C12	IFNb	7588.48	388258
KO	C12	IFNb	9891.03	567832
KO	C12	IFNb	10964.5	1.19793e+06
KO	C12	IFNb	15122.6	1.45859e+06
KO	C12	IFNb	9050.1	733741
KO	C12	IFNb	10308.6	893118
KO	C12	IFNb	11674.1	765764
KO	C12	IFNb	15841.6	1.08153e+06
KO	C12	IFNb	13629.8	670175
KO	C12	IFNb	11081.6	945549
KO	C12	IFNb	11718.5	670283
KO	C12	IFNb	13279.3	1.05293e+06
KO	C12	IFNb	11937.4	875120
KO	C12	IFNb	10374.7	762739
KO	C12	IFNb	10174.4	878288
KO	C12	IFNb	12289.3	1.39813e+06
KO	C12	IFNb	12985.4	865404
KO	C12	IFNb	11476.2	1.42125e+06
KO	C12	IFNb	10031	479539
KO	C12	IFNb	12440.4	684809
KO	C12	IFNb	12880.8	1.0531e+06
KO	C12	IFNb	11076.1	630053
KO	C12	IFNb	10865	947018
KO	C12	IFNb	9290.93	2.18569e+06
KO	C12	IFNb	9739.17	856047
KO	C12	IFNb	9663.89	713521
KO	C12	IFNb	16655.9	1.20792e+06
KO	C12	IFNb	10932.4	431989
KO	C12	IFNb	13999	934427
KO	C12	IFNb	10457.1	862082
KO	C12	IFNb	11004.1	1.14393e+06
KO	C12	IFNb	8996.67	714301
KO	C12	IFNb	14170.3	1.02394e+06
KO	C12	IFNb	14501.5	2.30958e+06
KO	C12	IFNb	18136.2	3.44236e+06
KO	C12	IFNb	10520.3	2.0316e+06
KO	C12	IFNb	10835.1	950104
KO	C12	IFNb	14778.5	1.37577e+06
KO	C12	IFNb	12845.8	798806
KO	C12	IFNb	14362.6	2.11712e+06
KO	C12	IFNb	15023.2	1.67605e+06
KO	C12	IFNb	13770.1	1.53914e+06
KO	C12	IFNb	15497.1	1.20439e+06
KO	C12	IFNb	12496.1	792795
KO	C12	IFNb	12562.9	931522
KO	C12	IFNb	15149	1.93255e+06
KO	C12	IFNb	15181	1.67055e+06
KO	C12	IFNb	12619.2	1.08602e+06
KO	C12	IFNb	10971.2	423157
KO	C12	IFNb	14182.3	2.3793e+06
KO	C12	IFNb	13267.3	1.58249e+06
KO	C12	IFNb	10677	893659
KO	C12	IFNb	12992.5	769067
KO	C12	IFNb	9836.37	599794
KO	C12	IFNb	12349.3	671373
KO	C12	IFNb	9809.92	1.59069e+06
KO	C12	IFNb	11913.4	2.30374e+06
KO	C12	IFNb	8597.83	676319
KO	C12	IFNb	11841	1.84236e+06
KO	C12	IFNb	13873.6	1.25586e+06
KO	C12	IFNb	12617.3	734936
KO	C12	IFNb	10267.5	1.16434e+06
KO	C12	IFNb	14951.7	1.99212e+06
KO	C12	IFNb	10368.3	590337
KO	C12	IFNb	15209.9	2.66264e+06
KO	C12	IFNb	10841.6	596230
KO	C12	IFNb	9707.82	787066
KO	C12	IFNb	11441.8	910239
KO	C12	IFNb	11673.4	1.77891e+06
KO	C12	IFNb	12347.4	517706
KO	C12	IFNb	12895.4	1.18151e+06
KO	C12	IFNb	16028.8	986642
KO	C12	IFNb	9286.06	753846
KO	C12	IFNb	11940.6	1.03075e+06
KO	C12	IFNb	8565.88	548394
KO	C12	IFNb	14822.6	1.01351e+06
KO	C12	IFNb	12080	1.62916e+06
KO	C12	IFNb	7257.31	321044
KO	C12	IFNb	13185.6	837230
KO	C12	IFNb	9776.53	1.06711e+06
KO	C12	IFNb	9116.23	567363
KO	C12	IFNb	10564.6	1.68201e+06
KO	C12	IFNb	12028.9	647009
KO	C12	IFNb	9997.79	769129
KO	C12	IFNb	12276.5	467062
KO	C12	IFNb	11166.7	1.14912e+06
KO	C12	IFNb	10602.2	749418
KO	C12	IFNb	9982.79	1.27245e+06
KO	C12	IFNb	10277.6	980502
KO	C12	IFNb	9183.48	331074
KO	C12	IFNb	12405.3	1.04352e+06
KO	C12	IFNb	10468.3	469679
KO	C12	IFNb	9307.48	1.32264e+06
KO	C12	IFNb	12960.9	825685
KO	C12	IFNb	9361	836070
KO	C12	IFNb	10425	587000
KO	C12	IFNb	9874.13	363227
KO	C12	IFNb	9138.36	441661
KO	C12	IFNb	12031.9	1.40168e+06
KO	C12	IFNb	4788.9	198529
KO	C12	IFNb	8965.13	691097
KO	C12	IFNb	10459.7	348540
KO	C12	IFNb	8862.96	299985
KO	C12	IFNb	9811.05	645616
KO	C12	IFNb	8609.14	271516
KO	C12	IFNb	10316.4	708648
KO	C12	IFNb	6841.15	856206
KO	C12	IFNb	7290.9	331330
KO	C12	IFNb	6729.71	573866
KO	C12	IFNb	5827.47	458703
KO	C12	IFNb	7680.45	952785
KO	C12	IFNb	6882.22	376320
KO	C12	IFNb	8529.44	1.1154e+06
KO	C12	IFNb	7590.17	233405
KO	C12	IFNb	7627.4	702849
KO	C12	IFNb	7142.78	824989
KO	C12	IFNb	7683.77	281443
KO	C12	IFNb	7947.77	447096
KO	C12	IFNb	8065.64	618372
KO	C12	IFNb	6846.7	588872
KO	C12	IFNb	6794.84	672127
KO	C12	IFNb	7179.39	797948
KO	C12	IFNb	6258.64	752758
KO	C12	IFNb	8902.49	838565
KO	C12	IFNb	8051.65	448715
KO	C12	IFNb	7152.13	767520
KO	C12	IFNb	7116.75	1.42661e+06
KO	C12	IFNb	6438.72	769687
KO	C12	IFNb	5723.2	597358
KO	C12	IFNb	8623.73	967981
KO	C12	IFNb	8723.57	587330
KO	C12	IFNb	3172.9	123710
KO	C12	IFNb	8110.85	1.28709e+06
KO	C12	IFNb	9772.33	542043
KO	C12	IFNb	7649.51	840565
KO	C12	IFNb	8580.98	1.55172e+06
KO	C12	IFNb	11460.6	1.32069e+06
KO	C12	IFNb	5719.16	228090
KO	C12	IFNb	7948.41	787904
KO	C12	IFNb	11221.3	517011
KO	C12	IFNb	9183.28	558043
KO	C12	IFNb	8132.54	577838
KO	C12	IFNb	9924.13	806686
KO	C12	IFNb	6780.51	709849
KO	C12	IFNb	12795.2	437780
KO	C12	IFNb	7695.94	701896
KO	C12	IFNb	7880.5	879180
KO	C12	IFNb	6494.51	1.11341e+06
KO	C12	IFNb	10605.2	645559
KO	C12	IFNb	10738.9	823321
KO	C12	IFNb	11497.2	1.21149e+06
KO	C12	IFNb	14971.7	770728
KO	C12	IFNb	10346.7	823661
KO	C12	IFNb	8114.55	1.81186e+06
KO	C12	IFNb	8661.17	772202
KO	C12	IFNb	9309.46	875923
KO	C12	IFNb	8645.74	1.03805e+06
KO	C12	IFNb	10461.3	738362
KO	C12	IFNb	10553.3	835122
KO	C12	IFNb	9592.32	898509
KO	C12	IFNb	8531.35	805844
KO	C12	IFNb	10875.8	1.12774e+06
KO	C12	IFNb	10298.5	540426
KO	C12	IFNb	10350.9	1.41008e+06
KO	C12	IFNb	5976.96	321802
KO	C12	IFNb	6824.74	460204
KO	C12	IFNb	7030.47	1.58604e+06
KO	C12	IFNb	7403.76	1.77981e+06
KO	C12	IFNb	7318	507674
KO	C12	IFNb	10737.9	983840
KO	C12	IFNb	9128.05	1.35271e+06
KO	C12	IFNb	6307.66	695433
KO	C12	IFNb	6550.02	489112
KO	C12	IFNb	8927.98	864391
KO	C12	IFNb	10081.8	915260
KO	C12	IFNb	9664.11	858578
KO	C12	IFNb	5322.58	912499
KO	C12	IFNb	7848.88	542031
KO	C12	IFNb	9321.91	1.28898e+06
KO	C12	IFNb	9729.77	555510
KO	C12	IFNb	9871.14	1.69955e+06
KO	C12	IFNb	7095.12	615079
KO	C12	IFNb	11256.7	2.13482e+06
KO	C12	IFNb	9047.82	1.80042e+06
KO	C12	IFNb	8492.3	716593
KO	C12	IFNb	10379.2	891605
KO	C12	IFNb	6947.04	958045
KO	C12	IFNb	8272.58	1.90402e+06
KO	C12	IFNb	8720.08	1.39567e+06
KO	C12	IFNb	4854.62	710247
KO	C12	IFNb	9619.68	910159
KO	C12	IFNb	9177.32	765245
KO	C12	IFNb	10401.2	729208
KO	C12	IFNb	9492.78	1.00226e+06
KO	C12	IFNb	8828.28	864467
KO	C12	IFNb	8334.56	404562
KO	C12	IFNb	11294.7	1.75677e+06
KO	C12	IFNb	10792.2	689226
KO	C12	IFNb	5516.21	876800
KO	C12	IFNb	7863.32	882628
KO	C12	IFNb	8579.51	1.71668e+06
KO	C12	IFNb	5621.14	994360
KO	C12	IFNb	7859.65	724662
KO	C12	IFNb	7750.2	612490
KO	C12	IFNb	9618.48	924178
KO	C12	IFNb	7164.27	661300
KO	C12	IFNb	7007.38	359997
KO	C12	IFNb	8940.51	799452
KO	C12	IFNb	10445.9	925292
KO	C12	IFNb	7107.35	818659
KO	C12	IFNb	9956.55	1.04862e+06
KO	C12	IFNb	10225.3	1.08283e+06
KO	C12	IFNb	11521	1.30709e+06
KO	C12	IFNb	10904.8	1.89469e+06
KO	C12	IFNb	9224.07	890154
KO	C12	IFNb	10540.1	606202
KO	C12	IFNb	10535.1	1.47497e+06
KO	C12	IFNb	9036	578491
KO	C12	IFNb	7603.98	1.29763e+06
KO	C12	IFNb	8907.98	912941
KO	C12	IFNb	10139.4	1.00988e+06
KO	C12	IFNb	8463.07	438779
KO	C12	IFNb	7667.46	435754
KO	C12	IFNb	7821.44	785168
KO	C12	IFNb	8131.26	1.35775e+06
KO	C12	IFNb	9085.88	651773
KO	C12	IFNb	13293.8	1.10501e+06
KO	C12	IFNb	8088.78	625240
KO	C12	IFNb	9922.14	738837
KO	C12	IFNb	10089.5	664469
KO	C12	IFNb	13735.2	2.59477e+06
KO	C12	IFNb	8733.94	1.67654e+06
KO	C12	IFNb	12712.3	588374
KO	C12	IFNb	10599	1.31539e+06
KO	C12	IFNb	12855.8	791333
KO	C12	IFNb	10228.3	1.18834e+06
KO	C12	IFNb	10730.9	599716
KO	C12	IFNb	12964.7	1.50626e+06
KO	C12	IFNb	10843	958761
KO	C12	IFNb	7417.45	578408
KO	C12	IFNb	11072.5	848901
KO	C12	IFNb	9817.94	674920
KO	C12	IFNb	16586	1.36387e+06
KO	C12	IFNb	10057.1	723024
KO	C12	IFNb	15617.5	1.33831e+06
KO	C12	IFNb	9634.48	881730
KO	C12	IFNb	11971.1	692274
KO	C12	IFNb	12546.6	1.82442e+06
KO	C12	IFNb	13723.1	1.17454e+06
KO	C12	IFNb	12381.5	643885
KO	C12	IFNb	7924.05	614586
KO	C12	IFNb	10610	570692
KO	C12	IFNb	8750.26	371476
KO	C12	IFNb	10737.3	597258
KO	C12	IFNb	16617.6	889467
KO	C12	IFNb	11537.8	661160
KO	C12	IFNb	9011.35	414243
KO	C12	IFNb	9911.52	644945
KO	C12	IFNb	8996.7	580697
KO	C12	IFNb	12117.1	731874
KO	C12	IFNb	8824.86	1.50181e+06
KO	C12	IFNb	9892.36	666020
KO	C12	IFNb	9942.9	888564
KO	C12	IFNb	11285.1	1.43431e+06
KO	C12	IFNb	9648.21	827294
KO	C12	IFNb	14125.3	1.14225e+06
KO	C12	IFNb	12867.7	1.17628e+06
KO	C12	IFNb	10367.4	948808
KO	C12	IFNb	10799.8	861431
KO	C12	IFNb	10615.8	1.2523e+06
KO	C12	IFNb	11570.7	1.16094e+06
KO	C12	IFNb	13123.9	776845
KO	C12	IFNb	11954.9	657459
KO	C12	IFNb	11925.8	1.25852e+06
KO	C12	IFNb	12826	629982
KO	C12	IFNb	14950.5	939885
KO	C12	IFNb	9274.93	1.32872e+06
KO	C12	IFNb	8790.28	759265
KO	C12	IFNb	12357.1	664660
KO	C12	IFNb	11320.4	995627
KO	C12	IFNb	14347.9	1.23328e+06
KO	C12	IFNb	10939.1	1.3444e+06
KO	C12	IFNb	14274.2	1.10785e+06
KO	C12	IFNb	11351.3	1.41829e+06
KO	C12	IFNb	8521.02	467718
KO	C12	IFNb	13895.1	1.51228e+06
KO	C12	IFNb	12326.8	1.13913e+06
KO	C12	IFNb	10617.5	819587
KO	C12	IFNb	10014.4	850814
KO	C12	IFNb	11092.2	1.19966e+06
KO	C12	IFNb	12970.7	950186
KO	C12	IFNb	11182.3	1.30622e+06
KO	C12	IFNb	11408.3	754916
KO	C12	IFNb	13514	1.61831e+06
KO	C12	IFNb	10034.8	937321
KO	C12	IFNb	10806.2	1.29065e+06
KO	C12	IFNb	9225.69	1.18514e+06
KO	C12	IFNb	12935	1.1356e+06
KO	C12	IFNb	12596.9	2.14242e+06
KO	C12	IFNb	9946.78	968771
KO	C12	IFNb	11551.7	891095
KO	C12	IFNb	10524.5	906850
KO	C12	IFNb	7602.07	555705
KO	C12	IFNb	8292.81	1.76637e+06
KO	C12	IFNb	13320.2	1.12468e+06
KO	C12	IFNb	8966.25	527445
KO	C12	IFNb	10123.2	1.07785e+06
KO	C12	IFNb	9495.25	637789
KO	C12	IFNb	9261.56	573005
KO	C12	IFNb	9252.32	402986
KO	C12	IFNb	13784.5	619194
KO	C12	IFNb	11472.5	909669
KO	C12	IFNb	8912.1	503682
KO	C12	IFNb	8997.49	643544
KO	C12	IFNb	9370.89	489780
KO	C12	IFNb	9459.54	593693
KO	C12	IFNb	9438.4	827629
KO	C12	IFNb	11980.5	915373
KO	C12	IFNb	9325.12	1.0795e+06
KO	C12	IFNb	9283.99	897885
KO	C12	IFNb	7299.58	301846
KO	C12	IFNb	11640.9	677451
KO	C12	IFNb	10738.9	867845
KO	C12	IFNb	10125.4	527091
KO	C12	IFNb	8485.2	992506
KO	C12	IFNb	11822.9	1.23153e+06
KO	C12	IFNb	9115.94	692199
KO	C12	IFNb	8625.52	1.10986e+06
KO	C12	IFNb	10705.8	838199
KO	C12	IFNb	3860.35	212502
KO	C12	IFNb	10517.2	900703
KO	C12	IFNb	9375.85	999267
KO	C12	IFNb	4432.97	180982
KO	C12	IFNb	9317.93	1.39063e+06
KO	C12	IFNb	9126.95	331431
KO	C12	IFNb	9408.7	1.33258e+06
KO	C12	IFNb	9236.71	567590
KO	C12	IFNb	7314.69	302470
KO	C12	IFNb	10524.1	865394
KO	C12	IFNb	13164.4	1.97849e+06
KO	C12	IFNb	9747.8	1.11513e+06
KO	C12	IFNb	8093.41	886795
KO	C12	IFNb	7844.28	1.36787e+06
KO	C12	IFNb	8913.57	1.33074e+06
KO	C12	IFNb	11508.6	954805
KO	C12	IFNb	11744.9	1.17903e+06
KO	C12	IFNb	7377.83	391418
KO	C12	IFNb	7866.98	1.20009e+06
KO	C12	IFNb	10718.3	1.12322e+06
KO	C12	IFNb	11149.7	863014
KO	C12	IFNb	11171.4	1.00069e+06
KO	C12	IFNb	9562.37	831474
KO	C12	IFNb	13518.9	1.05703e+06
KO	C12	IFNb	8164.28	901414
KO	C12	IFNb	3865.21	250293
KO	C12	IFNb	10779.1	698006
KO	C12	IFNb	11593.6	894934
KO	C12	IFNb	9120.27	909332
KO	C12	IFNb	10669.1	933303
KO	C12	IFNb	10939.3	1.08266e+06
KO	C12	IFNb	18322.9	1.11151e+06
KO	C12	IFNb	9397.63	1.24422e+06
KO	C12	IFNb	9718.3	892971
KO	C12	IFNb	9121.87	978900
KO	C12	IFNb	14849.2	818969
KO	C12	IFNb	9841.77	1.20799e+06
KO	C12	IFNb	13694.6	1.03197e+06
KO	C12	IFNb	11259.3	1.20886e+06
KO	C12	IFNb	6566.96	1.05829e+06
KO	C12	IFNb	16708.9	1.42658e+06
KO	C12	IFNb	8803.9	1.30606e+06
KO	C12	IFNb	10557.9	1.19506e+06
KO	C12	IFNb	14753.1	709154
KO	C12	IFNb	13271.6	1.45278e+06
KO	C12	IFNb	12963.2	736719
KO	C12	IFNb	12484.6	942092
KO	C12	IFNb	10893.3	1.05295e+06
KO	C12	IFNb	13537.3	3.19105e+06
KO	C12	IFNb	12622.7	854485
KO	C12	IFNb	11812.2	946522
KO	C12	IFNb	9147.17	925934
KO	C12	IFNb	12772	1.29421e+06
KO	C12	IFNb	7861.07	2.0333e+06
KO	C12	IFNb	9895.62	500069
KO	C12	IFNb	10623.8	1.00684e+06
KO	C12	IFNb	12135.9	1.24503e+06
KO	C12	IFNb	11850	1.71691e+06
KO	C12	IFNb	10439	623395
KO	C12	IFNb	12491.8	1.71681e+06
KO	C12	IFNb	7740.31	535346
KO	C12	IFNb	9814.43	671074
KO	C12	IFNb	12302.1	593920
KO	C12	IFNb	12185.6	1.47201e+06
KO	C12	IFNb	11200.8	1.51234e+06
KO	C12	IFNb	7844.65	418654
KO	C12	IFNb	13884.5	670317
KO	C12	IFNb	11278.6	733904
KO	C12	IFNb	11939.7	1.0833e+06
KO	C12	IFNb	12143.4	875563
KO	C12	IFNb	11431.3	771428
KO	C12	IFNb	14165.3	2.065e+06
KO	C12	IFNb	12251.7	1.62659e+06
KO	C12	IFNb	11924.3	842244
KO	C12	IFNb	11028.1	765638
KO	C12	IFNb	12998.1	859429
KO	C12	IFNb	12478.5	1.01497e+06
KO	C12	IFNb	14336.7	878723
KO	C12	IFNb	9744.54	1.45225e+06
KO	C12	IFNb	10766.5	1.83336e+06
KO	C12	IFNb	10422.4	783197
KO	C12	IFNb	9627.02	937123
KO	C12	IFNb	9497.02	727614
KO	C12	IFNb	10834.8	1.277e+06
KO	C12	IFNb	10020.7	446972
KO	C12	IFNb	9753.27	596774
KO	C12	IFNb	8103.87	432488
KO	C12	IFNb	10536.7	692811
KO	C12	IFNb	12476.3	1.05735e+06
KO	C12	IFNb	9582.48	435468
KO	C12	IFNb	12172.5	816980
KO	C12	IFNb	8914.68	1.77392e+06
KO	C12	IFNb	11380.3	1.68289e+06
KO	C12	IFNb	8293.12	1.27554e+06
KO	C12	IFNb	9015.41	1.04175e+06
KO	C12	IFNb	10967.8	926627
KO	C12	IFNb	7291.92	690302
KO	C12	IFNb	11089.8	1.17146e+06
KO	C12	IFNb	10205.3	1.0716e+06
KO	C12	IFNb	8660.53	464923
KO	C12	IFNb	11533	863632
KO	C12	IFNb	9695.92	739800
KO	C12	IFNb	9828.3	741133
KO	C12	IFNb	8162.94	1.22896e+06
KO	C12	IFNb	7484.47	247436
KO	C12	IFNb	10078.5	432625
KO	C12	IFNb	7701.01	1.1481e+06
KO	C12	IFNb	9207.82	855246
KO	C12	IFNb	8016.56	761005
KO	C12	IFNb	7495.87	439769
KO	C12	IFNb	9831.26	966291
KO	C12	IFNb	10864.2	965766
KO	C12	IFNb	7474.44	1.1912e+06
KO	C12	IFNb	9283.75	584122
KO	C12	IFNb	7558.84	388328
KO	C12	IFNb	10407.6	427635
KO	C12	IFNb	8632.73	491517
KO	C12	IFNb	12217.7	1.72209e+06
KO	C12	IFNb	7775.24	444327
KO	C12	IFNb	9534.47	567375
KO	C12	IFNb	8243.37	436905
KO	C12	IFNb	9391	890987
KO	C12	IFNb	11161	1.32306e+06
KO	C12	IFNb	8343.34	324429
KO	C12	IFNb	10173.4	1.58395e+06
KO	C12	IFNb	10102.6	1.69646e+06
KO	C12	IFNb	11058.7	934892
KO	C12	IFNb	10228.3	485750
KO	C12	IFNb	11370	909301
KO	C12	IFNb	10936.7	444785
KO	C12	IFNb	9815.08	583559
KO	C12	IFNb	9567.83	1.35863e+06
KO	C12	IFNb	7961.04	303714
KO	C12	IFNb	12573.2	1.2028e+06
KO	C12	IFNb	8620.08	905148
KO	C12	IFNb	11278.3	1.0304e+06
KO	C12	IFNb	12395.9	1.39139e+06
KO	C12	IFNb	7720.92	292528
KO	C12	IFNb	9938.13	1.03885e+06
KO	C12	IFNb	9579.35	2.41792e+06
KO	C12	IFNb	11440.1	1.17965e+06
KO	C12	IFNb	12638.2	1.92794e+06
KO	C12	IFNb	12039	831397
KO	C12	IFNb	14198.8	701880
KO	C12	IFNb	10833.2	536079
KO	C12	IFNb	11291.4	932638
KO	C12	IFNb	9179.94	1.22648e+06
KO	C12	IFNb	10929.8	531112
KO	C12	IFNb	11984.8	1.08237e+06
KO	C12	IFNb	11044.7	1.71267e+06
KO	C12	IFNb	10077.1	1.14857e+06
KO	C12	IFNb	12926.7	1.25019e+06
KO	C12	IFNb	9693.94	580935
KO	C12	IFNb	9297.34	618641
KO	C12	IFNb	10509.2	595601
KO	C12	IFNb	10719.6	518643
KO	C12	IFNb	10143	1.70271e+06
KO	C12	IFNb	9913.9	1.03476e+06
KO	C12	IFNb	12275.7	2.14835e+06
KO	C12	IFNb	10700.8	1.01582e+06
KO	C12	IFNb	11931.5	1.02934e+06
KO	C12	IFNb	8676.91	1.8969e+06
KO	C12	IFNb	13131.3	644287
KO	C12	IFNb	11444.6	605372
KO	C12	IFNb	12293.4	1.09024e+06
KO	C12	IFNb	11850.3	2.34004e+06
KO	C12	IFNb	14229.1	1.09912e+06
KO	C12	IFNb	9352.94	1.06799e+06
KO	C12	IFNb	8613.95	1.05458e+06
KO	C12	IFNb	10112.9	986013
KO	C12	IFNb	11363.9	992297
KO	C12	IFNb	12233.6	1.00533e+06
KO	C12	IFNb	9560.7	964282
KO	C12	IFNb	10354.3	1.23884e+06
KO	C12	IFNb	9985.57	537627
KO	C12	IFNb	12394.7	981488
KO	C12	IFNb	12781.4	1.18381e+06
KO	C12	IFNb	16622.8	1.99843e+06
KO	C12	IFNb	12268.4	624483
KO	C12	IFNb	14546.8	945801
KO	C12	IFNb	13441.2	1.7697e+06
KO	C12	IFNb	10489.3	2.14616e+06
KO	C12	IFNb	10719.5	1.25554e+06
KO	C12	IFNb	4612.13	246867
KO	C12	IFNb	11821.6	1.47458e+06
KO	C12	IFNb	11237.6	551966
KO	C12	IFNb	9445.68	1.86422e+06
KO	C12	IFNb	10023.6	1.44019e+06
KO	C12	IFNb	11912.1	533834
KO	C12	IFNb	12580.4	997515
KO	C12	IFNb	9606.84	777366
KO	C12	IFNb	10595.4	1.85038e+06
KO	C12	IFNb	12463.8	1.51413e+06
KO	C12	IFNb	13720.6	580324
KO	C12	IFNb	10724	1.13789e+06
KO	C12	IFNb	12029.4	2.31293e+06
KO	C12	IFNb	12973.6	1.64686e+06
KO	C12	IFNb	11162.6	1.01749e+06
KO	C12	IFNb	16033.9	1.36475e+06
KO	C12	IFNb	5086.76	354754
KO	C12	IFNb	10962	983663
KO	C12	IFNb	10147.9	1.4e+06
KO	C12	IFNb	11365.8	778346
KO	C12	IFNb	9334.12	932123
KO	C12	IFNb	13038.2	987978
KO	C12	IFNb	10397.8	1.05363e+06
KO	C12	IFNb	11653.4	1.45543e+06
KO	C12	IFNb	12647.1	1.14881e+06
KO	C12	IFNb	11076.7	870151
KO	C12	IFNb	9535.02	808582
KO	C12	IFNb	4650.4	262337
KO	C12	IFNb	6230.52	341665
KO	C12	IFNb	10568.9	874074
KO	C12	IFNb	10569	899037
KO	C12	IFNb	10670.5	887511
KO	C12	IFNb	9507.99	532870
KO	C12	IFNb	8766.09	857918
KO	C12	IFNb	11459.5	1.10769e+06
KO	C12	IFNb	9963.54	451740
KO	C12	IFNb	8709.55	569018
KO	C12	IFNb	13736.5	1.21317e+06
KO	C12	IFNb	9970.1	1.05266e+06
KO	C12	IFNb	11113.6	875966
KO	C12	IFNb	9512.87	880085
KO	C12	IFNb	11312.8	471953
KO	C12	IFNb	13190.3	708094
KO	C12	IFNb	8443.41	261415
KO	C12	IFNb	11525.7	1.08203e+06
KO	C12	IFNb	8978.81	850466
KO	C12	IFNb	10709.3	563103
KO	C12	IFNb	9353.81	775544
KO	C12	IFNb	10645.4	872020
KO	C12	IFNb	8932.81	764545
KO	C12	IFNb	8244.41	546417
KO	C12	IFNb	7960.81	834251
KO	C12	IFNb	10680.2	522903
KO	C12	IFNb	8794.75	1.52392e+06
KO	C12	IFNb	11863.5	496793
KO	C12	IFNb	8255.42	590901
KO	C12	IFNb	13385.5	966523
KO	C12	IFNb	9193.52	779622
KO	C12	IFNb	8168.29	752262
KO	C12	IFNb	10930.4	420436
KO	C12	IFNb	9913.09	1.21207e+06
KO	C12	IFNb	10575.5	599914
KO	C12	IFNb	11299.8	1.01101e+06
KO	C12	IFNb	7729.04	418973
KO	C12	IFNb	10537.1	1.18275e+06
KO	C12	IFNb	8367.52	792126
KO	C12	IFNb	8641.06	838426
KO	C12	IFNb	9575.67	704495
KO	C12	IFNb	10344.4	1.29628e+06
KO	C12	IFNb	9461.03	489030
KO	C12	IFNb	10398.4	721372
KO	C12	IFNb	10606.3	1.1087e+06
KO	C12	IFNb	10585.5	1.35649e+06
KO	C12	IFNb	10189.3	1.62761e+06
KO	C12	IFNb	11784.3	1.02159e+06
KO	C12	IFNb	14057.5	823993
KO	C12	IFNb	14464.3	1.06416e+06
KO	C12	IFNb	11585.4	879103
KO	C12	IFNb	9368.79	527035
KO	C12	IFNb	9596.13	1.271e+06
KO	C12	IFNb	12213.3	841507
KO	C12	IFNb	11354.9	1.21079e+06
KO	C12	IFNb	10089.3	1.37021e+06
KO	C12	IFNb	10249	529757
KO	C12	IFNb	12039.3	1.12266e+06
KO	C12	IFNb	11797.4	1.30193e+06
KO	C12	IFNb	12071.5	1.22195e+06
KO	C12	IFNb	10210.2	1.2725e+06
KO	C12	IFNb	14812.2	928853
KO	C12	IFNb	12341.2	1.81009e+06
KO	C12	IFNb	7113.35	475932
[truncated: 300 more rows]

## Sheet: KO clones IFNb Random Set
genotype	clone	treatment	mean	integrated density
KO	C12	IFNb	7771.59	851125
KO	C12	IFNb	8641.06	838426
KO	G11	IFNb	8260.81	558774
KO	C12	IFNb	8657.41	1.31567e+06
KO	C12	IFNb	8194.13	679392
KO	G11	IFNb	8310.16	696862
KO	G11	IFNb	8361.54	852989
KO	G11	IFNb	7015.29	462377
KO	C12	IFNb	9495.25	637789
KO	C12	IFNb	17536.2	1.2874e+06
KO	C12	IFNb	8244.41	546417
KO	C12	IFNb	12253	742010
KO	G11	IFNb	1256.16	49900
KO	C12	IFNb	8576.66	608043
KO	C12	IFNb	9986.81	435500
KO	G11	IFNb	8442.5	542711
KO	C12	IFNb	9420.52	794423
KO	G11	IFNb	8382	1.03981e+06
KO	C12	IFNb	9562.37	831474
KO	G11	IFNb	8537.45	439051
KO	G11	IFNb	7249.36	1.6921e+06
KO	C12	IFNb	11391.8	856045
KO	G11	IFNb	5227.06	1.75522e+06
KO	C12	IFNb	10268	531819
KO	C12	IFNb	9357.41	2.05205e+06
KO	G11	IFNb	5026.16	1.55324e+06
KO	C12	IFNb	8694.58	663854
KO	C12	IFNb	8219.21	707782
KO	C12	IFNb	8978.81	850466
KO	C12	IFNb	8460.55	447972
KO	C12	IFNb	14822.6	1.01351e+06
KO	G11	IFNb	8684.29	541848
KO	C12	IFNb	12985.4	865404
KO	C12	IFNb	5999.84	332479
KO	C12	IFNb	7844.65	418654
KO	G11	IFNb	12720.8	728285
KO	C12	IFNb	10213.7	906332
KO	G11	IFNb	5108.48	1.19078e+06
KO	G11	IFNb	8469.66	962688
KO	G11	IFNb	3871.26	1.38527e+06
KO	C12	IFNb	7676.59	323075
KO	C12	IFNb	6642.09	1.1788e+06
KO	C12	IFNb	14971.7	770728
KO	C12	IFNb	8343.34	324429
KO	C12	IFNb	10298.5	540426
KO	C12	IFNb	8506.94	461588
KO	C12	IFNb	9874.13	363227
KO	C12	IFNb	7592	777673
KO	G11	IFNb	5650.82	626276
KO	C12	IFNb	10468.3	469679
KO	C12	IFNb	10445.9	925292
KO	C12	IFNb	7911.66	1.319e+06
KO	C12	IFNb	7696.09	471709
KO	C12	IFNb	7095.12	615079
KO	C12	IFNb	8621.69	1.54596e+06
KO	C12	IFNb	5723.63	772809
KO	C12	IFNb	5183.92	530461
KO	G11	IFNb	1492.04	47134.2
KO	C12	IFNb	11004.1	1.14393e+06
KO	C12	IFNb	7542.12	517285
KO	C12	IFNb	5505.44	626632
KO	C12	IFNb	11046.7	775044
KO	C12	IFNb	14812.2	928853
KO	C12	IFNb	7750.2	612490
KO	G11	IFNb	8489.01	578665
KO	C12	IFNb	11076.1	630053
KO	G11	IFNb	1664.24	69342.2
KO	G11	IFNb	10329.9	584353
KO	C12	IFNb	8168.29	752262
KO	C12	IFNb	10575.5	599914
KO	C12	IFNb	12867.7	1.17628e+06
KO	C12	IFNb	9433.72	704943
KO	G11	IFNb	10236.9	567275
KO	G11	IFNb	7553.49	705948
KO	C12	IFNb	8824.86	1.50181e+06
KO	G11	IFNb	9328.14	1.03138e+06
KO	C12	IFNb	5362.98	535276
KO	C12	IFNb	5719.16	228090
KO	G11	IFNb	6569.3	993169
KO	G11	IFNb	8783.57	1.0947e+06
KO	C12	IFNb	10792.2	689226
KO	G11	IFNb	6128.65	950350
KO	C12	IFNb	9142.31	1.86768e+06
KO	G11	IFNb	12117.8	949388
KO	C12	IFNb	7816.69	1.48529e+06
KO	G11	IFNb	5440.97	1.26057e+06
KO	C12	IFNb	11913.4	2.30374e+06
KO	G11	IFNb	6435.69	361697
KO	C12	IFNb	5552.98	556280
KO	C12	IFNb	8866.77	945010
KO	C12	IFNb	7188.93	806553
KO	C12	IFNb	9173.97	830920
KO	G11	IFNb	9181.79	636489
KO	C12	IFNb	4954.25	276878
KO	C12	IFNb	10623.8	1.00684e+06
KO	C12	IFNb	11674.1	765764
KO	G11	IFNb	4924.83	1.06682e+06
KO	G11	IFNb	8607.04	1.1129e+06
KO	C12	IFNb	11408.3	754916
KO	C12	IFNb	10156.2	701369
KO	C12	IFNb	9309.46	875923
KO	C12	IFNb	9828.3	741133
KO	G11	IFNb	8590.81	604538
KO	C12	IFNb	9529.88	1.23022e+06
KO	G11	IFNb	3813.28	238726
KO	G11	IFNb	9603.82	798793
KO	C12	IFNb	10398.4	721372
KO	G11	IFNb	7577.88	707432
KO	C12	IFNb	3371.5	194615
KO	C12	IFNb	10091.6	580404
KO	C12	IFNb	11285.1	1.43431e+06
KO	G11	IFNb	4424.65	949649
KO	C12	IFNb	11497.2	1.21149e+06
KO	G11	IFNb	6474.24	646870
KO	C12	IFNb	11299.8	1.01101e+06
KO	G11	IFNb	6980.69	982833
KO	C12	IFNb	6290.6	543354
KO	C12	IFNb	7286.44	953997
KO	C12	IFNb	9924.13	806686
KO	C12	IFNb	5633.03	530896
KO	C12	IFNb	10929.8	531112
KO	G11	IFNb	7436.9	640415
KO	C12	IFNb	10470.2	590641
KO	C12	IFNb	6489.7	814264
KO	G11	IFNb	4595.12	1.5066e+06
KO	C12	IFNb	6519.29	484764
KO	G11	IFNb	5539.24	2.34053e+06
KO	C12	IFNb	12233.6	1.00533e+06
KO	C12	IFNb	8840.1	705118
KO	G11	IFNb	9690.28	794288
KO	C12	IFNb	8290.05	666465
KO	G11	IFNb	1619.8	91545.8
KO	C12	IFNb	10263.1	843934
KO	G11	IFNb	8330.24	1.2559e+06
KO	C12	IFNb	9267.8	506763
KO	C12	IFNb	8492.3	716593
KO	C12	IFNb	8019.24	422080
KO	C12	IFNb	6247.57	574389
KO	C12	IFNb	8996.7	580697
KO	C12	IFNb	10033.7	1.6712e+06
KO	C12	IFNb	7903.81	862702
KO	G11	IFNb	10063.1	675405
KO	C12	IFNb	12703.5	810621
KO	C12	IFNb	12394.7	981488
KO	C12	IFNb	9649.15	824842
KO	C12	IFNb	10361.2	1.17932e+06
KO	C12	IFNb	12207.9	634854
KO	C12	IFNb	6323.86	527643
KO	C12	IFNb	9892.36	666020
KO	C12	IFNb	9480.15	536284
KO	C12	IFNb	9695.42	1.55991e+06
KO	G11	IFNb	8609.33	352391
KO	C12	IFNb	7720.92	292528
KO	C12	IFNb	12596.9	2.14242e+06
KO	G11	IFNb	1362.8	62074.4
KO	C12	IFNb	7353.49	914926
KO	G11	IFNb	10425.1	720486
KO	C12	IFNb	7103.76	545373
KO	C12	IFNb	8677.24	902042
KO	C12	IFNb	7777.03	700313
KO	C12	IFNb	6201.42	400599
KO	G11	IFNb	8234.86	1.06521e+06
KO	G11	IFNb	1791.13	88351.7
KO	C12	IFNb	8867.59	482088
KO	C12	IFNb	10677	893659
KO	C12	IFNb	15122.6	1.45859e+06
KO	C12	IFNb	9198.51	538212
KO	C12	IFNb	7815.23	1.19507e+06
KO	C12	IFNb	8613.95	1.05458e+06
KO	C12	IFNb	8162.94	1.22896e+06
KO	C12	IFNb	13325.7	874098
KO	C12	IFNb	13187.2	1.13905e+06
KO	C12	IFNb	9183.28	558043
KO	C12	IFNb	10057.1	723024
KO	C12	IFNb	1691.03	54751.6
KO	G11	IFNb	6243.31	1.02219e+06
KO	G11	IFNb	6760.45	1.51448e+06
KO	G11	IFNb	10832	519537
KO	C12	IFNb	6698.52	729036
KO	C12	IFNb	8131.26	1.35775e+06
KO	G11	IFNb	6525.46	762250
KO	C12	IFNb	11099	991302
KO	C12	IFNb	8605.49	851232
KO	C12	IFNb	10883.5	514584
KO	G11	IFNb	4145.01	692998
KO	G11	IFNb	11100.9	1.22389e+06
KO	C12	IFNb	11076.7	870151
KO	C12	IFNb	12143.4	875563
KO	C12	IFNb	7290.9	331330
KO	G11	IFNb	10172.5	1.15356e+06
KO	C12	IFNb	10939.1	1.3444e+06
KO	G11	IFNb	8251.15	384926
KO	C12	IFNb	7299.58	301846
KO	C12	IFNb	11372.2	2.09942e+06
KO	C12	IFNb	10964.5	1.19793e+06
KO	C12	IFNb	8632.08	1.42326e+06
KO	C12	IFNb	7844.28	1.36787e+06
KO	C12	IFNb	8573.28	938924
KO	C12	IFNb	8608.04	680735
KO	C12	IFNb	7947.77	837471
KO	C12	IFNb	7429.78	697115
KO	C12	IFNb	10469.1	778467
KO	C12	IFNb	6798.33	824804
KO	C12	IFNb	14950.5	939885
KO	G11	IFNb	3895.24	465638
KO	C12	IFNb	10592.5	1.89156e+06
KO	C12	IFNb	6626.74	630462
KO	C12	IFNb	8988.56	880634
KO	G11	IFNb	6776.66	1.40147e+06
KO	C12	IFNb	12293.4	1.09024e+06
KO	C12	IFNb	8709.55	569018
KO	C12	IFNb	6939.62	780039
KO	C12	IFNb	8886.87	856680
KO	C12	IFNb	8837.87	850566
KO	C12	IFNb	11925.8	1.25852e+06
KO	C12	IFNb	12341.2	1.81009e+06
KO	C12	IFNb	3865.21	250293
KO	C12	IFNb	13694.6	1.03197e+06
KO	C12	IFNb	7155.59	308283
KO	C12	IFNb	8995.62	1.10178e+06
KO	G11	IFNb	7128.6	742550
KO	C12	IFNb	12354.3	711192
KO	G11	IFNb	3980.2	1.12683e+06
KO	C12	IFNb	8164.28	901414
KO	C12	IFNb	7072.47	1.24553e+06
KO	C12	IFNb	11401.6	692245
KO	C12	IFNb	11585.4	879103
KO	C12	IFNb	10678.7	658439
KO	C12	IFNb	7924.05	614586
KO	C12	IFNb	9906.31	938318
KO	C12	IFNb	14165.3	2.065e+06
KO	G11	IFNb	6460.97	640796
KO	G11	IFNb	12007.7	590420
KO	C12	IFNb	10764.8	820794
KO	C12	IFNb	14546.8	945801
KO	G11	IFNb	10016.5	473588
KO	C12	IFNb	7558.66	382369
KO	C12	IFNb	12638.2	1.92794e+06
KO	G11	IFNb	8031.93	465318
KO	C12	IFNb	6737.9	504556
KO	C12	IFNb	12014.1	1.04277e+06
KO	G11	IFNb	9746.4	809629
KO	C12	IFNb	7598.41	1.15633e+06
KO	C12	IFNb	8274.32	684738
KO	C12	IFNb	6446.58	608586
KO	C12	IFNb	7866.98	1.20009e+06
KO	C12	IFNb	7095.57	437136
KO	C12	IFNb	9412.45	661864
KO	G11	IFNb	7467.69	927175
KO	C12	IFNb	12862	581805
KO	G11	IFNb	5116.16	718173
KO	C12	IFNb	10722.8	684231
KO	C12	IFNb	1824.99	63590
KO	C12	IFNb	10210.2	1.2725e+06
KO	G11	IFNb	12339	873483
KO	C12	IFNb	9128.98	942297
KO	C12	IFNb	4547.34	244592
KO	C12	IFNb	11431.3	771428
KO	C12	IFNb	7593.92	794208
KO	G11	IFNb	7083.08	834820
KO	G11	IFNb	6092.31	653787
KO	C12	IFNb	9713.98	448581
KO	C12	IFNb	8098.01	846928
KO	C12	IFNb	8201.42	587036
KO	C12	IFNb	10864.2	965766
KO	C12	IFNb	8778.9	1.02732e+06
KO	C12	IFNb	7627.94	796565
KO	C12	IFNb	11515.7	548097
KO	C12	IFNb	7134.3	1.01195e+06
KO	G11	IFNb	7782.41	1.03935e+06
KO	C12	IFNb	9156.79	797169
KO	G11	IFNb	8441.15	522247
KO	C12	IFNb	12782.5	623821
KO	C12	IFNb	12334.5	864748
KO	C12	IFNb	6906.67	559961
KO	C12	IFNb	9637.83	1.29676e+06
KO	C12	IFNb	12517.3	679191
KO	G11	IFNb	5393.17	663946
KO	G11	IFNb	8224.66	1.41305e+06
KO	C12	IFNb	12172.5	816980
KO	C12	IFNb	8372.27	953375
KO	C12	IFNb	8940.51	799452
KO	C12	IFNb	8913.57	1.33074e+06
KO	C12	IFNb	13720.6	580324
KO	C12	IFNb	6874.87	682569
KO	C12	IFNb	8790.28	759265
KO	C12	IFNb	11278.3	1.0304e+06
KO	C12	IFNb	10540.1	606202
KO	C12	IFNb	13514	1.61831e+06
KO	G11	IFNb	1517.37	97222.8
KO	G11	IFNb	1113.41	53811.6
KO	C12	IFNb	14198.8	701880
KO	C12	IFNb	10395.1	510583
KO	C12	IFNb	9705.96	717646
KO	G11	IFNb	5459.85	747222
KO	C12	IFNb	7198.64	359246
KO	G11	IFNb	8877.14	1.06118e+06
KO	G11	IFNb	8047.57	545195
KO	C12	IFNb	7673.6	670462
KO	C12	IFNb	5640.28	264902
KO	C12	IFNb	9849.15	947893
KO	C12	IFNb	10661.8	637256
KO	C12	IFNb	14740.8	1.64222e+06
KO	C12	IFNb	6663.34	828357
KO	C12	IFNb	8266.57	599507
KO	C12	IFNb	9133.58	648485
KO	C12	IFNb	9946.78	968771
KO	G11	IFNb	5976.55	594634
KO	C12	IFNb	9431.47	571640
KO	G11	IFNb	8372.51	589177
KO	C12	IFNb	10058.5	783830
KO	C12	IFNb	5666.8	614071
KO	G11	IFNb	7320.56	438704
KO	C12	IFNb	10356.7	779346
KO	G11	IFNb	6315.61	523309
KO	C12	IFNb	8324.61	1.43153e+06
KO	G11	IFNb	7469.73	776124
KO	C12	IFNb	9339.15	395986
KO	C12	IFNb	6995.86	484225
KO	C12	IFNb	12039	831397
KO	C12	IFNb	6103.89	409674
KO	C12	IFNb	9337.29	922640
KO	G11	IFNb	5559.49	1.26353e+06
KO	C12	IFNb	7886.71	544644
KO	C12	IFNb	10553.3	835122
KO	C12	IFNb	10524.5	906850
KO	G11	IFNb	8419.11	483331
KO	C12	IFNb	14501.5	2.30958e+06
KO	G11	IFNb	2854.78	316244
KO	C12	IFNb	3860.35	212502
KO	G11	IFNb	8993.12	1.25201e+06
KO	C12	IFNb	9040.52	710192
KO	G11	IFNb	10167.7	997755
KO	C12	IFNb	10222.9	530021
KO	C12	IFNb	9695.92	739800
KO	C12	IFNb	8805.15	1.12742e+06
KO	C12	IFNb	5238.55	562167
KO	C12	IFNb	11695.7	762271
KO	C12	IFNb	7030.47	1.58604e+06
KO	G11	IFNb	5887.05	267841
KO	C12	IFNb	10684.1	529825
KO	C12	IFNb	6957.53	855803
KO	C12	IFNb	8059.5	537122
KO	C12	IFNb	6916.55	356783
KO	C12	IFNb	12308	410777
KO	C12	IFNb	11718.5	670283
KO	C12	IFNb	9036	578491
KO	C12	IFNb	15181	1.67055e+06
KO	C12	IFNb	5410.29	521543
KO	C12	IFNb	11127.4	861866
KO	G11	IFNb	7049.8	924494
KO	C12	IFNb	8144.6	489368
KO	C12	IFNb	6854.11	705325
KO	C12	IFNb	4978.42	418258
KO	C12	IFNb	7880.5	879180
KO	C12	IFNb	9512.87	880085
KO	C12	IFNb	15093.3	1.19043e+06
KO	G11	IFNb	9530.73	1.1148e+06
KO	C12	IFNb	9281.05	864970
KO	C12	IFNb	11193.1	1.01145e+06
KO	G11	IFNb	8921.79	599270
KO	G11	IFNb	4030.5	1.67808e+06
KO	G11	IFNb	7390.98	1.39083e+06
KO	C12	IFNb	11863.5	496793
KO	G11	IFNb	1228.31	44797.3
KO	C12	IFNb	7487.29	313144
KO	G11	IFNb	6493.5	430712
KO	C12	IFNb	10901	837470
KO	G11	IFNb	8640.28	489227
KO	C12	IFNb	8856.18	601835
KO	C12	IFNb	8906.26	630008
KO	G11	IFNb	8759.26	1.25898e+06
KO	C12	IFNb	12320.8	1.23296e+06
KO	C12	IFNb	6230.52	341665
KO	C12	IFNb	7389.62	479293
KO	C12	IFNb	7002.49	642325
KO	C12	IFNb	13080.3	678852
KO	C12	IFNb	7577.52	584528
KO	G11	IFNb	9696.06	652804
KO	C12	IFNb	9015.41	1.04175e+06
KO	C12	IFNb	10946.2	577859
KO	C12	IFNb	9011.35	414243
KO	C12	IFNb	9582.48	435468
KO	C12	IFNb	9085.88	651773
KO	C12	IFNb	9391.51	1.18969e+06
KO	G11	IFNb	7028.12	593781
KO	G11	IFNb	6184.65	723088
KO	C12	IFNb	11525.7	1.08203e+06
KO	G11	IFNb	8846.4	1.13038e+06
KO	C12	IFNb	7785.39	657759
KO	C12	IFNb	7347.05	968487
KO	C12	IFNb	9970.1	1.05266e+06
KO	C12	IFNb	9089.57	500357
KO	C12	IFNb	6859.69	359609
KO	C12	IFNb	10239.5	880143
KO	C12	IFNb	10319	668211
KO	C12	IFNb	5475.06	500492
KO	C12	IFNb	8050.86	934097
KO	G11	IFNb	7162.16	844892
KO	G11	IFNb	9051.51	330116
KO	C12	IFNb	9710.57	977359
KO	G11	IFNb	6946.24	1.04141e+06
KO	C12	IFNb	9817.94	674920
KO	C12	IFNb	7948.59	731612
KO	G11	IFNb	6466.96	1.02724e+06
KO	C12	IFNb	12033.8	973118
KO	G11	IFNb	9603.96	793261
KO	C12	IFNb	12638.9	630077
KO	C12	IFNb	8312.29	574470
KO	C12	IFNb	14362.6	2.11712e+06
KO	G11	IFNb	6334.97	780223
KO	C12	IFNb	9391.7	698846
KO	C12	IFNb	9225.69	1.18514e+06
KO	C12	IFNb	7459.58	473653
KO	C12	IFNb	12580.4	997515
KO	C12	IFNb	6794.84	672127
KO	C12	IFNb	9751.49	1.1355e+06
KO	C12	IFNb	8919.68	471346
KO	C12	IFNb	5970.66	393212
KO	C12	IFNb	10766.5	1.83336e+06
KO	C12	IFNb	5670.92	936508
KO	C12	IFNb	11363.9	992297
KO	C12	IFNb	12895.4	1.18151e+06
KO	C12	IFNb	7577.56	590496
KO	C12	IFNb	7118.25	490828
KO	C12	IFNb	14336.7	878723
KO	G11	IFNb	3720.18	1.05966e+06
KO	G11	IFNb	7183.77	970713
KO	C12	IFNb	7007.8	700915
KO	G11	IFNb	8573.34	884493
KO	C12	IFNb	7729.04	418973
KO	C12	IFNb	10737.3	597258
KO	C12	IFNb	8335.5	682366
KO	G11	IFNb	6831.85	486854
KO	C12	IFNb	10331	932466
KO	C12	IFNb	6438.72	769687
KO	C12	IFNb	10228.3	485750
KO	C12	IFNb	8159.12	511649
KO	C12	IFNb	7463.96	373662
KO	G11	IFNb	8096.44	1.7666e+06
KO	C12	IFNb	9224.07	890154
KO	C12	IFNb	9147.17	925934
KO	G11	IFNb	6242.35	355418
KO	C12	IFNb	7695.94	701896
KO	C12	IFNb	8475.39	1.04473e+06
KO	G11	IFNb	6191.33	574742
KO	C12	IFNb	10127.2	729128
KO	C12	IFNb	10568.9	874074
KO	G11	IFNb	4645.89	1.47156e+06
KO	C12	IFNb	13092.3	659552
KO	C12	IFNb	9772.33	542043
KO	C12	IFNb	8660.53	464923
KO	G11	IFNb	10108.9	947963
KO	G11	IFNb	13168.4	1.04276e+06
KO	C12	IFNb	5507.22	480891
KO	G11	IFNb	12415	917297
KO	C12	IFNb	8780.83	362176
KO	G11	IFNb	8630.32	719634
KO	G11	IFNb	9783.52	666907
KO	C12	IFNb	10975.4	536782
KO	C12	IFNb	11312.8	471953
KO	C12	IFNb	10246.7	386611
KO	C12	IFNb	8633.03	1.73555e+06
KO	G11	IFNb	7935.5	398934
KO	C12	IFNb	9250.99	1.19762e+06
KO	G11	IFNb	10667.3	928108
KO	C12	IFNb	6444.65	415973
KO	C12	IFNb	8132.54	577838
KO	C12	IFNb	7474.44	1.1912e+06
KO	G11	IFNb	7070.23	1.03662e+06
KO	C12	IFNb	13873.6	1.25586e+06
KO	G11	IFNb	7275.9	1.17598e+06
KO	C12	IFNb	10051.7	825499
KO	C12	IFNb	10365.1	744084
KO	C12	IFNb	8249.99	867585
KO	C12	IFNb	8580.98	1.55172e+06
KO	C12	IFNb	5651.95	635004
KO	C12	IFNb	7948.41	787904
KO	C12	IFNb	9972.13	1.04764e+06
KO	C12	IFNb	10410.3	742412
KO	C12	IFNb	9563.06	623274
KO	C12	IFNb	9514.54	560198
KO	C12	IFNb	11653.4	1.45543e+06
KO	C12	IFNb	9718.3	892971
KO	C12	IFNb	7497.1	385156
KO	C12	IFNb	5937.28	683885
KO	C12	IFNb	10011.8	1.10014e+06
KO	C12	IFNb	10738.9	823321
KO	C12	IFNb	14464.3	1.06416e+06
KO	C12	IFNb	4863.06	434340
KO	C12	IFNb	12491.8	1.71681e+06
KO	C12	IFNb	4076.09	285124
KO	C12	IFNb	11782.8	675817
KO	C12	IFNb	12094	647340
KO	G11	IFNb	5167.02	1.22042e+06
KO	C12	IFNb	13455	1.06616e+06
KO	C12	IFNb	10425	587000
KO	C12	IFNb	10807.3	979989
KO	G11	IFNb	5171.97	707008
KO	C12	IFNb	11823.1	835096
KO	C12	IFNb	7152.13	767520
KO	C12	IFNb	6041.36	563673
KO	C12	IFNb	10950.7	572352
KO	C12	IFNb	7863.32	882628
KO	C12	IFNb	6515.04	844110
KO	C12	IFNb	10774.5	811352
KO	C12	IFNb	8266.31	1.11743e+06
KO	G11	IFNb	5061.17	373685
KO	G11	IFNb	6625.64	874085
KO	G11	IFNb	4577.12	523132
KO	C12	IFNb	8937.97	378506
KO	G11	IFNb	7205.42	539188
KO	G11	IFNb	970.76	31583.8
KO	C12	IFNb	6620.42	581222
KO	C12	IFNb	11980.5	915373
KO	G11	IFNb	5308.56	391115
KO	C12	IFNb	9560.7	964282
KO	C12	IFNb	9343.26	812913
KO	C12	IFNb	6901.96	1.13111e+06
KO	C12	IFNb	10923.9	789926
KO	C12	IFNb	13142.5	960702
KO	C12	IFNb	10313	586644
KO	C12	IFNb	7238.56	752485
KO	C12	IFNb	7533.43	917152
KO	C12	IFNb	7207.89	520460
KO	C12	IFNb	8469.4	691994
KO	C12	IFNb	6199.76	546244
KO	C12	IFNb	6631.48	215756
KO	G11	IFNb	7646.82	600307
KO	C12	IFNb	10134.5	1.54068e+06
KO	C12	IFNb	10078.5	432625
KO	G11	IFNb	8189.85	1.52569e+06
KO	C12	IFNb	11303.5	868394
KO	C12	IFNb	7374.74	716719
KO	G11	IFNb	6050.72	768710
KO	C12	IFNb	9252.32	402986
KO	G11	IFNb	8141.29	926645
KO	C12	IFNb	8749.26	812653
KO	C12	IFNb	9120.27	909332
KO	C12	IFNb	13038.2	987978
KO	C12	IFNb	11926.7	792973
KO	C12	IFNb	10068.2	974789
KO	C12	IFNb	8850.41	731484
KO	G11	IFNb	7743.66	791177
KO	C12	IFNb	5970.96	416418
KO	C12	IFNb	7858.46	729089
KO	G11	IFNb	8226.7	746849
KO	C12	IFNb	11111.6	657146
KO	C12	IFNb	11070	808046
KO	C12	IFNb	10397.6	678759
KO	C12	IFNb	10147.9	1.4e+06
KO	C12	IFNb	9207.82	855246
KO	C12	IFNb	7484.47	247436
KO	C12	IFNb	7156.49	468304
KO	C12	IFNb	9121.98	496875
KO	C12	IFNb	15149	1.93255e+06
KO	C12	IFNb	8960.43	526633
KO	C12	IFNb	6566.96	1.05829e+06
KO	C12	IFNb	10638.4	453307
KO	G11	IFNb	1069.18	38713.3
KO	C12	IFNb	9333.28	950650
KO	C12	IFNb	6851.75	375013
KO	G11	IFNb	8402.04	455896
KO	C12	IFNb	10498.2	955817
KO	C12	IFNb	8151.24	558635
KO	C12	IFNb	6779.53	820389
KO	C12	IFNb	9900.11	565756
KO	C12	IFNb	9871.61	767192
KO	C12	IFNb	7485.56	675245
KO	C12	IFNb	8367.94	892723
KO	C12	IFNb	10540	945243
KO	C12	IFNb	12031.9	1.40168e+06
KO	C12	IFNb	9663.89	713521
KO	G11	IFNb	9603.92	658696
KO	C12	IFNb	11472.5	909669
KO	C12	IFNb	10461.3	738362
KO	C12	IFNb	8130.99	523539
KO	C12	IFNb	12580	775673
KO	C12	IFNb	12217.7	1.72209e+06
KO	C12	IFNb	9913.9	1.03476e+06
KO	G11	IFNb	7732.04	1.63719e+06
KO	G11	IFNb	4981.66	725434
KO	C12	IFNb	9818.61	728036
KO	C12	IFNb	16617.6	889467
KO	C12	IFNb	4157.76	396220
KO	G11	IFNb	5871.42	507455
KO	G11	IFNb	7918.6	486178
KO	C12	IFNb	5639.9	599319
KO	C12	IFNb	12496.1	792795
KO	C12	IFNb	10388.4	970356
KO	C12	IFNb	10705.8	838199
KO	C12	IFNb	7806.9	696447
KO	C12	IFNb	9956.55	1.04862e+06
KO	G11	IFNb	1812.41	59537.6
KO	C12	IFNb	11328.8	798994
KO	C12	IFNb	6307.69	589184
KO	G11	IFNb	8163.67	421543
KO	C12	IFNb	17737.1	1.49016e+06
KO	C12	IFNb	13999	934427
KO	C12	IFNb	12028.9	647009
KO	C12	IFNb	11468.5	726401
KO	G11	IFNb	6694.06	1.50101e+06
KO	C12	IFNb	7231.12	795729
KO	C12	IFNb	11516.1	825502
KO	C12	IFNb	8688.77	588178
KO	C12	IFNb	7176.88	1.49742e+06
KO	C12	IFNb	12291.7	1.07912e+06
KO	C12	IFNb	12395.9	1.39139e+06
KO	C12	IFNb	8161.68	1.03604e+06
KO	C12	IFNb	7721.94	461137
KO	C12	IFNb	7978.04	380139
KO	G11	IFNb	10162.5	589813
KO	C12	IFNb	8075.34	334772
KO	G11	IFNb	8816.9	514496
KO	C12	IFNb	12714	757248
KO	G11	IFNb	5469.87	1.15159e+06
KO	G11	IFNb	6961.73	512914
KO	C12	IFNb	10059.9	809807
KO	C12	IFNb	8912.1	503682
KO	C12	IFNb	8531.35	805844
KO	C12	IFNb	8668.16	1.38645e+06
KO	C12	IFNb	7892.38	528055
KO	G11	IFNb	6359.18	449500
KO	C12	IFNb	10719.5	1.25554e+06
KO	G11	IFNb	4383.08	1.09529e+06
KO	G11	IFNb	9282.06	813920
KO	G11	IFNb	7209.78	326508
KO	C12	IFNb	5350.28	481786
KO	G11	IFNb	9349.92	745782
KO	C12	IFNb	16126.2	1.7788e+06
KO	C12	IFNb	10125.4	527091
KO	C12	IFNb	10457.1	862082
KO	C12	IFNb	10303.6	798601
KO	G11	IFNb	10401.7	769633
KO	C12	IFNb	3994.99	169600
KO	C12	IFNb	18322.9	1.11151e+06
KO	C12	IFNb	10801.5	807153
KO	C12	IFNb	10841.6	596230
KO	C12	IFNb	5723.2	597358
KO	C12	IFNb	9342.13	866250
KO	G11	IFNb	5418.16	213811
KO	C12	IFNb	6414.27	294521
KO	G11	IFNb	6717.44	1.1044e+06
KO	G11	IFNb	8818.66	675642
KO	C12	IFNb	5965.99	381321
KO	C12	IFNb	10967.5	901281
KO	C12	IFNb	11188.5	1.23766e+06
KO	C12	IFNb	12395.2	774686
KO	C12	IFNb	7351.91	293593
KO	C12	IFNb	13178.1	673555
KO	C12	IFNb	7593.65	642756
KO	C12	IFNb	4724.66	382558
KO	C12	IFNb	7179.7	434407
KO	C12	IFNb	4612.13	246867
KO	C12	IFNb	8688.3	442250
KO	C12	IFNb	8508.14	1.22334e+06
KO	C12	IFNb	8257.3	985348
KO	G11	IFNb	7245.5	638001
KO	G11	IFNb	5035.5	1.40207e+06
KO	C12	IFNb	5516.21	876800
KO	C12	IFNb	6824.74	460204
KO	C12	IFNb	8812.12	510055
KO	C12	IFNb	9524.97	690268
KO	C12	IFNb	8396.19	568813
KO	C12	IFNb	7699.82	404864
KO	C12	IFNb	12381.5	643885
KO	C12	IFNb	7164.27	661300
KO	C12	IFNb	8889.44	515930
KO	C12	IFNb	7314.69	302470
KO	C12	IFNb	9459.54	593693
KO	C12	IFNb	5809.97	514949
KO	C12	IFNb	6494.51	1.11341e+06
KO	G11	IFNb	9448.03	879541
KO	C12	IFNb	11092.2	1.19966e+06
KO	C12	IFNb	8063.46	505651
KO	C12	IFNb	9658.01	669501
KO	C12	IFNb	11624	1.06869e+06
KO	G11	IFNb	7401.59	668058
KO	G11	IFNb	8950.88	362613
KO	G11	IFNb	6959.19	875727
KO	C12	IFNb	7451.96	716011
KO	C12	IFNb	11595.4	787979
KO	G11	IFNb	7124.92	1.12204e+06
KO	C12	IFNb	13370.5	907211
KO	C12	IFNb	12964.7	1.50626e+06
KO	G11	IFNb	10041.5	475827
KO	G11	IFNb	7820.56	1.50573e+06
KO	C12	IFNb	7293.93	758623
KO	C12	IFNb	8640.5	759024
KO	C12	IFNb	10599	1.31539e+06
KO	C12	IFNb	5758.77	485329
KO	G11	IFNb	7080.34	967140
KO	C12	IFNb	5570.18	334977
KO	C12	IFNb	12973.6	1.64686e+06
KO	G11	IFNb	7375.45	409095
KO	C12	IFNb	7650.05	302288
KO	C12	IFNb	11508.6	954805
KO	C12	IFNb	10617.5	819587
KO	G11	IFNb	12369.2	732169
KO	C12	IFNb	8645.74	1.03805e+06
KO	C12	IFNb	4788.9	198529
KO	C12	IFNb	12318.1	585645
KO	G11	IFNb	8131.76	1.01987e+06
KO	C12	IFNb	9116.23	567363
KO	C12	IFNb	8785.23	514030
KO	C12	IFNb	7896.04	534101
KO	C12	IFNb	14382.1	616602
KO	C12	IFNb	10936.7	444785
KO	G11	IFNb	9662.68	911692
KO	C12	IFNb	10361	788915
KO	G11	IFNb	2060.28	66058.5
KO	G11	IFNb	10196.5	564501
KO	C12	IFNb	13190.3	708094
KO	C12	IFNb	10645.4	872020
KO	C12	IFNb	12647.1	1.14881e+06
KO	C12	IFNb	7495.87	439769
KO	C12	IFNb	7020.94	1.16572e+06
KO	C12	IFNb	11171.4	1.00069e+06
KO	C12	IFNb	8138.35	800753
KO	C12	IFNb	9280.21	931609
KO	C12	IFNb	12883.1	1.19662e+06
KO	G11	IFNb	6569.37	975599
KO	C12	IFNb	8733.94	1.67654e+06
KO	G11	IFNb	6698.51	1.00919e+06
KO	C12	IFNb	11931.5	1.02934e+06
KO	C12	IFNb	14139.9	1.68361e+06
KO	C12	IFNb	13749.1	579363
KO	G11	IFNb	8022.26	1.04107e+06
KO	C12	IFNb	6251.9	632529
KO	C12	IFNb	9627.02	937123
KO	C12	IFNb	13164.4	1.97849e+06
KO	G11	IFNb	9630.7	651436
KO	C12	IFNb	11459.5	1.10769e+06
KO	G11	IFNb	8956.57	684327
KO	G11	IFNb	8429.71	402103
KO	G11	IFNb	7389.86	459144
KO	C12	IFNb	6550.02	489112
KO	C12	IFNb	9510.84	402766
KO	C12	IFNb	7092.06	1.01303e+06
KO	C12	IFNb	10034.8	937321
KO	G11	IFNb	8052.13	941850
KO	C12	IFNb	7150.66	256663
KO	G11	IFNb	8968.79	1.15967e+06
KO	C12	IFNb	10635.4	815947
KO	C12	IFNb	11460.6	861813
KO	C12	IFNb	9349.77	686404
KO	C12	IFNb	6186.03	396683
KO	C12	IFNb	9922.14	738837
KO	C12	IFNb	12781.4	1.18381e+06
KO	C12	IFNb	8636.64	522559
KO	C12	IFNb	6853.02	421114
KO	C12	IFNb	7412.12	371844
KO	C12	IFNb	8862.96	299985
KO	C12	IFNb	10123.2	1.07785e+06
KO	C12	IFNb	7520.9	1.38962e+06
KO	G11	IFNb	7926.67	626852
KO	C12	IFNb	14564.1	925524
KO	C12	IFNb	11533	863632
KO	C12	IFNb	10277.6	980502
KO	C12	IFNb	6105.15	655485
KO	C12	IFNb	11464.7	1.1136e+06
KO	G11	IFNb	3255.11	102318
KO	G11	IFNb	5914.96	914730
KO	C12	IFNb	13537.3	3.19105e+06
KO	C12	IFNb	10189.3	1.62761e+06
KO	G11	IFNb	10547	738320
KO	C12	IFNb	13877.9	720976
KO	C12	IFNb	10456.6	848869
KO	C12	IFNb	11081.6	945549
KO	C12	IFNb	9917.37	1.01483e+06
KO	C12	IFNb	13518.9	1.05703e+06
KO	G11	IFNb	7100.06	1.1863e+06
KO	G11	IFNb	6133.88	988498
KO	G11	IFNb	7416.87	616894
KO	G11	IFNb	3089.98	216470
KO	C12	IFNb	9308.28	546100
KO	C12	IFNb	9102.64	483403
KO	C12	IFNb	11417.2	798641
KO	C12	IFNb	9128.05	1.35271e+06
KO	C12	IFNb	8026.12	753068
KO	C12	IFNb	9237.88	1.05098e+06
KO	G11	IFNb	10271.9	1.11256e+06
KO	C12	IFNb	9637.36	525960
KO	C12	IFNb	6729.71	573866
KO	G11	IFNb	7568.08	857828
KO	C12	IFNb	10283	738184
KO	G11	IFNb	4777.43	867173
KO	C12	IFNb	13784.5	619194
KO	G11	IFNb	8728	763045
KO	G11	IFNb	6972.48	1.1262e+06
KO	C12	IFNb	14274.2	1.10785e+06
KO	C12	IFNb	9422.9	842588
KO	C12	IFNb	7667.46	435754
KO	C12	IFNb	10594.6	905111
KO	C12	IFNb	8293.12	1.27554e+06
KO	G11	IFNb	10252.9	772078
KO	C12	IFNb	4731.53	148479
KO	C12	IFNb	9050.1	733741
KO	C12	IFNb	5384.65	323820
KO	C12	IFNb	5641.16	470385
KO	C12	IFNb	8642.4	751027
KO	G11	IFNb	6737.23	825523
KO	G11	IFNb	4578.87	947908
KO	C12	IFNb	10225.3	1.08283e+06
KO	C12	IFNb	12998.1	859429
KO	C12	IFNb	11351.3	1.41829e+06
KO	G11	IFNb	8998.74	504801
KO	C12	IFNb	9871.3	591564
KO	C12	IFNb	7834.92	530789
KO	C12	IFNb	8464.89	399339
KO	C12	IFNb	7604.82	1.15172e+06
KO	G11	IFNb	8376.44	2.34507e+06
KO	C12	IFNb	6063.03	881950
KO	C12	IFNb	10294.7	662315
KO	C12	IFNb	10718.3	1.12322e+06
KO	C12	IFNb	12357.1	664660
KO	C12	IFNb	7998.14	492740
KO	C12	IFNb	10443.9	783719
KO	C12	IFNb	10610	570692
KO	C12	IFNb	9584.28	573357
KO	C12	IFNb	9811.05	645616
KO	C12	IFNb	8558.4	586988
KO	G11	IFNb	8157.86	948652
KO	C12	IFNb	6714.8	787185
KO	C12	IFNb	11376.4	992196
KO	G11	IFNb	5668.8	1.05485e+06
KO	C12	IFNb	11984.6	620730
KO	G11	IFNb	8605.48	856650
KO	C12	IFNb	9193.52	779622
KO	G11	IFNb	8201.98	752783
KO	C12	IFNb	7393.51	509421
KO	C12	IFNb	9934.07	516609
KO	C12	IFNb	9375.85	999267
KO	C12	IFNb	9548.97	482551
KO	G11	IFNb	6306.35	412341
KO	C12	IFNb	10632.6	823546
KO	C12	IFNb	10173.4	1.58395e+06
KO	C12	IFNb	14778.5	1.37577e+06
KO	G11	IFNb	10003.8	535982
KO	C12	IFNb	13185.6	837230
KO	C12	IFNb	9493.03	690445
KO	C12	IFNb	8016.56	761005
KO	C12	IFNb	10350.9	1.41008e+06
KO	C12	IFNb	11249.4	1.99353e+06
KO	C12	IFNb	9106.94	659496
KO	G11	IFNb	5628.83	860438
KO	C12	IFNb	6745.68	435403
KO	C12	IFNb	7377.83	391418
KO	C12	IFNb	11937.4	875120
KO	G11	IFNb	5759.59	601761
KO	G11	IFNb	6494.49	939940
KO	C12	IFNb	8255.42	590901
KO	G11	IFNb	10029.4	1.0305e+06
KO	C12	IFNb	10676.6	439246
KO	C12	IFNb	3839.87	221651
KO	C12	IFNb	8645.2	745826
KO	G11	IFNb	6374.86	1.00492e+06
KO	C12	IFNb	10833.2	536079
KO	C12	IFNb	5586.15	719656
KO	C12	IFNb	7627.4	702849
KO	C12	IFNb	10606.5	1.23729e+06
KO	C12	IFNb	9634.48	881730
KO	C12	IFNb	8828.28	864467
KO	C12	IFNb	6718.4	876100
KO	C12	IFNb	13271.6	1.45278e+06
KO	C12	IFNb	4643.72	247095
KO	C12	IFNb	8183.65	1.19429e+06
KO	C12	IFNb	8219.64	691428
KO	G11	IFNb	5731.06	627350
KO	C12	IFNb	9179.94	1.22648e+06
KO	C12	IFNb	7867.27	798851
KO	C12	IFNb	10875.8	1.12774e+06
KO	C12	IFNb	6947.04	958045
KO	C12	IFNb	6534.55	672098
KO	C12	IFNb	9999.44	526305
KO	C12	IFNb	9138.29	719791
KO	C12	IFNb	7961.04	303714
KO	G11	IFNb	5138.22	703474
KO	C12	IFNb	8474.2	435799
KO	C12	IFNb	11593.6	894934
KO	C12	IFNb	11044.7	1.71267e+06
KO	G11	IFNb	4599.09	1.58465e+06
KO	C12	IFNb	10536.7	692811
KO	C12	IFNb	9461.03	489030
KO	G11	IFNb	7029.26	1.16525e+06
KO	C12	IFNb	7576.61	1.06713e+06
KO	C12	IFNb	8663.39	627376
KO	C12	IFNb	8773.97	756475
KO	C12	IFNb	10930.4	420436
KO	C12	IFNb	7403.76	1.77981e+06
KO	C12	IFNb	9260.58	1.2008e+06
KO	C12	IFNb	9066.2	969119
KO	G11	IFNb	9418.48	787825
KO	G11	IFNb	5999.69	819213
KO	C12	IFNb	7954.53	750942
KO	C12	IFNb	7566.97	615084
KO	C12	IFNb	10311.2	1.12547e+06
KO	C12	IFNb	10724	1.13789e+06
KO	G11	IFNb	9013.81	654644
KO	C12	IFNb	10790.3	967123
KO	C12	IFNb	10122.3	820669
KO	C12	IFNb	10327.1	2.09508e+06
KO	C12	IFNb	13483	705410
KO	C12	IFNb	5905.81	892861
KO	C12	IFNb	10962	983663
KO	C12	IFNb	5808.97	366103
KO	C12	IFNb	11537.8	661160
KO	C12	IFNb	8665.06	913054
KO	C12	IFNb	9511.17	467165
KO	C12	IFNb	9492.78	1.00226e+06
KO	G11	IFNb	7572.47	421215
KO	G11	IFNb	8488.69	465053
KO	C12	IFNb	13441.2	1.7697e+06
KO	G11	IFNb	2084	102142
KO	C12	IFNb	10716.5	836794
KO	C12	IFNb	10102.6	1.69646e+06
KO	C12	IFNb	10730.9	599716
KO	G11	IFNb	7604.9	498844
KO	C12	IFNb	5765.26	609917
KO	G11	IFNb	8953.54	611270
KO	G11	IFNb	5195.87	947761
KO	C12	IFNb	10301.2	811929
KO	C12	IFNb	10081.8	915260
KO	C12	IFNb	10719.6	518643
KO	C12	IFNb	11519.7	1.02827e+06
KO	C12	IFNb	5794.65	383141
KO	C12	IFNb	10374.7	762739
KO	G11	IFNb	8600.56	482916
KO	C12	IFNb	7435.2	1.09326e+06
KO	G11	IFNb	6299.07	375505
KO	G11	IFNb	8802.45	439745
KO	C12	IFNb	7417.34	432827
KO	G11	IFNb	5514.49	1.04755e+06
KO	C12	IFNb	12772	1.29421e+06
KO	C12	IFNb	9938.13	1.03885e+06
KO	C12	IFNb	9474.41	397246
KO	G11	IFNb	7961.64	1.04156e+06
KO	G11	IFNb	8544.52	975232
KO	C12	IFNb	11850	1.71691e+06
KO	G11	IFNb	5393.92	1.21655e+06
KO	G11	IFNb	8999.78	623400
KO	G11	IFNb	7389.66	1.53794e+06
KO	C12	IFNb	12405.3	1.04352e+06
KO	C12	IFNb	10139.4	1.00988e+06
KO	G11	IFNb	6804.2	325636
KO	C12	IFNb	9673.47	885299
KO	C12	IFNb	8008.85	851892
KO	C12	IFNb	10283.7	1.34264e+06
KO	C12	IFNb	5123.76	375080
KO	C12	IFNb	9664.11	858578
KO	G11	IFNb	8427.01	465211
KO	C12	IFNb	7288.53	427987
KO	C12	IFNb	7041.58	298198
KO	C12	IFNb	10056.1	791030
KO	C12	IFNb	10806.2	1.29065e+06
KO	G11	IFNb	5489.43	1.56966e+06
KO	G11	IFNb	10573.6	475514
KO	C12	IFNb	6444.98	1.59363e+06
KO	G11	IFNb	9444.04	1.19981e+06
KO	C12	IFNb	5425.93	207000
KO	C12	IFNb	8627.29	1.08337e+06
KO	C12	IFNb	6600.96	676504
KO	C12	IFNb	7094.84	676485
KO	C12	IFNb	7963.51	605527
KO	C12	IFNb	8937.13	910769
KO	G11	IFNb	6646.74	946978
KO	C12	IFNb	5365.08	414424
KO	G11	IFNb	10869.9	766631
KO	C12	IFNb	12055.4	821137
KO	C12	IFNb	4376.37	935612
KO	G11	IFNb	6994.76	2.06653e+06
KO	C12	IFNb	8907.31	695522
KO	C12	IFNb	11912.1	533834
KO	C12	IFNb	6081.11	414847
KO	C12	IFNb	6660.95	390436
KO	G11	IFNb	10488.5	648364
KO	C12	IFNb	11152.7	602220
KO	G11	IFNb	8262.02	821593
KO	G11	IFNb	10746.5	610739
KO	C12	IFNb	12275.7	2.14835e+06
KO	C12	IFNb	9800.25	466450
KO	C12	IFNb	5807.72	669266
KO	C12	IFNb	7548.77	618358
KO	C12	IFNb	12935	1.1356e+06
KO	C12	IFNb	11904.2	424784
KO	C12	IFNb	9575.67	704495
KO	C12	IFNb	11313.3	546183
KO	C12	IFNb	9360.56	746632
KO	G11	IFNb	6310.42	934162
KO	C12	IFNb	9231.58	857937
KO	C12	IFNb	10585.5	1.35649e+06
KO	C12	IFNb	10901.2	738516
KO	C12	IFNb	6524.07	832613
KO	C12	IFNb	10354.3	1.23884e+06
KO	C12	IFNb	8924.08	1.22273e+06
KO	C12	IFNb	10665.6	1.17758e+06
KO	C12	IFNb	7758.07	663186
KO	C12	IFNb	10085.4	537182
KO	C12	IFNb	8554.47	650014
KO	C12	IFNb	7140.21	733268
KO	C12	IFNb	5843.33	359376
KO	G11	IFNb	7576	882182
KO	C12	IFNb	8149.59	792023
KO	C12	IFNb	6240.01	426996
KO	C12	IFNb	5614.1	612191
KO	G11	IFNb	7258.29	457825
KO	G11	IFNb	4736.09	899682
KO	G11	IFNb	8351.47	991326
KO	C12	IFNb	8750.26	371476
KO	G11	IFNb	8092.75	721098
KO	C12	IFNb	9535.01	824593
KO	G11	IFNb	6462.61	837656
KO	C12	IFNb	8463.07	438779
KO	C12	IFNb	9636.86	532000
KO	C12	IFNb	8632.73	491517
KO	C12	IFNb	8849.44	508500
KO	C12	IFNb	4191.52	243710
KO	C12	IFNb	11821.6	1.47458e+06
KO	C12	IFNb	12926.7	1.25019e+06
KO	C12	IFNb	4902.32	347293
KO	G11	IFNb	5503.2	1.06851e+06
KO	C12	IFNb	13131.3	644287
KO	C12	IFNb	5854.61	399395
KO	C12	IFNb	7510.39	967159
KO	G11	IFNb	6163.8	307279
KO	C12	IFNb	9970.34	705279
KO	G11	IFNb	7011.34	862789
KO	G11	IFNb	6026.33	750116
KO	G11	IFNb	5646.39	980753
KO	G11	IFNb	4781.64	692041
KO	C12	IFNb	8058.27	649945
KO	G11	IFNb	6688.89	479826
KO	G11	IFNb	5158.79	1.10803e+06
KO	G11	IFNb	9361.06	596846
KO	G11	IFNb	7244.54	488892
KO	C12	IFNb	7829.5	746946
KO	G11	IFNb	4128.74	594731
KO	C12	IFNb	5198.35	460195
KO	C12	IFNb	8382.23	949231
KO	C12	IFNb	10799.8	861431
KO	C12	IFNb	8067.88	723116
KO	C12	IFNb	12617.3	734936
KO	G11	IFNb	4756.1	642921
KO	C12	IFNb	10136.7	671834
KO	G11	IFNb	8485.95	487168
KO	C12	IFNb	7425.96	327725
KO	C12	IFNb	10826.2	741962
KO	C12	IFNb	12869.9	551772
KO	C12	IFNb	9688.41	683302
KO	C12	IFNb	7291.92	690302
KO	G11	IFNb	8876.2	704736
KO	G11	IFNb	11896.2	787824
KO	C12	IFNb	6514.89	594521
KO	G11	IFNb	11347.4	715153
KO	C12	IFNb	9836.37	599794
KO	C12	IFNb	12237.5	1.32095e+06
KO	G11	IFNb	7629.28	725842
KO	G11	IFNb	5376.03	413295
KO	C12	IFNb	8966.61	922243
KO	C12	IFNb	9686.56	898187
KO	C12	IFNb	10932.4	431989
KO	G11	IFNb	6766.8	656215
KO	C12	IFNb	7879.46	1.35746e+06
KO	G11	IFNb	7649.26	678772
KO	C12	IFNb	14057.5	823993
KO	C12	IFNb	6772.2	605209
KO	G11	IFNb	5925.23	540401
KO	G11	IFNb	7551.83	701037
KO	G11	IFNb	8328.05	1.00777e+06
KO	C12	IFNb	9529.35	578072
KO	G11	IFNb	4276.43	309910
KO	C12	IFNb	10198.1	1.51182e+06
KO	C12	IFNb	8048.09	1.33246e+06
KO	C12	IFNb	9368.79	527035
KO	C12	IFNb	12562.9	931522
KO	G11	IFNb	9703.43	799440
KO	C12	IFNb	8169.23	473701
KO	C12	IFNb	9689.98	519678
KO	C12	IFNb	8411.23	519955
KO	C12	IFNb	8927.98	864391
KO	C12	IFNb	8932.81	764545
KO	C12	IFNb	9982.79	1.27245e+06
KO	C12	IFNb	9880.62	544421
KO	C12	IFNb	9833.13	929838
KO	G11	IFNb	7313.87	926500
KO	C12	IFNb	9361.91	391547
KO	C12	IFNb	7863.05	648641
KO	C12	IFNb	13385.5	966523
KO	C12	IFNb	10595.4	1.85038e+06
KO	C12	IFNb	7803.87	523362
KO	C12	IFNb	9520.43	422157
KO	C12	IFNb	7620.46	840572
KO	C12	IFNb	7265.9	473938
KO	G11	IFNb	7617.33	600790
KO	G11	IFNb	4167.22	801677
KO	C12	IFNb	11149.7	863014
KO	C12	IFNb	9321.91	1.28898e+06
KO	C12	IFNb	11812.2	946522
KO	C12	IFNb	8839.82	700921
KO	C12	IFNb	7028.67	1.00324e+06
KO	G11	IFNb	5915.88	992172
KO	C12	IFNb	10956.2	1.05386e+06
KO	G11	IFNb	8480.78	1.32532e+06
KO	C12	IFNb	6258.64	752758
KO	G11	IFNb	7282.27	373738
KO	C12	IFNb	6542.82	576813
KO	C12	IFNb	8330.26	731333
KO	C12	IFNb	6307.66	695433
KO	C12	IFNb	9535.02	808582
KO	C12	IFNb	8093.41	886795
KO	G11	IFNb	7355.9	1.35142e+06
KO	G11	IFNb	9142.93	585817
KO	C12	IFNb	7695.34	1.38309e+06
KO	C12	IFNb	7189.85	1.04398e+06
KO	C12	IFNb	3172.9	123710
KO	C12	IFNb	15250.4	1.02756e+06
KO	C12	IFNb	8794.75	1.52392e+06
KO	G11	IFNb	7227.32	964461
KO	G11	IFNb	7319.89	740581
KO	G11	IFNb	6381.6	358992
KO	C12	IFNb	11370	909301
KO	G11	IFNb	10505.3	582701
KO	C12	IFNb	6617.97	933849
KO	C12	IFNb	5920.29	343915
KO	C12	IFNb	10543.2	2.41833e+06
KO	G11	IFNb	8131.73	361006
KO	C12	IFNb	11551.7	891095
KO	G11	IFNb	11584.2	663211
KO	G11	IFNb	6777.32	345689
KO	C12	IFNb	11984.8	1.08237e+06
KO	G11	IFNb	7517.45	894694
KO	C12	IFNb	11822.9	1.23153e+06
KO	G11	IFNb	9176.29	525355
KO	G11	IFNb	5717.55	1.7339e+06
KO	C12	IFNb	11221.3	517011
KO	C12	IFNb	8846.05	913093
KO	C12	IFNb	8006.77	512599
KO	C12	IFNb	8892.05	450288
KO	C12	IFNb	8051.65	448715
KO	C12	IFNb	10077.1	1.14857e+06
KO	C12	IFNb	9307.48	1.32264e+06
KO	C12	IFNb	10041.9	1.2842e+06
KO	G11	IFNb	7304.43	1.27948e+06
KO	C12	IFNb	18136.2	3.44236e+06
KO	C12	IFNb	10537.1	1.18275e+06
KO	C12	IFNb	9976.57	1.07533e+06
KO	C12	IFNb	4795.43	340476
KO	G11	IFNb	5500.65	727114
KO	C12	IFNb	11124.7	983668
KO	C12	IFNb	9745.44	1.0586e+06
KO	C12	IFNb	8405.95	609174
KO	C12	IFNb	8339.02	657273
KO	C12	IFNb	12401.7	910461
KO	C12	IFNb	9310.06	597014
KO	G11	IFNb	6499.96	454334
KO	C12	IFNb	11476.2	1.42125e+06
KO	C12	IFNb	9353.81	775544
KO	C12	IFNb	7765.69	559107
KO	G11	IFNb	7728.31	679704
KO	C12	IFNb	8103.87	432488
KO	C12	IFNb	15209.9	2.66264e+06
KO	C12	IFNb	9397.63	1.24422e+06
KO	G11	IFNb	9751.43	1.00194e+06
KO	G11	IFNb	9024.84	698542
KO	C12	IFNb	7919.5	962076
KO	G11	IFNb	7428.56	297824
KO	C12	IFNb	6682.45	1.14809e+06
KO	C12	IFNb	6816.77	457163
KO	C12	IFNb	14565.4	670321
KO	C12	IFNb	7312.2	765896
KO	G11	IFNb	6001.66	1.17852e+06
KO	C12	IFNb	7726.5	1.04405e+06
KO	C12	IFNb	13132.7	1.42378e+06
KO	G11	IFNb	9178.65	576064
KO	G11	IFNb	8985.79	576691
KO	G11	IFNb	7134.58	525275
KO	C12	IFNb	8567.85	820532
KO	G11	IFNb	7462.18	997369
KO	C12	IFNb	5322.58	912499
KO	C12	IFNb	12783.8	3.29921e+06
KO	C12	IFNb	12845.8	798806
KO	C12	IFNb	9501.03	518519
KO	C12	IFNb	10163.2	396791
KO	C12	IFNb	10387.7	2.48515e+06
KO	C12	IFNb	12326.8	1.13913e+06
KO	C12	IFNb	11113.6	875966
KO	G11	IFNb	5593.75	1.12836e+06
KO	C12	IFNb	9754.49	1.07085e+06
KO	G11	IFNb	4272.14	769852
KO	G11	IFNb	9438.24	826129
KO	C12	IFNb	6883.66	826126
KO	G11	IFNb	9108.03	1.66041e+06
KO	C12	IFNb	13895.1	1.51228e+06
KO	C12	IFNb	7163.35	243586
KO	C12	IFNb	8203.78	656946
KO	C12	IFNb	3801.89	134867
KO	C12	IFNb	8720.08	1.39567e+06
KO	C12	IFNb	9283.99	897885
KO	G11	IFNb	12236.1	837942
KO	C12	IFNb	11580.7	464897
KO	C12	IFNb	11058.7	934892
KO	C12	IFNb	8854.92	924231
KO	C12	IFNb	10520.3	2.0316e+06
KO	C12	IFNb	12210.6	647810
KO	C12	IFNb	9341.55	873059
KO	C12	IFNb	12546.6	1.82442e+06
KO	C12	IFNb	9413.32	614503
KO	G11	IFNb	6052.35	1.11129e+06
KO	C12	IFNb	12963.2	736719
KO	C12	IFNb	14870.9	801434
KO	C12	IFNb	8300.24	470409
KO	G11	IFNb	9277.13	771134
KO	C12	IFNb	14951.7	1.99212e+06
KO	C12	IFNb	4197.9	256196
KO	C12	IFNb	10368.3	590337
KO	G11	IFNb	10107.5	1.74025e+06
KO	G11	IFNb	6441.88	1.0307e+06
KO	C12	IFNb	7588.48	388258
KO	G11	IFNb	8830.16	1.21172e+06
KO	C12	IFNb	8514.25	348053
KO	C12	IFNb	8077.45	802390
KO	C12	IFNb	10205.3	1.0716e+06
KO	C12	IFNb	9274.93	1.32872e+06
KO	C12	IFNb	7142.78	824989
KO	C12	IFNb	11320.4	995627
KO	C12	IFNb	7801.34	700864
KO	C12	IFNb	11083.7	396670
KO	C12	IFNb	6585.67	606510
KO	G11	IFNb	9791.29	552858
KO	C12	IFNb	10020.7	446972
KO	C12	IFNb	9028.06	983045
KO	C12	IFNb	9476.82	743969
KO	C12	IFNb	6001.96	811020
KO	C12	IFNb	8761.87	603242
KO	G11	IFNb	5186.88	426789
KO	C12	IFNb	10971.2	423157
KO	G11	IFNb	6687.92	907220
KO	C12	IFNb	7087.96	485764
KO	C12	IFNb	11570.7	1.16094e+06
KO	G11	IFNb	8664.77	857550
KO	C12	IFNb	10112.9	986013
KO	C12	IFNb	12478.5	1.01497e+06
KO	C12	IFNb	4650.4	262337
KO	C12	IFNb	9542.17	898319
KO	C12	IFNb	12573.2	1.2028e+06
KO	C12	IFNb	6270.92	538693
KO	C12	IFNb	7526.91	522166
KO	C12	IFNb	8757.31	647045
KO	C12	IFNb	10670.5	887511
KO	G11	IFNb	4297.51	1.29537e+06
KO	C12	IFNb	9361.75	1.32446e+06
KO	G11	IFNb	6957.54	357802
KO	G11	IFNb	7950.05	475593
KO	C12	IFNb	7821.44	785168
KO	G11	IFNb	3738.34	229915
KO	G11	IFNb	9754.32	1.12355e+06
KO	C12	IFNb	6536.43	880496
KO	C12	IFNb	10310.3	1.02203e+06
KO	C12	IFNb	5306.76	1.07771e+06
KO	G11	IFNb	10180.4	818436
KO	G11	IFNb	7610.75	671761
KO	C12	IFNb	7210.17	889905
KO	G11	IFNb	4021.66	1.08053e+06
KO	C12	IFNb	5410.89	498886
KO	G11	IFNb	7726	692474
KO	C12	IFNb	8368.1	720604
KO	C12	IFNb	9391	890987
KO	C12	IFNb	7694.27	780477
KO	G11	IFNb	5287.39	498875
KO	G11	IFNb	14530.5	1.0797e+06
KO	C12	IFNb	10149.1	781304
KO	G11	IFNb	7825.4	1.23563e+06
KO	G11	IFNb	6377.5	402603
KO	G11	IFNb	10416	752110
KO	C12	IFNb	8403.58	1.47995e+06
KO	G11	IFNb	7504.61	695078
KO	C12	IFNb	7116.75	1.42661e+06
KO	C12	IFNb	7574.23	571555
KO	G11	IFNb	4999.51	1.17089e+06
KO	C12	IFNb	10014.4	850814
KO	C12	IFNb	10569	899037
KO	G11	IFNb	8773.1	1.19238e+06
KO	C12	IFNb	9038.68	687281
KO	C12	IFNb	8713.68	575232
KO	C12	IFNb	15417.5	892378
KO	C12	IFNb	4990.44	365321
KO	C12	IFNb	10432.8	1.11356e+06
KO	G11	IFNb	6582.89	436987
KO	C12	IFNb	13387.8	800896
KO	C12	IFNb	8347.86	710537
KO	C12	IFNb	13884.5	670317
KO	C12	IFNb	8766.09	857918
KO	C12	IFNb	8742.16	906498
KO	G11	IFNb	3486.52	909306
KO	C12	IFNb	12448.4	804794
KO	C12	IFNb	9103.56	991266
KO	G11	IFNb	6459.33	460308
KO	C12	IFNb	9707.82	787066
KO	C12	IFNb	3383.1	133504
KO	G11	IFNb	6831.29	599377
KO	C12	IFNb	12125.2	1.11158e+06
KO	G11	IFNb	7994.18	962339
KO	G11	IFNb	8661.35	803125
KO	C12	IFNb	14415.1	1.35858e+06
KO	C12	IFNb	7287.24	300188
KO	G11	IFNb	9129.48	1.76684e+06
KO	C12	IFNb	5109.76	252856
KO	C12	IFNb	9507.99	532870
KO	G11	IFNb	7051.06	890617
KO	C12	IFNb	7545.11	569358
KO	C12	IFNb	11673.4	1.77891e+06
KO	C12	IFNb	5259.88	511737
KO	C12	IFNb	7242.8	661328
KO	G11	IFNb	7996.84	1.06505e+06
KO	C12	IFNb	10834.8	1.277e+06
KO	C12	IFNb	13961.3	4.4471e+06
KO	G11	IFNb	10608.3	807186
KO	G11	IFNb	8913.93	914018
KO	C12	IFNb	11217.6	935373
KO	C12	IFNb	10704.4	963919
KO	C12	IFNb	8200.19	666125
KO	C12	IFNb	8482.44	637419
KO	C12	IFNb	9506.62	758282
KO	G11	IFNb	7818.73	625291
KO	C12	IFNb	9121.87	978900
KO	G11	IFNb	7221.36	1.01899e+06
KO	C12	IFNb	7202.83	464533
KO	C12	IFNb	4869.65	732122
KO	C12	IFNb	6980.62	961578
KO	C12	IFNb	11485.4	971566
KO	C12	IFNb	12114.6	1.6459e+06
KO	C12	IFNb	11100.2	489877
KO	G11	IFNb	6270.66	1.06582e+06
KO	C12	IFNb	11550.9	837089
KO	C12	IFNb	7179.39	797948
KO	C12	IFNb	8292.81	1.76637e+06
KO	C12	IFNb	8576.9	1.24988e+06
KO	G11	IFNb	6968.28	857857
KO	C12	IFNb	13653.8	801763
KO	C12	IFNb	8272.58	1.90402e+06
KO	G11	IFNb	4824.46	769631
KO	C12	IFNb	9114.19	798243
KO	G11	IFNb	7996.46	641603
KO	C12	IFNb	8492.41	1.34764e+06
KO	C12	IFNb	9283.75	584122
KO	C12	IFNb	5086.76	354754
KO	C12	IFNb	11594.8	692416
KO	G11	IFNb	8848.85	999751
KO	C12	IFNb	11161	1.32306e+06
KO	G11	IFNb	5181.52	1.25185e+06
KO	C12	IFNb	9099.83	848080
KO	C12	IFNb	14182.3	2.3793e+06
KO	C12	IFNb	10546.1	1.67575e+06
KO	C12	IFNb	10027.6	565673
KO	G11	IFNb	7067.84	780728
KO	C12	IFNb	8548.15	764817
KO	C12	IFNb	5480.27	529440
KO	G11	IFNb	7151.64	568939
KO	C12	IFNb	7007.38	359997
KO	C12	IFNb	11922.5	969746
KO	G11	IFNb	5946	642766
KO	C12	IFNb	7178.36	325085
KO	C12	IFNb	5479.2	287527
KO	C12	IFNb	11594.5	2.64059e+06
KO	G11	IFNb	8268.13	781415
KO	C12	IFNb	6002.71	723551
KO	C12	IFNb	6453.35	1.3214e+06
KO	C12	IFNb	6770.45	365945
KO	C12	IFNb	9643.7	790977
KO	G11	IFNb	2344.94	86383.1
KO	C12	IFNb	8931.06	799545
KO	C12	IFNb	7434.39	528232
KO	C12	IFNb	11898.2	661207
KO	C12	IFNb	12225.3	513869
KO	G11	IFNb	9802.02	456247
KO	C12	IFNb	5775.98	520726
KO	C12	IFNb	11415.7	830287
KO	C12	IFNb	14229.1	1.09912e+06
KO	C12	IFNb	15023.2	1.67605e+06
KO	G11	IFNb	10576.9	986296
KO	C12	IFNb	11037.4	1.18041e+06
KO	G11	IFNb	8969.89	343614
KO	C12	IFNb	8255.57	792791
KO	C12	IFNb	15119.7	2.27315e+06
KO	C12	IFNb	5108.91	834045
KO	C12	IFNb	12712.3	588374
KO	C12	IFNb	10631.5	990833
KO	C12	IFNb	8384.91	681570
KO	C12	IFNb	12251.7	1.62659e+06
KO	C12	IFNb	12071.5	1.22195e+06
KO	C12	IFNb	10709.3	563103
KO	G11	IFNb	8044.99	464386
KO	C12	IFNb	8446.01	746370
KO	C12	IFNb	3347.92	115425
KO	C12	IFNb	8713.13	487408
KO	G11	IFNb	7747.29	616732
KO	G11	IFNb	7475.03	977511
KO	G11	IFNb	7618.03	1.73777e+06
KO	C12	IFNb	8537.16	999479
KO	C12	IFNb	7626.06	1.68758e+06
KO	C12	IFNb	7650.44	720227
KO	C12	IFNb	5859.22	301934
KO	C12	IFNb	11444.6	605372
KO	G11	IFNb	9820.57	1.12654e+06
KO	C12	IFNb	9592.32	898509
KO	C12	IFNb	10644	770247
KO	G11	IFNb	11364	841435
KO	G11	IFNb	2076.43	68973.5
KO	C12	IFNb	7632.07	1.14743e+06
KO	C12	IFNb	6855.63	627055
KO	G11	IFNb	9085.91	1.10282e+06
KO	C12	IFNb	5940.16	510902
KO	C12	IFNb	8247.49	375666
KO	C12	IFNb	2289.4	113171
KO	C12	IFNb	5425.73	582823
KO	C12	IFNb	9475.72	653384
KO	G11	IFNb	9726.12	709440
KO	C12	IFNb	7960.81	834251
KO	C12	IFNb	9476.93	740000
KO	G11	IFNb	7367.57	430695
KO	C12	IFNb	4569.37	396360
KO	C12	IFNb	7046.81	235555
KO	C12	IFNb	7680.45	952785
KO	G11	IFNb	7329.54	385010
KO	C12	IFNb	9199.91	838579
KO	C12	IFNb	8808.48	469167
KO	G11	IFNb	7259.1	938990
KO	C12	IFNb	8366.58	395580
KO	G11	IFNb	8448.75	440254
KO	C12	IFNb	11103.6	1.18108e+06
KO	C12	IFNb	7865.18	528299
KO	C12	IFNb	10967.8	926627
KO	C12	IFNb	10490.6	809792
KO	C12	IFNb	9347.94	653403
KO	G11	IFNb	8618.36	856123
KO	G11	IFNb	8185.2	646438
KO	C12	IFNb	8515.04	885628
KO	C12	IFNb	11460.6	1.32069e+06
KO	G11	IFNb	10080.8	1.3188e+06
KO	C12	IFNb	10524.1	865394
KO	C12	IFNb	10228.3	1.18834e+06
KO	G11	IFNb	7316.67	679591
KO	C12	IFNb	10673.7	691740
KO	C12	IFNb	15497.1	1.20439e+06
KO	C12	IFNb	10001.8	573142
KO	C12	IFNb	9911.52	644945
KO	C12	IFNb	10344.4	1.29628e+06
KO	C12	IFNb	11414	1.95141e+06
KO	C12	IFNb	9789.34	897444
KO	C12	IFNb	6265.5	622397
KO	C12	IFNb	6805.67	593915
KO	C12	IFNb	11516	761439
KO	C12	IFNb	9985.57	537627
KO	C12	IFNb	9138.36	441661
KO	C12	IFNb	8334.56	404562
KO	C12	IFNb	14323.7	1.27931e+06
KO	G11	IFNb	8220.24	484424
KO	C12	IFNb	8891.16	621474
KO	C12	IFNb	6469.79	767629
KO	C12	IFNb	6788.17	593813
KO	C12	IFNb	8739.04	378337
KO	C12	IFNb	7336.06	695636
KO	C12	IFNb	3432.88	372718
KO	C12	IFNb	16028.8	986642
KO	C12	IFNb	13320.2	1.12468e+06
KO	C12	IFNb	9747.8	1.11513e+06
KO	G11	IFNb	7800.69	1.14986e+06
KO	G11	IFNb	4940.05	944650
KO	C12	IFNb	7998.16	595151
KO	C12	IFNb	7113.35	475932
KO	C12	IFNb	6543.22	573072
KO	G11	IFNb	5786.95	1.96235e+06
KO	G11	IFNb	7816.44	742008
KO	C12	IFNb	16622.8	1.99843e+06
KO	C12	IFNb	7859.65	724662
KO	G11	IFNb	5436.62	582567
KO	G11	IFNb	7181.04	549045
KO	C12	IFNb	6331.22	650521
KO	C12	IFNb	10023.6	1.44019e+06
KO	C12	IFNb	11262.5	597515
KO	C12	IFNb	5296.57	439428
KO	G11	IFNb	6229.96	467501
KO	C12	IFNb	11171.6	608516
KO	C12	IFNb	9680.42	659879
KO	C12	IFNb	8368.42	672325
KO	C12	IFNb	9740.92	410465
KO	G11	IFNb	11560.7	714035
KO	G11	IFNb	7667.35	789415
KO	C12	IFNb	10407.6	427635
KO	G11	IFNb	7555.79	568974
KO	C12	IFNb	7197.31	895116
KO	C12	IFNb	8458.25	2.19842e+06
KO	C12	IFNb	9363.85	684489
KO	C12	IFNb	6846.7	588872
KO	C12	IFNb	11291.4	932638
KO	G11	IFNb	9445.58	594304
KO	C12	IFNb	9383.07	394894
KO	C12	IFNb	8358.19	1.01625e+06
KO	C12	IFNb	13049.5	883376
KO	G11	IFNb	5723.02	1.07215e+06
