# Supplementary material for: An intronic LINE-1 regulates IFNAR1 expression in human immune cells
Source: Mob DNA. 2023 Nov 30;14:20. doi: 10.1186/s13100-023-00308-3 (PMC10688052; doi:10.1186/s13100-023-00308-3)
Supplement: Supplementary file 9 — Additional file 9: Supplemental Table 8. Immunofluorescence of IFITM1. Tables of IFITM1 immunofluorescence intensity, as well as area-normalized mean intensity, for segmented individual cells. Datasets were randomly subset to normalize n values. [file 13100_2023_308_MOESM9_ESM.xlsx]

## Sheet: WT clones Untreated
genotype	clone	treatment	mean	integrated density
WT	2D9	UT	1955.89	288514
WT	2D9	UT	3524.88	278567
WT	2D9	UT	5117.97	654238
WT	2D9	UT	1616.36	93047.4
WT	2D9	UT	2281.59	861090
WT	2D9	UT	5030.22	652260
WT	2D9	UT	3407.28	709837
WT	2D9	UT	2871.11	530188
WT	2D9	UT	3322.59	356558
WT	2D9	UT	3002.76	519991
WT	2D9	UT	4376.28	1.20612e+06
WT	2D9	UT	5597.37	600673
WT	2D9	UT	5133.98	735492
WT	2D9	UT	3206.17	351131
WT	2D9	UT	6725.81	654004
WT	2D9	UT	19379.8	1.42274e+06
WT	2D9	UT	3217.22	512727
WT	2D9	UT	2712.47	309020
WT	2D9	UT	2255.89	126548
WT	2D9	UT	2437.47	430797
WT	2D9	UT	3800.75	540105
WT	2D9	UT	1690.22	322321
WT	2D9	UT	3201.96	818622
WT	2D9	UT	5537.89	552152
WT	2D9	UT	1577.75	173454
WT	2D9	UT	2958.87	372492
WT	2D9	UT	3142.59	843682
WT	2D9	UT	3694.44	748143
WT	2D9	UT	3510.42	519849
WT	2D9	UT	3772.33	567345
WT	2D9	UT	3044.71	291428
WT	2D9	UT	3732.76	348863
WT	2D9	UT	3907.05	785867
WT	2D9	UT	4734.86	553335
WT	2D9	UT	9661.38	708773
WT	2D9	UT	1567.37	140318
WT	2D9	UT	3646.7	707856
WT	2D9	UT	4812.6	501304
WT	2D9	UT	2926.86	268475
WT	2D9	UT	1595.02	108559
WT	2D9	UT	6411.7	495942
WT	2D9	UT	4576.45	431797
WT	2D9	UT	23945.2	1.55812e+06
WT	2D9	UT	13584	863243
WT	2D9	UT	4190.43	679922
WT	2D9	UT	4715.74	545161
WT	2D9	UT	6101.45	700874
WT	2D9	UT	9898.09	1.1453e+06
WT	2D9	UT	8370.49	275849
WT	2D9	UT	7009.04	881264
WT	2D9	UT	4502.26	703112
WT	2D9	UT	3640.25	722078
WT	2D9	UT	5668.22	476210
WT	2D9	UT	5426.53	677735
WT	2D9	UT	4324.94	569431
WT	2D9	UT	3668.06	655027
WT	2D9	UT	6762.65	431531
WT	2D9	UT	2945.35	447761
WT	2D9	UT	4729.12	402773
WT	2D9	UT	1632.71	105213
WT	2D9	UT	4160.55	2.10644e+06
WT	2D9	UT	2913.75	333173
WT	2D9	UT	3362.81	676573
WT	2D9	UT	3118.37	743579
WT	2D9	UT	1991.95	169443
WT	2D9	UT	2865.99	591506
WT	2D9	UT	5554.17	566308
WT	2D9	UT	2584.41	380549
WT	2D9	UT	6285.04	505275
WT	2D9	UT	3555.69	368513
WT	2D9	UT	4518.65	384135
WT	2D9	UT	3516.19	254631
WT	2D9	UT	4356.69	490165
WT	2D9	UT	2758.07	634798
WT	2D9	UT	5302.93	573528
WT	2D9	UT	1188.85	93205.2
WT	2D9	UT	2790.49	1.05637e+06
WT	2D9	UT	3356.54	608028
WT	2D9	UT	5089.62	810865
WT	2D9	UT	2217.23	177785
WT	2D9	UT	3315.42	1.56721e+06
WT	2D9	UT	4317.53	626231
WT	2D9	UT	5444.94	473738
WT	2D9	UT	4527.97	1.93224e+06
WT	2D9	UT	8143.9	679929
WT	2D9	UT	7378.72	1.6828e+06
WT	2D9	UT	5826.61	427755
WT	2D9	UT	5570.22	779279
WT	2D9	UT	2439.38	75781.2
WT	2D9	UT	6530.08	452328
WT	2D9	UT	6510.72	981238
WT	2D9	UT	7327.8	940569
WT	2D9	UT	1965.13	118281
WT	2D9	UT	3388.35	529687
WT	2D9	UT	2057.04	151123
WT	2D9	UT	3972.8	722997
WT	2D9	UT	3908.99	331488
WT	2D9	UT	5500.01	682295
WT	2D9	UT	3552.38	298263
WT	2D9	UT	5551.99	506651
WT	2D9	UT	7493.36	800599
WT	2D9	UT	20791.3	1.40854e+06
WT	2D9	UT	3058.81	125201
WT	2D9	UT	1453.79	82468.6
WT	2D9	UT	2914.21	188099
WT	2D9	UT	5096.97	500702
WT	2D9	UT	4076.77	717530
WT	2D9	UT	2289.24	73759.8
WT	2D9	UT	2373.45	117823
WT	2D9	UT	3505.13	526239
WT	2D9	UT	5643.76	954531
WT	2D9	UT	1954.08	97928
WT	2D9	UT	6267.8	558817
WT	2D9	UT	3730.76	931892
WT	2D9	UT	7031.6	711044
WT	2D9	UT	3154.11	577979
WT	2D9	UT	5492.14	485915
WT	2D9	UT	2974.97	563418
WT	2D9	UT	1328.86	55019.6
WT	2D9	UT	3906.9	538789
WT	2D9	UT	4799.05	819722
WT	2D9	UT	3383.74	239181
WT	2D9	UT	5050.13	331528
WT	2D9	UT	2152.99	1.31046e+06
WT	2D9	UT	4151.14	351368
WT	2D9	UT	3663.51	683052
WT	2D9	UT	4298.58	450694
WT	2D9	UT	6432.35	396952
WT	2D9	UT	4521.86	580884
WT	2D9	UT	2512.03	715393
WT	2D9	UT	16777.1	1.29242e+06
WT	2D9	UT	3654.93	261993
WT	2D9	UT	3760.6	494143
WT	2D9	UT	3830.85	1.252e+06
WT	2D9	UT	2279.99	139027
WT	2D9	UT	3602.62	542198
WT	2D9	UT	3297.65	287778
WT	2D9	UT	3102.45	428175
WT	2D9	UT	3847.82	334982
WT	2D9	UT	1525.1	113164
WT	2D9	UT	3985.64	313516
WT	2D9	UT	3062.53	221940
WT	2D9	UT	1797.76	383678
WT	2D9	UT	3704.96	578599
WT	2D9	UT	4022.78	1.31831e+06
WT	2D9	UT	1480.41	69761.9
WT	2D9	UT	4117.85	335153
WT	2D9	UT	3261.14	353216
WT	2D9	UT	3076.23	609714
WT	2D9	UT	5277.37	309337
WT	2D9	UT	2603.8	687831
WT	2D9	UT	5535.76	489774
WT	2D9	UT	2397.24	307198
WT	2D9	UT	5952.48	517897
WT	2D9	UT	3430.27	194948
WT	2D9	UT	3337.81	574859
WT	2D9	UT	4033.56	854704
WT	2D9	UT	3418.96	760175
WT	2D9	UT	5236.57	1.6081e+06
WT	2D9	UT	3738.85	294889
WT	2D9	UT	7732.36	868334
WT	2D9	UT	4209.2	763147
WT	2D9	UT	2021.06	340231
WT	2D9	UT	2116.51	392619
WT	2D9	UT	4001.07	248383
WT	2D9	UT	3983.3	259194
WT	2D9	UT	4940.98	532308
WT	2D9	UT	3115.02	460478
WT	2D9	UT	4814.17	321091
WT	2D9	UT	4123.32	284101
WT	2D9	UT	4473.89	512273
WT	2D9	UT	4199.21	517841
WT	2D9	UT	7754.78	564833
WT	2D9	UT	4494.7	608294
WT	2D9	UT	10819.4	1.106e+06
WT	2D9	UT	2561.95	168454
WT	2D9	UT	5433.73	279152
WT	2D9	UT	13723	1.1162e+06
WT	2D9	UT	7351.89	473760
WT	2D9	UT	4514.99	328383
WT	2D9	UT	5462.17	414185
WT	2D9	UT	3550.7	382342
WT	2D9	UT	4027.14	384194
WT	2D9	UT	4261.93	436787
WT	2D9	UT	3519.62	242505
WT	2D9	UT	3636.1	666111
WT	2D9	UT	3432.57	1.11247e+06
WT	2D9	UT	6720.16	565998
WT	2D9	UT	3174.39	420613
WT	2D9	UT	5014.72	250785
WT	2D9	UT	4148.83	525344
WT	2D9	UT	2332.42	88125.2
WT	2D9	UT	2892.97	855002
WT	2D9	UT	2766.99	288368
WT	2D9	UT	4283.99	788397
WT	2D9	UT	9197.77	925746
WT	2D9	UT	3605.69	734144
WT	2D9	UT	2787.18	234309
WT	2D9	UT	3853.56	419403
WT	2D9	UT	3567.36	880219
WT	2D9	UT	1817.22	98221.4
WT	2D9	UT	4424.03	590371
WT	2D9	UT	4740.48	464935
WT	2D9	UT	2776.69	691976
WT	2D9	UT	9840.01	826183
WT	2D9	UT	4799.31	474483
WT	2D9	UT	1995.74	94884
WT	2D9	UT	4104.16	347823
WT	2D9	UT	2859.78	115404
WT	2D9	UT	8113.11	1.26659e+06
WT	2D9	UT	3527.2	196384
WT	2D9	UT	2925.01	667695
WT	2D9	UT	4251.37	355837
WT	2D9	UT	4546.94	597945
WT	2D9	UT	2434.37	74348.2
WT	2D9	UT	1126.07	100574
WT	2D9	UT	3512.2	566558
WT	2D9	UT	3544.65	421125
WT	2D9	UT	4029.84	600575
WT	2D9	UT	2666.94	598988
WT	2D9	UT	2392.3	141105
WT	2D9	UT	4910	158459
WT	2D9	UT	5182.36	654311
WT	2D9	UT	4081.36	503950
WT	2D9	UT	3513.15	684330
WT	2D9	UT	3874.47	425135
WT	2D9	UT	8748.46	752899
WT	2D9	UT	4276.1	406376
WT	2D9	UT	3223.59	716566
WT	2D9	UT	3457.39	480790
WT	2D9	UT	4383	240123
WT	2D9	UT	3625.01	326238
WT	2D9	UT	4956.25	595593
WT	2D9	UT	6096.78	935490
WT	2D9	UT	11286.9	1.16149e+06
WT	2D9	UT	3705.54	933565
WT	2D9	UT	1710.19	193577
WT	2D9	UT	3291.48	566016
WT	2D9	UT	3313.24	1.08753e+06
WT	2D9	UT	4693.34	524839
WT	2D9	UT	1729.27	156263
WT	2D9	UT	4744.18	415258
WT	2D9	UT	4674.74	273523
WT	2D9	UT	4475.16	303881
WT	2D9	UT	9240.14	974621
WT	2D9	UT	1576.46	98278.7
WT	2D9	UT	4126.26	667127
WT	2D9	UT	2907.74	403439
WT	2D9	UT	6310.3	444058
WT	2D9	UT	2390.2	525168
WT	2D9	UT	1693.98	119384
WT	2D9	UT	6926.23	581537
WT	2D9	UT	1007.48	74280.1
WT	2D9	UT	1716.7	90446
WT	2D9	UT	1305.55	67002.8
WT	2D9	UT	2806.94	367507
WT	2D9	UT	3768.57	609891
WT	2D9	UT	5019.27	464622
WT	2D9	UT	4680.93	396703
WT	2D9	UT	2046.63	97410.8
WT	2D9	UT	3748.54	717987
WT	2D9	UT	3281.82	453103
WT	2D9	UT	4115.14	302540
WT	2D9	UT	2697.92	754035
WT	2D9	UT	2490.35	159434
WT	2D9	UT	1472.61	44356.8
WT	2D9	UT	3544.79	1.21525e+06
WT	2D9	UT	2981.04	192256
WT	2D9	UT	3201.43	615211
WT	2D9	UT	3376.15	294097
WT	2D9	UT	8787.25	303878
WT	2D9	UT	2858.05	299508
WT	2D9	UT	5185.86	1.06105e+06
WT	2D9	UT	5593.31	757854
WT	2D9	UT	3458.56	564801
WT	2D9	UT	6477.78	690054
WT	2D9	UT	1360.05	80362.8
WT	2D9	UT	5483.89	642308
WT	2D9	UT	5406.6	495653
WT	2D9	UT	3018.7	743098
WT	2D9	UT	3192.02	525462
WT	2D9	UT	3738.89	628043
WT	2D9	UT	6340.85	303461
WT	2D9	UT	3218.94	212160
WT	2D9	UT	3890.9	322195
WT	2D9	UT	4573.17	846176
WT	2D9	UT	1166.2	61197.4
WT	2D9	UT	3927.72	609059
WT	2D9	UT	2665.63	386913
WT	2D9	UT	3235.09	329682
WT	2D9	UT	1975.78	191913
WT	2D9	UT	3289.02	502941
WT	2D9	UT	4186.19	588289
WT	2D9	UT	2054.51	123445
WT	2D9	UT	6479.75	266925
WT	2D9	UT	2451.38	343594
WT	2D9	UT	3487.86	470018
WT	2D9	UT	3212.37	99120.7
WT	2D9	UT	5135.36	395063
WT	2D9	UT	4151.81	623109
WT	2D9	UT	1532.35	98504.5
WT	2D9	UT	2671.35	756562
WT	2D9	UT	4314.04	612142
WT	2D9	UT	5662.62	291803
WT	2D9	UT	4609.25	404899
WT	2D9	UT	3312.96	574751
WT	2D9	UT	5687.19	891444
WT	2D9	UT	3437.14	181089
WT	2D9	UT	5110.44	531256
WT	2D9	UT	2732.45	715220
WT	2D9	UT	4367.3	679285
WT	2D9	UT	7547.88	1.10586e+06
WT	2D9	UT	5947.06	469677
WT	2D9	UT	5622.66	617550
WT	2D9	UT	5505.05	400681
WT	2D9	UT	1736.28	112616
WT	2D9	UT	3846.41	380678
WT	2D9	UT	1689.76	87873.8
WT	2D9	UT	3315.7	1.08416e+06
WT	2D9	UT	2826.32	515243
WT	2D9	UT	4118.37	453843
WT	2D9	UT	4343.6	362416
WT	2D9	UT	3471.12	351551
WT	2D9	UT	4158.86	395888
WT	2D9	UT	5398.67	543087
WT	2D9	UT	1582.63	97667
WT	2D9	UT	2120.51	155787
WT	2D9	UT	6521.55	599236
WT	2D9	UT	1528.26	86772.9
WT	2D9	UT	3111.38	166702
WT	2D9	UT	4163.27	581791
WT	2D9	UT	3743.68	499385
WT	2D9	UT	6692.44	509932
WT	2D9	UT	2741.01	765644
WT	2D9	UT	4140.33	783469
WT	2D9	UT	4545.05	373978
WT	2D9	UT	3443.6	320573
WT	2D9	UT	4002.94	299963
WT	2D9	UT	4450.99	1.10082e+06
WT	2D9	UT	4156.72	685577
WT	2D9	UT	3944.01	646148
WT	2D9	UT	5055.42	677016
WT	2D9	UT	4282.55	916003
WT	2D9	UT	3172.28	222568
WT	2D9	UT	3907.53	377089
WT	2D9	UT	3652.39	619838
WT	2D9	UT	3455.39	856398
WT	2D9	UT	7550.38	501607
WT	2D9	UT	7051.95	648712
WT	2D9	UT	4215.51	622494
WT	2D9	UT	4110.7	921096
WT	2D9	UT	6335.21	412234
WT	2D9	UT	2828.18	1.11576e+06
WT	2D9	UT	1186.13	41392
WT	2D9	UT	3454.04	425948
WT	2D9	UT	4389.51	630452
WT	2D9	UT	3141.76	278791
WT	2D9	UT	3448.96	1.35089e+06
WT	2D9	UT	6512.71	967868
WT	2D9	UT	2324.85	81739.1
WT	2D9	UT	2229.09	100714
WT	2D9	UT	3866.01	438611
WT	2D9	UT	5646.3	575998
WT	2D9	UT	9038.11	895448
WT	2D9	UT	5099.51	674892
WT	2D9	UT	4353.27	588924
WT	2D9	UT	4855.1	651972
WT	2D9	UT	4275.52	396672
WT	2D9	UT	3947.02	566484
WT	2D9	UT	7838.45	706666
WT	2D9	UT	3540.06	255989
WT	2D9	UT	4067.65	449108
WT	2D9	UT	4314.84	487267
WT	2D9	UT	3921.71	464275
WT	2D9	UT	9868.16	329865
WT	2D9	UT	9350.98	709065
WT	2D9	UT	1387.89	131242
WT	2D9	UT	4038.33	416414
WT	2D9	UT	2814.46	350472
WT	2D9	UT	1398.8	102471
WT	2D9	UT	4090.74	372230
WT	2D9	UT	1570.48	85132.3
WT	2D9	UT	4727	386717
WT	2D9	UT	1279.08	122496
WT	2D9	UT	4956.63	583154
WT	2D9	UT	3170.24	234237
WT	2D9	UT	6566.64	479326
WT	2D9	UT	3357.19	1.18106e+06
WT	2D9	UT	4687.48	479416
WT	2D9	UT	14373.4	912654
WT	2D9	UT	3310.74	538403
WT	2D9	UT	5185.98	459644
WT	2D9	UT	4094.9	876083
WT	2D9	UT	4548.39	500037
WT	2D9	UT	6085.79	524386
WT	2D9	UT	10587.1	1.74281e+06
WT	2D9	UT	4428.6	420867
WT	2D9	UT	5499.39	1.22938e+06
WT	2D9	UT	4012.22	856920
WT	2D9	UT	1833.02	106193
WT	2D9	UT	23480.9	1.53407e+06
WT	2D9	UT	2358.59	92331.9
WT	2D9	UT	6412.32	519209
WT	2D9	UT	3480.26	328917
WT	2D9	UT	4118.48	241191
WT	2D9	UT	8956.71	349219
WT	2D9	UT	3535.47	344338
WT	2D9	UT	9699.55	615882
WT	2D9	UT	2575.51	181510
WT	2D9	UT	4116.74	558653
WT	2D9	UT	6237.35	397683
WT	2D9	UT	3183.53	224527
WT	2D9	UT	7114.1	542060
WT	2D9	UT	4135.91	1.05588e+06
WT	2D9	UT	2584.01	534528
WT	2D9	UT	4241.67	1.11671e+06
WT	2D9	UT	5107.81	500694
WT	2D9	UT	5612.09	363119
WT	2D9	UT	4412.86	656499
WT	2D9	UT	3151.93	258522
WT	2D9	UT	2852.41	224525
WT	2D9	UT	2941.26	1.01066e+06
WT	2D9	UT	10772.3	858671
WT	2D9	UT	3550.49	441009
WT	2D9	UT	3858.37	493424
WT	2D9	UT	4038.33	416414
WT	2D9	UT	2814.46	350472
WT	2D9	UT	1398.8	102471
WT	2D9	UT	4090.74	372230
WT	2D9	UT	1570.48	85132.3
WT	2D9	UT	4727	386717
WT	2D9	UT	1279.08	122496
WT	2D9	UT	4956.63	583154
WT	2D9	UT	3170.24	234237
WT	2D9	UT	6566.64	479326
WT	2D9	UT	3357.19	1.18106e+06
WT	2D9	UT	4687.48	479416
WT	2D9	UT	14373.4	912654
WT	2D9	UT	3310.74	538403
WT	2D9	UT	5185.98	459644
WT	2D9	UT	4094.9	876083
WT	2D9	UT	4548.39	500037
WT	2D9	UT	6085.79	524386
WT	2D9	UT	10587.1	1.74281e+06
WT	2D9	UT	4428.6	420867
WT	2D9	UT	5499.39	1.22938e+06
WT	2D9	UT	4012.22	856920
WT	2D9	UT	1833.02	106193
WT	2D9	UT	23480.9	1.53407e+06
WT	2D9	UT	2358.59	92331.9
WT	2D9	UT	6412.32	519209
WT	2D9	UT	3480.26	328917
WT	2D9	UT	4118.48	241191
WT	2D9	UT	8956.71	349219
WT	2D9	UT	3535.47	344338
WT	2D9	UT	9699.55	615882
WT	2D9	UT	2575.51	181510
WT	2D9	UT	4116.74	558653
WT	2D9	UT	6237.35	397683
WT	2D9	UT	3183.53	224527
WT	2D9	UT	7114.1	542060
WT	2D9	UT	4135.91	1.05588e+06
WT	2D9	UT	2584.01	534528
WT	2D9	UT	4241.67	1.11671e+06
WT	2D9	UT	5107.81	500694
WT	2D9	UT	5612.09	363119
WT	2D9	UT	4412.86	656499
WT	2D9	UT	3151.93	258522
WT	2D9	UT	2852.41	224525
WT	2D9	UT	2941.26	1.01066e+06
WT	2D9	UT	10772.3	858671
WT	2D9	UT	3550.49	441009
WT	2D9	UT	3858.37	493424
WT	2D9	UT	2955.74	454303
WT	2D9	UT	4926.61	421144
WT	2D9	UT	3536	251613
WT	2D9	UT	3636.07	423017
WT	2D9	UT	3539.43	335995
WT	2D9	UT	3066.12	682690
WT	2D9	UT	3829.47	344638
WT	2D9	UT	2204.76	98458.1
WT	2D9	UT	3061.02	584372
WT	2D9	UT	3705.77	249497
WT	2D9	UT	2942.41	297077
WT	2D9	UT	2427.59	749437
WT	2D9	UT	2595.47	731937
WT	2D9	UT	3680.79	625431
WT	2D9	UT	2912.37	436176
WT	2D9	UT	2314.36	127764
WT	2D9	UT	6038.21	406850
WT	2D9	UT	3061.36	1.13353e+06
WT	2D9	UT	6181.33	581922
WT	2D9	UT	3816.75	556800
WT	2D9	UT	2964.61	660866
WT	2D9	UT	3076.41	260884
WT	2D9	UT	4099.7	576995
WT	2D9	UT	3587.49	1.19449e+06
WT	2D9	UT	3285.98	140879
WT	2D9	UT	4918.98	403455
WT	2D9	UT	3026.75	504450
WT	2D9	UT	3070.57	1.23411e+06
WT	2D9	UT	3760.61	1.35219e+06
WT	2D9	UT	3731.87	788427
WT	2D9	UT	4386.52	283130
WT	2D9	UT	4093.13	883865
WT	2D9	UT	3545.91	943401
WT	2D9	UT	2770.49	288879
WT	2D9	UT	3423.84	791444
WT	2D9	UT	3003.62	130035
WT	2D9	UT	3910.95	431395
WT	2D9	UT	1891.66	77030.9
WT	2D9	UT	2700.61	207474
WT	2D9	UT	4360.44	351694
WT	2D9	UT	3006.61	637569
WT	2D9	UT	3490.51	826087
WT	2D9	UT	3252.91	207571
WT	2D9	UT	3815.66	489364
WT	2D9	UT	2929.01	948807
WT	2D9	UT	6474.7	800151
WT	2D9	UT	7335.86	1.20569e+06
WT	2D9	UT	3651.82	359120
WT	2D9	UT	4007.76	491498
WT	2D9	UT	3326.96	390722
WT	2D9	UT	4983.63	1.11696e+06
WT	2D9	UT	5291.53	558967
WT	2D9	UT	2281.41	158029
WT	2D9	UT	4864.62	746937
WT	2D9	UT	4063.29	489138
WT	2D9	UT	2067.17	94158
WT	2D9	UT	828.381	45817.5
WT	2D9	UT	3746.68	358815
WT	2D9	UT	3511	352457
WT	2D9	UT	13197.6	1.25976e+06
WT	2D9	UT	3494.4	582207
WT	2D9	UT	4494.02	475194
WT	2D9	UT	3999.5	826709
WT	2D9	UT	2013.22	159948
WT	2D9	UT	3974.09	686945
WT	2D9	UT	3862.53	234918
WT	2D9	UT	2840.44	332541
WT	2D9	UT	3084.85	630526
WT	2D9	UT	2299.03	91930.7
WT	2D9	UT	2487.14	572310
WT	2D9	UT	6111.93	602972
WT	2D9	UT	5714.81	564694
WT	2D9	UT	3051.4	845622
WT	2D9	UT	4597.6	432827
WT	2D9	UT	1665.51	111434
WT	2D9	UT	2673.61	733911
WT	2D9	UT	2647.6	188258
WT	2D9	UT	3130.39	256590
WT	2D9	UT	4078.44	600541
WT	2D9	UT	11272.2	2.76655e+06
WT	2D9	UT	7211.23	603574
WT	2D9	UT	5676.93	636320
WT	2D9	UT	15384.2	970378
WT	2D9	UT	5691.73	522092
WT	2D9	UT	5208.05	648262
WT	2D9	UT	3864.31	435579
WT	2D9	UT	5052.98	316071
WT	2D9	UT	3361.89	438929
WT	2D9	UT	3516.66	157782
WT	2D9	UT	4145.51	916496
WT	2D9	UT	2226.2	258877
WT	2D9	UT	3976.62	258760
WT	2D9	UT	4214.13	1.38943e+06
WT	2D9	UT	2842.22	293673
WT	2D9	UT	3640.56	777350
WT	2D9	UT	2608.32	921850
WT	2D9	UT	3382.98	220842
WT	2D9	UT	3877.71	725024
WT	2D9	UT	4795.39	635901
WT	2D9	UT	5571.15	540266
WT	2D9	UT	6265.08	691724
WT	2D9	UT	4633.77	524744
WT	2D9	UT	4713.28	283445
WT	2D9	UT	2264.84	506895
WT	2D9	UT	10314.4	859520
WT	2D9	UT	3920.07	451122
WT	2D9	UT	4352.86	476943
WT	2D9	UT	3825.49	123258
WT	2D9	UT	4277.4	1.092e+06
WT	2D9	UT	5094.31	349132
WT	2D9	UT	6615.31	712342
WT	2D9	UT	3950.17	656071
WT	2D9	UT	8726.51	754215
WT	2D9	UT	3548.37	241321
WT	2D9	UT	5805.11	454202
WT	2D9	UT	3963.04	580637
WT	2D9	UT	3351.47	931416
WT	2D9	UT	4575.4	497725
WT	2D9	UT	3608.41	164549
WT	2D9	UT	1535.27	101431

## Sheet: WT clones Untreated Random Set
genotype	clone	treatment	mean	integrated density
WT	2D9	UT	4799.05	819722
WT	2D9	UT	3315.42	1.56721e+06
WT	2D9	UT	4094.9	876083
WT	2D9	UT	6181.33	581922
WT	2D9	UT	1710.19	193577
WT	2D9	UT	4352.86	476943
WT	2D9	UT	4814.17	321091
WT	2D9	UT	5050.13	331528
WT	2D9	UT	3519.62	242505
WT	2D9	UT	1975.78	191913
WT	2D9	UT	2926.86	268475
WT	2D9	UT	1965.13	118281
WT	2D9	UT	4012.22	856920
WT	2D9	UT	4002.94	299963
WT	2D9	UT	5185.98	459644
WT	2D9	UT	2595.47	731937
WT	2D9	UT	1616.36	93047.4
WT	2D9	UT	2941.26	1.01066e+06
WT	2D9	UT	3550.7	382342
WT	2D9	UT	14373.4	912654
WT	2D9	UT	7031.6	711044
WT	2D9	UT	5505.05	400681
WT	2D9	UT	2671.35	756562
WT	2D9	UT	3972.8	722997
WT	2D9	UT	6085.79	524386
WT	2D9	UT	4163.27	581791
WT	2D9	UT	3877.71	725024
WT	2D9	UT	4276.1	406376
WT	2D9	UT	5107.81	500694
WT	2D9	UT	5030.22	652260
WT	2D9	UT	4795.39	635901
WT	2D9	UT	7114.1	542060
WT	2D9	UT	3383.74	239181
WT	2D9	UT	5571.15	540266
WT	2D9	UT	23480.9	1.53407e+06
WT	2D9	UT	4123.32	284101
WT	2D9	UT	4376.28	1.20612e+06
WT	2D9	UT	6340.85	303461
WT	2D9	UT	2945.35	447761
WT	2D9	UT	1007.48	74280.1
WT	2D9	UT	9350.98	709065
WT	2D9	UT	3605.69	734144
WT	2D9	UT	4215.51	622494
WT	2D9	UT	5291.53	558967
WT	2D9	UT	3437.14	181089
WT	2D9	UT	1577.75	173454
WT	2D9	UT	4548.39	500037
WT	2D9	UT	2439.38	75781.2
WT	2D9	UT	3376.15	294097
WT	2D9	UT	3455.39	856398
WT	2D9	UT	1797.76	383678
WT	2D9	UT	4078.44	600541
WT	2D9	UT	4575.4	497725
WT	2D9	UT	3115.02	460478
WT	2D9	UT	4090.74	372230
WT	2D9	UT	6412.32	519209
WT	2D9	UT	3235.09	329682
WT	2D9	UT	4693.34	524839
WT	2D9	UT	1532.35	98504.5
WT	2D9	UT	5714.81	564694
WT	2D9	UT	3705.77	249497
WT	2D9	UT	4298.58	450694
WT	2D9	UT	3471.12	351551
WT	2D9	UT	2575.51	181510
WT	2D9	UT	3748.54	717987
WT	2D9	UT	2964.61	660866
WT	2D9	UT	7335.86	1.20569e+06
WT	2D9	UT	3361.89	438929
WT	2D9	UT	3003.62	130035
WT	2D9	UT	5117.97	654238
WT	2D9	UT	4115.14	302540
WT	2D9	UT	3640.25	722078
WT	2D9	UT	4383	240123
WT	2D9	UT	3494.4	582207
WT	2D9	UT	2925.01	667695
WT	2D9	UT	4674.74	273523
WT	2D9	UT	3640.56	777350
WT	2D9	UT	4151.81	623109
WT	2D9	UT	5554.17	566308
WT	2D9	UT	4151.14	351368
WT	2D9	UT	2942.41	297077
WT	2D9	UT	4241.67	1.11671e+06
WT	2D9	UT	2859.78	115404
WT	2D9	UT	3907.53	377089
WT	2D9	UT	3545.91	943401
WT	2D9	UT	2955.74	454303
WT	2D9	UT	4117.85	335153
WT	2D9	UT	4186.19	588289
WT	2D9	UT	4386.52	283130
WT	2D9	UT	6335.21	412234
WT	2D9	UT	3862.53	234918
WT	2D9	UT	2204.76	98458.1
WT	2D9	UT	1693.98	119384
WT	2D9	UT	5622.66	617550
WT	2D9	UT	6926.23	581537
WT	2D9	UT	9699.55	615882
WT	2D9	UT	3738.89	628043
WT	2D9	UT	2776.69	691976
WT	2D9	UT	2281.41	158029
WT	2D9	UT	3111.38	166702
WT	2D9	UT	4527.97	1.93224e+06
WT	2D9	UT	4241.67	1.11671e+06
WT	2D9	UT	4093.13	883865
WT	2D9	UT	2584.01	534528
WT	2D9	UT	2814.46	350472
WT	2D9	UT	3652.39	619838
WT	2D9	UT	3920.07	451122
WT	2D9	UT	5110.44	531256
WT	2D9	UT	3524.88	278567
WT	2D9	UT	2229.09	100714
WT	2D9	UT	5499.39	1.22938e+06
WT	2D9	UT	3151.93	258522
WT	2D9	UT	2584.01	534528
WT	2D9	UT	3362.81	676573
WT	2D9	UT	4633.77	524744
WT	2D9	UT	3281.82	453103
WT	2D9	UT	2865.99	591506
WT	2D9	UT	3174.39	420613
WT	2D9	UT	4099.7	576995
WT	2D9	UT	5096.97	500702
WT	2D9	UT	5444.94	473738
WT	2D9	UT	2299.03	91930.7
WT	2D9	UT	4473.89	512273
WT	2D9	UT	13723	1.1162e+06
WT	2D9	UT	6038.21	406850
WT	2D9	UT	3730.76	931892
WT	2D9	UT	4038.33	416414
WT	2D9	UT	4126.26	667127
WT	2D9	UT	3847.82	334982
WT	2D9	UT	1954.08	97928
WT	2D9	UT	3983.3	259194
WT	2D9	UT	8787.25	303878
WT	2D9	UT	5089.62	810865
WT	2D9	UT	3212.37	99120.7
WT	2D9	UT	3816.75	556800
WT	2D9	UT	3858.37	493424
WT	2D9	UT	3432.57	1.11247e+06
WT	2D9	UT	3418.96	760175
WT	2D9	UT	3947.02	566484
WT	2D9	UT	7838.45	706666
WT	2D9	UT	3006.61	637569
WT	2D9	UT	3910.95	431395
WT	2D9	UT	6285.04	505275
WT	2D9	UT	3051.4	845622
WT	2D9	UT	2575.51	181510
WT	2D9	UT	2264.84	506895
WT	2D9	UT	4576.45	431797
WT	2D9	UT	2279.99	139027
WT	2D9	UT	2451.38	343594
WT	2D9	UT	3512.2	566558
WT	2D9	UT	6566.64	479326
WT	2D9	UT	5687.19	891444
WT	2D9	UT	2858.05	299508
WT	2D9	UT	2941.26	1.01066e+06
WT	2D9	UT	4118.48	241191
WT	2D9	UT	6510.72	981238
WT	2D9	UT	8143.9	679929
WT	2D9	UT	4412.86	656499
WT	2D9	UT	6692.44	509932
WT	2D9	UT	3746.68	358815
WT	2D9	UT	4116.74	558653
WT	2D9	UT	4314.04	612142
WT	2D9	UT	2067.17	94158
WT	2D9	UT	4314.84	487267
WT	2D9	UT	3480.26	328917
WT	2D9	UT	8956.71	349219
WT	2D9	UT	3458.56	564801
WT	2D9	UT	3829.47	344638
WT	2D9	UT	3337.81	574859
WT	2D9	UT	3552.38	298263
WT	2D9	UT	4135.91	1.05588e+06
WT	2D9	UT	4145.51	916496
WT	2D9	UT	4573.17	846176
WT	2D9	UT	2852.41	224525
WT	2D9	UT	4545.05	373978
WT	2D9	UT	4389.51	630452
WT	2D9	UT	5107.81	500694
WT	2D9	UT	2913.75	333173
WT	2D9	UT	7051.95	648712
WT	2D9	UT	3516.19	254631
WT	2D9	UT	4956.63	583154
WT	2D9	UT	4156.72	685577
WT	2D9	UT	3170.24	234237
WT	2D9	UT	5668.22	476210
WT	2D9	UT	2561.95	168454
WT	2D9	UT	2057.04	151123
WT	2D9	UT	3018.7	743098
WT	2D9	UT	4855.1	651972
WT	2D9	UT	4926.61	421144
WT	2D9	UT	4715.74	545161
WT	2D9	UT	4799.31	474483
WT	2D9	UT	1595.02	108559
WT	2D9	UT	5052.98	316071
WT	2D9	UT	10587.1	1.74281e+06
WT	2D9	UT	3544.79	1.21525e+06
WT	2D9	UT	3625.01	326238
WT	2D9	UT	4158.86	395888
WT	2D9	UT	10819.4	1.106e+06
WT	2D9	UT	3555.69	368513
WT	2D9	UT	2332.42	88125.2
WT	2D9	UT	2732.45	715220
WT	2D9	UT	4038.33	416414
WT	2D9	UT	3061.36	1.13353e+06
WT	2D9	UT	1582.63	97667
WT	2D9	UT	3866.01	438611
WT	2D9	UT	3192.02	525462
WT	2D9	UT	4317.53	626231
WT	2D9	UT	4160.55	2.10644e+06
WT	2D9	UT	2013.22	159948
WT	2D9	UT	4324.94	569431
WT	2D9	UT	2584.41	380549
WT	2D9	UT	7547.88	1.10586e+06
WT	2D9	UT	2647.6	188258
WT	2D9	UT	3201.43	615211
WT	2D9	UT	6432.35	396952
WT	2D9	UT	1328.86	55019.6
WT	2D9	UT	2842.22	293673
WT	2D9	UT	2434.37	74348.2
WT	2D9	UT	3513.15	684330
WT	2D9	UT	7351.89	473760
WT	2D9	UT	20791.3	1.40854e+06
WT	2D9	UT	4116.74	558653
WT	2D9	UT	3694.44	748143
WT	2D9	UT	4450.99	1.10082e+06
WT	2D9	UT	10772.3	858671
WT	2D9	UT	2487.14	572310
WT	2D9	UT	6237.35	397683
WT	2D9	UT	4094.9	876083
WT	2D9	UT	2806.94	367507
WT	2D9	UT	5094.31	349132
WT	2D9	UT	1188.85	93205.2
WT	2D9	UT	1570.48	85132.3
WT	2D9	UT	4067.65	449108
WT	2D9	UT	2390.2	525168
WT	2D9	UT	6474.7	800151
WT	2D9	UT	4812.6	501304
WT	2D9	UT	5691.73	522092
WT	2D9	UT	3170.24	234237
WT	2D9	UT	5433.73	279152
WT	2D9	UT	4081.36	503950
WT	2D9	UT	3118.37	743579
WT	2D9	UT	3511	352457
WT	2D9	UT	3310.74	538403
WT	2D9	UT	3070.57	1.23411e+06
WT	2D9	UT	3313.24	1.08753e+06
WT	2D9	UT	6521.55	599236
WT	2D9	UT	2790.49	1.05637e+06
WT	2D9	UT	5133.98	735492
WT	2D9	UT	1665.51	111434
WT	2D9	UT	5570.22	779279
WT	2D9	UT	828.381	45817.5
WT	2D9	UT	2958.87	372492
WT	2D9	UT	3890.9	322195
WT	2D9	UT	1398.8	102471
WT	2D9	UT	2758.07	634798
WT	2D9	UT	2358.59	92331.9
WT	2D9	UT	4494.7	608294
WT	2D9	UT	6237.35	397683
WT	2D9	UT	1817.22	98221.4
WT	2D9	UT	3800.75	540105
WT	2D9	UT	5302.93	573528
WT	2D9	UT	2358.59	92331.9
WT	2D9	UT	2741.01	765644
WT	2D9	UT	4864.62	746937
WT	2D9	UT	4727	386717
WT	2D9	UT	3252.91	207571
WT	2D9	UT	1891.66	77030.9
WT	2D9	UT	3102.45	428175
WT	2D9	UT	4518.65	384135
WT	2D9	UT	3853.56	419403
WT	2D9	UT	4514.99	328383
WT	2D9	UT	4918.98	403455
WT	2D9	UT	3217.22	512727
WT	2D9	UT	1576.46	98278.7
WT	2D9	UT	4548.39	500037
WT	2D9	UT	3651.82	359120
WT	2D9	UT	3289.02	502941
WT	2D9	UT	4033.56	854704
WT	2D9	UT	3285.98	140879
WT	2D9	UT	5462.17	414185
WT	2D9	UT	1126.07	100574
WT	2D9	UT	3738.85	294889
WT	2D9	UT	4428.6	420867
WT	2D9	UT	2852.41	224525
WT	2D9	UT	3815.66	489364
WT	2D9	UT	2226.2	258877
WT	2D9	UT	2603.8	687831
WT	2D9	UT	2021.06	340231
WT	2D9	UT	3663.51	683052
WT	2D9	UT	3760.6	494143
WT	2D9	UT	4148.83	525344
WT	2D9	UT	3490.51	826087
WT	2D9	UT	3760.61	1.35219e+06
WT	2D9	UT	3567.36	880219
WT	2D9	UT	3510.42	519849
WT	2D9	UT	3312.96	574751
WT	2D9	UT	4412.86	656499
WT	2D9	UT	3172.28	222568
WT	2D9	UT	6111.93	602972
WT	2D9	UT	2697.92	754035
WT	2D9	UT	1535.27	101431
WT	2D9	UT	3066.12	682690
WT	2D9	UT	3357.19	1.18106e+06
WT	2D9	UT	3084.85	630526
WT	2D9	UT	1453.79	82468.6
WT	2D9	UT	4104.16	347823
WT	2D9	UT	3540.06	255989
WT	2D9	UT	8748.46	752899
WT	2D9	UT	3388.35	529687
WT	2D9	UT	11272.2	2.76655e+06
WT	2D9	UT	4199.21	517841
WT	2D9	UT	2981.04	192256
WT	2D9	UT	1955.89	288514
WT	2D9	UT	5597.37	600673
WT	2D9	UT	3906.9	538789
WT	2D9	UT	4956.25	595593
WT	2D9	UT	9840.01	826183
WT	2D9	UT	3985.64	313516
WT	2D9	UT	1729.27	156263
WT	2D9	UT	7754.78	564833
WT	2D9	UT	4353.27	588924
WT	2D9	UT	7009.04	881264
WT	2D9	UT	4209.2	763147
WT	2D9	UT	1360.05	80362.8
WT	2D9	UT	4956.63	583154
WT	2D9	UT	2914.21	188099
WT	2D9	UT	4135.91	1.05588e+06
WT	2D9	UT	6512.71	967868
WT	2D9	UT	6310.3	444058
WT	2D9	UT	4190.43	679922
WT	2D9	UT	5182.36	654311
WT	2D9	UT	4277.4	1.092e+06
WT	2D9	UT	3002.76	519991
WT	2D9	UT	1689.76	87873.8
WT	2D9	UT	4140.33	783469
WT	2D9	UT	7114.1	542060
WT	2D9	UT	3536	251613
WT	2D9	UT	23945.2	1.55812e+06
WT	2D9	UT	6720.16	565998
WT	2D9	UT	6566.64	479326
WT	2D9	UT	4022.78	1.31831e+06
WT	2D9	UT	5947.06	469677
WT	2D9	UT	3061.02	584372
WT	2D9	UT	2826.32	515243
WT	2D9	UT	7378.72	1.6828e+06
WT	2D9	UT	2437.47	430797
WT	2D9	UT	3076.41	260884
WT	2D9	UT	10587.1	1.74281e+06
WT	2D9	UT	3636.1	666111
WT	2D9	UT	4029.84	600575
WT	2D9	UT	3151.93	258522
WT	2D9	UT	9240.14	974621
WT	2D9	UT	6762.65	431531
WT	2D9	UT	3357.19	1.18106e+06
WT	2D9	UT	3680.79	625431
WT	2D9	UT	1472.61	44356.8
WT	2D9	UT	4063.29	489138
WT	2D9	UT	3646.7	707856
WT	2D9	UT	3430.27	194948
WT	2D9	UT	2766.99	288368
WT	2D9	UT	1528.26	86772.9
WT	2D9	UT	4744.18	415258
WT	2D9	UT	3142.59	843682
WT	2D9	UT	2871.11	530188
WT	2D9	UT	10772.3	858671
WT	2D9	UT	5483.89	642308
WT	2D9	UT	4727	386717
WT	2D9	UT	3864.31	435579
WT	2D9	UT	2289.24	73759.8
WT	2D9	UT	4343.6	362416
WT	2D9	UT	6267.8	558817
WT	2D9	UT	3950.17	656071
WT	2D9	UT	3539.43	335995
WT	2D9	UT	1690.22	322321
WT	2D9	UT	3423.84	791444
WT	2D9	UT	3130.39	256590
WT	2D9	UT	2427.59	749437
WT	2D9	UT	1398.8	102471
WT	2D9	UT	3297.65	287778
WT	2D9	UT	2392.3	141105
WT	2D9	UT	4090.74	372230
WT	2D9	UT	3183.53	224527
WT	2D9	UT	4251.37	355837
WT	2D9	UT	7550.38	501607
WT	2D9	UT	9898.09	1.1453e+06
WT	2D9	UT	4729.12	402773
WT	2D9	UT	6101.45	700874
WT	2D9	UT	5185.98	459644
WT	2D9	UT	11286.9	1.16149e+06
WT	2D9	UT	4609.25	404899
WT	2D9	UT	3731.87	788427
WT	2D9	UT	4983.63	1.11696e+06
WT	2D9	UT	3448.96	1.35089e+06
WT	2D9	UT	4424.03	590371
WT	2D9	UT	5135.36	395063
WT	2D9	UT	3261.14	353216
WT	2D9	UT	5236.57	1.6081e+06
WT	2D9	UT	4910	158459
WT	2D9	UT	4475.16	303881
WT	2D9	UT	4282.55	916003
WT	2D9	UT	1279.08	122496
WT	2D9	UT	3351.47	931416
WT	2D9	UT	1166.2	61197.4
WT	2D9	UT	6085.79	524386
WT	2D9	UT	3154.11	577979
WT	2D9	UT	1567.37	140318
WT	2D9	UT	3356.54	608028
WT	2D9	UT	3026.75	504450
WT	2D9	UT	2397.24	307198
WT	2D9	UT	5662.62	291803
WT	2D9	UT	1480.41	69761.9
WT	2D9	UT	1716.7	90446
WT	2D9	UT	4680.93	396703
WT	2D9	UT	6479.75	266925
WT	2D9	UT	2666.94	598988
WT	2D9	UT	1305.55	67002.8
WT	2D9	UT	4687.48	479416
WT	2D9	UT	4428.6	420867
WT	2D9	UT	2673.61	733911
WT	2D9	UT	5426.53	677735
WT	2D9	UT	4118.37	453843
WT	2D9	UT	4283.99	788397
WT	2D9	UT	1632.71	105213
WT	2D9	UT	3291.48	566016
WT	2D9	UT	3548.37	241321
WT	2D9	UT	3315.7	1.08416e+06
WT	2D9	UT	2828.18	1.11576e+06
WT	2D9	UT	3382.98	220842
WT	2D9	UT	4001.07	248383
WT	2D9	UT	3480.26	328917
WT	2D9	UT	3201.96	818622
WT	2D9	UT	4734.86	553335
WT	2D9	UT	9661.38	708773
WT	2D9	UT	2281.59	861090
WT	2D9	UT	4502.26	703112
WT	2D9	UT	2840.44	332541
WT	2D9	UT	9038.11	895448
WT	2D9	UT	5398.67	543087
WT	2D9	UT	4214.13	1.38943e+06
WT	2D9	UT	2324.85	81739.1
WT	2D9	UT	2912.37	436176
WT	2D9	UT	2608.32	921850
WT	2D9	UT	4261.93	436787
WT	2D9	UT	2314.36	127764
WT	2D9	UT	2152.99	1.31046e+06
WT	2D9	UT	3505.13	526239
WT	2D9	UT	5019.27	464622
WT	2D9	UT	3825.49	123258
WT	2D9	UT	16777.1	1.29242e+06
WT	2D9	UT	3527.2	196384
WT	2D9	UT	3732.76	348863
WT	2D9	UT	5826.61	427755
WT	2D9	UT	5952.48	517897
WT	2D9	UT	5537.89	552152
WT	2D9	UT	2255.89	126548
WT	2D9	UT	1525.1	113164
WT	2D9	UT	6477.78	690054
WT	2D9	UT	4597.6	432827
WT	2D9	UT	3608.41	164549
WT	2D9	UT	3921.71	464275
WT	2D9	UT	3218.94	212160
WT	2D9	UT	3044.71	291428
WT	2D9	UT	3058.81	125201
WT	2D9	UT	7732.36	868334
WT	2D9	UT	4027.14	384194
WT	2D9	UT	1279.08	122496
WT	2D9	UT	5612.09	363119
WT	2D9	UT	7327.8	940569
WT	2D9	UT	1736.28	112616
WT	2D9	UT	3874.47	425135
WT	2D9	UT	14373.4	912654
WT	2D9	UT	3654.93	261993
WT	2D9	UT	4367.3	679285
WT	2D9	UT	8370.49	275849
WT	2D9	UT	2907.74	403439
WT	2D9	UT	3587.49	1.19449e+06
WT	2D9	UT	3487.86	470018
WT	2D9	UT	3535.47	344338
WT	2D9	UT	8956.71	349219
WT	2D9	UT	4940.98	532308
WT	2D9	UT	4118.48	241191
WT	2D9	UT	3830.85	1.252e+06
WT	2D9	UT	7211.23	603574
WT	2D9	UT	2217.23	177785
WT	2D9	UT	23480.9	1.53407e+06
WT	2D9	UT	1186.13	41392
WT	2D9	UT	4546.94	597945
WT	2D9	UT	3141.76	278791
WT	2D9	UT	3704.96	578599
WT	2D9	UT	3550.49	441009
WT	2D9	UT	3322.59	356558
WT	2D9	UT	6411.7	495942
WT	2D9	UT	5646.3	575998
WT	2D9	UT	5014.72	250785
WT	2D9	UT	3535.47	344338
WT	2D9	UT	10314.4	859520
WT	2D9	UT	9699.55	615882
WT	2D9	UT	3963.04	580637
WT	2D9	UT	1833.02	106193
WT	2D9	UT	2929.01	948807
WT	2D9	UT	3927.72	609059
WT	2D9	UT	6412.32	519209
WT	2D9	UT	4713.28	283445
WT	2D9	UT	3310.74	538403
WT	2D9	UT	1570.48	85132.3
WT	2D9	UT	5551.99	506651
WT	2D9	UT	4007.76	491498
WT	2D9	UT	3223.59	716566
WT	2D9	UT	7493.36	800599
WT	2D9	UT	2892.97	855002
WT	2D9	UT	2700.61	207474
WT	2D9	UT	6265.08	691724
WT	2D9	UT	3907.05	785867
WT	2D9	UT	1995.74	94884
WT	2D9	UT	4740.48	464935
WT	2D9	UT	2373.45	117823
WT	2D9	UT	4076.77	717530
WT	2D9	UT	6530.08	452328
WT	2D9	UT	3407.28	709837
WT	2D9	UT	4521.86	580884
WT	2D9	UT	2054.51	123445
WT	2D9	UT	3743.68	499385
WT	2D9	UT	15384.2	970378
WT	2D9	UT	5499.39	1.22938e+06
WT	2D9	UT	8726.51	754215
WT	2D9	UT	3544.65	421125
WT	2D9	UT	2814.46	350472
WT	2D9	UT	3999.5	826709
WT	2D9	UT	2046.63	97410.8
WT	2D9	UT	5055.42	677016
WT	2D9	UT	4275.52	396672
WT	2D9	UT	5535.76	489774
WT	2D9	UT	4494.02	475194
WT	2D9	UT	5492.14	485915
WT	2D9	UT	3705.54	933565
WT	2D9	UT	6615.31	712342
WT	2D9	UT	3516.66	157782
WT	2D9	UT	4360.44	351694
WT	2D9	UT	2665.63	386913
WT	2D9	UT	19379.8	1.42274e+06
WT	2D9	UT	1991.95	169443
WT	2D9	UT	13584	863243
WT	2D9	UT	5277.37	309337
WT	2D9	UT	3076.23	609714
WT	2D9	UT	5185.86	1.06105e+06
WT	2D9	UT	2490.35	159434
WT	2D9	UT	6096.78	935490
WT	2D9	UT	3183.53	224527
WT	2D9	UT	4356.69	490165
WT	2D9	UT	4110.7	921096
WT	2D9	UT	4687.48	479416
WT	2D9	UT	3974.09	686945
WT	2D9	UT	13197.6	1.25976e+06
WT	2D9	UT	3550.49	441009
WT	2D9	UT	5099.51	674892
WT	2D9	UT	5208.05	648262
WT	2D9	UT	2512.03	715393
WT	2D9	UT	3668.06	655027
WT	2D9	UT	9197.77	925746
WT	2D9	UT	3457.39	480790
WT	2D9	UT	4012.22	856920
WT	2D9	UT	3062.53	221940
WT	2D9	UT	6725.81	654004
WT	2D9	UT	2770.49	288879
WT	2D9	UT	2712.47	309020
WT	2D9	UT	5500.01	682295
WT	2D9	UT	3206.17	351131
WT	2D9	UT	3768.57	609891
WT	2D9	UT	5805.11	454202
WT	2D9	UT	9868.16	329865
WT	2D9	UT	3772.33	567345
WT	2D9	UT	5676.93	636320
WT	2D9	UT	5643.76	954531
WT	2D9	UT	3944.01	646148
WT	2D9	UT	2787.18	234309
WT	2D9	UT	3908.99	331488
WT	2D9	UT	3846.41	380678
WT	2D9	UT	5612.09	363119
WT	2D9	UT	3443.6	320573
WT	2D9	UT	3326.96	390722
WT	2D9	UT	3602.62	542198
WT	2D9	UT	2974.97	563418
WT	2D9	UT	3858.37	493424
WT	2D9	UT	5406.6	495653
WT	2D9	UT	1387.89	131242
WT	2D9	UT	3976.62	258760
WT	2D9	UT	3636.07	423017
WT	2D9	UT	1833.02	106193
WT	2D9	UT	2116.51	392619
WT	2D9	UT	3454.04	425948
WT	2D9	UT	2120.51	155787
WT	2D9	UT	5593.31	757854
WT	2D9	UT	8113.11	1.26659e+06

## Sheet: WT clones IFNb
genotype	clone	treatment	mean	integrated density
WT	2D9	IFNb	7873.01	792411
WT	2D9	IFNb	8000.59	601629
WT	2D9	IFNb	4610.05	234176
WT	2D9	IFNb	4761.39	554936
WT	2D9	IFNb	7723.31	899741
WT	2D9	IFNb	6833.4	409510
WT	2D9	IFNb	12898.3	678203
WT	2D9	IFNb	7146.75	504044
WT	2D9	IFNb	5618.84	569954
WT	2D9	IFNb	4655.49	341045
WT	2D9	IFNb	7595.97	629798
WT	2D9	IFNb	4611.8	508218
WT	2D9	IFNb	5789.93	410174
WT	2D9	IFNb	5467.04	901691
WT	2D9	IFNb	6922.09	976036
WT	2D9	IFNb	6526.86	777484
WT	2D9	IFNb	8172.1	997909
WT	2D9	IFNb	5447.81	632652
WT	2D9	IFNb	9365.45	447230
WT	2D9	IFNb	6031.92	606790
WT	2D9	IFNb	7372.91	495620
WT	2D9	IFNb	11613	627688
WT	2D9	IFNb	3370.47	145917
WT	2D9	IFNb	34532.9	2.96286e+06
WT	2D9	IFNb	8935.52	1.04284e+06
WT	2D9	IFNb	6172.08	435951
WT	2D9	IFNb	9641.81	649657
WT	2D9	IFNb	7579.43	949004
WT	2D9	IFNb	14198	1.13471e+06
WT	2D9	IFNb	7943.07	465172
WT	2D9	IFNb	7561	331304
WT	2D9	IFNb	6807.45	260776
WT	2D9	IFNb	9728.99	719860
WT	2D9	IFNb	6843.96	678782
WT	2D9	IFNb	7660.68	370646
WT	2D9	IFNb	1925.32	97799.8
WT	2D9	IFNb	8829.75	670004
WT	2D9	IFNb	9218.81	722264
WT	2D9	IFNb	12419.4	1.19005e+06
WT	2D9	IFNb	7425.48	548251
WT	2D9	IFNb	6872.3	327813
WT	2D9	IFNb	4537.59	515042
WT	2D9	IFNb	6919.44	443714
WT	2D9	IFNb	45443.6	2.96656e+06
WT	2D9	IFNb	5711.19	312588
WT	2D9	IFNb	13639.8	755128
WT	2D9	IFNb	5305.74	558241
WT	2D9	IFNb	10153.2	764034
WT	2D9	IFNb	9783.09	880956
WT	2D9	IFNb	7775.71	635315
WT	2D9	IFNb	6006.21	689618
WT	2D9	IFNb	2338.43	282850
WT	2D9	IFNb	9042.05	811379
WT	2D9	IFNb	5688.82	920357
WT	2D9	IFNb	9217.06	695524
WT	2D9	IFNb	9648.34	419222
WT	2D9	IFNb	9709.85	1.02264e+06
WT	2D9	IFNb	5624.41	481679
WT	2D9	IFNb	5201.29	167860
WT	2D9	IFNb	8066.55	731887
WT	2D9	IFNb	7529.02	672843
WT	2D9	IFNb	8453.18	471092
WT	2D9	IFNb	8565.07	1.14882e+06
WT	2D9	IFNb	1921.06	99599.9
WT	2D9	IFNb	6063.74	554624
WT	2D9	IFNb	7803.19	240365
WT	2D9	IFNb	7178.75	233561
WT	2D9	IFNb	8134.82	980978
WT	2D9	IFNb	9918.22	836914
WT	2D9	IFNb	9610.03	716101
WT	2D9	IFNb	8655.42	781228
WT	2D9	IFNb	6467.08	575566
WT	2D9	IFNb	7791.78	557306
WT	2D9	IFNb	34822.3	1.96987e+06
WT	2D9	IFNb	16024.5	1.02001e+06
WT	2D9	IFNb	10517.6	784284
WT	2D9	IFNb	14948	1.41273e+06
WT	2D9	IFNb	6486.68	655601
WT	2D9	IFNb	9079.39	772326
WT	2D9	IFNb	1483.12	106780
WT	2D9	IFNb	9476.6	850871
WT	2D9	IFNb	7529.74	883513
WT	2D9	IFNb	2584.09	200150
WT	2D9	IFNb	11964.5	747138
WT	2D9	IFNb	6792.87	530060
WT	2D9	IFNb	9630.25	945018
WT	2D9	IFNb	17999.7	907717
WT	2D9	IFNb	10450.8	937795
WT	2D9	IFNb	7679.05	840990
WT	2D9	IFNb	2067.18	113576
WT	2D9	IFNb	14853.7	887028
WT	2D9	IFNb	6547	337720
WT	2D9	IFNb	8988.61	713190
WT	2D9	IFNb	7430.15	731461
WT	2D9	IFNb	11072.4	766388
WT	2D9	IFNb	6239.83	492144
WT	2D9	IFNb	8617.84	1.013e+06
WT	2D9	IFNb	9530.48	580641
WT	2D9	IFNb	8152.8	499274
WT	2D9	IFNb	9540.61	920701
WT	2D9	IFNb	7133.83	1.3503e+06
WT	2D9	IFNb	6730.54	1.05251e+06
WT	2D9	IFNb	6766.36	346905
WT	2D9	IFNb	5370.91	328066
WT	2D9	IFNb	9891.45	1.2525e+06
WT	2D9	IFNb	5620.48	804893
WT	2D9	IFNb	8161.55	502379
WT	2D9	IFNb	10663.2	910967
WT	2D9	IFNb	4611.75	506277
WT	2D9	IFNb	9333.38	496636
WT	2D9	IFNb	4631.26	353365
WT	2D9	IFNb	1969.39	69551.8
WT	2D9	IFNb	15732.2	1.46538e+06
WT	2D9	IFNb	10814.7	665126
WT	2D9	IFNb	7835.51	377871
WT	2D9	IFNb	8191.94	1.26944e+06
WT	2D9	IFNb	40862.1	2.4166e+06
WT	2D9	IFNb	5477	743533
WT	2D9	IFNb	9195.24	622463
WT	2D9	IFNb	10545.8	708352
WT	2D9	IFNb	5364.07	306256
WT	2D9	IFNb	6215.65	412282
WT	2D9	IFNb	6573.23	1.00929e+06
WT	2D9	IFNb	6615.03	332898
WT	2D9	IFNb	9098.84	482723
WT	2D9	IFNb	4749.81	702389
WT	2D9	IFNb	1775.97	67846.8
WT	2D9	IFNb	8695.16	446706
WT	2D9	IFNb	7837.94	889239
WT	2D9	IFNb	5873.04	1.16713e+06
WT	2D9	IFNb	8429.47	832493
WT	2D9	IFNb	7126.6	307408
WT	2D9	IFNb	6833.64	604962
WT	2D9	IFNb	8610.97	788512
WT	2D9	IFNb	6336.89	608206
WT	2D9	IFNb	9309.12	454310
WT	2D9	IFNb	9536.73	512460
WT	2D9	IFNb	5938.87	815272
WT	2D9	IFNb	6958.95	567121
WT	2D9	IFNb	17214.2	1.53386e+06
WT	2D9	IFNb	1670.7	99682.7
WT	2D9	IFNb	6414.68	601871
WT	2D9	IFNb	5704.58	569371
WT	2D9	IFNb	9220.68	993374
WT	2D9	IFNb	7099.51	707108
WT	2D9	IFNb	1737.02	130438
WT	2D9	IFNb	10239	579210
WT	2D9	IFNb	3703.09	136221
WT	2D9	IFNb	11412.7	1.16186e+06
WT	2D9	IFNb	17758.2	3.91762e+06
WT	2D9	IFNb	8402.3	2.11729e+06
WT	2D9	IFNb	7118.84	1.32691e+06
WT	2D9	IFNb	12507.2	1.0219e+06
WT	2D9	IFNb	14882.7	548253
WT	2D9	IFNb	4707.05	583184
WT	2D9	IFNb	7339.19	496050
WT	2D9	IFNb	12764.6	1.44149e+06
WT	2D9	IFNb	15377.6	1.74948e+06
WT	2D9	IFNb	8494.1	677520
WT	2D9	IFNb	11541.7	824306
WT	2D9	IFNb	5203.49	729339
WT	2D9	IFNb	15397.3	1.34692e+06
WT	2D9	IFNb	12085.9	439516
WT	2D9	IFNb	12690.7	671951
WT	2D9	IFNb	9285.88	894657
WT	2D9	IFNb	29549.2	1.56303e+06
WT	2D9	IFNb	16337.3	1.40086e+06
WT	2D9	IFNb	12410.6	2.49694e+06
WT	2D9	IFNb	12616	863298
WT	2D9	IFNb	9924.59	2.23945e+06
WT	2D9	IFNb	10273	1.86253e+06
WT	2D9	IFNb	7785.3	756619
WT	2D9	IFNb	7511.73	507317
WT	2D9	IFNb	16141.2	1.37895e+06
WT	2D9	IFNb	18096.9	2.40358e+06
WT	2D9	IFNb	6157.62	1.14355e+06
WT	2D9	IFNb	8463.27	569360
WT	2D9	IFNb	17436.7	768607
WT	2D9	IFNb	7767.19	447127
WT	2D9	IFNb	8965.29	1.12582e+06
WT	2D9	IFNb	8089.5	494973
WT	2D9	IFNb	11471	1.12926e+06
WT	2D9	IFNb	9342.1	620149
WT	2D9	IFNb	10126.9	682874
WT	2D9	IFNb	4899.32	420610
WT	2D9	IFNb	15401.9	931081
WT	2D9	IFNb	8716.61	2.21388e+06
WT	2D9	IFNb	15036.9	855360
WT	2D9	IFNb	4794.87	456431
WT	2D9	IFNb	8697.8	899616
WT	2D9	IFNb	7532.98	521402
WT	2D9	IFNb	17677.8	1.18833e+06
WT	2D9	IFNb	13719.2	955349
WT	2D9	IFNb	12673.4	801382
WT	2D9	IFNb	7196.28	755642
WT	2D9	IFNb	9165.79	416532
WT	2D9	IFNb	6599.47	1.0431e+06
WT	2D9	IFNb	8455.12	452565
WT	2D9	IFNb	11297.9	910053
WT	2D9	IFNb	16678.3	972358
WT	2D9	IFNb	6032.63	434015
WT	2D9	IFNb	8345.5	617494
WT	2D9	IFNb	9774.62	1.93478e+06
WT	2D9	IFNb	7748.22	1.13684e+06
WT	2D9	IFNb	10985.6	816875
WT	2D9	IFNb	12564	460856
WT	2D9	IFNb	14257.9	1.48518e+06
WT	2D9	IFNb	7771.01	449386
WT	2D9	IFNb	7428.02	285328
WT	2D9	IFNb	6539.48	310565
WT	2D9	IFNb	10199.9	911534
WT	2D9	IFNb	11973.5	1.50923e+06
WT	2D9	IFNb	13121.3	1.51963e+06
WT	2D9	IFNb	9372.36	448052
WT	2D9	IFNb	7402.77	536863
WT	2D9	IFNb	10856.3	577100
WT	2D9	IFNb	6965.72	694879
WT	2D9	IFNb	8961.29	1.18692e+06
WT	2D9	IFNb	9925.81	1.30633e+06
WT	2D9	IFNb	8074.91	432214
WT	2D9	IFNb	24166.6	1.02468e+06
WT	2D9	IFNb	7728.71	517915
WT	2D9	IFNb	10868.4	611391
WT	2D9	IFNb	13255.4	897312
WT	2D9	IFNb	5475.66	664907
WT	2D9	IFNb	12880.3	852997
WT	2D9	IFNb	7426.8	487551
WT	2D9	IFNb	29465.9	1.34679e+06
WT	2D9	IFNb	7371.09	1.03548e+06
WT	2D9	IFNb	7891.03	1.28451e+06
WT	2D9	IFNb	1792.78	157956
WT	2D9	IFNb	7287.78	555293
WT	2D9	IFNb	6967.57	507129
WT	2D9	IFNb	4505.38	291511
WT	2D9	IFNb	6042.59	279357
WT	2D9	IFNb	8148.94	605516
WT	2D9	IFNb	7507.32	577931
WT	2D9	IFNb	5609.37	512181
WT	2D9	IFNb	3364.75	121126
WT	2D9	IFNb	4618.9	611286
WT	2D9	IFNb	4898.22	705830
WT	2D9	IFNb	7717.79	1.92658e+06
WT	2D9	IFNb	12712.1	990613
WT	2D9	IFNb	5866.19	585193
WT	2D9	IFNb	10960.7	840905
WT	2D9	IFNb	4203.02	365685
WT	2D9	IFNb	10499.2	706876
WT	2D9	IFNb	13345.1	1.34597e+06
WT	2D9	IFNb	17776.3	732271
WT	2D9	IFNb	15052.3	945494
WT	2D9	IFNb	11640	899743
WT	2D9	IFNb	8039.82	493198
WT	2D9	IFNb	46745.1	2.3328e+06
WT	2D9	IFNb	2053.43	67993.9
WT	2D9	IFNb	6112.68	305051
WT	2D9	IFNb	5316.23	710270
WT	2D9	IFNb	8428.98	647555
WT	2D9	IFNb	8872.62	640200
WT	2D9	IFNb	14643.3	2.63107e+06
WT	2D9	IFNb	7285.36	782200
WT	2D9	IFNb	8232.28	592701
WT	2D9	IFNb	9080.01	758561
WT	2D9	IFNb	6566.54	645754
WT	2D9	IFNb	5920.77	577899
WT	2D9	IFNb	6133.3	842606
WT	2D9	IFNb	4503.09	512072
WT	2D9	IFNb	9620.7	518992
WT	2D9	IFNb	18494.3	1.18499e+06
WT	2D9	IFNb	5074.83	357118
WT	2D9	IFNb	5997.85	1.12773e+06
WT	2D9	IFNb	9784.36	1.12342e+06
WT	2D9	IFNb	9108.23	1.12608e+06
WT	2D9	IFNb	35597.3	1.90349e+06
WT	2D9	IFNb	4383.66	717256
WT	2D9	IFNb	9929	1.09521e+06
WT	2D9	IFNb	10137.7	1.36294e+06
WT	2D9	IFNb	8670.55	776678
WT	2D9	IFNb	7875.54	414930
WT	2D9	IFNb	12737.9	1.89836e+06
WT	2D9	IFNb	7213.49	2.58918e+06
WT	2D9	IFNb	7330.21	1.0282e+06
WT	2D9	IFNb	8503.9	637692
WT	2D9	IFNb	18602.6	981070
WT	2D9	IFNb	11351.3	1.87041e+06
WT	2D9	IFNb	7124.35	551440
WT	2D9	IFNb	11801	875028
WT	2D9	IFNb	18539.9	1.3893e+06
WT	2D9	IFNb	14281.2	1.27926e+06
WT	2D9	IFNb	8456.5	717122
WT	2D9	IFNb	11901.2	711962
WT	2D9	IFNb	5189.81	1.53682e+06
WT	2D9	IFNb	11321.1	852515
WT	2D9	IFNb	13658.9	748305
WT	2D9	IFNb	32891.7	2.01599e+06
WT	2D9	IFNb	8222.48	2.21308e+06
WT	2D9	IFNb	6408.25	518879
WT	2D9	IFNb	5651.09	1.05363e+06
WT	2D9	IFNb	5506.65	948968
WT	2D9	IFNb	17902.3	1.39413e+06
WT	2D9	IFNb	5305.46	770916
WT	2D9	IFNb	5221.82	1.3416e+06
WT	2D9	IFNb	1724.41	91123.8
WT	2D9	IFNb	13693.5	1.09727e+06
WT	2D9	IFNb	4846.87	539719
WT	2D9	IFNb	33777.7	1.85405e+06
WT	2D9	IFNb	2155.39	110053
WT	2D9	IFNb	8028.88	454608
WT	2D9	IFNb	8362.98	3.0755e+06
WT	2D9	IFNb	10511	848321
WT	2D9	IFNb	7845.57	725012
WT	2D9	IFNb	7798.44	993204
WT	2D9	IFNb	4891.29	1.63682e+06
WT	2D9	IFNb	6535.28	770598
WT	2D9	IFNb	6994.61	777411
WT	2D9	IFNb	5992.07	375127
WT	2D9	IFNb	11461.3	1.13853e+06
WT	2D9	IFNb	8400.95	540921
WT	2D9	IFNb	8210.54	760031
WT	2D9	IFNb	22420.2	1.5436e+06
WT	2D9	IFNb	8740.1	816848
WT	2D9	IFNb	8019.46	956124
WT	2D9	IFNb	5118.32	544699
WT	2D9	IFNb	4259.35	736253
WT	2D9	IFNb	6508.21	1.01672e+06
WT	2D9	IFNb	13173	4.24093e+06
WT	2D9	IFNb	4400.91	821924
WT	2D9	IFNb	9937.08	1.13574e+06
WT	2D9	IFNb	6797.84	1.2389e+06
WT	2D9	IFNb	5133.96	414352
WT	2D9	IFNb	2212.94	124255
WT	2D9	IFNb	6620.3	1.17424e+06
WT	2D9	IFNb	4047.48	506139
WT	2D9	IFNb	6372.57	554447
WT	2D9	IFNb	2778.6	1.2267e+06
WT	2D9	IFNb	4101.24	865171
WT	2D9	IFNb	8651.58	999709
WT	2D9	IFNb	7372.13	746253
WT	2D9	IFNb	6184.71	798716
WT	2D9	IFNb	7130.83	1.09939e+06
WT	2D9	IFNb	4639.72	1.59695e+06
WT	2D9	IFNb	9964.73	902542
WT	2D9	IFNb	23328.5	1.65755e+06
WT	2D9	IFNb	17068.2	3.45997e+06
WT	2D9	IFNb	4283.08	1.3789e+06
WT	2D9	IFNb	8061.27	2.05251e+06
WT	2D9	IFNb	14224.1	880033
WT	2D9	IFNb	5362.89	771944
WT	2D9	IFNb	7015.4	1.77002e+06
WT	2D9	IFNb	7979.18	980213
WT	2D9	IFNb	5124.06	217801
WT	2D9	IFNb	11564.8	799257
WT	2D9	IFNb	8579.6	1.65952e+06
WT	2D9	IFNb	20890.8	1.2914e+06
WT	2D9	IFNb	7363.6	598939
WT	2D9	IFNb	7907.16	1.41037e+06
WT	2D9	IFNb	7461.07	804589
WT	2D9	IFNb	4706.76	684908
WT	2D9	IFNb	6975.38	1.19841e+06
WT	2D9	IFNb	2318.47	72390.3
WT	2D9	IFNb	2402.91	75783.3
WT	2D9	IFNb	6923.11	748030
WT	2D9	IFNb	9848.98	854329
WT	2D9	IFNb	5589.5	587216
WT	2D9	IFNb	13517.9	858332
WT	2D9	IFNb	25473.8	1.50386e+06
WT	2D9	IFNb	16593.1	1.2408e+06
WT	2D9	IFNb	21492.9	1.5745e+06
WT	2D9	IFNb	6952	450180
WT	2D9	IFNb	14101.9	865815
WT	2D9	IFNb	12275.4	1.45581e+06
WT	2D9	IFNb	8452.51	1.15235e+06
WT	2D9	IFNb	1822.65	72595
WT	2D9	IFNb	9231.27	588086
WT	2D9	IFNb	5077.67	545702
WT	2D9	IFNb	10584.4	2.10674e+06
WT	2D9	IFNb	7363.76	563402
WT	2D9	IFNb	4519.13	1.72192e+06
WT	2D9	IFNb	8001.1	774232
WT	2D9	IFNb	7651.47	599869
WT	2D9	IFNb	9114.63	1.48942e+06
WT	2D9	IFNb	4959.11	396597
WT	2D9	IFNb	2206.09	88793.2
WT	2D9	IFNb	2249.11	151308
WT	2D9	IFNb	4647.46	493614
WT	2D9	IFNb	7536.53	1.09431e+06
WT	2D9	IFNb	9290.41	1.89403e+06
WT	2D9	IFNb	4696.12	1.92514e+06
WT	2D9	IFNb	1793.19	104733
WT	2D9	IFNb	7378.07	485901
WT	2D9	IFNb	8514.56	637598
WT	2D9	IFNb	16963.5	1.15189e+06
WT	2D9	IFNb	4108.29	773957
WT	2D9	IFNb	4740.52	380360
WT	2D9	IFNb	4141.58	1.79583e+06
WT	2D9	IFNb	6229.89	553802
WT	2D9	IFNb	5180.23	1.0512e+06
WT	2D9	IFNb	7032.32	346886
WT	2D9	IFNb	6377.21	428018
WT	2D9	IFNb	12859.2	871839
WT	2D9	IFNb	5930.04	476735
WT	2D9	IFNb	7596.31	697991
WT	2D9	IFNb	7527.47	1.34304e+06
WT	2D9	IFNb	17014.1	1.32942e+06
WT	2D9	IFNb	9416.91	1.80567e+06
WT	2D9	IFNb	13123.9	1.41388e+06
WT	2D9	IFNb	6459.9	530180
WT	2D9	IFNb	7873.64	802390
WT	2D9	IFNb	5670.29	333261
WT	2D9	IFNb	6994.85	569313
WT	2D9	IFNb	7237.59	810873
WT	2D9	IFNb	10251.9	585319
WT	2D9	IFNb	7950.93	884534
WT	2D9	IFNb	6804.83	450291
WT	2D9	IFNb	8470.38	742301
WT	2D9	IFNb	11309.7	1.59827e+06
WT	2D9	IFNb	12232.6	1.00845e+06
WT	2D9	IFNb	5427.78	517248
WT	2D9	IFNb	6018.97	672448
WT	2D9	IFNb	5043.86	1.06243e+06
WT	2D9	IFNb	6166.15	976225
WT	2D9	IFNb	11038	1.39768e+06
WT	2D9	IFNb	7486.36	2.00906e+06
WT	2D9	IFNb	10784.4	2.04921e+06
WT	2D9	IFNb	7145.9	400113
WT	2D9	IFNb	11717.4	847309
WT	2D9	IFNb	7405.42	2.07982e+06
WT	2D9	IFNb	6232.59	610951
WT	2D9	IFNb	10053	2.24047e+06
WT	2D9	IFNb	5630.97	1.10188e+06
WT	2D9	IFNb	4668.74	663941
WT	2D9	IFNb	8375.94	1.00038e+06
WT	2D9	IFNb	11016.1	1.08621e+06
WT	2D9	IFNb	2767.65	129114
WT	2D9	IFNb	4997.04	1.41418e+06
WT	2D9	IFNb	6123.38	913543
WT	2D9	IFNb	10363.2	1.32202e+06
WT	2D9	IFNb	4508.19	1.24342e+06
WT	2D9	IFNb	10902.9	787838
WT	2D9	IFNb	5198.07	936980
WT	2D9	IFNb	6309.43	753569
WT	2D9	IFNb	4563.36	526109
WT	2D9	IFNb	8775.55	771808
WT	2D9	IFNb	7874.29	586760
WT	2D9	IFNb	15795.9	1.17456e+06
WT	2D9	IFNb	6880.74	1.00234e+06
WT	2D9	IFNb	12439.5	993523
WT	2D9	IFNb	4027.52	469827
WT	2D9	IFNb	7819.25	471051
WT	2D9	IFNb	9091.15	810060
WT	2D9	IFNb	4426.28	515648
WT	2D9	IFNb	9936.24	890575
WT	2D9	IFNb	3726.8	283573
WT	2D9	IFNb	5465.24	748532
WT	2D9	IFNb	7734.77	807315
WT	2D9	IFNb	15936.5	1.14488e+06
WT	2D9	IFNb	4843.93	472285
WT	2D9	IFNb	5257.12	867619
WT	2D9	IFNb	6492.95	1.33053e+06
WT	2D9	IFNb	4625.56	598332
WT	2D9	IFNb	4046.6	586296
WT	2D9	IFNb	12370	1.06327e+06
WT	2D9	IFNb	12700.9	817787
WT	2D9	IFNb	5809.53	863975
WT	2D9	IFNb	7508.68	1.32708e+06
WT	2D9	IFNb	17139.9	1144083
WT	2D9	IFNb	5402.75	517698
WT	2D9	IFNb	3525.64	405731
WT	2D9	IFNb	1449.55	107406
WT	2D9	IFNb	3892.06	663167
WT	2D9	IFNb	10206.9	1.29887e+06
WT	2D9	IFNb	8655.95	1.9809e+06
WT	2D9	IFNb	4903.3	653557
WT	2D9	IFNb	8184.59	1.98684e+06
WT	2D9	IFNb	6676.57	971547
WT	2D9	IFNb	5644.81	397523
WT	2D9	IFNb	2915.39	690742
WT	2D9	IFNb	8985.78	2.01064e+06
WT	2D9	IFNb	5526.89	654306
WT	2D9	IFNb	2743.22	126103
WT	2D9	IFNb	1524.68	90570.6
WT	2D9	IFNb	1568.05	48054.4
WT	2D9	IFNb	9745.48	1.23248e+06
WT	2D9	IFNb	9527.06	731416
WT	2D9	IFNb	6262.14	554040
WT	2D9	IFNb	5195.3	1.32061e+06
WT	2D9	IFNb	6260.25	447106
WT	2D9	IFNb	19560.2	1.55814e+06
WT	2D9	IFNb	15754.2	888724
WT	2D9	IFNb	4523.79	993954
WT	2D9	IFNb	2935.29	243679
WT	2D9	IFNb	5088.88	344754
WT	2D9	IFNb	20652.2	1.79035e+06
WT	2D9	IFNb	11416	1.00523e+06
WT	2D9	IFNb	9403.1	1.08852e+06
WT	2D9	IFNb	10285.3	1.97003e+06
WT	2D9	IFNb	8704.43	480983
WT	2D9	IFNb	8010.86	709178
WT	2D9	IFNb	7466.36	932496
WT	2D9	IFNb	9139.82	812958
WT	2D9	IFNb	6559.56	1.43161e+06
WT	2D9	IFNb	18042.9	1.36342e+06
WT	2D9	IFNb	4574.01	1.26782e+06
WT	2D9	IFNb	11987.6	1.39148e+06
WT	2D9	IFNb	27304.6	2.10484e+06
WT	2D9	IFNb	11811.9	1.08597e+06
WT	2D9	IFNb	8402.7	1.50052e+06
WT	2D9	IFNb	13419.6	1.01969e+06
WT	2D9	IFNb	5489.68	816697
WT	2D9	IFNb	12536.9	1.18815e+06
WT	2D9	IFNb	8499.45	736375
WT	2D9	IFNb	5683.98	553892
WT	2D9	IFNb	9980.91	940147
WT	2D9	IFNb	8362.52	701253
WT	2D9	IFNb	7729.97	4.35493e+06
WT	2D9	IFNb	6839.92	985268
WT	2D9	IFNb	10163	641578
WT	2D9	IFNb	6058.26	1.39405e+06
WT	2D9	IFNb	3510.5	643285
WT	2D9	IFNb	12054.3	1.45426e+06
WT	2D9	IFNb	6008.44	833021
WT	2D9	IFNb	8038.67	1.09678e+06
WT	2D9	IFNb	2726.21	154077
WT	2D9	IFNb	5301.68	2.10662e+06
WT	2D9	IFNb	9524.7	848192
WT	2D9	IFNb	12272.9	739995
WT	2D9	IFNb	7714.36	1.4116e+06
WT	2D9	IFNb	5180.77	558957
WT	2D9	IFNb	9646.12	730938
WT	2D9	IFNb	18255.6	1.18119e+06
WT	2D9	IFNb	3739.14	872765
WT	2D9	IFNb	5671.91	711655
WT	2D9	IFNb	5340.01	658523
WT	2D9	IFNb	7927.76	568279
WT	2D9	IFNb	5400.81	474433
WT	2D9	IFNb	10566.6	615486
WT	2D9	IFNb	5339.22	1.44349e+06
WT	2D9	IFNb	3709.59	288493
WT	2D9	IFNb	3894.87	840441
WT	2D9	IFNb	6798.32	795193
WT	2D9	IFNb	4778.32	783836
WT	2D9	IFNb	5786.89	265107
WT	2D9	IFNb	23097.1	1.20598e+06
WT	2D9	IFNb	7395.72	502587
WT	2D9	IFNb	8877.28	806843
WT	2D9	IFNb	6126.33	295766
WT	2D9	IFNb	14451.1	1.05636e+06
WT	2D9	IFNb	5037.74	349749
WT	2D9	IFNb	5766.54	544387
WT	2D9	IFNb	4182.87	707669
WT	2D9	IFNb	22668.6	1.51312e+06
WT	2D9	IFNb	1782.14	104088
WT	2D9	IFNb	1577.85	106066
WT	2D9	IFNb	9630.39	728736
WT	2D9	IFNb	8646.9	812221
WT	2D9	IFNb	6398.66	779337
WT	2D9	IFNb	2067.02	108577
WT	2D9	IFNb	5751.81	1.07754e+06
WT	2D9	IFNb	7965.12	547969
WT	2D9	IFNb	5333.55	470204
WT	2D9	IFNb	4499.27	1.00864e+06
WT	2D9	IFNb	4893.5	629653
WT	2D9	IFNb	1529.35	76161.3
WT	2D9	IFNb	5843.34	726418
WT	2D9	IFNb	11682.5	730146
WT	2D9	IFNb	7352.54	483062
WT	2D9	IFNb	9874.21	637336
WT	2D9	IFNb	6190.68	862185
WT	2D9	IFNb	8005.3	805305
WT	2D9	IFNb	8705.49	727729
WT	2D9	IFNb	5682.82	600897
WT	2D9	IFNb	6899.36	909472
WT	2D9	IFNb	4960.51	1.23724e+06
WT	2D9	IFNb	14537.9	1.42585e+06
WT	2D9	IFNb	9476.73	904093
WT	2D9	IFNb	3933.54	408085
WT	2D9	IFNb	8801.83	1.02954e+06
WT	2D9	IFNb	3574.46	1.16389e+06
WT	2D9	IFNb	6126.57	555227
WT	2D9	IFNb	5002.92	348381
WT	2D9	IFNb	14776.5	1.05068e+06
WT	2D9	IFNb	6071.46	1.79184e+06
WT	2D9	IFNb	11324.2	1.50286e+06
WT	2D9	IFNb	1372.19	69127
WT	2D9	IFNb	11246	1.36264e+06
WT	2D9	IFNb	7376.88	2.37414e+06
WT	2D9	IFNb	1823.6	72728.2
WT	2D9	IFNb	30929.9	3.10008e+06
WT	2D9	IFNb	6819.34	1.25212e+06
WT	2D9	IFNb	5991.06	1.24906e+06
WT	2D9	IFNb	5616.26	1.23576e+06
WT	2D9	IFNb	7631.01	973482
WT	2D9	IFNb	10685.1	1.11245e+06
WT	2D9	IFNb	7343.06	1.16063e+06
WT	2D9	IFNb	11330.6	2.42055e+06
WT	2D9	IFNb	3290.38	159371
WT	2D9	IFNb	7711.44	827137
WT	2D9	IFNb	1079.97	38877.4
WT	2D9	IFNb	4369.04	636224
WT	2D9	IFNb	7011.49	1.21088e+06
WT	2D9	IFNb	4365.16	457903
WT	2D9	IFNb	3926.28	127742
WT	2D9	IFNb	6900.97	883973
WT	2D9	IFNb	9706.1	890322
WT	2D9	IFNb	7117.37	800765
WT	2D9	IFNb	5361.23	602903
WT	2D9	IFNb	5820.19	921758
WT	2D9	IFNb	4122.56	394163
WT	2D9	IFNb	5151.25	282211
WT	2D9	IFNb	11242.6	991731
WT	2D9	IFNb	8695.73	1.62677e+06
WT	2D9	IFNb	10291.8	1.09634e+06
WT	2D9	IFNb	4258.57	683828
WT	2D9	IFNb	7613.69	911741
WT	2D9	IFNb	7409.16	733672
WT	2D9	IFNb	4034.6	1.41408e+06
WT	2D9	IFNb	11254.6	879992
WT	2D9	IFNb	6781.38	412797
WT	2D9	IFNb	2027.15	93079.9
WT	2D9	IFNb	4040.98	461855
WT	2D9	IFNb	4507.75	727861
WT	2D9	IFNb	6480.74	1.26511e+06
WT	2D9	IFNb	7768.77	808418
WT	2D9	IFNb	5365.98	1.06664e+06
WT	2D9	IFNb	9020.38	1.359e+06
WT	2D9	IFNb	2854.41	307365
WT	2D9	IFNb	5810.83	746772
WT	2D9	IFNb	12418.5	1.20429e+06
WT	2D9	IFNb	8579.38	678469
WT	2D9	IFNb	5867.06	749380
WT	2D9	IFNb	6561.51	497545
WT	2D9	IFNb	7799.28	546791
WT	2D9	IFNb	7364.2	1.05615e+06
WT	2D9	IFNb	6486.87	534436
WT	2D9	IFNb	3313.5	105893
WT	2D9	IFNb	7838.04	482877
WT	2D9	IFNb	11118.7	670402
WT	2D9	IFNb	13545	561522
WT	2D9	IFNb	7270.29	620727
WT	2D9	IFNb	7181.18	472934
WT	2D9	IFNb	2627.05	165291
WT	2D9	IFNb	7940.08	539163
WT	2D9	IFNb	8026.29	866805
WT	2D9	IFNb	9559.31	1.18687e+06
WT	2D9	IFNb	5107.29	1.01174e+06
WT	2D9	IFNb	5364.2	822519
WT	2D9	IFNb	24017.5	1.54266e+06
WT	2D9	IFNb	9600.37	907324
WT	2D9	IFNb	9370.09	534975
WT	2D9	IFNb	6043.78	525523
WT	2D9	IFNb	10854.1	930125
WT	2D9	IFNb	5966.19	1.49246e+06
WT	2D9	IFNb	10075.9	1.03686e+06
WT	2D9	IFNb	4648.14	906636
WT	2D9	IFNb	9884.14	1.92586e+06
WT	2D9	IFNb	10459.9	942449
WT	2D9	IFNb	7112.38	1.23203e+06
WT	2D9	IFNb	10033.8	1.1747e+06
WT	2D9	IFNb	3832.95	122694
WT	2D9	IFNb	9145.43	827375
WT	2D9	IFNb	7916.22	892305
WT	2D9	IFNb	4207	1.81801e+06
WT	2D9	IFNb	13851.5	721785
WT	2D9	IFNb	6053.02	810613
WT	2D9	IFNb	4760.19	582275
WT	2D9	IFNb	5287.47	615973
WT	2D9	IFNb	4865.69	440958
WT	2D9	IFNb	5615.04	4.52501e+06
WT	2D9	IFNb	6147.15	339675
WT	2D9	IFNb	8627.73	1.02276e+06
WT	2D9	IFNb	7936.71	1.152e+06
WT	2D9	IFNb	2184.2	113472
WT	2D9	IFNb	5702.44	2.26196e+06
WT	2D9	IFNb	4192.5	892783
WT	2D9	IFNb	8250.15	913060
WT	2D9	IFNb	17148.1	1.22472e+06
WT	2D9	IFNb	7428.98	967591
WT	2D9	IFNb	17697.9	1.0931e+06
WT	2D9	IFNb	9697.55	1.25238e+06
WT	2D9	IFNb	4310.44	258314
WT	2D9	IFNb	3955.53	135751
WT	2D9	IFNb	9524.95	630787
WT	2D9	IFNb	10662.6	937212
WT	2D9	IFNb	7251.24	1.05175e+06
WT	2D9	IFNb	5860.84	625871
WT	2D9	IFNb	6828.88	1.96807e+06
WT	2D9	IFNb	4925.19	560329
WT	2D9	IFNb	38536.2	2.44892e+06
WT	2D9	IFNb	29202.2	1.70098e+06
WT	2D9	IFNb	8342.32	1.02088e+06
WT	2D9	IFNb	5270.29	406826
WT	2D9	IFNb	5704.39	224508
WT	2D9	IFNb	5656.79	310204
WT	2D9	IFNb	11385.6	757590
WT	2D9	IFNb	9400.34	629934
WT	2D9	IFNb	10921.2	892895
WT	2D9	IFNb	3785.99	936151
WT	2D9	IFNb	11803.1	971808
WT	2D9	IFNb	5848.91	839140
WT	2D9	IFNb	5351.41	473463
WT	2D9	IFNb	4845.73	223770
WT	2D9	IFNb	6223.13	996677
WT	2D9	IFNb	6705.16	463048
WT	2D9	IFNb	4989	307095
WT	2D9	IFNb	5118.39	531008
WT	2D9	IFNb	11864.1	821186
WT	2D9	IFNb	3247.43	283907
WT	2D9	IFNb	9920.93	940744
WT	2D9	IFNb	14476.9	784762
WT	2D9	IFNb	2292.96	475647
WT	2D9	IFNb	10225.2	813986
WT	2D9	IFNb	8771.5	938998
WT	2D9	IFNb	5328.92	251397
WT	2D9	IFNb	5896.09	538053
WT	2D9	IFNb	8301.21	518381
WT	2D9	IFNb	5626.97	1.00779e+06
WT	2D9	IFNb	5827.35	633610
WT	2D9	IFNb	5555.8	486008
WT	2D9	IFNb	4835.57	1.53723e+06
WT	2D9	IFNb	40969.9	1.93924e+06
WT	2D9	IFNb	5577.07	384559
WT	2D9	IFNb	9547.63	929396
WT	2D9	IFNb	5128.68	342068
WT	2D9	IFNb	6991.22	554343
WT	2D9	IFNb	7794.25	749717
WT	2D9	IFNb	5721.57	1.12742e+06
WT	2D9	IFNb	3952.52	861176
WT	2D9	IFNb	4527.87	242594
WT	2D9	IFNb	6921.42	309091
WT	2D9	IFNb	14339.3	1.02035e+06
WT	2D9	IFNb	11921.9	1.18804e+06
WT	2D9	IFNb	9315.97	879957
WT	2D9	IFNb	5003.75	400167
WT	2D9	IFNb	7670.05	260413
WT	2D9	IFNb	6596.65	879954
WT	2D9	IFNb	9189.73	1.1487e+06
WT	2D9	IFNb	3577.11	550748
WT	2D9	IFNb	5889.46	1.44885e+06
WT	2D9	IFNb	15828.5	1.00006e+06
WT	2D9	IFNb	9285.82	1.3371e+06
WT	2D9	IFNb	6041.07	391192
WT	2D9	IFNb	7063.72	711327
WT	2D9	IFNb	5781.12	661954
WT	2D9	IFNb	20124.1	1.8565e+06
WT	2D9	IFNb	9726.17	969743
WT	2D9	IFNb	10126.7	910836
WT	2D9	IFNb	10311.7	533002
WT	2D9	IFNb	7440.42	611044
WT	2D9	IFNb	14873.3	984202
WT	2D9	IFNb	6243.64	2.55069e+06
WT	2D9	IFNb	8070.5	1.41409e+06
WT	2D9	IFNb	7311.08	651833
WT	2D9	IFNb	6340.75	761304
WT	2D9	IFNb	7040.07	762514
WT	2D9	IFNb	5901.33	658996
WT	2D9	IFNb	14247	914346
WT	2D9	IFNb	4676.72	861163
WT	2D9	IFNb	5500.52	1.02238e+06
WT	2D9	IFNb	4565.26	601792
WT	2D9	IFNb	2917.3	171918
WT	2D9	IFNb	20570.9	1.16368e+06
WT	2D9	IFNb	15675.2	1.14091e+06
WT	2D9	IFNb	9743.87	604891
WT	2D9	IFNb	11219.2	1.95638e+06
WT	2D9	IFNb	8072.18	449435
WT	2D9	IFNb	12847.5	1.94166e+06
WT	2D9	IFNb	4389.69	305449
WT	2D9	IFNb	6973.97	669352
WT	2D9	IFNb	9305.34	371114
WT	2D9	IFNb	8692.97	654151
WT	2D9	IFNb	8272.43	527436
WT	2D9	IFNb	11654.8	897825
WT	2D9	IFNb	4923.91	922183
WT	2D9	IFNb	10422.2	722479
WT	2D9	IFNb	9719.9	862515
WT	2D9	IFNb	7122.54	727715
WT	2D9	IFNb	4351.79	211694
WT	2D9	IFNb	9440.96	976481
WT	2D9	IFNb	10675.9	951825
WT	2D9	IFNb	17147.4	1.34794e+06
WT	2D9	IFNb	11558.5	1.79173e+06
WT	2D9	IFNb	2350.54	186871
WT	2D9	IFNb	5667.02	1.28767e+06
WT	2D9	IFNb	7392.69	1.28679e+06
WT	2D9	IFNb	5474.92	554780
WT	2D9	IFNb	6717.52	817821
WT	2D9	IFNb	11136.6	1.25296e+06
WT	2D9	IFNb	1579.96	177676
WT	2D9	IFNb	16493.1	1.16235e+06
WT	2D9	IFNb	3609.23	427092
WT	2D9	IFNb	3895.05	424124
WT	2D9	IFNb	8323.35	1.22778e+06
WT	2D9	IFNb	6395.2	598030
WT	2D9	IFNb	12689	713143
WT	2D9	IFNb	19584.6	1.28671e+06
WT	2D9	IFNb	9444.92	638374
WT	2D9	IFNb	9726.72	1.494e+06
WT	2D9	IFNb	8286.84	760136
WT	2D9	IFNb	33435.4	2.41251e+06
WT	2D9	IFNb	7298.88	431276
WT	2D9	IFNb	9134.06	865650
WT	2D9	IFNb	4172.03	1.08743e+06
WT	2D9	IFNb	6543.62	700501
WT	2D9	IFNb	7556.85	664227
WT	2D9	IFNb	5012.44	269083
WT	2D9	IFNb	7879.05	707432
WT	2D9	IFNb	5400.82	482370
WT	2D9	IFNb	10066.1	956096
WT	2D9	IFNb	5241.96	631852
WT	2D9	IFNb	5194.3	4.57356e+06
WT	2D9	IFNb	9945.94	2.79751e+06
WT	2D9	IFNb	12302.9	885771
WT	2D9	IFNb	8117.82	645802
WT	2D9	IFNb	9940.28	907630
WT	2D9	IFNb	6352.18	649340
WT	2D9	IFNb	6296.26	1.14286e+06
WT	2D9	IFNb	6482.72	519126
WT	2D9	IFNb	13449.6	1.59083e+06
WT	2D9	IFNb	4298.55	499639
WT	2D9	IFNb	15682.4	899486
WT	2D9	IFNb	4443.99	1.06084e+06
WT	2D9	IFNb	8742.03	969332
WT	2D9	IFNb	8185.89	473808
WT	2D9	IFNb	8218.09	565804
WT	2D9	IFNb	6971.58	666196
WT	2D9	IFNb	9959.39	620361
WT	2D9	IFNb	5424.52	1.37176e+06
WT	2D9	IFNb	5651.45	391763
WT	2D9	IFNb	7753.69	1.01314e+06
WT	2D9	IFNb	4564.56	823265
WT	2D9	IFNb	8524.52	921953
WT	2D9	IFNb	7461.12	2.81158e+06
WT	2D9	IFNb	5489.65	657099
WT	2D9	IFNb	8807.37	476041
WT	2D9	IFNb	5735.38	1.22886e+06
WT	2D9	IFNb	24908.7	1.5071e+06
WT	2D9	IFNb	3861.81	475422
WT	2D9	IFNb	11536.2	1.30035e+06
WT	2D9	IFNb	11774	1.17392e+06
WT	2D9	IFNb	7189.75	698363
WT	2D9	IFNb	11837.3	693233
WT	2D9	IFNb	4289.02	379694
WT	2D9	IFNb	10532.6	880465
WT	2D9	IFNb	9582.53	1.33155e+06
WT	2D9	IFNb	10780	1.25753e+06
WT	2D9	IFNb	5545.74	930968
WT	2D9	IFNb	9549.18	2.13219e+06
WT	2D9	IFNb	30000.9	2.09386e+06
WT	2D9	IFNb	10400.4	873232
WT	2D9	IFNb	5894.7	992641
WT	2D9	IFNb	11477.1	1.31898e+06
WT	2D9	IFNb	24408.6	1.60108e+06
WT	2D9	IFNb	8514.77	718042
WT	2D9	IFNb	5734.87	2.17732e+06
WT	2D9	IFNb	6385.57	697321
WT	2D9	IFNb	4153.8	707110
WT	2D9	IFNb	6084.88	576036
WT	2D9	IFNb	14779.7	2.63853e+06
WT	2D9	IFNb	11281.7	1.16095e+06
WT	2D9	IFNb	6203.64	695684
WT	2D9	IFNb	12216.9	1.92778e+06
WT	2D9	IFNb	11173.6	718273
WT	2D9	IFNb	7754.09	407717
WT	2D9	IFNb	7336.19	514710
WT	2D9	IFNb	6402.4	770720
WT	2D9	IFNb	6428.64	714844
WT	2D9	IFNb	14687.4	1.33183e+06
WT	2D9	IFNb	8478.05	771447
WT	2D9	IFNb	2915.05	127883
WT	2D9	IFNb	7370.07	438190
WT	2D9	IFNb	5351.05	570589
WT	2D9	IFNb	4632.31	342507
WT	2D9	IFNb	6131.83	971435
WT	2D9	IFNb	16936.3	1.11627e+06
WT	2D9	IFNb	8980.12	662565
WT	2D9	IFNb	23779.7	2.41961e+06
WT	2D9	IFNb	7804.72	331744
WT	2D9	IFNb	7948.15	1.51361e+06
WT	2D9	IFNb	3354.15	495651
WT	2D9	IFNb	7059.24	506022
WT	2D9	IFNb	10964.7	937877
WT	2D9	IFNb	4788.27	661593
WT	2D9	IFNb	4077.84	217841
WT	2D9	IFNb	5928.05	1.91097e+06
WT	2D9	IFNb	5895.02	1.21202e+06
WT	2D9	IFNb	4753.6	514366
WT	2D9	IFNb	3075.86	104754
WT	2D9	IFNb	8038.85	1.52835e+06
WT	2D9	IFNb	6301.85	756632
WT	2D9	IFNb	5766.26	916848
WT	2D9	IFNb	9265.98	515903
WT	2D9	IFNb	4634.37	449664
WT	2D9	IFNb	5021.69	637978
WT	2D9	IFNb	1960.19	119218
WT	2D9	IFNb	4615.86	394337
WT	2D9	IFNb	3636.82	646013
WT	2D9	IFNb	4141.24	425070
WT	2D9	IFNb	4411.27	960666
WT	2D9	IFNb	3704.58	362171
WT	2D9	IFNb	5177.67	728166
WT	2D9	IFNb	7194.97	2.43226e+06
WT	2D9	IFNb	7876.31	1.32881e+06
WT	2D9	IFNb	3558.41	585588
WT	2D9	IFNb	5575.07	466044
WT	2D9	IFNb	6105.06	443071
WT	2D9	IFNb	7905.54	488695
WT	2D9	IFNb	6431.04	1.15518e+06
WT	2D9	IFNb	4979.63	843774
WT	2D9	IFNb	5777.61	675498
WT	2D9	IFNb	4989.11	551369
WT	2D9	IFNb	4733.86	607124
WT	2D9	IFNb	8272.92	524863
WT	2D9	IFNb	7508.81	1.45162e+06
WT	2D9	IFNb	3844.72	481389
WT	2D9	IFNb	5177.74	530100
WT	2D9	IFNb	5053.35	2.09996e+06
WT	2D9	IFNb	5204.52	435887
WT	2D9	IFNb	5690.33	1.10753e+06
WT	2D9	IFNb	9665.04	1.45004e+06
WT	2D9	IFNb	7775.74	581865
WT	2D9	IFNb	14968.8	903326
WT	2D9	IFNb	6784.09	606272
WT	2D9	IFNb	1561.76	77037.7
WT	2D9	IFNb	5961.05	390390
WT	2D9	IFNb	6204.29	396226
WT	2D9	IFNb	7082.16	663756
WT	2D9	IFNb	5666.16	329153
WT	2D9	IFNb	6264.12	669594
WT	2D9	IFNb	6538.91	1.98504e+06
WT	2D9	IFNb	5796.99	1.32998e+06
WT	2D9	IFNb	4473.15	375338
WT	2D9	IFNb	5151.49	1.34408e+06
WT	2D9	IFNb	33274.3	3.19537e+06
WT	2D9	IFNb	6447.55	526798
WT	2D9	IFNb	11288.2	624346
WT	2D9	IFNb	2931.03	200259
WT	2D9	IFNb	8357.77	1.34426e+06
WT	2D9	IFNb	4060.26	427411
WT	2D9	IFNb	8366.17	543950
WT	2D9	IFNb	7717.18	411446
WT	2D9	IFNb	6460.05	348151
WT	2D9	IFNb	5450.5	757954
WT	2D9	IFNb	6565	427875
WT	2D9	IFNb	11173.5	813255
WT	2D9	IFNb	5883.77	555144
WT	2D9	IFNb	7510.43	650688
WT	2D9	IFNb	4385.39	1.16882e+06
WT	2D9	IFNb	10216.9	736658
WT	2D9	IFNb	6340.48	2.12577e+06
WT	2D9	IFNb	9056.14	955213
WT	2D9	IFNb	7416.02	489567
WT	2D9	IFNb	6136.93	473723
WT	2D9	IFNb	7200.52	492722
WT	2D9	IFNb	7667.24	1.09277e+06
WT	2D9	IFNb	7293.25	645650
WT	2D9	IFNb	18828.2	1.60554e+06
WT	2D9	IFNb	5560.67	662682
WT	2D9	IFNb	10340.8	1.11459e+06
WT	2D9	IFNb	10026.9	574581
WT	2D9	IFNb	8692.18	519533
WT	2D9	IFNb	4977.58	751222
WT	2D9	IFNb	6339.37	632063
WT	2D9	IFNb	21722	818438
WT	2D9	IFNb	6427.93	557240
WT	2D9	IFNb	6020.69	421782
WT	2D9	IFNb	6127.74	762417
WT	2D9	IFNb	7533.36	993836
WT	2D9	IFNb	10351.1	1.59478e+06
WT	2D9	IFNb	4136.03	506577
WT	2D9	IFNb	3406.82	346469
WT	2D9	IFNb	3999.25	428124
WT	2D9	IFNb	9059.13	702622
WT	2D9	IFNb	7564.09	784341
WT	2D9	IFNb	10733.4	922593
WT	2D9	IFNb	24068.6	1.44869e+06
WT	2D9	IFNb	5685.6	429635
WT	2D9	IFNb	5677.26	352142
WT	2D9	IFNb	7951.11	852427
WT	2D9	IFNb	13157.1	528180
WT	2D9	IFNb	12123.4	552845
WT	2D9	IFNb	9666.68	673146
WT	2D9	IFNb	6788.19	1.03054e+06
WT	2D9	IFNb	27734.4	2.00262e+06
WT	2D9	IFNb	13207.7	1.31201e+06
WT	2D9	IFNb	4821.78	549070
WT	2D9	IFNb	5833.54	400712
WT	2D9	IFNb	5003.67	930295
WT	2D9	IFNb	5816.26	616532
WT	2D9	IFNb	4128.46	514099
WT	2D9	IFNb	7887.77	581142
WT	2D9	IFNb	3982.22	374894
WT	2D9	IFNb	7477.82	992395
WT	2D9	IFNb	12079.4	1.09471e+06
WT	2D9	IFNb	3627.92	376189
WT	2D9	IFNb	5809.36	555440
WT	2D9	IFNb	6694.35	2.30413e+06
WT	2D9	IFNb	16611.5	1.4819e+06
WT	2D9	IFNb	4653.59	462274
WT	2D9	IFNb	8276.38	666668
WT	2D9	IFNb	6238.11	563699
WT	2D9	IFNb	15208.1	1.08456e+06
WT	2D9	IFNb	1511.8	102657
WT	2D9	IFNb	6834.92	907075
WT	2D9	IFNb	6421.59	448183
WT	2D9	IFNb	4087.52	564126
WT	2D9	IFNb	4842.39	735392
WT	2D9	IFNb	4655.25	405764
WT	2D9	IFNb	5607.55	542619
WT	2D9	IFNb	5386.02	626323
WT	2D9	IFNb	2735.17	281464
WT	2D9	IFNb	5576.94	415864
WT	2D9	IFNb	5925.69	304116
WT	2D9	IFNb	4506.81	268191
WT	2D9	IFNb	9344.76	480568
WT	2D9	IFNb	5579.16	757694
WT	2D9	IFNb	1773.41	92875.2
WT	2D9	IFNb	3852.54	781573
WT	2D9	IFNb	3319.53	467367
WT	2D9	IFNb	7419.26	481995
WT	2D9	IFNb	4031.54	900818
WT	2D9	IFNb	5064.99	287586
WT	2D9	IFNb	5980.94	496834
WT	2D9	IFNb	5392.46	622262
WT	2D9	IFNb	7526.18	1.16508e+06
WT	2D9	IFNb	4455.08	750450
WT	2D9	IFNb	3022.54	522146
WT	2D9	IFNb	4390.91	445858
WT	2D9	IFNb	7850.14	656227
WT	2D9	IFNb	5998.81	478486
WT	2D9	IFNb	8537.7	1.57525e+06
WT	2D9	IFNb	14685.9	799173
WT	2D9	IFNb	6033.28	723753
WT	2D9	IFNb	6009.41	430453
WT	2D9	IFNb	7142.48	447147
WT	2D9	IFNb	14642.8	675420
WT	2D9	IFNb	7106.38	551913
WT	2D9	IFNb	9917.75	711447
WT	2D9	IFNb	9141.54	877872
WT	2D9	IFNb	5402.78	2.5386e+06
WT	2D9	IFNb	6130.02	340014
WT	2D9	IFNb	19913.1	1.31769e+06
WT	2D9	IFNb	3299.76	418870
WT	2D9	IFNb	7384.11	693992
WT	2D9	IFNb	5396.42	3.46445e+06
WT	2D9	IFNb	3855.63	141630
WT	2D9	IFNb	4399.24	281643
WT	2D9	IFNb	5809.26	328625
WT	2D9	IFNb	3623.41	162952
WT	2D9	IFNb	4598.06	905072
WT	2D9	IFNb	2785.44	173503
WT	2D9	IFNb	5522	858886
WT	2D9	IFNb	11053.5	2.79523e+06
WT	2D9	IFNb	6928.9	1.09408e+06
WT	2D9	IFNb	9600.79	796022
WT	2D9	IFNb	5934.94	876399
WT	2D9	IFNb	6193.11	465385
WT	2D9	IFNb	7352.49	1.3234e+06
WT	2D9	IFNb	6496.77	485136
WT	2D9	IFNb	5358.51	753036
WT	2D9	IFNb	5800.07	1.05493e+06
WT	2D9	IFNb	8450.83	1.2825e+06
WT	2D9	IFNb	5685.99	736397
WT	2D9	IFNb	4122.93	939630
WT	2D9	IFNb	11703.1	797759
WT	2D9	IFNb	9742.63	877312
WT	2D9	IFNb	5973.6	589638
WT	2D9	IFNb	6444.03	571823
WT	2D9	IFNb	5252.64	395816
WT	2D9	IFNb	6367.32	413989
WT	2D9	IFNb	5140.33	797093
WT	2D9	IFNb	8284.5	498644
WT	2D9	IFNb	4927.55	1.56388e+06
WT	2D9	IFNb	9385.78	604332
WT	2D9	IFNb	8949.25	711006
WT	2D9	IFNb	4988.38	586103
WT	2D9	IFNb	4933.78	357807
WT	2D9	IFNb	7489.46	426817
WT	2D9	IFNb	7628.57	787023
WT	2D9	IFNb	6921.44	641429
WT	2D9	IFNb	7512.71	817254
WT	2D9	IFNb	4218.81	696259
WT	2D9	IFNb	9175.86	886465
WT	2D9	IFNb	7974.06	665330
WT	2D9	IFNb	4560.55	574846
WT	2D9	IFNb	4612.78	1.22652e+06
WT	2D9	IFNb	8251.56	638256
WT	2D9	IFNb	8027.95	635283
WT	2D9	IFNb	5986.74	3.37785e+06
WT	2D9	IFNb	5306.55	273454
WT	2D9	IFNb	5948.09	550289
WT	2D9	IFNb	5257.65	607809
WT	2D9	IFNb	5429.34	556430
WT	2D9	IFNb	5815.84	248121
WT	2D9	IFNb	4519.89	744527
WT	2D9	IFNb	3663.7	429693
WT	2D9	IFNb	6749.52	523136
WT	2D9	IFNb	7061.76	766345
WT	2D9	IFNb	4959.25	371365
WT	2D9	IFNb	5289.12	489601
WT	2D9	IFNb	5518.43	379646
WT	2D9	IFNb	8037.01	497243
WT	2D9	IFNb	5596.05	633715
WT	2D9	IFNb	5326.16	486323
WT	2D9	IFNb	14245.7	695976
WT	2D9	IFNb	3070.96	226741
WT	2D9	IFNb	9218.52	661288
WT	2D9	IFNb	6101.43	734490
WT	2D9	IFNb	7303.8	501706
WT	2D9	IFNb	4258.4	481117
WT	2D9	IFNb	16145.2	906540
WT	2D9	IFNb	2861.45	107212
WT	2D9	IFNb	6121.08	1.36514e+06
WT	2D9	IFNb	12498.3	1.06053e+06
WT	2D9	IFNb	5501.96	922175
WT	2D9	IFNb	9244.92	946016
WT	2D9	IFNb	6765.72	643329
WT	2D9	IFNb	3962.52	173628
WT	2D9	IFNb	6544.85	903611
WT	2D9	IFNb	7425	564970
WT	2D9	IFNb	6748.64	518109
WT	2D9	IFNb	9437.56	1.11678e+06
WT	2D9	IFNb	6053.16	496798
WT	2D9	IFNb	11128.6	571721
WT	2D9	IFNb	4796.31	680322
WT	2D9	IFNb	12130.5	841535
WT	2D9	IFNb	10174.7	717064
WT	2D9	IFNb	5687.49	832694
WT	2D9	IFNb	2104.49	138044
WT	2D9	IFNb	10484.8	688302
WT	2D9	IFNb	6036.34	389302
WT	2D9	IFNb	7451.37	942745
WT	2D9	IFNb	7081.85	848054
WT	2D9	IFNb	6547.8	817430
WT	2D9	IFNb	10115.4	948038
WT	2D9	IFNb	8229.39	778618
WT	2D9	IFNb	18944.6	1.37986e+06
WT	2D9	IFNb	2174.03	104273
WT	2D9	IFNb	4683.5	169337
WT	2D9	IFNb	5761.15	261811
WT	2D9	IFNb	12514.8	1.19787e+06
WT	2D9	IFNb	4143.61	132421
WT	2D9	IFNb	9807.21	1.12141e+06
WT	2D9	IFNb	23263.4	1.40267e+06
WT	2D9	IFNb	33385.2	2.45269e+06
WT	2D9	IFNb	7425.23	302366
WT	2D9	IFNb	9047.14	584902
WT	2D9	IFNb	11877.5	853896
WT	2D9	IFNb	5998.84	699160
WT	2D9	IFNb	10214.6	706476
WT	2D9	IFNb	9903.72	876747
WT	2D9	IFNb	14645	1.35642e+06
WT	2D9	IFNb	4475.19	640643
WT	2D9	IFNb	7463.8	1.3074e+06
WT	2D9	IFNb	7394.32	588245
WT	2D9	IFNb	8033.82	1.69814e+06
WT	2D9	IFNb	13263.5	3.30746e+06
WT	2D9	IFNb	19475.3	1.48495e+06
WT	2D9	IFNb	7993.7	2.24001e+06
WT	2D9	IFNb	7739.58	1.12217e+06
WT	2D9	IFNb	13730.9	1.66085e+06
WT	2D9	IFNb	11946.9	882088
WT	2D9	IFNb	19266.8	4.00779e+06
WT	2D9	IFNb	6691.07	663969
WT	2D9	IFNb	9547.4	802116
WT	2D9	IFNb	5228.01	241698
WT	2D9	IFNb	8576.71	1.38082e+06
WT	2D9	IFNb	10980.2	501290
WT	2D9	IFNb	9277.17	953698
WT	2D9	IFNb	9092.91	544916
WT	2D9	IFNb	4752.93	253904
WT	2D9	IFNb	6365.91	3.66561e+06
WT	2D9	IFNb	4274.62	172947
WT	2D9	IFNb	3845.22	637429
WT	2D9	IFNb	4077.54	951111
WT	2D9	IFNb	9689.29	951829
WT	2D9	IFNb	20862.1	1.45494e+06
WT	2D9	IFNb	4485.05	215823
WT	2D9	IFNb	9479.31	780975
WT	2D9	IFNb	6436.37	800142
WT	2D9	IFNb	2791.46	276417
WT	2D9	IFNb	7698.2	469818
WT	2D9	IFNb	5915.01	607445
WT	2D9	IFNb	7481.42	524114
WT	2D9	IFNb	7767.38	3.45768e+06
WT	2D9	IFNb	6924.6	457126
WT	2D9	IFNb	6349.17	668024
WT	2D9	IFNb	14372.5	705190
WT	2D9	IFNb	12769.3	1.14383e+06
WT	2D9	IFNb	2417.15	112763
WT	2D9	IFNb	10085	710214
WT	2D9	IFNb	5697.66	717577
WT	2D9	IFNb	2467.72	199554
WT	2D9	IFNb	7919.34	981590
WT	2D9	IFNb	6856.05	433173
WT	2D9	IFNb	33261.6	1.73322e+06
WT	2D9	IFNb	16383.9	2.0041e+06
WT	2D9	IFNb	11248.3	1.59784e+06
WT	2D9	IFNb	9701.64	1.40563e+06
WT	2D9	IFNb	7442.32	622526
WT	2D9	IFNb	9164.86	913777
WT	2D9	IFNb	11714.6	1.26083e+06
WT	2D9	IFNb	13131.4	2.18991e+06
WT	2D9	IFNb	19152.5	767857
WT	2D9	IFNb	6243.29	486193
WT	2D9	IFNb	7928.94	1.76168e+06
WT	2D9	IFNb	14629.1	1.04327e+06
WT	2D9	IFNb	8487.58	378140
WT	2D9	IFNb	10909.4	898797
WT	2D9	IFNb	5389.71	1.26906e+06
WT	2D9	IFNb	8067.74	817937
WT	2D9	IFNb	11600.5	634923
WT	2D9	IFNb	10092.5	683204
WT	2D9	IFNb	7243.13	912978
WT	2D9	IFNb	6425.26	547568
WT	2D9	IFNb	10600.3	1.45295e+06
WT	2D9	IFNb	9687.3	675090
WT	2D9	IFNb	2420.88	232606
WT	2D9	IFNb	4810.91	713445
WT	2D9	IFNb	16704	1.28328e+06
WT	2D9	IFNb	6209.87	1.12229e+06
WT	2D9	IFNb	6552.27	593463
WT	2D9	IFNb	7045.6	1.56468e+06
WT	2D9	IFNb	3566.79	370973
WT	2D9	IFNb	9625.65	2.2806e+06
WT	2D9	IFNb	7954.03	577259
WT	2D9	IFNb	12996.6	997782
WT	2D9	IFNb	5334.57	1.13906e+06
WT	2D9	IFNb	7139.65	1.25474e+06
WT	2D9	IFNb	7217.68	904467
WT	2D9	IFNb	6259.59	704915
WT	2D9	IFNb	9383.28	1.19505e+06
WT	2D9	IFNb	9093.31	870855
WT	2D9	IFNb	6320.97	517451
WT	2D9	IFNb	6918.64	2.26588e+06
WT	2D9	IFNb	6734.05	468930
WT	2D9	IFNb	1938.01	193432
WT	2D9	IFNb	5634.29	686535
WT	2D9	IFNb	5531.06	440596
WT	2D9	IFNb	6484.99	2.49309e+06
WT	2D9	IFNb	6117.41	574621
WT	2D9	IFNb	6629.66	398343
WT	2D9	IFNb	5917.34	924103
WT	2D9	IFNb	6164.32	663779
WT	2D9	IFNb	7497.7	414302
WT	2D9	IFNb	8317.52	982931
WT	2D9	IFNb	7251.02	1.03003e+06
WT	2D9	IFNb	19162.1	584226
WT	2D9	IFNb	9927.29	1.37217e+06
WT	2D9	IFNb	9049.65	518104
WT	2D9	IFNb	9044.76	612277
WT	2D9	IFNb	6275.98	267752
WT	2D9	IFNb	3932.18	651844
WT	2D9	IFNb	4985.94	610149
WT	2D9	IFNb	6889.5	712944
WT	2D9	IFNb	10235.9	644570
WT	2D9	IFNb	7542.32	647514
WT	2D9	IFNb	6334.18	361975
WT	2D9	IFNb	10429.7	1.50072e+06
WT	2D9	IFNb	7739.11	699741
WT	2D9	IFNb	14406.8	2.39278e+06
WT	2D9	IFNb	13514.4	510610
WT	2D9	IFNb	8579.76	266087
WT	2D9	IFNb	11034.8	1.00583e+06
WT	2D9	IFNb	6121.64	900434
WT	2D9	IFNb	5274.95	312793
WT	2D9	IFNb	7020.84	560007
WT	2D9	IFNb	16466.4	953958
WT	2D9	IFNb	6119	643486
WT	2D9	IFNb	9567.41	715937
WT	2D9	IFNb	7484.45	1.09618e+06
WT	2D9	IFNb	6525.5	855396
WT	2D9	IFNb	9859.24	1.0363e+06
WT	2D9	IFNb	12154.8	1.27631e+06
WT	2D9	IFNb	31194.9	2.00367e+06
WT	2D9	IFNb	9720.19	1.19307e+06
WT	2D9	IFNb	22291.2	1.22941e+06
WT	2D9	IFNb	6566.4	891080
WT	2D9	IFNb	9716.01	735215
WT	2D9	IFNb	20758.1	2.43568e+06
WT	2D9	IFNb	11015.6	1.26131e+06
WT	2D9	IFNb	11241.4	802858
WT	2D9	IFNb	8190.63	523081
WT	2D9	IFNb	11502.1	1.31461e+06
WT	2D9	IFNb	8903.79	1.13725e+06
WT	2D9	IFNb	6832.89	399439
WT	2D9	IFNb	8561.06	802361
WT	2D9	IFNb	7631.85	608343
WT	2D9	IFNb	6109.95	777838
WT	2D9	IFNb	4301.99	463468
WT	2D9	IFNb	6258.48	526786
WT	2D9	IFNb	11985.1	771699
WT	2D9	IFNb	28311.6	2.37115e+06
WT	2D9	IFNb	4970.26	220914
WT	2D9	IFNb	5586.33	1.07116e+06
WT	2D9	IFNb	7113.1	369908
WT	2D9	IFNb	4289.73	1.50125e+06
WT	2D9	IFNb	5234.65	206295
WT	2D9	IFNb	7663.37	404154
WT	2D9	IFNb	6161.63	703906
WT	2D9	IFNb	15772.4	1.29862e+06
WT	2D9	IFNb	6299.93	650280
WT	2D9	IFNb	7117.44	1.10293e+06
WT	2D9	IFNb	8353.17	838109
WT	2D9	IFNb	8539.87	729121
WT	2D9	IFNb	2373.16	113201
WT	2D9	IFNb	5373.79	692862
WT	2D9	IFNb	3723.37	491987
WT	2D9	IFNb	7598.15	503983
WT	2D9	IFNb	7247.66	1.59776e+06
WT	2D9	IFNb	7902.66	668911
WT	2D9	IFNb	7144.44	654596
WT	2D9	IFNb	35268.4	2.13576e+06
WT	2D9	IFNb	13652	1.16989e+06
WT	2D9	IFNb	5250.81	324864
WT	2D9	IFNb	18789.8	1.04222e+06
WT	2D9	IFNb	4921.32	2.28294e+06
WT	2D9	IFNb	4913.36	845436
WT	2D9	IFNb	13013.3	1.24559e+06
WT	2D9	IFNb	8407.92	750064
WT	2D9	IFNb	12653	914298
WT	2D9	IFNb	5729.75	282934
WT	2D9	IFNb	11484.8	833499
WT	2D9	IFNb	7713.5	456585
WT	2D9	IFNb	3141.21	124947
WT	2D9	IFNb	7251.65	1.30486e+06
WT	2D9	IFNb	12756.9	637298
WT	2D9	IFNb	9793.19	710734
WT	2D9	IFNb	10565.6	885995
WT	2D9	IFNb	10391.5	994095
WT	2D9	IFNb	4844.26	389700
WT	2D9	IFNb	11278.4	1.5897e+06
WT	2D9	IFNb	4662.28	283559
WT	2D9	IFNb	6897.47	935645
WT	2D9	IFNb	5271.04	548504
WT	2D9	IFNb	22255	1.74944e+06
WT	2D9	IFNb	9678.94	1.13823e+06
WT	2D9	IFNb	5993.23	493767
WT	2D9	IFNb	5530.97	329136
WT	2D9	IFNb	7923.88	336809
WT	2D9	IFNb	6799.8	969498
WT	2D9	IFNb	6396.52	603524
WT	2D9	IFNb	21895.9	3.80093e+06
WT	2D9	IFNb	4668.34	652370
WT	2D9	IFNb	5818.89	366728
WT	2D9	IFNb	7896.24	727622
WT	2D9	IFNb	6718.73	944893
WT	2D9	IFNb	5672.96	535254
WT	2D9	IFNb	5117.85	337317
WT	2D9	IFNb	13721.1	1.27301e+06
WT	2D9	IFNb	13426.6	1.12168e+06
WT	2D9	IFNb	6220.32	865007
WT	2D9	IFNb	11961.9	895746
WT	2D9	IFNb	7082.12	1.2948e+06
WT	2D9	IFNb	9097.86	847419
WT	2D9	IFNb	4760.86	985083
WT	2D9	IFNb	6397.64	714418
WT	2D9	IFNb	38694.5	1.90261e+06
WT	2D9	IFNb	6347.52	914339
WT	2D9	IFNb	7291.86	648971
WT	2D9	IFNb	2715.71	136524
WT	2D9	IFNb	9272.61	593153
WT	2D9	IFNb	13060.3	1.0198e+06
WT	2D9	IFNb	6708.37	1.22823e+06
WT	2D9	IFNb	4823.35	757558
WT	2D9	IFNb	11189.2	1.11385e+06
WT	2D9	IFNb	11597.8	656080
WT	2D9	IFNb	13158.9	899757
WT	2D9	IFNb	12966.4	1.08256e+06
WT	2D9	IFNb	35073.8	2.04851e+06
WT	2D9	IFNb	11818.8	745484
WT	2D9	IFNb	7332.2	1.13082e+06
WT	2D9	IFNb	8995.98	643436
WT	2D9	IFNb	14042.4	666883
WT	2D9	IFNb	15022	1.14697e+06
WT	2D9	IFNb	5588.81	963421
WT	2D9	IFNb	11207.4	619877
WT	2D9	IFNb	40772.8	2.38993e+06
WT	2D9	IFNb	8353.18	913504
WT	2D9	IFNb	6519.22	626733
WT	2D9	IFNb	7576.27	1.2933e+06
WT	2D9	IFNb	1824.85	62244.6
WT	2D9	IFNb	5723.03	1.5893e+06
WT	2D9	IFNb	4390.15	579861
WT	2D9	IFNb	37088.3	2.06497e+06
WT	2D9	IFNb	6362.45	548558
WT	2D9	IFNb	7477.16	426508
WT	2D9	IFNb	7353.62	949673
WT	2D9	IFNb	17289.2	2.44781e+06
WT	2D9	IFNb	10126.2	1.11271e+06
WT	2D9	IFNb	2163.22	298323
WT	2D9	IFNb	8516.5	834384
WT	2D9	IFNb	15536.2	1.83683e+06
WT	2D9	IFNb	6132.52	1.16688e+06
WT	2D9	IFNb	14965.6	1.56989e+06
WT	2D9	IFNb	3831.75	225003
WT	2D9	IFNb	7274.42	1.24712e+06
WT	2D9	IFNb	9463.53	1.15809e+06
WT	2D9	IFNb	3339.51	199078
WT	2D9	IFNb	20611.6	1.47532e+06
WT	2D9	IFNb	4773.77	521809
WT	2D9	IFNb	4445.11	329366
WT	2D9	IFNb	6001.78	827372
WT	2D9	IFNb	7361	1.14724e+06
WT	2D9	IFNb	10458.1	824847
WT	2D9	IFNb	11635.7	889027

## Sheet: WT clones IFNb Random Set
genotype	clone	treatment	mean	integrated density
WT	2D9	IFNb	10126.9	682874
WT	2D9	IFNb	9582.53	1.33155e+06
WT	2D9	IFNb	14643.3	2.63107e+06
WT	2D9	IFNb	8455.12	452565
WT	2D9	IFNb	11541.7	824306
WT	2D9	IFNb	3406.82	346469
WT	2D9	IFNb	6828.88	1.96807e+06
WT	2D9	IFNb	7873.01	792411
WT	2D9	IFNb	10251.9	585319
WT	2D9	IFNb	2726.21	154077
WT	2D9	IFNb	7372.91	495620
WT	2D9	IFNb	1921.06	99599.9
WT	2D9	IFNb	6748.64	518109
WT	2D9	IFNb	7059.24	506022
WT	2D9	IFNb	6889.5	712944
WT	2D9	IFNb	8185.89	473808
WT	2D9	IFNb	8400.95	540921
WT	2D9	IFNb	21492.9	1.5745e+06
WT	2D9	IFNb	7497.7	414302
WT	2D9	IFNb	8152.8	499274
WT	2D9	IFNb	7714.36	1.4116e+06
WT	2D9	IFNb	10075.9	1.03686e+06
WT	2D9	IFNb	7838.04	482877
WT	2D9	IFNb	6918.64	2.26588e+06
WT	2D9	IFNb	6161.63	703906
WT	2D9	IFNb	9524.95	630787
WT	2D9	IFNb	4753.6	514366
WT	2D9	IFNb	7651.47	599869
WT	2D9	IFNb	5221.82	1.3416e+06
WT	2D9	IFNb	46745.1	2.3328e+06
WT	2D9	IFNb	8742.03	969332
WT	2D9	IFNb	4507.75	727861
WT	2D9	IFNb	2067.18	113576
WT	2D9	IFNb	9463.53	1.15809e+06
WT	2D9	IFNb	3370.47	145917
WT	2D9	IFNb	2053.43	67993.9
WT	2D9	IFNb	38536.2	2.44892e+06
WT	2D9	IFNb	7729.97	4.35493e+06
WT	2D9	IFNb	11330.6	2.42055e+06
WT	2D9	IFNb	7529.74	883513
WT	2D9	IFNb	8402.3	2.11729e+06
WT	2D9	IFNb	5489.65	657099
WT	2D9	IFNb	5796.99	1.32998e+06
WT	2D9	IFNb	8019.46	956124
WT	2D9	IFNb	5666.16	329153
WT	2D9	IFNb	10273	1.86253e+06
WT	2D9	IFNb	5626.97	1.00779e+06
WT	2D9	IFNb	9416.91	1.80567e+06
WT	2D9	IFNb	5873.04	1.16713e+06
WT	2D9	IFNb	5198.07	936980
WT	2D9	IFNb	5252.64	395816
WT	2D9	IFNb	6832.89	399439
WT	2D9	IFNb	4898.22	705830
WT	2D9	IFNb	9559.31	1.18687e+06
WT	2D9	IFNb	8250.15	913060
WT	2D9	IFNb	5195.3	1.32061e+06
WT	2D9	IFNb	4519.89	744527
WT	2D9	IFNb	12616	863298
WT	2D9	IFNb	7508.81	1.45162e+06
WT	2D9	IFNb	16383.9	2.0041e+06
WT	2D9	IFNb	2854.41	307365
WT	2D9	IFNb	2861.45	107212
WT	2D9	IFNb	16141.2	1.37895e+06
WT	2D9	IFNb	4274.62	172947
WT	2D9	IFNb	12275.4	1.45581e+06
WT	2D9	IFNb	1568.05	48054.4
WT	2D9	IFNb	1822.65	72595
WT	2D9	IFNb	2184.2	113472
WT	2D9	IFNb	11654.8	897825
WT	2D9	IFNb	2715.71	136524
WT	2D9	IFNb	8345.5	617494
WT	2D9	IFNb	5867.06	749380
WT	2D9	IFNb	4846.87	539719
WT	2D9	IFNb	9783.09	880956
WT	2D9	IFNb	4400.91	821924
WT	2D9	IFNb	8705.49	727729
WT	2D9	IFNb	6535.28	770598
WT	2D9	IFNb	10092.5	683204
WT	2D9	IFNb	7440.42	611044
WT	2D9	IFNb	9403.1	1.08852e+06
WT	2D9	IFNb	10033.8	1.1747e+06
WT	2D9	IFNb	8775.55	771808
WT	2D9	IFNb	6131.83	971435
WT	2D9	IFNb	6320.97	517451
WT	2D9	IFNb	10511	848321
WT	2D9	IFNb	5545.74	930968
WT	2D9	IFNb	17068.2	3.45997e+06
WT	2D9	IFNb	8190.63	523081
WT	2D9	IFNb	14629.1	1.04327e+06
WT	2D9	IFNb	4696.12	1.92514e+06
WT	2D9	IFNb	6209.87	1.12229e+06
WT	2D9	IFNb	8539.87	729121
WT	2D9	IFNb	11246	1.36264e+06
WT	2D9	IFNb	6428.64	714844
WT	2D9	IFNb	11072.4	766388
WT	2D9	IFNb	15772.4	1.29862e+06
WT	2D9	IFNb	14642.8	675420
WT	2D9	IFNb	7837.94	889239
WT	2D9	IFNb	4564.56	823265
WT	2D9	IFNb	3892.06	663167
WT	2D9	IFNb	5400.82	482370
WT	2D9	IFNb	7392.69	1.28679e+06
WT	2D9	IFNb	4845.73	223770
WT	2D9	IFNb	14281.2	1.27926e+06
WT	2D9	IFNb	5271.04	548504
WT	2D9	IFNb	7113.1	369908
WT	2D9	IFNb	3364.75	121126
WT	2D9	IFNb	14224.1	880033
WT	2D9	IFNb	6223.13	996677
WT	2D9	IFNb	7063.72	711327
WT	2D9	IFNb	6121.64	900434
WT	2D9	IFNb	4903.3	653557
WT	2D9	IFNb	6215.65	412282
WT	2D9	IFNb	10235.9	644570
WT	2D9	IFNb	8692.97	654151
WT	2D9	IFNb	14198	1.13471e+06
WT	2D9	IFNb	7419.26	481995
WT	2D9	IFNb	6921.42	309091
WT	2D9	IFNb	16936.3	1.11627e+06
WT	2D9	IFNb	6275.98	267752
WT	2D9	IFNb	4796.31	680322
WT	2D9	IFNb	8695.16	446706
WT	2D9	IFNb	10291.8	1.09634e+06
WT	2D9	IFNb	11973.5	1.50923e+06
WT	2D9	IFNb	8072.18	449435
WT	2D9	IFNb	7791.78	557306
WT	2D9	IFNb	4390.91	445858
WT	2D9	IFNb	9600.79	796022
WT	2D9	IFNb	6347.52	914339
WT	2D9	IFNb	5447.81	632652
WT	2D9	IFNb	8148.94	605516
WT	2D9	IFNb	5522	858886
WT	2D9	IFNb	11818.8	745484
WT	2D9	IFNb	6928.9	1.09408e+06
WT	2D9	IFNb	4959.11	396597
WT	2D9	IFNb	9646.12	730938
WT	2D9	IFNb	3704.58	362171
WT	2D9	IFNb	6243.64	2.55069e+06
WT	2D9	IFNb	12996.6	997782
WT	2D9	IFNb	6566.4	891080
WT	2D9	IFNb	7905.54	488695
WT	2D9	IFNb	9437.56	1.11678e+06
WT	2D9	IFNb	18255.6	1.18119e+06
WT	2D9	IFNb	2917.3	171918
WT	2D9	IFNb	5848.91	839140
WT	2D9	IFNb	6243.29	486193
WT	2D9	IFNb	7484.45	1.09618e+06
WT	2D9	IFNb	10921.2	892895
WT	2D9	IFNb	11564.8	799257
WT	2D9	IFNb	4752.93	253904
WT	2D9	IFNb	6544.85	903611
WT	2D9	IFNb	9745.48	1.23248e+06
WT	2D9	IFNb	19560.2	1.55814e+06
WT	2D9	IFNb	10675.9	951825
WT	2D9	IFNb	8229.39	778618
WT	2D9	IFNb	2174.03	104273
WT	2D9	IFNb	7767.19	447127
WT	2D9	IFNb	6063.74	554624
WT	2D9	IFNb	8027.95	635283
WT	2D9	IFNb	3075.86	104754
WT	2D9	IFNb	19913.1	1.31769e+06
WT	2D9	IFNb	8317.52	982931
WT	2D9	IFNb	5961.05	390390
WT	2D9	IFNb	6340.75	761304
WT	2D9	IFNb	1670.7	99682.7
WT	2D9	IFNb	7663.37	404154
WT	2D9	IFNb	2915.39	690742
WT	2D9	IFNb	6525.5	855396
WT	2D9	IFNb	4485.05	215823
WT	2D9	IFNb	9134.06	865650
WT	2D9	IFNb	5475.66	664907
WT	2D9	IFNb	6232.59	610951
WT	2D9	IFNb	6130.02	340014
WT	2D9	IFNb	17289.2	2.44781e+06
WT	2D9	IFNb	8353.17	838109
WT	2D9	IFNb	4027.52	469827
WT	2D9	IFNb	19475.3	1.48495e+06
WT	2D9	IFNb	5088.88	344754
WT	2D9	IFNb	7293.25	645650
WT	2D9	IFNb	5820.19	921758
WT	2D9	IFNb	20570.9	1.16368e+06
WT	2D9	IFNb	4610.05	234176
WT	2D9	IFNb	15401.9	931081
WT	2D9	IFNb	5151.49	1.34408e+06
WT	2D9	IFNb	9784.36	1.12342e+06
WT	2D9	IFNb	14537.9	1.42585e+06
WT	2D9	IFNb	5340.01	658523
WT	2D9	IFNb	5270.29	406826
WT	2D9	IFNb	6398.66	779337
WT	2D9	IFNb	8655.95	1.9809e+06
WT	2D9	IFNb	9630.25	945018
WT	2D9	IFNb	3844.72	481389
WT	2D9	IFNb	5339.22	1.44349e+06
WT	2D9	IFNb	16145.2	906540
WT	2D9	IFNb	7489.46	426817
WT	2D9	IFNb	4365.16	457903
WT	2D9	IFNb	1925.32	97799.8
WT	2D9	IFNb	7948.15	1.51361e+06
WT	2D9	IFNb	5685.99	736397
WT	2D9	IFNb	11351.3	1.87041e+06
WT	2D9	IFNb	4563.36	526109
WT	2D9	IFNb	9272.61	593153
WT	2D9	IFNb	3566.79	370973
WT	2D9	IFNb	19152.5	767857
WT	2D9	IFNb	5687.49	832694
WT	2D9	IFNb	11471	1.12926e+06
WT	2D9	IFNb	7767.38	3.45768e+06
WT	2D9	IFNb	6923.11	748030
WT	2D9	IFNb	3723.37	491987
WT	2D9	IFNb	10902.9	787838
WT	2D9	IFNb	7940.08	539163
WT	2D9	IFNb	5012.44	269083
WT	2D9	IFNb	7698.2	469818
WT	2D9	IFNb	9665.04	1.45004e+06
WT	2D9	IFNb	7081.85	848054
WT	2D9	IFNb	7775.74	581865
WT	2D9	IFNb	5883.77	555144
WT	2D9	IFNb	10532.6	880465
WT	2D9	IFNb	9220.68	993374
WT	2D9	IFNb	6971.58	666196
WT	2D9	IFNb	7799.28	546791
WT	2D9	IFNb	8617.84	1.013e+06
WT	2D9	IFNb	6193.11	465385
WT	2D9	IFNb	15682.4	899486
WT	2D9	IFNb	13123.9	1.41388e+06
WT	2D9	IFNb	6339.37	632063
WT	2D9	IFNb	5786.89	265107
WT	2D9	IFNb	4655.49	341045
WT	2D9	IFNb	8037.01	497243
WT	2D9	IFNb	11254.6	879992
WT	2D9	IFNb	11118.7	670402
WT	2D9	IFNb	10126.2	1.11271e+06
WT	2D9	IFNb	13545	561522
WT	2D9	IFNb	10053	2.24047e+06
WT	2D9	IFNb	10814.7	665126
WT	2D9	IFNb	7879.05	707432
WT	2D9	IFNb	4385.39	1.16882e+06
WT	2D9	IFNb	9098.84	482723
WT	2D9	IFNb	1524.68	90570.6
WT	2D9	IFNb	6486.87	534436
WT	2D9	IFNb	15754.2	888724
WT	2D9	IFNb	6032.63	434015
WT	2D9	IFNb	7508.68	1.32708e+06
WT	2D9	IFNb	7739.58	1.12217e+06
WT	2D9	IFNb	7303.8	501706
WT	2D9	IFNb	3070.96	226741
WT	2D9	IFNb	15732.2	1.46538e+06
WT	2D9	IFNb	7416.02	489567
WT	2D9	IFNb	4676.72	861163
WT	2D9	IFNb	33261.6	1.73322e+06
WT	2D9	IFNb	6031.92	606790
WT	2D9	IFNb	6408.25	518879
WT	2D9	IFNb	2350.54	186871
WT	2D9	IFNb	8452.51	1.15235e+06
WT	2D9	IFNb	11016.1	1.08621e+06
WT	2D9	IFNb	8524.52	921953
WT	2D9	IFNb	9195.24	622463
WT	2D9	IFNb	10909.4	898797
WT	2D9	IFNb	5118.39	531008
WT	2D9	IFNb	24166.6	1.02468e+06
WT	2D9	IFNb	6119	643486
WT	2D9	IFNb	12054.3	1.45426e+06
WT	2D9	IFNb	6994.61	777411
WT	2D9	IFNb	9728.99	719860
WT	2D9	IFNb	2935.29	243679
WT	2D9	IFNb	6508.21	1.01672e+06
WT	2D9	IFNb	11321.1	852515
WT	2D9	IFNb	4537.59	515042
WT	2D9	IFNb	5358.51	753036
WT	2D9	IFNb	5392.46	622262
WT	2D9	IFNb	9042.05	811379
WT	2D9	IFNb	4108.29	773957
WT	2D9	IFNb	4506.81	268191
WT	2D9	IFNb	11502.1	1.31461e+06
WT	2D9	IFNb	7667.24	1.09277e+06
WT	2D9	IFNb	6136.93	473723
WT	2D9	IFNb	9093.31	870855
WT	2D9	IFNb	5896.09	538053
WT	2D9	IFNb	5576.94	415864
WT	2D9	IFNb	5077.67	545702
WT	2D9	IFNb	8801.83	1.02954e+06
WT	2D9	IFNb	5301.68	2.10662e+06
WT	2D9	IFNb	7370.07	438190
WT	2D9	IFNb	5530.97	329136
WT	2D9	IFNb	6395.2	598030
WT	2D9	IFNb	2785.44	173503
WT	2D9	IFNb	6053.02	810613
WT	2D9	IFNb	7974.06	665330
WT	2D9	IFNb	10458.1	824847
WT	2D9	IFNb	4985.94	610149
WT	2D9	IFNb	7402.77	536863
WT	2D9	IFNb	3022.54	522146
WT	2D9	IFNb	11297.9	910053
WT	2D9	IFNb	14873.3	984202
WT	2D9	IFNb	8117.82	645802
WT	2D9	IFNb	3933.54	408085
WT	2D9	IFNb	5575.07	466044
WT	2D9	IFNb	7371.09	1.03548e+06
WT	2D9	IFNb	12507.2	1.0219e+06
WT	2D9	IFNb	11985.1	771699
WT	2D9	IFNb	6766.36	346905
WT	2D9	IFNb	40969.9	1.93924e+06
WT	2D9	IFNb	14776.5	1.05068e+06
WT	2D9	IFNb	5124.06	217801
WT	2D9	IFNb	9720.19	1.19307e+06
WT	2D9	IFNb	14257.9	1.48518e+06
WT	2D9	IFNb	4310.44	258314
WT	2D9	IFNb	6718.73	944893
WT	2D9	IFNb	12764.6	1.44149e+06
WT	2D9	IFNb	7099.51	707108
WT	2D9	IFNb	1724.41	91123.8
WT	2D9	IFNb	11987.6	1.39148e+06
WT	2D9	IFNb	11946.9	882088
WT	2D9	IFNb	7112.38	1.23203e+06
WT	2D9	IFNb	11484.8	833499
WT	2D9	IFNb	6264.12	669594
WT	2D9	IFNb	5531.06	440596
WT	2D9	IFNb	12847.5	1.94166e+06
WT	2D9	IFNb	8651.58	999709
WT	2D9	IFNb	8286.84	760136
WT	2D9	IFNb	7794.25	749717
WT	2D9	IFNb	4794.87	456431
WT	2D9	IFNb	11242.6	991731
WT	2D9	IFNb	4077.84	217841
WT	2D9	IFNb	9678.94	1.13823e+06
WT	2D9	IFNb	9927.29	1.37217e+06
WT	2D9	IFNb	14101.9	865815
WT	2D9	IFNb	4136.03	506577
WT	2D9	IFNb	10868.4	611391
WT	2D9	IFNb	5948.09	550289
WT	2D9	IFNb	15936.5	1.14488e+06
WT	2D9	IFNb	8402.7	1.50052e+06
WT	2D9	IFNb	2206.09	88793.2
WT	2D9	IFNb	5474.92	554780
WT	2D9	IFNb	2067.02	108577
WT	2D9	IFNb	11038	1.39768e+06
WT	2D9	IFNb	9165.79	416532
WT	2D9	IFNb	2584.09	200150
WT	2D9	IFNb	4101.24	865171
WT	2D9	IFNb	12272.9	739995
WT	2D9	IFNb	6157.62	1.14355e+06
WT	2D9	IFNb	7907.16	1.41037e+06
WT	2D9	IFNb	9884.14	1.92586e+06
WT	2D9	IFNb	10499.2	706876
WT	2D9	IFNb	7430.15	731461
WT	2D9	IFNb	4301.99	463468
WT	2D9	IFNb	6547.8	817430
WT	2D9	IFNb	6566.54	645754
WT	2D9	IFNb	10363.2	1.32202e+06
WT	2D9	IFNb	5362.89	771944
WT	2D9	IFNb	6425.26	547568
WT	2D9	IFNb	14245.7	695976
WT	2D9	IFNb	4631.26	353365
WT	2D9	IFNb	5991.06	1.24906e+06
WT	2D9	IFNb	6377.21	428018
WT	2D9	IFNb	6229.89	553802
WT	2D9	IFNb	11901.2	711962
WT	2D9	IFNb	4390.15	579861
WT	2D9	IFNb	9108.23	1.12608e+06
WT	2D9	IFNb	5704.58	569371
WT	2D9	IFNb	8961.29	1.18692e+06
WT	2D9	IFNb	5361.23	602903
WT	2D9	IFNb	5333.55	470204
WT	2D9	IFNb	8453.18	471092
WT	2D9	IFNb	7106.38	551913
WT	2D9	IFNb	6299.93	650280
WT	2D9	IFNb	13721.1	1.27301e+06
WT	2D9	IFNb	9479.31	780975
WT	2D9	IFNb	5204.52	435887
WT	2D9	IFNb	7979.18	980213
WT	2D9	IFNb	9706.1	890322
WT	2D9	IFNb	5424.52	1.37176e+06
WT	2D9	IFNb	7364.2	1.05615e+06
WT	2D9	IFNb	5201.29	167860
WT	2D9	IFNb	8074.91	432214
WT	2D9	IFNb	2338.43	282850
WT	2D9	IFNb	23779.7	2.41961e+06
WT	2D9	IFNb	1938.01	193432
WT	2D9	IFNb	9044.76	612277
WT	2D9	IFNb	9309.12	454310
WT	2D9	IFNb	6172.08	435951
WT	2D9	IFNb	9400.34	629934
WT	2D9	IFNb	7126.6	307408
WT	2D9	IFNb	7631.01	973482
WT	2D9	IFNb	7576.27	1.2933e+06
WT	2D9	IFNb	15052.3	945494
WT	2D9	IFNb	7951.11	852427
WT	2D9	IFNb	4749.81	702389
WT	2D9	IFNb	10400.4	873232
WT	2D9	IFNb	5257.65	607809
WT	2D9	IFNb	8470.38	742301
WT	2D9	IFNb	18828.2	1.60554e+06
WT	2D9	IFNb	8514.56	637598
WT	2D9	IFNb	9536.73	512460
WT	2D9	IFNb	6008.44	833021
WT	2D9	IFNb	3999.25	428124
WT	2D9	IFNb	8456.5	717122
WT	2D9	IFNb	22668.6	1.51312e+06
WT	2D9	IFNb	6239.83	492144
WT	2D9	IFNb	10066.1	956096
WT	2D9	IFNb	3831.75	225003
WT	2D9	IFNb	6058.26	1.39405e+06
WT	2D9	IFNb	9600.37	907324
WT	2D9	IFNb	6799.8	969498
WT	2D9	IFNb	4662.28	283559
WT	2D9	IFNb	9372.36	448052
WT	2D9	IFNb	12419.4	1.19005e+06
WT	2D9	IFNb	14406.8	2.39278e+06
WT	2D9	IFNb	6365.91	3.66561e+06
WT	2D9	IFNb	6526.86	777484
WT	2D9	IFNb	7311.08	651833
WT	2D9	IFNb	10685.1	1.11245e+06
WT	2D9	IFNb	4445.11	329366
WT	2D9	IFNb	6691.07	663969
WT	2D9	IFNb	19162.1	584226
WT	2D9	IFNb	6856.05	433173
WT	2D9	IFNb	5400.81	474433
WT	2D9	IFNb	7785.3	756619
WT	2D9	IFNb	8172.1	997909
WT	2D9	IFNb	20758.1	2.43568e+06
WT	2D9	IFNb	11635.7	889027
WT	2D9	IFNb	40772.8	2.38993e+06
WT	2D9	IFNb	2420.88	232606
WT	2D9	IFNb	6615.03	332898
WT	2D9	IFNb	7936.71	1.152e+06
WT	2D9	IFNb	6973.97	669352
WT	2D9	IFNb	15208.1	1.08456e+06
WT	2D9	IFNb	8877.28	806843
WT	2D9	IFNb	7425.48	548251
WT	2D9	IFNb	13263.5	3.30746e+06
WT	2D9	IFNb	7529.02	672843
WT	2D9	IFNb	5682.82	600897
WT	2D9	IFNb	4047.48	506139
WT	2D9	IFNb	12370	1.06327e+06
WT	2D9	IFNb	4499.27	1.00864e+06
WT	2D9	IFNb	9549.18	2.13219e+06
WT	2D9	IFNb	7425	564970
WT	2D9	IFNb	6117.41	574621
WT	2D9	IFNb	4835.57	1.53723e+06
WT	2D9	IFNb	9918.22	836914
WT	2D9	IFNb	23328.5	1.65755e+06
WT	2D9	IFNb	3952.52	861176
WT	2D9	IFNb	1793.19	104733
WT	2D9	IFNb	7510.43	650688
WT	2D9	IFNb	5506.65	948968
WT	2D9	IFNb	6539.48	310565
WT	2D9	IFNb	4192.5	892783
WT	2D9	IFNb	13639.8	755128
WT	2D9	IFNb	4760.19	582275
WT	2D9	IFNb	8375.94	1.00038e+06
WT	2D9	IFNb	6519.22	626733
WT	2D9	IFNb	4821.78	549070
WT	2D9	IFNb	6436.37	800142
WT	2D9	IFNb	6184.71	798716
WT	2D9	IFNb	5777.61	675498
WT	2D9	IFNb	9697.55	1.25238e+06
WT	2D9	IFNb	5928.05	1.91097e+06
WT	2D9	IFNb	6084.88	576036
WT	2D9	IFNb	8980.12	662565
WT	2D9	IFNb	5810.83	746772
WT	2D9	IFNb	5316.23	710270
WT	2D9	IFNb	33435.4	2.41251e+06
WT	2D9	IFNb	7118.84	1.32691e+06
WT	2D9	IFNb	10565.6	885995
WT	2D9	IFNb	18602.6	981070
WT	2D9	IFNb	3703.09	136221
WT	2D9	IFNb	3926.28	127742
WT	2D9	IFNb	7139.65	1.25474e+06
WT	2D9	IFNb	5818.89	366728
WT	2D9	IFNb	5697.66	717577
WT	2D9	IFNb	7533.36	993836
WT	2D9	IFNb	7363.76	563402
WT	2D9	IFNb	7532.98	521402
WT	2D9	IFNb	6734.05	468930
WT	2D9	IFNb	16963.5	1.15189e+06
WT	2D9	IFNb	9807.21	1.12141e+06
WT	2D9	IFNb	4505.38	291511
WT	2D9	IFNb	8503.9	637692
WT	2D9	IFNb	6834.92	907075
WT	2D9	IFNb	8579.6	1.65952e+06
WT	2D9	IFNb	5177.67	728166
WT	2D9	IFNb	5973.6	589638
WT	2D9	IFNb	9056.14	955213
WT	2D9	IFNb	4707.05	583184
WT	2D9	IFNb	4128.46	514099
WT	2D9	IFNb	17999.7	907717
WT	2D9	IFNb	11219.2	1.95638e+06
WT	2D9	IFNb	12689	713143
WT	2D9	IFNb	5364.2	822519
WT	2D9	IFNb	10163	641578
WT	2D9	IFNb	28311.6	2.37115e+06
WT	2D9	IFNb	5766.26	916848
WT	2D9	IFNb	6897.47	935645
WT	2D9	IFNb	8010.86	709178
WT	2D9	IFNb	6967.57	507129
WT	2D9	IFNb	8276.38	666668
WT	2D9	IFNb	18944.6	1.37986e+06
WT	2D9	IFNb	4369.04	636224
WT	2D9	IFNb	7144.44	654596
WT	2D9	IFNb	5998.84	699160
WT	2D9	IFNb	5274.95	312793
WT	2D9	IFNb	5194.3	4.57356e+06
WT	2D9	IFNb	10584.4	2.10674e+06
WT	2D9	IFNb	3609.23	427092
WT	2D9	IFNb	6843.96	678782
WT	2D9	IFNb	30000.9	2.09386e+06
WT	2D9	IFNb	8670.55	776678
WT	2D9	IFNb	7330.21	1.0282e+06
WT	2D9	IFNb	9145.43	827375
WT	2D9	IFNb	4143.61	132421
WT	2D9	IFNb	5925.69	304116
WT	2D9	IFNb	7891.03	1.28451e+06
WT	2D9	IFNb	2027.15	93079.9
WT	2D9	IFNb	8066.55	731887
WT	2D9	IFNb	6975.38	1.19841e+06
WT	2D9	IFNb	7189.75	698363
WT	2D9	IFNb	9444.92	638374
WT	2D9	IFNb	6301.85	756632
WT	2D9	IFNb	11597.8	656080
WT	2D9	IFNb	11600.5	634923
WT	2D9	IFNb	6872.3	327813
WT	2D9	IFNb	7298.88	431276
WT	2D9	IFNb	11477.1	1.31898e+06
WT	2D9	IFNb	7993.7	2.24001e+06
WT	2D9	IFNb	7631.85	608343
WT	2D9	IFNb	8988.61	713190
WT	2D9	IFNb	5651.45	391763
WT	2D9	IFNb	7835.51	377871
WT	2D9	IFNb	5118.32	544699
WT	2D9	IFNb	37088.3	2.06497e+06
WT	2D9	IFNb	5489.68	816697
WT	2D9	IFNb	8184.59	1.98684e+06
WT	2D9	IFNb	13517.9	858332
WT	2D9	IFNb	5306.55	273454
WT	2D9	IFNb	1824.85	62244.6
WT	2D9	IFNb	17902.3	1.39413e+06
WT	2D9	IFNb	3739.14	872765
WT	2D9	IFNb	10225.2	813986
WT	2D9	IFNb	7511.73	507317
WT	2D9	IFNb	5815.84	248121
WT	2D9	IFNb	13658.9	748305
WT	2D9	IFNb	6431.04	1.15518e+06
WT	2D9	IFNb	7133.83	1.3503e+06
WT	2D9	IFNb	5241.96	631852
WT	2D9	IFNb	3855.63	141630
WT	2D9	IFNb	10964.7	937877
WT	2D9	IFNb	18042.9	1.36342e+06
WT	2D9	IFNb	4913.36	845436
WT	2D9	IFNb	5257.12	867619
WT	2D9	IFNb	4615.86	394337
WT	2D9	IFNb	4893.5	629653
WT	2D9	IFNb	9917.75	711447
WT	2D9	IFNb	6599.47	1.0431e+06
WT	2D9	IFNb	5993.23	493767
WT	2D9	IFNb	9945.94	2.79751e+06
WT	2D9	IFNb	4925.19	560329
WT	2D9	IFNb	7270.29	620727
WT	2D9	IFNb	7122.54	727715
WT	2D9	IFNb	3726.8	283573
WT	2D9	IFNb	8561.06	802361
WT	2D9	IFNb	8134.82	980978
WT	2D9	IFNb	3627.92	376189
WT	2D9	IFNb	3558.41	585588
WT	2D9	IFNb	7798.44	993204
WT	2D9	IFNb	4988.38	586103
WT	2D9	IFNb	5351.41	473463
WT	2D9	IFNb	5364.07	306256
WT	2D9	IFNb	4258.57	683828
WT	2D9	IFNb	9290.41	1.89403e+06
WT	2D9	IFNb	5107.29	1.01174e+06
WT	2D9	IFNb	2791.46	276417
WT	2D9	IFNb	7748.22	1.13684e+06
WT	2D9	IFNb	5334.57	1.13906e+06
WT	2D9	IFNb	4182.87	707669
WT	2D9	IFNb	4668.74	663941
WT	2D9	IFNb	5671.91	711655
WT	2D9	IFNb	7237.59	810873
WT	2D9	IFNb	9743.87	604891
WT	2D9	IFNb	4519.13	1.72192e+06
WT	2D9	IFNb	8357.77	1.34426e+06
WT	2D9	IFNb	13693.5	1.09727e+06
WT	2D9	IFNb	7428.98	967591
WT	2D9	IFNb	6009.41	430453
WT	2D9	IFNb	1792.78	157956
WT	2D9	IFNb	12154.8	1.27631e+06
WT	2D9	IFNb	12418.5	1.20429e+06
WT	2D9	IFNb	8272.92	524863
WT	2D9	IFNb	9091.15	810060
WT	2D9	IFNb	5734.87	2.17732e+06
WT	2D9	IFNb	10391.5	994095
WT	2D9	IFNb	5189.81	1.53682e+06
WT	2D9	IFNb	14247	914346
WT	2D9	IFNb	3574.46	1.16389e+06

## Sheet: KO clones Untreated
genotype	clone	treatment	mean	integrated density
KO	C12	UT	4493.89	413159
KO	C12	UT	3739.78	487875
KO	C12	UT	1460.6	90289.4
KO	C12	UT	2512.31	332622
KO	C12	UT	2534.74	374432
KO	C12	UT	3653.89	325769
KO	C12	UT	2571.5	464605
KO	C12	UT	2814.21	441854
KO	C12	UT	4262.46	380922
KO	C12	UT	3260.99	525693
KO	C12	UT	8798.87	586859
KO	C12	UT	3348.57	554571
KO	C12	UT	1586.87	77776.5
KO	C12	UT	1329.31	93962.5
KO	C12	UT	5056.26	522705
KO	C12	UT	5001.46	723330
KO	C12	UT	2539.3	627752
KO	C12	UT	4800.25	531001
KO	C12	UT	3276.2	790840
KO	C12	UT	3569.69	181329
KO	C12	UT	4027.41	363721
KO	C12	UT	8243.14	439488
KO	C12	UT	4921.27	838793
KO	C12	UT	8443.93	498935
KO	C12	UT	4245.92	628768
KO	C12	UT	4147.64	978344
KO	C12	UT	3388.15	341370
KO	C12	UT	4858.42	456616
KO	C12	UT	4713.11	489951
KO	C12	UT	3942.3	448093
KO	C12	UT	4612.94	334055
KO	C12	UT	875.784	43613.8
KO	C12	UT	3422.75	764250
KO	C12	UT	2978.57	214292
KO	C12	UT	3547.26	432231
KO	C12	UT	3369.47	548661
KO	C12	UT	4108.61	1.25374e+06
KO	C12	UT	4354.86	228069
KO	C12	UT	4581.77	445523
KO	C12	UT	2174.78	127591
KO	C12	UT	4400.37	323972
KO	C12	UT	5378.05	490778
KO	C12	UT	2963.31	214438
KO	C12	UT	4131.48	390463
KO	C12	UT	4531.54	829437
KO	C12	UT	2914.9	375522
KO	C12	UT	4256.65	896617
KO	C12	UT	4371.04	682161
KO	C12	UT	5548.6	559335
KO	C12	UT	4652.97	542788
KO	C12	UT	4373.38	376376
KO	C12	UT	7781.89	668898
KO	C12	UT	3942.17	1.03166e+06
KO	C12	UT	2599.94	792413
KO	C12	UT	4062.66	283119
KO	C12	UT	2474.49	763266
KO	C12	UT	4065.86	766389
KO	C12	UT	4432.46	133511
KO	C12	UT	4356.72	604480
KO	C12	UT	1534.54	130131
KO	C12	UT	4210.72	357737
KO	C12	UT	4152.59	274786
KO	C12	UT	3805.71	755897
KO	C12	UT	5755.46	335850
KO	C12	UT	3968.14	556396
KO	C12	UT	3369.76	204771
KO	C12	UT	4891.58	751590
KO	C12	UT	3819.43	552380
KO	C12	UT	3093.14	665981
KO	C12	UT	3898.12	663177
KO	C12	UT	3305.61	339992
KO	C12	UT	2955.98	361425
KO	C12	UT	3118.85	466281
KO	C12	UT	3404.69	615499
KO	C12	UT	3632.84	485743
KO	C12	UT	3856.72	307828
KO	C12	UT	5449.64	617135
KO	C12	UT	3046.85	361983
KO	C12	UT	6539.25	613902
KO	C12	UT	3217.71	300557
KO	C12	UT	2809.86	186377
KO	C12	UT	2357.96	819878
KO	C12	UT	4473.01	472972
KO	C12	UT	2913.73	793861
KO	C12	UT	2939.79	276295
KO	C12	UT	20171.7	1.71376e+06
KO	C12	UT	5165.89	557622
KO	C12	UT	5621.15	369309
KO	C12	UT	6759.7	623601
KO	C12	UT	4970	458235
KO	C12	UT	4249.95	406120
KO	C12	UT	2894.14	800066
KO	C12	UT	3531.11	817353
KO	C12	UT	6508.65	703930
KO	C12	UT	4910.66	577488
KO	C12	UT	3097.2	391532
KO	C12	UT	4228.52	471972
KO	C12	UT	3017.86	368358
KO	C12	UT	3041.08	816432
KO	C12	UT	5552.03	878999
KO	C12	UT	5509.21	774792
KO	C12	UT	3677.45	2.26749e+06
KO	C12	UT	4724.37	935387
KO	C12	UT	1527.82	114168
KO	C12	UT	4365.55	472835
KO	C12	UT	3390.25	692768
KO	C12	UT	3057.23	343163
KO	C12	UT	3365.49	223056
KO	C12	UT	3934.96	876142
KO	C12	UT	3670.17	460497
KO	C12	UT	2063.66	400682
KO	C12	UT	3935.49	277561
KO	C12	UT	1110.79	53743.3
KO	C12	UT	3106.98	373366
KO	C12	UT	3455.2	347219
KO	C12	UT	7165.42	594852
KO	C12	UT	7610.86	692937
KO	C12	UT	2513.23	410820
KO	C12	UT	4526.54	375543
KO	C12	UT	1335.32	49050.4
KO	C12	UT	3291.86	531187
KO	C12	UT	2332.62	283493
KO	C12	UT	3499.26	422342
KO	C12	UT	2876.16	426527
KO	C12	UT	1141.13	67307.6
KO	C12	UT	1302.36	95679.4
KO	C12	UT	2217.18	514261
KO	C12	UT	3989.98	572022
KO	C12	UT	3873.34	257120
KO	C12	UT	3580.89	542686
KO	C12	UT	3779.03	311741
KO	C12	UT	4776.98	693874
KO	C12	UT	1458.37	168977
KO	C12	UT	3975.63	387208
KO	C12	UT	5977.18	523183
KO	C12	UT	2674.7	824742
KO	C12	UT	5787.42	534209
KO	C12	UT	4076.24	897116
KO	C12	UT	3794.93	378372
KO	C12	UT	4345.16	400626
KO	C12	UT	3210.5	444435
KO	C12	UT	3126.81	270080
KO	C12	UT	3656.22	836334
KO	C12	UT	1885.73	99648.4
KO	C12	UT	2541.6	330098
KO	C12	UT	4253.48	329228
KO	C12	UT	3578.57	473603
KO	C12	UT	3072.45	524966
KO	C12	UT	5086.4	476708
KO	C12	UT	3726.72	323266
KO	C12	UT	2799.1	703289
KO	C12	UT	3937.86	1.23841e+06
KO	C12	UT	2986.62	368149
KO	C12	UT	3433.15	453638
KO	C12	UT	3092.69	756930
KO	C12	UT	1519.22	85223.5
KO	C12	UT	4365.63	530575
KO	C12	UT	3046.24	434005
KO	C12	UT	2804.35	567749
KO	C12	UT	3375.43	710112
KO	C12	UT	3992.22	401185
KO	C12	UT	4556.78	528220
KO	C12	UT	3288.87	557628
KO	C12	UT	2533.7	551247
KO	C12	UT	3050.83	798235
KO	C12	UT	3404.82	943741
KO	C12	UT	4985.99	590533
KO	C12	UT	2217.77	77392.5
KO	C12	UT	4821.87	421806
KO	C12	UT	3635.1	463727
KO	C12	UT	2754.22	256253
KO	C12	UT	3335.18	339008
KO	C12	UT	1678.6	88879.1
KO	C12	UT	3502.39	694548
KO	C12	UT	6669.83	651011
KO	C12	UT	3632.06	740657
KO	C12	UT	2466.82	82329.4
KO	C12	UT	7191.63	481547
KO	C12	UT	4754.79	546182
KO	C12	UT	1487.26	99039.4
KO	C12	UT	3496.88	821722
KO	C12	UT	3463.7	668154
KO	C12	UT	2787.27	410711
KO	C12	UT	3647.87	749432
KO	C12	UT	2653.02	416546
KO	C12	UT	4203.18	494730
KO	C12	UT	4089.46	446794
KO	C12	UT	2560.91	1.20988e+06
KO	C12	UT	4549.75	376513
KO	C12	UT	3893.14	427797
KO	C12	UT	3918.9	543117
KO	C12	UT	3616.1	457508
KO	C12	UT	3028.03	198941
KO	C12	UT	1131.93	61002.9
KO	C12	UT	4157.29	613025
KO	C12	UT	3174.6	258881
KO	C12	UT	4104.37	374547
KO	C12	UT	1446.24	74071.6
KO	C12	UT	3501.8	272149
KO	C12	UT	3843.49	631494
KO	C12	UT	2623.22	1.05142e+06
KO	C12	UT	3177.85	722909
KO	C12	UT	1863.44	57498
KO	C12	UT	2933.18	1.04113e+06
KO	C12	UT	5525.6	332586
KO	C12	UT	1442.11	120098
KO	C12	UT	7140.1	1.12405e+06
KO	C12	UT	2891.38	1.03797e+06
KO	C12	UT	4609.05	629090
KO	C12	UT	3291.01	752104
KO	C12	UT	5571.56	881213
KO	C12	UT	3437.19	1.14373e+06
KO	C12	UT	5959.39	448448
KO	C12	UT	5792.09	624001
KO	C12	UT	3818.7	361704
KO	C12	UT	3785.17	1.93903e+06
KO	C12	UT	4218.35	300388
KO	C12	UT	7302.79	452201
KO	C12	UT	2577.53	137423
KO	C12	UT	2354.85	721666
KO	C12	UT	7221.93	949340
KO	C12	UT	3139.42	578747
KO	C12	UT	5045.12	574238
KO	C12	UT	5694.63	356506
KO	C12	UT	3484	563289
KO	C12	UT	4820.41	419907
KO	C12	UT	5671.74	418468
KO	C12	UT	3282.28	309172
KO	C12	UT	3436.49	411881
KO	C12	UT	7048.02	489684
KO	C12	UT	2576.28	634189
KO	C12	UT	3616.77	397618
KO	C12	UT	3423.59	354283
KO	C12	UT	6052.3	792732
KO	C12	UT	2292.26	300361
KO	C12	UT	2508.99	217768
KO	C12	UT	2877.66	363325
KO	C12	UT	4083.25	356764
KO	C12	UT	1726.91	75487.8
KO	C12	UT	4077.66	437374
KO	C12	UT	3154.66	193687
KO	C12	UT	1334.15	112647
KO	C12	UT	1424.66	79171.4
KO	C12	UT	4869.38	254248
KO	C12	UT	3769.86	324832
KO	C12	UT	18731.5	1.57863e+06
KO	C12	UT	5017.58	657730
KO	C12	UT	5804.68	363700
KO	C12	UT	4204.11	516019
KO	C12	UT	980.949	116748
KO	C12	UT	2342.45	336193
KO	C12	UT	3638.95	664914
KO	C12	UT	2744.75	566484
KO	C12	UT	4851.69	598559
KO	C12	UT	3705.58	991326
KO	C12	UT	5775.8	901090
KO	C12	UT	3644.94	958082
KO	C12	UT	4331.26	564354
KO	C12	UT	6221.97	512612
KO	C12	UT	3162	959900
KO	C12	UT	4281.19	412475
KO	C12	UT	3151.43	438574
KO	C12	UT	5055.55	493714
KO	C12	UT	2836.59	406071
KO	C12	UT	2669.12	333494
KO	C12	UT	6235.84	661991
KO	C12	UT	2866.6	546956
KO	C12	UT	1352.92	184305
KO	C12	UT	2208.26	341849
KO	C12	UT	2525.81	178538
KO	C12	UT	4508.51	715444
KO	C12	UT	4533.27	615179
KO	C12	UT	4255.73	370494
KO	C12	UT	2665.2	222935
KO	C12	UT	2921.9	190742
KO	C12	UT	2260.33	127390
KO	C12	UT	1606.99	66197.8
KO	C12	UT	6163.25	474138
KO	C12	UT	2989.67	418415
KO	C12	UT	4849.93	539551
KO	C12	UT	4563.82	346543
KO	C12	UT	2407.75	819121
KO	C12	UT	5216.72	504526
KO	C12	UT	4612.79	571748
KO	C12	UT	7749.86	627510
KO	C12	UT	2773.26	219895
KO	C12	UT	5067.14	489528
KO	C12	UT	6888.47	507879
KO	C12	UT	3499.53	599957
KO	C12	UT	3731.19	396296
KO	C12	UT	7022.32	287433
KO	C12	UT	5970.99	461541
KO	C12	UT	4205.85	587962
KO	C12	UT	3978.19	281617
KO	C12	UT	1124.7	220438
KO	C12	UT	6720	630871
KO	C12	UT	3986.65	899575
KO	C12	UT	3569.77	496605
KO	C12	UT	4179.49	1.32384e+06
KO	C12	UT	1435.94	171653
KO	C12	UT	2693.86	682925
KO	C12	UT	3678.86	711783
KO	C12	UT	3266.05	500628
KO	C12	UT	2746.28	554405
KO	C12	UT	1451.6	183276
KO	C12	UT	1524	78294.2
KO	C12	UT	1308.05	86350.6
KO	C12	UT	4099.75	379720
KO	C12	UT	3637.55	443806
KO	C12	UT	1437.72	108491
KO	C12	UT	2842.84	413381
KO	C12	UT	2565.67	416430
KO	C12	UT	3099.11	369167
KO	C12	UT	6437.99	1.45643e+06
KO	C12	UT	9633.81	644063
KO	C12	UT	1378.39	73417.2
KO	C12	UT	1689.01	109550
KO	C12	UT	3604.25	578002
KO	C12	UT	2953.39	300820
KO	C12	UT	7830.94	595036
KO	C12	UT	3522.68	268227
KO	C12	UT	3053.99	333664
KO	C12	UT	4621.26	324472
KO	C12	UT	4249.56	315099
KO	C12	UT	5118.8	636616
KO	C12	UT	6463.73	373110
KO	C12	UT	2150.11	112604
KO	C12	UT	5139.7	1.21235e+06
KO	C12	UT	3179.7	570988
KO	C12	UT	931.575	31140
KO	C12	UT	1777.85	153563
KO	C12	UT	937.731	31591.8
KO	C12	UT	3455.25	307877
KO	C12	UT	4964.95	486690
KO	C12	UT	4932.9	344800
KO	C12	UT	4070.61	344552
KO	C12	UT	1971.82	132445
KO	C12	UT	7153.53	721872
KO	C12	UT	8354.89	942189
KO	C12	UT	3716.51	1.51439e+06
KO	C12	UT	5048.39	640840
KO	C12	UT	3234.46	605772
KO	C12	UT	4715.04	338232
KO	C12	UT	5214.13	693619
KO	C12	UT	3294.54	301510
KO	C12	UT	4088.1	1.43175e+06
KO	C12	UT	3121.87	539798
KO	C12	UT	2890.79	121510
KO	C12	UT	3274.6	839599
KO	C12	UT	4218.77	336504
KO	C12	UT	3860.89	553313
KO	C12	UT	3013.72	378764
KO	C12	UT	3455.22	570422
KO	C12	UT	4230.26	551195
KO	C12	UT	3274.49	513606
KO	C12	UT	2540.36	434317
KO	C12	UT	3174.94	294730
KO	C12	UT	2693.39	906826
KO	C12	UT	4524.86	559187
KO	C12	UT	2550.57	434591
KO	C12	UT	1567.53	84478.8
KO	C12	UT	2695.45	203541
KO	C12	UT	5704.39	310120
KO	C12	UT	3072.31	260213
KO	C12	UT	5127.47	391495
KO	C12	UT	5435.67	399054
KO	C12	UT	4665.61	609633
KO	C12	UT	4562.89	375446
KO	C12	UT	1412.5	95692.2
KO	C12	UT	2874.84	349241
KO	C12	UT	5228.52	276018
KO	C12	UT	2734.57	478427
KO	C12	UT	2839.25	765076
KO	C12	UT	3725.15	1.24619e+06
KO	C12	UT	3397.78	203086
KO	C12	UT	3798.57	412421
KO	C12	UT	3030.86	240162
KO	C12	UT	3841.36	290274
KO	C12	UT	5316.99	875826
KO	C12	UT	5266.96	360964
KO	C12	UT	4648.05	338549
KO	C12	UT	7468.61	1.05623e+06
KO	C12	UT	4998.92	787757
KO	C12	UT	8073.42	739712
KO	C12	UT	2522.99	603330
KO	C12	UT	9787.34	677439
KO	C12	UT	4766.94	479037
KO	C12	UT	3844.41	675826
KO	C12	UT	9359.65	758838
KO	C12	UT	3754.34	526024
KO	C12	UT	4110.56	321618
KO	C12	UT	2746.89	253121
KO	C12	UT	6042.33	335468
KO	C12	UT	6083.24	527997
KO	C12	UT	3550.52	413251
KO	C12	UT	7177.34	546878
KO	C12	UT	8470.68	664984
KO	C12	UT	3249.6	738037
KO	C12	UT	4689.02	505164
KO	C12	UT	3095.86	448872
KO	C12	UT	3916.74	2.26766e+06
KO	C12	UT	3055.58	928878
KO	C12	UT	4134.18	386163
KO	C12	UT	4225.51	351012
KO	C12	UT	5569.43	381694
KO	C12	UT	5282.33	1010656
KO	C12	UT	3147.27	560045
KO	C12	UT	1415.85	78532.9
KO	C12	UT	4611.21	391520
KO	C12	UT	4203.14	363048
KO	C12	UT	3199.2	374879
KO	C12	UT	2711.55	408091
KO	C12	UT	2924.55	293125
KO	C12	UT	3498.68	380780
KO	C12	UT	3386.09	282880
KO	C12	UT	2521.11	215513
KO	C12	UT	3210.91	262516
KO	C12	UT	3100.74	327544
KO	C12	UT	15141.3	1.1529e+06
KO	C12	UT	2542.62	250975
KO	C12	UT	3628.3	362520
KO	C12	UT	2830.31	264074
KO	C12	UT	6400.01	569596
KO	C12	UT	2980.9	251845
KO	C12	UT	1333.86	111153
KO	C12	UT	1388.89	101818
KO	C12	UT	1635.25	86497.9
KO	C12	UT	1422.43	72031.1
KO	C12	UT	5907.02	413509
KO	C12	UT	4504.62	482460
KO	C12	UT	3522.38	357297
KO	C12	UT	3777.89	341384
KO	C12	UT	3720.07	789641
KO	C12	UT	2224.86	287560
KO	C12	UT	3532.69	495525
KO	C12	UT	7062.87	651940
KO	C12	UT	2334.96	257557
KO	C12	UT	5218.14	478924
KO	C12	UT	3476.66	488214
KO	C12	UT	2230.97	513949
KO	C12	UT	2857.22	106754
KO	C12	UT	3389.39	446966
KO	C12	UT	5343.63	642706
KO	C12	UT	5060.29	392740
KO	C12	UT	2896.75	181196
KO	C12	UT	5260.86	531433
KO	C12	UT	4045.63	546881
KO	C12	UT	4433.89	466509
KO	C12	UT	3976.86	392337
KO	C12	UT	2193.83	200776
KO	C12	UT	4241.08	501194
KO	C12	UT	3473.23	400975
KO	C12	UT	3407	256200
KO	C12	UT	2601.47	337328
KO	C12	UT	3341.7	304248
KO	C12	UT	3492.11	663739
KO	C12	UT	2855.41	457314
KO	C12	UT	1738.13	124046
KO	C12	UT	3834.35	137629
KO	C12	UT	1998.89	234648
KO	C12	UT	3906.63	518046
KO	C12	UT	3297.71	314952
KO	C12	UT	4087.42	371285
KO	C12	UT	3650.71	296366
KO	C12	UT	3170.59	250901
KO	C12	UT	6522.11	597576
KO	C12	UT	5214.13	337369
KO	C12	UT	2259.8	92140.8
KO	C12	UT	4086.38	384271
KO	C12	UT	4062.16	296088
KO	C12	UT	5245.22	407093
KO	C12	UT	6535.99	426671
KO	C12	UT	4869.2	345458
KO	C12	UT	3942.4	585888
KO	C12	UT	4411.2	445140
KO	C12	UT	3351.52	333985
KO	C12	UT	5811	776678
KO	C12	UT	5734.11	670112
KO	C12	UT	2572.41	200325
KO	C12	UT	4412.97	342963
KO	C12	UT	3744.36	552134
KO	C12	UT	3938.09	479027
KO	C12	UT	3193.1	243634
KO	C12	UT	4346.56	376349
KO	C12	UT	2901.62	229007
KO	C12	UT	3175.98	420990
KO	C12	UT	3582.15	412421
KO	C12	UT	5868.99	527572
KO	C12	UT	7047.5	464130
KO	C12	UT	3273.57	420698
KO	C12	UT	3251.27	1.0131e+06
KO	C12	UT	6068.01	680474
KO	C12	UT	4400.56	401807
KO	C12	UT	5454.15	595608
KO	C12	UT	3544.72	324220
KO	C12	UT	2776.96	565845
KO	C12	UT	5453.83	656532
KO	C12	UT	4798.44	477922
KO	C12	UT	5336.65	515565
KO	C12	UT	3395.72	519436
KO	C12	UT	3759.34	480562
KO	C12	UT	1729.75	83055
KO	C12	UT	2001.82	88239.8
KO	C12	UT	2503.43	148448
KO	C12	UT	1499.66	105689
KO	C12	UT	4673.01	702068
KO	C12	UT	3011.3	783467
KO	C12	UT	3024.81	449523
KO	C12	UT	1462.53	120110
KO	C12	UT	4553.11	415975
KO	C12	UT	2467.98	588103
KO	C12	UT	3208.01	429949
KO	C12	UT	5215.68	217864
KO	C12	UT	3474.99	142418
KO	C12	UT	3543.21	400873
KO	C12	UT	2541.24	418066
KO	C12	UT	4164.05	519405
KO	C12	UT	3643.97	637722
KO	C12	UT	3299.72	369688
KO	C12	UT	6398.56	377071
KO	C12	UT	3472.7	453944
KO	C12	UT	2782.86	182395
KO	C12	UT	3192.64	304750
KO	C12	UT	4006.14	367896
KO	C12	UT	3244.71	1.06946e+06
KO	C12	UT	3984.27	342680
KO	C12	UT	4300.82	358396
KO	C12	UT	4246.05	761585
KO	C12	UT	4551.03	315720
KO	C12	UT	5798.42	914660
KO	C12	UT	1853.68	129277
KO	C12	UT	3305.8	646195
KO	C12	UT	2676.93	242319
KO	C12	UT	5827.98	954798
KO	C12	UT	4271.04	637193
KO	C12	UT	7675.47	1.12899e+06
KO	C12	UT	2901.57	529265
KO	C12	UT	3306.75	748934
KO	C12	UT	2934.64	272423
KO	C12	UT	6549.1	520317
KO	C12	UT	1586.73	58868.5
KO	C12	UT	5087.33	486407
KO	C12	UT	4817.57	1.57094e+06
KO	C12	UT	4464.89	322865
KO	C12	UT	3571.24	709513
KO	C12	UT	5636.24	365273
KO	C12	UT	2164.23	133786
KO	C12	UT	6339.24	587142
KO	C12	UT	4375.48	480110
KO	C12	UT	8744.68	799838
KO	C12	UT	4075.43	453388
KO	C12	UT	1567.37	96149.5
KO	C12	UT	3923.02	810899
KO	C12	UT	2522.5	147990
KO	C12	UT	4307.72	595421
KO	C12	UT	7523.64	667230
KO	C12	UT	3720.75	524051
KO	C12	UT	3163.01	417612
KO	C12	UT	3646.39	332946
KO	C12	UT	3924.76	422827
KO	C12	UT	3066.16	245855
KO	C12	UT	5247.43	209277
KO	C12	UT	3700.04	338233
KO	C12	UT	3875.91	357970
KO	C12	UT	3750.98	234826
KO	C12	UT	6221.95	427066
KO	C12	UT	6429.32	412284
KO	C12	UT	3330.03	549054
KO	C12	UT	2997.87	540696
KO	C12	UT	4538.82	416814
KO	C12	UT	3374.61	449622
KO	C12	UT	3108.22	194424
KO	C12	UT	3179.95	419347
KO	C12	UT	4755.5	735922
KO	C12	UT	8606.66	947999
KO	C12	UT	4168.77	391143
KO	C12	UT	5715.69	913007
KO	C12	UT	4142.17	482984
KO	C12	UT	3888.59	596461
KO	C12	UT	4021.95	652585
KO	C12	UT	4347.14	469016
KO	C12	UT	1434.39	97927.8
KO	C12	UT	3790.15	554511
KO	C12	UT	1496.29	47347.2
KO	C12	UT	4585.44	338560
KO	C12	UT	2831.16	513006
KO	C12	UT	4565.58	323438
KO	C12	UT	4618.8	478935
KO	C12	UT	4751.27	312158
KO	C12	UT	4730.92	306601
KO	C12	UT	4075.79	614908
KO	C12	UT	5036.61	542610
KO	C12	UT	5899.78	399690
KO	C12	UT	5449.1	500407
KO	C12	UT	3873.48	140253
KO	C12	UT	4590.88	467126
KO	C12	UT	4574.82	672431
KO	C12	UT	3966.02	491165
KO	C12	UT	4302.5	343409
KO	C12	UT	5266.8	481179
KO	C12	UT	6469.47	599882
KO	C12	UT	2707.33	409871
KO	C12	UT	4730.05	625500
KO	C12	UT	2677.16	444640
KO	C12	UT	3209	645966
KO	C12	UT	1838.23	111415
KO	C12	UT	2142.54	353149
KO	C12	UT	5732.66	695212
KO	C12	UT	1065.46	75871.7
KO	C12	UT	3354.99	984859
KO	C12	UT	2601.52	584841
KO	C12	UT	2519.85	465588
KO	C12	UT	6436.2	477911
KO	C12	UT	4914.36	943863
KO	C12	UT	2314.95	346946
KO	C12	UT	4834.26	486310
KO	C12	UT	3303.06	247171
KO	C12	UT	3077.94	228548
KO	C12	UT	4011.09	435916
KO	C12	UT	3347.55	611318
KO	C12	UT	2779.81	297582
KO	C12	UT	3815.71	489170
KO	C12	UT	879.969	87044.2
KO	C12	UT	3635.68	923975
KO	C12	UT	918.316	76669.6
KO	C12	UT	4405.62	375683
KO	C12	UT	5026.89	964948
KO	C12	UT	4310.6	532030
KO	C12	UT	3232.86	569168
KO	C12	UT	5679.63	261683
KO	C12	UT	3582.72	465881
KO	C12	UT	7264.2	466203
KO	C12	UT	2100.8	66806.4
KO	C12	UT	3570.54	516385
KO	C12	UT	3876.03	259333
KO	C12	UT	3325.98	548910
KO	C12	UT	2788.31	605470
KO	C12	UT	2533.82	232821
KO	C12	UT	4068.67	317272
KO	C12	UT	4058.21	762392
KO	C12	UT	3193.95	490415
KO	C12	UT	5072	503039
KO	C12	UT	3408.85	726980
KO	C12	UT	5146.85	444021
KO	C12	UT	3302.67	478685
KO	C12	UT	4147.57	589608
KO	C12	UT	4115.07	767244
KO	C12	UT	3559.27	241876
KO	C12	UT	2857.16	94757.3
KO	C12	UT	4668.79	302084
KO	C12	UT	6744.15	255874
KO	C12	UT	3503.11	870614
KO	C12	UT	5482.36	549780
KO	C12	UT	4610.65	412038
KO	C12	UT	5641.52	502979
KO	C12	UT	1771.51	235752
KO	C12	UT	6152.62	744850
KO	C12	UT	5569.05	363840

## Sheet: KO clones Untreated Random Set
genotype	clone	treatment	mean	integrated density
KO	C12	UT	2521.11	215513
KO	C12	UT	3126.81	270080
KO	C12	UT	1519.22	85223.5
KO	C12	UT	5792.09	624001
KO	C12	UT	5509.21	774792
KO	C12	UT	5336.65	515565
KO	C12	UT	5017.58	657730
KO	C12	UT	3057.23	343163
KO	C12	UT	2836.59	406071
KO	C12	UT	3498.68	380780
KO	C12	UT	5060.29	392740
KO	C12	UT	3433.15	453638
KO	C12	UT	2540.36	434317
KO	C12	UT	2217.18	514261
KO	C12	UT	3249.6	738037
KO	C12	UT	5569.05	363840
KO	C12	UT	2876.16	426527
KO	C12	UT	1434.39	97927.8
KO	C12	UT	5118.8	636616
KO	C12	UT	18731.5	1.57863e+06
KO	C12	UT	3550.52	413251
KO	C12	UT	5228.52	276018
KO	C12	UT	4203.14	363048
KO	C12	UT	2776.96	565845
KO	C12	UT	3976.86	392337
KO	C12	UT	4851.69	598559
KO	C12	UT	4526.54	375543
KO	C12	UT	4493.89	413159
KO	C12	UT	1527.82	114168
KO	C12	UT	3291.86	531187
KO	C12	UT	8243.14	439488
KO	C12	UT	7610.86	692937
KO	C12	UT	3100.74	327544
KO	C12	UT	4910.66	577488
KO	C12	UT	3423.59	354283
KO	C12	UT	2855.41	457314
KO	C12	UT	4553.11	415975
KO	C12	UT	6042.33	335468
KO	C12	UT	5048.39	640840
KO	C12	UT	4565.58	323438
KO	C12	UT	3670.17	460497
KO	C12	UT	1302.36	95679.4
KO	C12	UT	3291.01	752104
KO	C12	UT	6508.65	703930
KO	C12	UT	3628.3	362520
KO	C12	UT	4932.9	344800
KO	C12	UT	6469.47	599882
KO	C12	UT	4970	458235
KO	C12	UT	4354.86	228069
KO	C12	UT	1567.37	96149.5
KO	C12	UT	1451.6	183276
KO	C12	UT	2773.26	219895
KO	C12	UT	2955.98	361425
KO	C12	UT	5755.46	335850
KO	C12	UT	6400.01	569596
KO	C12	UT	3934.96	876142
KO	C12	UT	4006.14	367896
KO	C12	UT	6539.25	613902
KO	C12	UT	4068.67	317272
KO	C12	UT	4817.57	1.57094e+06
KO	C12	UT	1334.15	112647
KO	C12	UT	4210.72	357737
KO	C12	UT	8606.66	947999
KO	C12	UT	3234.46	605772
KO	C12	UT	4551.03	315720
KO	C12	UT	3570.54	516385
KO	C12	UT	4730.92	306601
KO	C12	UT	6398.56	377071
KO	C12	UT	8798.87	586859
KO	C12	UT	2901.57	529265
KO	C12	UT	3335.18	339008
KO	C12	UT	4108.61	1.25374e+06
KO	C12	UT	4618.8	478935
KO	C12	UT	5127.47	391495
KO	C12	UT	2830.31	264074
KO	C12	UT	1308.05	86350.6
KO	C12	UT	3632.84	485743
KO	C12	UT	8073.42	739712
KO	C12	UT	4087.42	371285
KO	C12	UT	3210.5	444435
KO	C12	UT	3616.77	397618
KO	C12	UT	7523.64	667230
KO	C12	UT	2921.9	190742
KO	C12	UT	7047.5	464130
KO	C12	UT	1442.11	120098
KO	C12	UT	3099.11	369167
KO	C12	UT	2577.53	137423
KO	C12	UT	7191.63	481547
KO	C12	UT	5907.02	413509
KO	C12	UT	3408.85	726980
KO	C12	UT	3028.03	198941
KO	C12	UT	2467.98	588103
KO	C12	UT	4331.26	564354
KO	C12	UT	2560.91	1.20988e+06
KO	C12	UT	3937.86	1.23841e+06
KO	C12	UT	4147.57	589608
KO	C12	UT	1412.5	95692.2
KO	C12	UT	2746.28	554405
KO	C12	UT	3305.8	646195
KO	C12	UT	3476.66	488214
KO	C12	UT	3072.31	260213
KO	C12	UT	2986.62	368149
KO	C12	UT	5260.86	531433
KO	C12	UT	3873.34	257120
KO	C12	UT	8470.68	664984
KO	C12	UT	5641.52	502979
KO	C12	UT	4411.2	445140
KO	C12	UT	2669.12	333494
KO	C12	UT	2100.8	66806.4
KO	C12	UT	2230.97	513949
KO	C12	UT	1124.7	220438
KO	C12	UT	2292.26	300361
KO	C12	UT	4689.02	505164
KO	C12	UT	3604.25	578002
KO	C12	UT	4104.37	374547
KO	C12	UT	3297.71	314952
KO	C12	UT	4147.64	978344
KO	C12	UT	4538.82	416814
KO	C12	UT	3700.04	338233
KO	C12	UT	5636.24	365273
KO	C12	UT	2842.84	413381
KO	C12	UT	6888.47	507879
KO	C12	UT	4375.48	480110
KO	C12	UT	3375.43	710112
KO	C12	UT	3677.45	2.26749e+06
KO	C12	UT	3984.27	342680
KO	C12	UT	3794.93	378372
KO	C12	UT	6436.2	477911
KO	C12	UT	3484	563289
KO	C12	UT	3777.89	341384
KO	C12	UT	5454.15	595608
KO	C12	UT	3395.72	519436
KO	C12	UT	3635.1	463727
KO	C12	UT	5959.39	448448
KO	C12	UT	4011.09	435916
KO	C12	UT	4581.77	445523
KO	C12	UT	7140.1	1.12405e+06
KO	C12	UT	3348.57	554571
KO	C12	UT	2534.74	374432
KO	C12	UT	5548.6	559335
KO	C12	UT	3678.86	711783
KO	C12	UT	3274.6	839599
KO	C12	UT	3455.25	307877
KO	C12	UT	3397.78	203086
KO	C12	UT	4724.37	935387
KO	C12	UT	2550.57	434591
KO	C12	UT	2565.67	416430
KO	C12	UT	4400.37	323972
KO	C12	UT	2512.31	332622
KO	C12	UT	4798.44	477922
KO	C12	UT	4891.58	751590
KO	C12	UT	3472.7	453944
KO	C12	UT	1131.93	61002.9
KO	C12	UT	1352.92	184305
KO	C12	UT	5571.56	881213
KO	C12	UT	7749.86	627510
KO	C12	UT	4914.36	943863
KO	C12	UT	1487.26	99039.4
KO	C12	UT	2779.81	297582
KO	C12	UT	2164.23	133786
KO	C12	UT	3365.49	223056
KO	C12	UT	2519.85	465588
KO	C12	UT	5045.12	574238
KO	C12	UT	3731.19	396296
KO	C12	UT	3390.25	692768
KO	C12	UT	3968.14	556396
KO	C12	UT	4820.41	419907
KO	C12	UT	5798.42	914660
KO	C12	UT	2354.85	721666
KO	C12	UT	2260.33	127390
KO	C12	UT	3873.48	140253
KO	C12	UT	7675.47	1.12899e+06
KO	C12	UT	2933.18	1.04113e+06
KO	C12	UT	6744.15	255874
KO	C12	UT	3716.51	1.51439e+06
KO	C12	UT	3989.98	572022
KO	C12	UT	3559.27	241876
KO	C12	UT	2997.87	540696
KO	C12	UT	6463.73	373110
KO	C12	UT	4585.44	338560
KO	C12	UT	7165.42	594852
KO	C12	UT	2978.57	214292
KO	C12	UT	4083.25	356764
KO	C12	UT	4262.46	380922
KO	C12	UT	2193.83	200776
KO	C12	UT	1635.25	86497.9
KO	C12	UT	3647.87	749432
KO	C12	UT	9633.81	644063
KO	C12	UT	3273.57	420698
KO	C12	UT	1437.72	108491
KO	C12	UT	2734.57	478427
KO	C12	UT	2891.38	1.03797e+06
KO	C12	UT	2924.55	293125
KO	C12	UT	4346.56	376349
KO	C12	UT	4218.35	300388
KO	C12	UT	1777.85	153563
KO	C12	UT	4225.51	351012
KO	C12	UT	4524.86	559187
KO	C12	UT	3966.02	491165
KO	C12	UT	3046.24	434005
KO	C12	UT	3274.49	513606
KO	C12	UT	4307.72	595421
KO	C12	UT	4249.56	315099
KO	C12	UT	5139.7	1.21235e+06
KO	C12	UT	4365.55	472835
KO	C12	UT	1729.75	83055
KO	C12	UT	4205.85	587962
KO	C12	UT	4621.26	324472
KO	C12	UT	4142.17	482984
KO	C12	UT	2525.81	178538
KO	C12	UT	2676.93	242319
KO	C12	UT	4849.93	539551
KO	C12	UT	3347.55	611318
KO	C12	UT	3244.71	1.06946e+06
KO	C12	UT	5216.72	504526
KO	C12	UT	2334.96	257557
KO	C12	UT	4715.04	338232
KO	C12	UT	2788.31	605470
KO	C12	UT	4590.88	467126
KO	C12	UT	3656.22	836334
KO	C12	UT	3531.11	817353
KO	C12	UT	7153.53	721872
KO	C12	UT	3986.65	899575
KO	C12	UT	5970.99	461541
KO	C12	UT	3260.99	525693
KO	C12	UT	2857.16	94757.3
KO	C12	UT	7302.79	452201
KO	C12	UT	4713.11	489951
KO	C12	UT	5715.69	913007
KO	C12	UT	4730.05	625500
KO	C12	UT	3860.89	553313
KO	C12	UT	2799.1	703289
KO	C12	UT	4869.38	254248
KO	C12	UT	4110.56	321618
KO	C12	UT	2746.89	253121
KO	C12	UT	4115.07	767244
KO	C12	UT	1333.86	111153
KO	C12	UT	4800.25	531001
KO	C12	UT	3938.09	479027
KO	C12	UT	3251.27	1.0131e+06
KO	C12	UT	4075.43	453388
KO	C12	UT	4574.82	672431
KO	C12	UT	4433.89	466509
KO	C12	UT	1435.94	171653
KO	C12	UT	4776.98	693874
KO	C12	UT	3341.7	304248
KO	C12	UT	2142.54	353149
KO	C12	UT	2831.16	513006
KO	C12	UT	3726.72	323266
KO	C12	UT	3299.72	369688
KO	C12	UT	5694.63	356506
KO	C12	UT	4611.21	391520
KO	C12	UT	2601.47	337328
KO	C12	UT	4045.63	546881
KO	C12	UT	2839.25	765076
KO	C12	UT	5804.68	363700
KO	C12	UT	3282.28	309172
KO	C12	UT	6720	630871
KO	C12	UT	4302.5	343409
KO	C12	UT	2542.62	250975
KO	C12	UT	2890.79	121510
KO	C12	UT	4088.1	1.43175e+06
KO	C12	UT	4612.79	571748
KO	C12	UT	5378.05	490778
KO	C12	UT	3888.59	596461
KO	C12	UT	3407	256200
KO	C12	UT	3422.75	764250
KO	C12	UT	3193.95	490415
KO	C12	UT	5036.61	542610
KO	C12	UT	3815.71	489170
KO	C12	UT	4218.77	336504
KO	C12	UT	2217.77	77392.5
KO	C12	UT	3294.54	301510
KO	C12	UT	3632.06	740657
KO	C12	UT	3139.42	578747
KO	C12	UT	3744.36	552134
KO	C12	UT	5245.22	407093
KO	C12	UT	2063.66	400682
KO	C12	UT	2208.26	341849
KO	C12	UT	4228.52	471972
KO	C12	UT	3819.43	552380
KO	C12	UT	4077.66	437374
KO	C12	UT	2896.75	181196
KO	C12	UT	8443.93	498935
KO	C12	UT	3856.72	307828
KO	C12	UT	3646.39	332946
KO	C12	UT	5067.14	489528
KO	C12	UT	1446.24	74071.6
KO	C12	UT	3369.47	548661
KO	C12	UT	4134.18	386163
KO	C12	UT	2314.95	346946
KO	C12	UT	2707.33	409871
KO	C12	UT	3050.83	798235
KO	C12	UT	3325.98	548910
KO	C12	UT	3174.94	294730
KO	C12	UT	4281.19	412475
KO	C12	UT	2541.24	418066
KO	C12	UT	4203.18	494730
KO	C12	UT	2576.28	634189
KO	C12	UT	5775.8	901090
KO	C12	UT	3193.1	243634
KO	C12	UT	3017.86	368358
KO	C12	UT	3437.19	1.14373e+06
KO	C12	UT	4464.89	322865
KO	C12	UT	3924.76	422827
KO	C12	UT	4365.63	530575
KO	C12	UT	5072	503039
KO	C12	UT	2782.86	182395
KO	C12	UT	3978.19	281617
KO	C12	UT	3503.11	870614
KO	C12	UT	4347.14	469016
KO	C12	UT	4405.62	375683
KO	C12	UT	5316.99	875826
KO	C12	UT	3916.74	2.26766e+06
KO	C12	UT	3388.15	341370
KO	C12	UT	4245.92	628768
KO	C12	UT	3108.22	194424
KO	C12	UT	4673.01	702068
KO	C12	UT	5266.96	360964
KO	C12	UT	5218.14	478924
KO	C12	UT	4473.01	472972
KO	C12	UT	4665.61	609633
KO	C12	UT	4310.6	532030
KO	C12	UT	5734.11	670112
KO	C12	UT	2744.75	566484
KO	C12	UT	3179.95	419347
KO	C12	UT	1726.91	75487.8
KO	C12	UT	980.949	116748
KO	C12	UT	3330.03	549054
KO	C12	UT	7468.61	1.05623e+06
KO	C12	UT	1567.53	84478.8
KO	C12	UT	4076.24	897116
KO	C12	UT	879.969	87044.2
KO	C12	UT	4400.56	401807
KO	C12	UT	4985.99	590533
KO	C12	UT	2963.31	214438
KO	C12	UT	3404.69	615499
KO	C12	UT	6437.99	1.45643e+06
KO	C12	UT	1458.37	168977
KO	C12	UT	5679.63	261683
KO	C12	UT	2989.67	418415
KO	C12	UT	4609.05	629090
KO	C12	UT	2913.73	793861
KO	C12	UT	4754.79	546182
KO	C12	UT	4204.11	516019
KO	C12	UT	5087.33	486407
KO	C12	UT	3942.4	585888
KO	C12	UT	2533.82	232821
KO	C12	UT	3653.89	325769
KO	C12	UT	20171.7	1.71376e+06
KO	C12	UT	3302.67	478685
KO	C12	UT	3024.81	449523
KO	C12	UT	3834.35	137629
KO	C12	UT	2601.52	584841
KO	C12	UT	4533.27	615179
KO	C12	UT	6221.97	512612
KO	C12	UT	4131.48	390463
KO	C12	UT	2693.86	682925
KO	C12	UT	5214.13	337369
KO	C12	UT	4070.61	344552
KO	C12	UT	2508.99	217768
KO	C12	UT	3769.86	324832
KO	C12	UT	3208.01	429949
KO	C12	UT	1863.44	57498
KO	C12	UT	3843.49	631494
KO	C12	UT	2874.84	349241
KO	C12	UT	1678.6	88879.1
KO	C12	UT	3975.63	387208
KO	C12	UT	7264.2	466203
KO	C12	UT	2332.62	283493
KO	C12	UT	9787.34	677439
KO	C12	UT	5026.89	964948
KO	C12	UT	3232.86	569168
KO	C12	UT	1998.89	234648
KO	C12	UT	3154.66	193687
KO	C12	UT	1689.01	109550
KO	C12	UT	3942.17	1.03166e+06
KO	C12	UT	2914.9	375522
KO	C12	UT	2693.39	906826
KO	C12	UT	4255.73	370494
KO	C12	UT	5247.43	209277
KO	C12	UT	4099.75	379720
KO	C12	UT	2980.9	251845
KO	C12	UT	6221.95	427066
KO	C12	UT	5266.8	481179
KO	C12	UT	3030.86	240162
KO	C12	UT	2533.7	551247
KO	C12	UT	5146.85	444021
KO	C12	UT	3053.99	333664
KO	C12	UT	4062.66	283119
KO	C12	UT	3798.57	412421
KO	C12	UT	3638.95	664914
KO	C12	UT	3095.86	448872
KO	C12	UT	3072.45	524966
KO	C12	UT	2407.75	819121
KO	C12	UT	4168.77	391143
KO	C12	UT	3650.71	296366
KO	C12	UT	2503.43	148448
KO	C12	UT	4345.16	400626
KO	C12	UT	4821.87	421806
KO	C12	UT	1586.87	77776.5
KO	C12	UT	1971.82	132445
KO	C12	UT	5214.13	693619
KO	C12	UT	4230.26	551195
KO	C12	UT	2522.5	147990
KO	C12	UT	3725.15	1.24619e+06
KO	C12	UT	1422.43	72031.1
KO	C12	UT	3818.7	361704
KO	C12	UT	2934.64	272423
KO	C12	UT	2877.66	363325
KO	C12	UT	2623.22	1.05142e+06
KO	C12	UT	3303.06	247171
KO	C12	UT	3374.61	449622
KO	C12	UT	5704.39	310120
KO	C12	UT	2665.2	222935
KO	C12	UT	875.784	43613.8
KO	C12	UT	2599.94	792413
KO	C12	UT	3389.39	446966
KO	C12	UT	4021.95	652585
KO	C12	UT	1838.23	111415
KO	C12	UT	3077.94	228548
KO	C12	UT	3571.24	709513
KO	C12	UT	3175.98	420990
KO	C12	UT	3876.03	259333
KO	C12	UT	3174.6	258881
KO	C12	UT	3580.89	542686
KO	C12	UT	3643.97	637722
KO	C12	UT	3266.05	500628
KO	C12	UT	7022.32	287433
KO	C12	UT	3918.9	543117
KO	C12	UT	4432.46	133511
KO	C12	UT	2224.86	287560
KO	C12	UT	1141.13	67307.6
KO	C12	UT	2953.39	300820
KO	C12	UT	6669.83	651011
KO	C12	UT	3759.34	480562
KO	C12	UT	2674.7	824742
KO	C12	UT	4086.38	384271
KO	C12	UT	3499.53	599957
KO	C12	UT	4373.38	376376
KO	C12	UT	3502.39	694548
KO	C12	UT	3369.76	204771
KO	C12	UT	3893.14	427797
KO	C12	UT	6429.32	412284
KO	C12	UT	5165.89	557622
KO	C12	UT	3473.23	400975
KO	C12	UT	6235.84	661991
KO	C12	UT	2939.79	276295
KO	C12	UT	1335.32	49050.4
KO	C12	UT	5086.4	476708
KO	C12	UT	3522.38	357297
KO	C12	UT	7781.89	668898
KO	C12	UT	1424.66	79171.4
KO	C12	UT	5811	776678
KO	C12	UT	2522.99	603330
KO	C12	UT	5435.67	399054
KO	C12	UT	3906.63	518046
KO	C12	UT	6339.24	587142
KO	C12	UT	3306.75	748934
KO	C12	UT	4371.04	682161
KO	C12	UT	7048.02	489684
KO	C12	UT	4563.82	346543
KO	C12	UT	3942.3	448093
KO	C12	UT	1496.29	47347.2
KO	C12	UT	1460.6	90289.4
KO	C12	UT	4612.94	334055
KO	C12	UT	4998.92	787757
KO	C12	UT	3092.69	756930
KO	C12	UT	5552.03	878999
KO	C12	UT	6052.3	792732
KO	C12	UT	1586.73	58868.5
KO	C12	UT	4027.41	363721
KO	C12	UT	3543.21	400873
KO	C12	UT	4755.5	735922
KO	C12	UT	2357.96	819878
KO	C12	UT	3386.09	282880
KO	C12	UT	3582.72	465881
KO	C12	UT	3217.71	300557
KO	C12	UT	5482.36	549780
KO	C12	UT	2711.55	408091
KO	C12	UT	4256.65	896617
KO	C12	UT	3779.03	311741
KO	C12	UT	4834.26	486310
KO	C12	UT	4075.79	614908
KO	C12	UT	3582.15	412421
KO	C12	UT	4508.51	715444
KO	C12	UT	3404.82	943741
KO	C12	UT	5343.63	642706
KO	C12	UT	4921.27	838793
KO	C12	UT	5055.55	493714
KO	C12	UT	4858.42	456616
KO	C12	UT	2571.5	464605
KO	C12	UT	3616.1	457508
KO	C12	UT	3875.91	357970
KO	C12	UT	6083.24	527997
KO	C12	UT	1378.39	73417.2
KO	C12	UT	2539.3	627752
KO	C12	UT	2857.22	106754
KO	C12	UT	3644.94	958082
KO	C12	UT	3739.78	487875
KO	C12	UT	4157.29	613025
KO	C12	UT	2695.45	203541
KO	C12	UT	1771.51	235752
KO	C12	UT	4300.82	358396
KO	C12	UT	4249.95	406120
KO	C12	UT	4356.72	604480
KO	C12	UT	4610.65	412038
KO	C12	UT	2001.82	88239.8
KO	C12	UT	15141.3	1.1529e+06
KO	C12	UT	2894.14	800066
KO	C12	UT	5732.66	695212
KO	C12	UT	3097.2	391532
KO	C12	UT	5001.46	723330
KO	C12	UT	4152.59	274786
KO	C12	UT	3569.77	496605
KO	C12	UT	4648.05	338549
KO	C12	UT	3720.75	524051
KO	C12	UT	3436.49	411881
KO	C12	UT	2541.6	330098
KO	C12	UT	3192.64	304750
KO	C12	UT	3750.98	234826
KO	C12	UT	5569.43	381694
KO	C12	UT	4058.21	762392
KO	C12	UT	2150.11	112604
KO	C12	UT	3093.14	665981
KO	C12	UT	1065.46	75871.7
KO	C12	UT	3162	959900
KO	C12	UT	3844.41	675826
KO	C12	UT	1524	78294.2
KO	C12	UT	5868.99	527572
KO	C12	UT	3501.8	272149
KO	C12	UT	4652.97	542788
KO	C12	UT	1462.53	120110
KO	C12	UT	3790.15	554511
KO	C12	UT	3170.59	250901
KO	C12	UT	3544.72	324220
KO	C12	UT	4412.97	342963
KO	C12	UT	3354.99	984859
KO	C12	UT	3532.69	495525
KO	C12	UT	7830.94	595036
KO	C12	UT	1885.73	99648.4
KO	C12	UT	3276.2	790840
KO	C12	UT	4504.62	482460
KO	C12	UT	3046.85	361983
KO	C12	UT	1110.79	53743.3
KO	C12	UT	2572.41	200325
KO	C12	UT	5899.78	399690
KO	C12	UT	2804.35	567749
KO	C12	UT	5056.26	522705
KO	C12	UT	3637.55	443806
KO	C12	UT	4179.49	1.32384e+06
KO	C12	UT	1853.68	129277
KO	C12	UT	1499.66	105689
KO	C12	UT	931.575	31140
KO	C12	UT	3841.36	290274
KO	C12	UT	3898.12	663177
KO	C12	UT	4246.05	761585
KO	C12	UT	4062.16	296088
KO	C12	UT	3013.72	378764
KO	C12	UT	2174.78	127591
KO	C12	UT	4164.05	519405
KO	C12	UT	3210.91	262516
KO	C12	UT	3578.57	473603
KO	C12	UT	7221.93	949340
KO	C12	UT	5787.42	534209
KO	C12	UT	6068.01	680474
KO	C12	UT	3055.58	928878
KO	C12	UT	4241.08	501194
KO	C12	UT	3066.16	245855
KO	C12	UT	3121.87	539798
KO	C12	UT	4531.54	829437
KO	C12	UT	3474.99	142418
KO	C12	UT	2787.27	410711
KO	C12	UT	3455.22	570422
KO	C12	UT	3118.85	466281
KO	C12	UT	5525.6	332586
KO	C12	UT	1606.99	66197.8
KO	C12	UT	5671.74	418468
KO	C12	UT	918.316	76669.6
KO	C12	UT	4668.79	302084
KO	C12	UT	3106.98	373366
KO	C12	UT	1329.31	93962.5
KO	C12	UT	2466.82	82329.4
KO	C12	UT	3720.07	789641
KO	C12	UT	2866.6	546956
KO	C12	UT	3305.61	339992
KO	C12	UT	3163.01	417612
KO	C12	UT	4253.48	329228
KO	C12	UT	2653.02	416546
KO	C12	UT	5449.64	617135
KO	C12	UT	3705.58	991326
KO	C12	UT	3288.87	557628
KO	C12	UT	3151.43	438574

## Sheet: KO clones IFNb
genotype	clone	treatment	mean	integrated density
KO	C12	IFNb	7180.35	515834
KO	C12	IFNb	6725.77	857296
KO	C12	IFNb	8407.68	638419
KO	C12	IFNb	5549.32	555622
KO	C12	IFNb	4608.56	166143
KO	C12	IFNb	12358.4	1.47149e+06
KO	C12	IFNb	4964.53	501759
KO	C12	IFNb	7059.92	318610
KO	C12	IFNb	6510.77	733201
KO	C12	IFNb	7369.03	514307
KO	C12	IFNb	5942.72	440644
KO	C12	IFNb	6686.26	477181
KO	C12	IFNb	7634.51	742765
KO	C12	IFNb	5029.57	451588
KO	C12	IFNb	5694.01	491524
KO	C12	IFNb	8580.14	816756
KO	C12	IFNb	7453.92	798732
KO	C12	IFNb	7143.11	596373
KO	C12	IFNb	21083.1	840831
KO	C12	IFNb	8390.62	516480
KO	C12	IFNb	6919.29	838028
KO	C12	IFNb	5163.74	390200
KO	C12	IFNb	7504.1	699756
KO	C12	IFNb	5677.56	376591
KO	C12	IFNb	12155.9	752711
KO	C12	IFNb	9247.1	940417
KO	C12	IFNb	7997.43	340355
KO	C12	IFNb	6051.36	319456
KO	C12	IFNb	7206.33	339209
KO	C12	IFNb	7830.81	431887
KO	C12	IFNb	6468.35	601815
KO	C12	IFNb	8818.17	1.04163e+06
KO	C12	IFNb	4841.4	538602
KO	C12	IFNb	7020.85	543429
KO	C12	IFNb	4117.69	225155
KO	C12	IFNb	7834.27	755211
KO	C12	IFNb	6792.84	495124
KO	C12	IFNb	6968.44	1.04949e+06
KO	C12	IFNb	9917.49	1.05647e+06
KO	C12	IFNb	8135.81	452124
KO	C12	IFNb	11421.8	602966
KO	C12	IFNb	9364.31	727766
KO	C12	IFNb	8963.75	641601
KO	C12	IFNb	11707.9	1.56669e+06
KO	C12	IFNb	9808.27	1.01705e+06
KO	C12	IFNb	5865.69	531277
KO	C12	IFNb	7335.16	642047
KO	C12	IFNb	10932.2	598919
KO	C12	IFNb	11905	896482
KO	C12	IFNb	8714.89	776991
KO	C12	IFNb	9805.84	1.09758e+06
KO	C12	IFNb	5277.58	597927
KO	C12	IFNb	10321	718710
KO	C12	IFNb	8293.33	369486
KO	C12	IFNb	8428.02	1.32548e+06
KO	C12	IFNb	6537.8	431249
KO	C12	IFNb	10544.6	811749
KO	C12	IFNb	3752.81	274524
KO	C12	IFNb	8604.91	818663
KO	C12	IFNb	10957.5	723354
KO	C12	IFNb	8172.97	461051
KO	C12	IFNb	8657.64	810050
KO	C12	IFNb	10877.5	1.89222e+06
KO	C12	IFNb	10978.9	1.04625e+06
KO	C12	IFNb	8719.61	511106
KO	C12	IFNb	7598.22	556221
KO	C12	IFNb	6765.91	473279
KO	C12	IFNb	14218.9	976713
KO	C12	IFNb	6753.95	667728
KO	C12	IFNb	9503.21	759506
KO	C12	IFNb	5626.11	447873
KO	C12	IFNb	7496.22	650637
KO	C12	IFNb	5425.57	468637
KO	C12	IFNb	7625.45	1.03119e+06
KO	C12	IFNb	4145.48	310645
KO	C12	IFNb	27153.8	1.56884e+06
KO	C12	IFNb	6791.92	681105
KO	C12	IFNb	5143.05	375952
KO	C12	IFNb	10095.7	691367
KO	C12	IFNb	6227.33	503904
KO	C12	IFNb	9048.07	572142
KO	C12	IFNb	11229.5	1.07425e+06
KO	C12	IFNb	4982.61	220417
KO	C12	IFNb	4917.2	359443
KO	C12	IFNb	14115.7	1.30147e+06
KO	C12	IFNb	4670.14	255853
KO	C12	IFNb	5649.7	510231
KO	C12	IFNb	8314.27	1.03927e+06
KO	C12	IFNb	7869.21	407164
KO	C12	IFNb	4323.9	354192
KO	C12	IFNb	7257.3	988265
KO	C12	IFNb	7124.84	586997
KO	C12	IFNb	7090.76	507537
KO	C12	IFNb	13581.8	1.45822e+06
KO	C12	IFNb	12625.8	551244
KO	C12	IFNb	10546.7	749921
KO	C12	IFNb	11900	761221
KO	C12	IFNb	8189.36	715525
KO	C12	IFNb	9712.76	1.07238e+06
KO	C12	IFNb	15280.8	626263
KO	C12	IFNb	10320.2	714861
KO	C12	IFNb	7424.5	608178
KO	C12	IFNb	7970.56	752874
KO	C12	IFNb	10660.8	727827
KO	C12	IFNb	4978.78	581840
KO	C12	IFNb	7924.6	407950
KO	C12	IFNb	5417.77	275774
KO	C12	IFNb	12013.6	754619
KO	C12	IFNb	10547.8	1.07269e+06
KO	C12	IFNb	12725.6	656435
KO	C12	IFNb	5284.28	612551
KO	C12	IFNb	4929.88	439273
KO	C12	IFNb	7876.82	516267
KO	C12	IFNb	2935.04	108121
KO	C12	IFNb	10071.1	932787
KO	C12	IFNb	6162.82	569508
KO	C12	IFNb	8605.76	2.15005e+06
KO	C12	IFNb	8064.91	529018
KO	C12	IFNb	7456.35	671827
KO	C12	IFNb	8005.54	453287
KO	C12	IFNb	9595.06	924445
KO	C12	IFNb	6564.85	466105
KO	C12	IFNb	8344.68	705012
KO	C12	IFNb	10681.1	582919
KO	C12	IFNb	5863.97	639746
KO	C12	IFNb	5984.16	966255
KO	C12	IFNb	7265.25	376676
KO	C12	IFNb	7097.57	427203
KO	C12	IFNb	5995.72	594025
KO	C12	IFNb	4716.81	401971
KO	C12	IFNb	7509.37	307762
KO	C12	IFNb	5445.99	772474
KO	C12	IFNb	13680.4	681282
KO	C12	IFNb	5046.71	394069
KO	C12	IFNb	8929.82	340205
KO	C12	IFNb	5027.9	785465
KO	C12	IFNb	11599.9	985514
KO	C12	IFNb	4406.19	251335
KO	C12	IFNb	5619.46	362121
KO	C12	IFNb	6895.34	481971
KO	C12	IFNb	6661.2	837180
KO	C12	IFNb	6339.33	586484
KO	C12	IFNb	6229.67	1.23179e+06
KO	C12	IFNb	3779.41	397252
KO	C12	IFNb	6525.87	887977
KO	C12	IFNb	10084.3	795360
KO	C12	IFNb	5557.46	652384
KO	C12	IFNb	6791.64	598392
KO	C12	IFNb	9727.32	999463
KO	C12	IFNb	7288.51	523604
KO	C12	IFNb	8941.99	573881
KO	C12	IFNb	4736.35	401152
KO	C12	IFNb	4755.19	301436
KO	C12	IFNb	5398.17	289507
KO	C12	IFNb	7074.19	843053
KO	C12	IFNb	3257.56	270604
KO	C12	IFNb	5772.35	802409
KO	C12	IFNb	6894.53	669687
KO	C12	IFNb	7338.09	582232
KO	C12	IFNb	7095.49	430056
KO	C12	IFNb	14409.4	981478
KO	C12	IFNb	5132.55	457602
KO	C12	IFNb	7291.15	850926
KO	C12	IFNb	8566.22	450870
KO	C12	IFNb	7395.3	861528
KO	C12	IFNb	7294.69	384327
KO	C12	IFNb	4849.95	502650
KO	C12	IFNb	5492.06	501759
KO	C12	IFNb	6633.53	624842
KO	C12	IFNb	11629.9	1.15833e+06
KO	C12	IFNb	5646.89	597098
KO	C12	IFNb	10090.7	1.13582e+06
KO	C12	IFNb	9700.04	487132
KO	C12	IFNb	8129.67	759371
KO	C12	IFNb	8323.26	631135
KO	C12	IFNb	3636.72	200383
KO	C12	IFNb	10939.7	717588
KO	C12	IFNb	23055	1.77603e+06
KO	C12	IFNb	11227.7	868455
KO	C12	IFNb	8199.25	495664
KO	C12	IFNb	6230.39	221016
KO	C12	IFNb	7297.27	819856
KO	C12	IFNb	5123.44	416999
KO	C12	IFNb	5015.63	169764
KO	C12	IFNb	3498.52	256290
KO	C12	IFNb	6805.94	523937
KO	C12	IFNb	9195.92	588247
KO	C12	IFNb	8375.5	918581
KO	C12	IFNb	8213.62	649976
KO	C12	IFNb	3799.02	489622
KO	C12	IFNb	7366.15	436410
KO	C12	IFNb	5713.81	682432
KO	C12	IFNb	26587.3	1.55844e+06
KO	C12	IFNb	7103.04	849846
KO	C12	IFNb	10894.2	1.0056e+06
KO	C12	IFNb	5992.62	672334
KO	C12	IFNb	5734.9	365948
KO	C12	IFNb	11447.1	636140
KO	C12	IFNb	8762.06	608772
KO	C12	IFNb	6478.24	519787
KO	C12	IFNb	5543.93	1.68968e+06
KO	C12	IFNb	7329.77	696963
KO	C12	IFNb	8435.23	640068
KO	C12	IFNb	3989.32	194062
KO	C12	IFNb	7112.21	457195
KO	C12	IFNb	4895.97	1.21806e+06
KO	C12	IFNb	8676.89	1.269e+06
KO	C12	IFNb	7509.26	831458
KO	C12	IFNb	1704.24	51423.4
KO	C12	IFNb	4773.71	423354
KO	C12	IFNb	8014.65	934521
KO	C12	IFNb	4824.96	197998
KO	C12	IFNb	7883.57	538221
KO	C12	IFNb	7433.71	774722
KO	C12	IFNb	8253.53	683451
KO	C12	IFNb	9623	1.61391e+06
KO	C12	IFNb	6119.92	448645
KO	C12	IFNb	7428.32	1.08991e+06
KO	C12	IFNb	10090.3	1.63191e+06
KO	C12	IFNb	7067.72	660547
KO	C12	IFNb	5480.75	557960
KO	C12	IFNb	7107.85	755308
KO	C12	IFNb	5683.46	646000
KO	C12	IFNb	4369.7	259573
KO	C12	IFNb	6383.95	914562
KO	C12	IFNb	8208.88	688369
KO	C12	IFNb	7832.43	778051
KO	C12	IFNb	7443.55	2.15889e+06
KO	C12	IFNb	12851.4	871985
KO	C12	IFNb	8002.61	600101
KO	C12	IFNb	8327.33	784388
KO	C12	IFNb	6465.96	1.33823e+06
KO	C12	IFNb	7089.72	1.17974e+06
KO	C12	IFNb	4793.08	572967
KO	C12	IFNb	12173.4	1.09684e+06
KO	C12	IFNb	6998.16	597860
KO	C12	IFNb	4699.43	713682
KO	C12	IFNb	4538.25	407950
KO	C12	IFNb	6640.84	829393
KO	C12	IFNb	7374.07	750320
KO	C12	IFNb	6310.4	527183
KO	C12	IFNb	7609.34	1.25942e+06
KO	C12	IFNb	5717.84	890846
KO	C12	IFNb	7026.81	657830
KO	C12	IFNb	7835.39	682953
KO	C12	IFNb	7143.12	472676
KO	C12	IFNb	8745.35	759515
KO	C12	IFNb	7268.41	542757
KO	C12	IFNb	6908.44	859191
KO	C12	IFNb	8990.02	858132
KO	C12	IFNb	3635.62	421057
KO	C12	IFNb	7825.86	479252
KO	C12	IFNb	5483.42	770302
KO	C12	IFNb	4903.56	408881
KO	C12	IFNb	5030.59	325494
KO	C12	IFNb	8648.9	634950
KO	C12	IFNb	6794.29	547641
KO	C12	IFNb	7346.41	459528
KO	C12	IFNb	6827.12	876304
KO	C12	IFNb	4307.73	1.03103e+06
KO	C12	IFNb	4187.71	389625
KO	C12	IFNb	4660.43	394966
KO	C12	IFNb	7660.81	689043
KO	C12	IFNb	10873.3	679000
KO	C12	IFNb	5568	460194
KO	C12	IFNb	7235.19	784406
KO	C12	IFNb	9777.17	1.22931e+06
KO	C12	IFNb	7325.19	869121
KO	C12	IFNb	6842.16	554372
KO	C12	IFNb	6395.93	670930
KO	C12	IFNb	7114.71	474156
KO	C12	IFNb	5601.17	384457
KO	C12	IFNb	6254.35	600284
KO	C12	IFNb	9970.07	548302
KO	C12	IFNb	4858.94	339120
KO	C12	IFNb	10640.6	691827
KO	C12	IFNb	5735.35	645577
KO	C12	IFNb	7728.6	1.11206e+06
KO	C12	IFNb	7787.46	614617
KO	C12	IFNb	6309.58	436061
KO	C12	IFNb	10229.8	643649
KO	C12	IFNb	10813	759783
KO	C12	IFNb	8600.87	747418
KO	C12	IFNb	6780.84	526631
KO	C12	IFNb	6664.3	530869
KO	C12	IFNb	7521.6	913739
KO	C12	IFNb	12868.4	1.54234e+06
KO	C12	IFNb	8928.16	911729
KO	C12	IFNb	6816.52	439618
KO	C12	IFNb	8986.29	1.62737e+06
KO	C12	IFNb	6255.86	609621
KO	C12	IFNb	7918.97	873083
KO	C12	IFNb	6060.29	708549
KO	C12	IFNb	3876.36	268916
KO	C12	IFNb	10656.6	2.07692e+06
KO	C12	IFNb	7124.66	430702
KO	C12	IFNb	11190.5	1.00887e+06
KO	C12	IFNb	6238.25	449136
KO	C12	IFNb	5117.23	524712
KO	C12	IFNb	8558.81	651691
KO	C12	IFNb	9583.04	1.45986e+06
KO	C12	IFNb	6891.15	797011
KO	C12	IFNb	6913.82	345032
KO	C12	IFNb	12733.4	1.1914e+06
KO	C12	IFNb	8974.81	842080
KO	C12	IFNb	8076.74	721368
KO	C12	IFNb	9377.36	942838
KO	C12	IFNb	8623.56	454340
KO	C12	IFNb	8714.75	550608
KO	C12	IFNb	7605.57	714807
KO	C12	IFNb	6959.36	732225
KO	C12	IFNb	6835.7	740737
KO	C12	IFNb	11034.6	846572
KO	C12	IFNb	8825.06	924356
KO	C12	IFNb	8435.02	711317
KO	C12	IFNb	4587.89	270608
KO	C12	IFNb	9651.4	962794
KO	C12	IFNb	7486.61	868630
KO	C12	IFNb	5575.76	473709
KO	C12	IFNb	8790.17	618106
KO	C12	IFNb	5495.02	270767
KO	C12	IFNb	7123.27	680692
KO	C12	IFNb	5275.99	663087
KO	C12	IFNb	9595.88	577073
KO	C12	IFNb	4478.51	381193
KO	C12	IFNb	8452.34	662656
KO	C12	IFNb	12848.6	1.47187e+06
KO	C12	IFNb	6393.41	503922
KO	C12	IFNb	7715.49	633634
KO	C12	IFNb	7217.14	619976
KO	C12	IFNb	9858.41	937402
KO	C12	IFNb	7912.95	893597
KO	C12	IFNb	9499.33	788108
KO	C12	IFNb	9046.59	1.27702e+06
KO	C12	IFNb	11126.4	828508
KO	C12	IFNb	8430.9	797241
KO	C12	IFNb	8768.44	479919
KO	C12	IFNb	8820.85	1.69137e+06
KO	C12	IFNb	8572.82	649609
KO	C12	IFNb	5076.45	572476
KO	C12	IFNb	8048.88	775899
KO	C12	IFNb	7430.93	321705
KO	C12	IFNb	5074.49	510476
KO	C12	IFNb	10575	1.03551e+06
KO	C12	IFNb	7734.04	1.66237e+06
KO	C12	IFNb	12240.2	1.27564e+06
KO	C12	IFNb	13054.6	1.07759e+06
KO	C12	IFNb	4981.65	589496
KO	C12	IFNb	10079.6	949970
KO	C12	IFNb	6374.96	1.04207e+06
KO	C12	IFNb	8837.59	603354
KO	C12	IFNb	8592.5	724597
KO	C12	IFNb	5910.24	590208
KO	C12	IFNb	6992.24	510393
KO	C12	IFNb	11874	854892
KO	C12	IFNb	11795.1	782368
KO	C12	IFNb	10213.5	1.24827e+06
KO	C12	IFNb	12703.9	1.34397e+06
KO	C12	IFNb	6919.74	777804
KO	C12	IFNb	6665.82	519446
KO	C12	IFNb	6450.54	689521
KO	C12	IFNb	8204	701737
KO	C12	IFNb	5492.94	500974
KO	C12	IFNb	8622.18	834332
KO	C12	IFNb	10917.6	877129
KO	C12	IFNb	4916.05	558774
KO	C12	IFNb	6705.36	966589
KO	C12	IFNb	6562.29	484174
KO	C12	IFNb	7494.64	840065
KO	C12	IFNb	8074.66	924146
KO	C12	IFNb	18193.2	1.27453e+06
KO	C12	IFNb	5741.98	750578
KO	C12	IFNb	15288.5	1.07024e+06
KO	C12	IFNb	17717.4	1.707e+06
KO	C12	IFNb	11583.5	679585
KO	C12	IFNb	8091.87	935882
KO	C12	IFNb	8737.32	506184
KO	C12	IFNb	1131.03	36620.1
KO	C12	IFNb	7023.4	817466
KO	C12	IFNb	5813.18	609495
KO	C12	IFNb	8155.01	776716
KO	C12	IFNb	5877.88	537007
KO	C12	IFNb	7814.7	592572
KO	C12	IFNb	6682.4	473399
KO	C12	IFNb	9093.76	686697
KO	C12	IFNb	7749.12	1.12559e+06
KO	C12	IFNb	9368.97	599317
KO	C12	IFNb	8498.62	540520
KO	C12	IFNb	8364.57	601786
KO	C12	IFNb	7148.12	526647
KO	C12	IFNb	9287.76	494695
KO	C12	IFNb	9561.28	495717
KO	C12	IFNb	2293.27	154760
KO	C12	IFNb	5617.36	244075
KO	C12	IFNb	4309.78	551379
KO	C12	IFNb	4953.04	366482
KO	C12	IFNb	8607.84	869984
KO	C12	IFNb	6887.37	338652
KO	C12	IFNb	4178.28	459568
KO	C12	IFNb	8046.1	541717
KO	C12	IFNb	5112.85	310425
KO	C12	IFNb	6590.83	770577
KO	C12	IFNb	22466.6	1.21786e+06
KO	C12	IFNb	4886.11	652547
KO	C12	IFNb	8399.98	561576
KO	C12	IFNb	5214.28	232307
KO	C12	IFNb	3534.64	393597
KO	C12	IFNb	7595.55	479098
KO	C12	IFNb	6614.78	813296
KO	C12	IFNb	5195.83	728538
KO	C12	IFNb	5728.15	405497
KO	C12	IFNb	8074.58	493212
KO	C12	IFNb	4955.5	449618
KO	C12	IFNb	5453.36	451005
KO	C12	IFNb	3743.67	155984
KO	C12	IFNb	8497	1.10536e+06
KO	C12	IFNb	7337.59	496326
KO	C12	IFNb	6025.36	492303
KO	C12	IFNb	4278.85	392266
KO	C12	IFNb	7529.37	870825
KO	C12	IFNb	9634.75	676990
KO	C12	IFNb	7432.12	464110
KO	C12	IFNb	6290.28	468726
KO	C12	IFNb	9365.44	924930
KO	C12	IFNb	12277.4	1.21896e+06
KO	C12	IFNb	13478.8	830384
KO	C12	IFNb	2120.86	70338.1
KO	C12	IFNb	3483.66	454829
KO	C12	IFNb	12261.3	513451
KO	C12	IFNb	7187.47	223284
KO	C12	IFNb	9567.27	1.43085e+06
KO	C12	IFNb	5534.68	326452
KO	C12	IFNb	8119.92	819393
KO	C12	IFNb	6159.68	540127
KO	C12	IFNb	3997.89	165737
KO	C12	IFNb	8738.52	490662
KO	C12	IFNb	11670.9	905193
KO	C12	IFNb	7415.09	445147
KO	C12	IFNb	11035.1	1.45232e+06
KO	C12	IFNb	8196.15	1.95481e+06
KO	C12	IFNb	8659.14	945147
KO	C12	IFNb	13257.8	758330
KO	C12	IFNb	11174.1	1.01501e+06
KO	C12	IFNb	4706.88	252679
KO	C12	IFNb	5637.74	880143
KO	C12	IFNb	7614.5	318464
KO	C12	IFNb	7814.18	659372
KO	C12	IFNb	12438.6	968652
KO	C12	IFNb	7284.61	794352
KO	C12	IFNb	7599.44	516830
KO	C12	IFNb	10725.9	339399
KO	C12	IFNb	6593.55	522811
KO	C12	IFNb	7213.95	401651
KO	C12	IFNb	5193.8	507760
KO	C12	IFNb	17439.8	1.45604e+06
KO	C12	IFNb	15763.4	1.73878e+06
KO	C12	IFNb	5237.31	501846
KO	C12	IFNb	10809.6	891707
KO	C12	IFNb	11862	720201
KO	C12	IFNb	15443.4	871997
KO	C12	IFNb	8282.89	875826
KO	C12	IFNb	9257.14	1.12749e+06
KO	C12	IFNb	14795.5	1.12113e+06
KO	C12	IFNb	15052.7	2.89264e+06
KO	C12	IFNb	7657.07	603121
KO	C12	IFNb	9816.58	320929
KO	C12	IFNb	11678.4	978090
KO	C12	IFNb	6957.73	967187
KO	C12	IFNb	25007.6	1.53539e+06
KO	C12	IFNb	8838.29	827880
KO	C12	IFNb	11676.2	1.16049e+06
KO	C12	IFNb	12072.5	1.70226e+06
KO	C12	IFNb	15848	1.05868e+06
KO	C12	IFNb	5896.59	506536
KO	C12	IFNb	6227.25	473833
KO	C12	IFNb	8746.1	708635
KO	C12	IFNb	7684.75	859761
KO	C12	IFNb	12055.2	742684
KO	C12	IFNb	9781.73	931651
KO	C12	IFNb	14271.5	1.38998e+06
KO	C12	IFNb	7697.59	739208
KO	C12	IFNb	8499.83	446483
KO	C12	IFNb	10465.6	729329
KO	C12	IFNb	9641.17	676429
KO	C12	IFNb	8158.21	1.17473e+06
KO	C12	IFNb	17016	677737
KO	C12	IFNb	7600.16	726263
KO	C12	IFNb	4255.27	676375
KO	C12	IFNb	9454.8	1.27808e+06
KO	C12	IFNb	5567.09	215891
KO	C12	IFNb	7097.91	319579
KO	C12	IFNb	19249.5	620224
KO	C12	IFNb	8228.6	949105
KO	C12	IFNb	8142.07	496480
KO	C12	IFNb	12334.7	993568
KO	C12	IFNb	6749.12	550730
KO	C12	IFNb	11032.9	711546
KO	C12	IFNb	5015.41	504533
KO	C12	IFNb	9354.8	588101
KO	C12	IFNb	8389.11	1.171e+06
KO	C12	IFNb	10020.3	846050
KO	C12	IFNb	9858.44	952925
KO	C12	IFNb	6836.36	611660
KO	C12	IFNb	14872	1.30643e+06
KO	C12	IFNb	8309.48	594770
KO	C12	IFNb	9742.7	592548
KO	C12	IFNb	9769.02	1.15139e+06
KO	C12	IFNb	10317.9	814328
KO	C12	IFNb	6742.09	254381
KO	C12	IFNb	10097.3	697836
KO	C12	IFNb	8669.6	989963
KO	C12	IFNb	11415	987176
KO	C12	IFNb	4991.02	214765
KO	C12	IFNb	11885.8	1.36532e+06
KO	C12	IFNb	8770.83	741016
KO	C12	IFNb	10809.1	912658
KO	C12	IFNb	12807.6	986635
KO	C12	IFNb	7492.9	658999
KO	C12	IFNb	5122.94	416420
KO	C12	IFNb	8189.42	2.13714e+06
KO	C12	IFNb	9067.4	983522
KO	C12	IFNb	6195.88	500708
KO	C12	IFNb	9085.51	1.16189e+06
KO	C12	IFNb	7862.06	593275
KO	C12	IFNb	8355.76	857222
KO	C12	IFNb	7362.18	419949
KO	C12	IFNb	6006.64	376669
KO	C12	IFNb	7029.3	652530
KO	C12	IFNb	5104.65	234120
KO	C12	IFNb	4048.72	166994
KO	C12	IFNb	9428.75	617985
KO	C12	IFNb	7172.53	578129
KO	C12	IFNb	14968.8	1.19946e+06
KO	C12	IFNb	9693.77	601781
KO	C12	IFNb	6931.42	508863
KO	C12	IFNb	8331.56	717019
KO	C12	IFNb	9257	587782
KO	C12	IFNb	4841.7	435735
KO	C12	IFNb	8730.44	497997
KO	C12	IFNb	6211.55	478179
KO	C12	IFNb	7364.98	238848
KO	C12	IFNb	6773.1	481601
KO	C12	IFNb	5503.88	498506
KO	C12	IFNb	7733.73	353077
KO	C12	IFNb	6656.61	362586
KO	C12	IFNb	6503.58	482232
KO	C12	IFNb	10214.3	586389
KO	C12	IFNb	12252.3	648740
KO	C12	IFNb	12644.8	1.00129e+06
KO	C12	IFNb	8638.48	801004
KO	C12	IFNb	9759.68	822512
KO	C12	IFNb	7019.21	677378
KO	C12	IFNb	6863.52	296420
KO	C12	IFNb	6804.65	478846
KO	C12	IFNb	7358.94	694716
KO	C12	IFNb	8363.62	1.02042e+06
KO	C12	IFNb	11256.5	583607
KO	C12	IFNb	10173.2	402520
KO	C12	IFNb	6476.41	488713
KO	C12	IFNb	7989.68	559721
KO	C12	IFNb	5893	465098
KO	C12	IFNb	6070.88	252631
KO	C12	IFNb	7909.46	1.07956e+06
KO	C12	IFNb	9178.33	1.08707e+06
KO	C12	IFNb	9244.72	504046
KO	C12	IFNb	7237.78	397281
KO	C12	IFNb	9060.3	860562
KO	C12	IFNb	6160.96	677643
KO	C12	IFNb	15223	1.22063e+06
KO	C12	IFNb	8904.66	407002
KO	C12	IFNb	10932	651114
KO	C12	IFNb	7530.79	543380
KO	C12	IFNb	9563.96	919943
KO	C12	IFNb	10553.4	772549
KO	C12	IFNb	11036.4	1.10501e+06
KO	C12	IFNb	12128	758625
KO	C12	IFNb	7398.82	482220
KO	C12	IFNb	27627.1	1.80205e+06
KO	C12	IFNb	8488.46	608472
KO	C12	IFNb	3595.8	155483
KO	C12	IFNb	9422.32	1.49471e+06
KO	C12	IFNb	5205.11	278060
KO	C12	IFNb	9569.48	895869
KO	C12	IFNb	10845.6	1.16559e+06
KO	C12	IFNb	23074.3	1.21569e+06
KO	C12	IFNb	8437.24	811123
KO	C12	IFNb	7201.48	575549
KO	C12	IFNb	6777	586079
KO	C12	IFNb	14730.6	1.15487e+06
KO	C12	IFNb	10598.1	488853
KO	C12	IFNb	9920.02	778763
KO	C12	IFNb	10875.9	1.07867e+06
KO	C12	IFNb	16108.5	1.62806e+06
KO	C12	IFNb	16040.6	712960
KO	C12	IFNb	7884.38	925538
KO	C12	IFNb	6652	364779
KO	C12	IFNb	10088.9	735371
KO	C12	IFNb	12624.8	805597
KO	C12	IFNb	5749.48	333691
KO	C12	IFNb	13096.1	1.11125e+06
KO	C12	IFNb	11588.8	879358
KO	C12	IFNb	13689	1.02005e+06
KO	C12	IFNb	8912.47	507445
KO	C12	IFNb	11313	964700
KO	C12	IFNb	11847.9	1.2932e+06
KO	C12	IFNb	10325.1	989366
KO	C12	IFNb	13521.7	1.13885e+06
KO	C12	IFNb	10736.9	1.1263e+06
KO	C12	IFNb	9882.58	1.04809e+06
KO	C12	IFNb	13121.8	1.1699e+06
KO	C12	IFNb	8933.86	852303
KO	C12	IFNb	7656.78	772254
KO	C12	IFNb	8836.68	493392
KO	C12	IFNb	7903.01	1.01482e+06
KO	C12	IFNb	7409.26	477846
KO	C12	IFNb	12269.4	939377
KO	C12	IFNb	14532.4	613131
KO	C12	IFNb	10308.9	754109
KO	C12	IFNb	2786.32	86851.7
KO	C12	IFNb	6114.99	461119
KO	C12	IFNb	10925.9	895571
KO	C12	IFNb	10803.5	610008
KO	C12	IFNb	7576.21	553417
KO	C12	IFNb	6977.75	567555
KO	C12	IFNb	8696.83	654442
KO	C12	IFNb	14042.8	906399
KO	C12	IFNb	7551.29	1.09883e+06
KO	C12	IFNb	2016.7	84133.5
KO	C12	IFNb	9337.94	536570
KO	C12	IFNb	8180.24	787275
KO	C12	IFNb	8550.97	724236
KO	C12	IFNb	9742.76	964750
KO	C12	IFNb	7234.27	922870
KO	C12	IFNb	7882.28	965828
KO	C12	IFNb	18306.8	1.12686e+06
KO	C12	IFNb	12249.4	757221
KO	C12	IFNb	19313.5	1.62058e+06
KO	C12	IFNb	7507.36	832036
KO	C12	IFNb	11731.3	839076
KO	C12	IFNb	10238.9	814007
KO	C12	IFNb	8580.28	1.06621e+06
KO	C12	IFNb	6581.62	582651
KO	C12	IFNb	6809.97	575350
KO	C12	IFNb	8937.87	642563
KO	C12	IFNb	9108.22	416784
KO	C12	IFNb	10833.4	550872
KO	C12	IFNb	14411.8	782741
KO	C12	IFNb	8201.65	743284
KO	C12	IFNb	7058.5	777844
KO	C12	IFNb	11391.6	774732
KO	C12	IFNb	1976.39	90541.4
KO	C12	IFNb	8382.56	512024
KO	C12	IFNb	7532.37	530846
KO	C12	IFNb	11365.2	860007
KO	C12	IFNb	12012.9	762771
KO	C12	IFNb	6671.31	557684
KO	C12	IFNb	12928.3	889416
KO	C12	IFNb	10103.7	610264
KO	C12	IFNb	6979.56	316082
KO	C12	IFNb	11520.4	735129
KO	C12	IFNb	7865.71	1.07524e+06
KO	C12	IFNb	6456.14	270356
KO	C12	IFNb	3963.07	620986
KO	C12	IFNb	4576.62	194292
KO	C12	IFNb	6022.01	402598
KO	C12	IFNb	4702.04	421933
KO	C12	IFNb	4686.23	490108
KO	C12	IFNb	7261	690424
KO	C12	IFNb	5274.87	478871
KO	C12	IFNb	6370.87	556639
KO	C12	IFNb	5903.44	464064
KO	C12	IFNb	6494.98	396727
KO	C12	IFNb	16954.2	1.11211e+06
KO	C12	IFNb	3250.75	264750
KO	C12	IFNb	5709.3	406859
KO	C12	IFNb	7866.65	719942
KO	C12	IFNb	6572.24	369372
KO	C12	IFNb	7916	483526
KO	C12	IFNb	6658.76	402538
KO	C12	IFNb	5431.15	436058
KO	C12	IFNb	5593.81	494322
KO	C12	IFNb	11181	648339
KO	C12	IFNb	5628.91	553252
KO	C12	IFNb	9022.71	581428
KO	C12	IFNb	24891.6	1.43553e+06
KO	C12	IFNb	5197.64	654331
KO	C12	IFNb	11518.6	1.18109e+06
KO	C12	IFNb	8359.77	500542
KO	C12	IFNb	6264.98	818287
KO	C12	IFNb	5744.61	289999
KO	C12	IFNb	8708.42	738028
KO	C12	IFNb	6429.39	422073
KO	C12	IFNb	12580.3	543316
KO	C12	IFNb	4641.85	532966
KO	C12	IFNb	5867.88	493293
KO	C12	IFNb	6053.82	554670
KO	C12	IFNb	15018.5	1.0742e+06
KO	C12	IFNb	7487.69	662864
KO	C12	IFNb	7238.06	639625
KO	C12	IFNb	8491.85	614508
KO	C12	IFNb	11532	1.10319e+06
KO	C12	IFNb	6707.43	342476
KO	C12	IFNb	8536.44	528591
KO	C12	IFNb	13211.8	1.28677e+06
KO	C12	IFNb	7736.03	609746
KO	C12	IFNb	6638.04	427062
KO	C12	IFNb	10969.8	712079
KO	C12	IFNb	8399.15	731211
KO	C12	IFNb	10108.6	663602
KO	C12	IFNb	6529.75	296397
KO	C12	IFNb	11407.3	1.33969e+06
KO	C12	IFNb	8722.65	539206
KO	C12	IFNb	7017.24	465451
KO	C12	IFNb	10298.4	894937
KO	C12	IFNb	10602.6	1.15951e+06
KO	C12	IFNb	10989	751390
KO	C12	IFNb	6250.22	579224
KO	C12	IFNb	8520.56	1.19472e+06
KO	C12	IFNb	7093.5	445570
KO	C12	IFNb	7184.98	487134
KO	C12	IFNb	7010.25	740522
KO	C12	IFNb	2413.18	83325.2
KO	C12	IFNb	5450.1	346345
KO	C12	IFNb	9558.52	897350
KO	C12	IFNb	9209.59	892139
KO	C12	IFNb	6142.63	558294
KO	C12	IFNb	7083.51	604036
KO	C12	IFNb	6105.19	591415
KO	C12	IFNb	9272.39	797015
KO	C12	IFNb	2167.96	94425.7
KO	C12	IFNb	10298.6	686884
KO	C12	IFNb	7017.56	478730
KO	C12	IFNb	5497.82	564602
KO	C12	IFNb	6558.66	274306
KO	C12	IFNb	8965.92	481787
KO	C12	IFNb	11259.2	588473
KO	C12	IFNb	7713.13	651654
KO	C12	IFNb	9893.65	635475
KO	C12	IFNb	7519.46	539407
KO	C12	IFNb	5154.55	522587
KO	C12	IFNb	8438.45	542450
KO	C12	IFNb	9236.02	1.05028e+06
KO	C12	IFNb	11668.3	684556
KO	C12	IFNb	8296.24	759257
KO	C12	IFNb	14201.3	1.0232e+06
KO	C12	IFNb	7958.11	413434
KO	C12	IFNb	7395.21	553390
KO	C12	IFNb	6725.56	334225
KO	C12	IFNb	9132.94	644605
KO	C12	IFNb	7523.14	860236
KO	C12	IFNb	5105.23	363008
KO	C12	IFNb	8863.19	621845
KO	C12	IFNb	13718.6	934430
KO	C12	IFNb	10698.8	782073
KO	C12	IFNb	5608.19	210421
KO	C12	IFNb	6394.46	447296
KO	C12	IFNb	10101.9	605915
KO	C12	IFNb	8308.57	745126
KO	C12	IFNb	8819.86	332776
KO	C12	IFNb	7146.39	629274
KO	C12	IFNb	6934.98	817728
KO	C12	IFNb	6263.47	639943
KO	C12	IFNb	9291.15	444169
KO	C12	IFNb	7163.8	752983
KO	C12	IFNb	7777.5	393848
KO	C12	IFNb	9152.16	1.05179e+06
KO	C12	IFNb	7556.38	553554
KO	C12	IFNb	6598.76	638188
KO	C12	IFNb	7169.23	813748
KO	C12	IFNb	11006.7	767615
KO	C12	IFNb	5777.83	837734
KO	C12	IFNb	5930.46	352286
KO	C12	IFNb	5398.76	553296
KO	C12	IFNb	9661.08	1.38252e+06
KO	C12	IFNb	8112.22	405264
KO	C12	IFNb	3952.26	247220
KO	C12	IFNb	3548.61	491612
KO	C12	IFNb	6365.71	1.07096e+06
KO	C12	IFNb	5377.88	353609
KO	C12	IFNb	11544.9	568873
KO	C12	IFNb	5838.76	741782
KO	C12	IFNb	6129.87	481542
KO	C12	IFNb	9842.12	499948
KO	C12	IFNb	7874.7	802498
KO	C12	IFNb	5205.13	622223
KO	C12	IFNb	6779.2	628603
KO	C12	IFNb	5931.65	661759
KO	C12	IFNb	6676.49	686697
KO	C12	IFNb	5228.14	381075
KO	C12	IFNb	11115.3	1.05109e+06
KO	C12	IFNb	12883.2	803836
KO	C12	IFNb	13898.3	808095
KO	C12	IFNb	9167.69	886156
KO	C12	IFNb	8439.57	566880
KO	C12	IFNb	4937.68	431936
KO	C12	IFNb	5728.33	538675
KO	C12	IFNb	8083.54	640530
KO	C12	IFNb	9043.14	562339
KO	C12	IFNb	4963.65	374820
KO	C12	IFNb	5936.99	377910
KO	C12	IFNb	5820.67	513759
KO	C12	IFNb	6425.73	400590
KO	C12	IFNb	3622.53	215949
KO	C12	IFNb	7040.32	555650
KO	C12	IFNb	3997.59	371516
KO	C12	IFNb	6579.13	349389
KO	C12	IFNb	5667.83	516330
KO	C12	IFNb	6252.59	492167
KO	C12	IFNb	8468.06	572793
KO	C12	IFNb	4704.28	166385
KO	C12	IFNb	6619.83	275474
KO	C12	IFNb	6617.97	371942
KO	C12	IFNb	4976.79	346301
KO	C12	IFNb	6599.84	310661
KO	C12	IFNb	5710.83	576288
KO	C12	IFNb	6881.18	748554
KO	C12	IFNb	4820.94	508244
KO	C12	IFNb	8546.05	592419
KO	C12	IFNb	6385.34	473799
KO	C12	IFNb	3558.93	317489
KO	C12	IFNb	11311	735414
KO	C12	IFNb	12256.2	878552
KO	C12	IFNb	5053.44	320078
KO	C12	IFNb	6239.5	706909
KO	C12	IFNb	11981.4	527512
KO	C12	IFNb	6089.3	308998
KO	C12	IFNb	5134.07	418133
KO	C12	IFNb	9171.46	914436
KO	C12	IFNb	4522.95	542575
KO	C12	IFNb	3932.03	591363
KO	C12	IFNb	2821.58	314343
KO	C12	IFNb	7025.57	583979
KO	C12	IFNb	9817.75	1.01803e+06
KO	C12	IFNb	4094.01	378973
KO	C12	IFNb	6597.56	319555
KO	C12	IFNb	5717.5	413744
KO	C12	IFNb	10371.1	988329
KO	C12	IFNb	14523.5	1.5418e+06
KO	C12	IFNb	7953.18	778360
KO	C12	IFNb	6796.12	320613
KO	C12	IFNb	11844.6	980196
KO	C12	IFNb	9071.62	456049
KO	C12	IFNb	7432.18	500384
KO	C12	IFNb	5624.13	447420
KO	C12	IFNb	10297.6	650616
KO	C12	IFNb	6111.98	192439
KO	C12	IFNb	24609.2	2.34259e+06
KO	C12	IFNb	11948	971820
KO	C12	IFNb	6297.03	692939
KO	C12	IFNb	14680.5	657902
KO	C12	IFNb	4086.19	261601
KO	C12	IFNb	12551	2.03384e+06
KO	C12	IFNb	6677.43	413478
KO	C12	IFNb	6159.65	639034
KO	C12	IFNb	5652.47	670952
KO	C12	IFNb	8552.62	749957
KO	C12	IFNb	7093.17	828565
KO	C12	IFNb	4611.67	263056
KO	C12	IFNb	4997.68	462361
KO	C12	IFNb	7440.07	525513
KO	C12	IFNb	4536.34	302084
KO	C12	IFNb	5302.31	316363
KO	C12	IFNb	6858.29	856552
KO	C12	IFNb	7454.23	971271
KO	C12	IFNb	6701.84	514165
KO	C12	IFNb	6154.36	717932
KO	C12	IFNb	9289.09	816974
KO	C12	IFNb	5586.67	248312
KO	C12	IFNb	7914.25	932368
KO	C12	IFNb	9218.81	517630
KO	C12	IFNb	7054.34	433855
KO	C12	IFNb	10317.5	550623
KO	C12	IFNb	5311.91	242511
KO	C12	IFNb	9607.63	578787
KO	C12	IFNb	3532.81	460503
KO	C12	IFNb	5878.84	722502
KO	C12	IFNb	8020.21	1.1052e+06
KO	C12	IFNb	7597.55	808542
KO	C12	IFNb	14480.5	816113
KO	C12	IFNb	5860.23	730056
KO	C12	IFNb	30831	1.38815e+06
KO	C12	IFNb	8400.69	987911
KO	C12	IFNb	32345.5	1.14402e+06
KO	C12	IFNb	7928.88	412332
KO	C12	IFNb	9519.05	1.06748e+06
KO	C12	IFNb	3924.83	200604
KO	C12	IFNb	4156.84	320003
KO	C12	IFNb	3990.14	478449
KO	C12	IFNb	9660.29	811094
KO	C12	IFNb	9129.63	1.41522e+06
KO	C12	IFNb	5602.35	786126
KO	C12	IFNb	10620.8	1.04333e+06
KO	C12	IFNb	9155.83	581839
KO	C12	IFNb	6809.75	790813
KO	C12	IFNb	12651.6	545066
KO	C12	IFNb	10018	758592
KO	C12	IFNb	4470.98	389233
KO	C12	IFNb	18499.1	2.22497e+06
KO	C12	IFNb	7722.97	1.33739e+06
KO	C12	IFNb	9027.98	864124
KO	C12	IFNb	5628.16	425590
KO	C12	IFNb	4703.17	539513
KO	C12	IFNb	10014	886512
KO	C12	IFNb	6831.71	582564
KO	C12	IFNb	4658.19	565886
KO	C12	IFNb	9138.44	530381
KO	C12	IFNb	7362.45	338831
KO	C12	IFNb	9826	822944
KO	C12	IFNb	9400.29	619079
KO	C12	IFNb	4994.69	582128
KO	C12	IFNb	6784.11	820587
KO	C12	IFNb	4515.87	354277
KO	C12	IFNb	12090.8	1.0012e+06
KO	C12	IFNb	7706.06	476768
KO	C12	IFNb	6273.75	973508
KO	C12	IFNb	6133.1	869291
KO	C12	IFNb	9656.79	999818
KO	C12	IFNb	11064.3	625898
KO	C12	IFNb	8244.01	687854
KO	C12	IFNb	9366.95	932943
KO	C12	IFNb	8339.91	932185
KO	C12	IFNb	7334.02	533801
KO	C12	IFNb	6401.4	507911
KO	C12	IFNb	9047.88	967160
KO	C12	IFNb	6486.72	865631
KO	C12	IFNb	6288.69	725021
KO	C12	IFNb	6560.89	406950
KO	C12	IFNb	4981.16	407248
KO	C12	IFNb	5831.84	827816
KO	C12	IFNb	5239.56	816056
KO	C12	IFNb	4430.25	425907
KO	C12	IFNb	8659.79	685737
KO	C12	IFNb	14837.9	803550
KO	C12	IFNb	12432.2	1.7582e+06
KO	C12	IFNb	10102.9	440031
KO	C12	IFNb	6239.83	394567
KO	C12	IFNb	9042.75	705148
KO	C12	IFNb	8917.43	713157
KO	C12	IFNb	8501.9	965014
KO	C12	IFNb	8378.51	642799
KO	C12	IFNb	6609.82	285463
KO	C12	IFNb	6751.73	390089
KO	C12	IFNb	44569	2.18912e+06
KO	C12	IFNb	7581.15	631751
KO	C12	IFNb	10883.7	1.48723e+06
KO	C12	IFNb	6218.85	473847
KO	C12	IFNb	11467.8	871387
KO	C12	IFNb	4402.76	688035
KO	C12	IFNb	8781.3	666789
KO	C12	IFNb	6078.71	506551
KO	C12	IFNb	7756.76	626033
KO	C12	IFNb	10367.3	1.46509e+06
KO	C12	IFNb	7750.98	813481
KO	C12	IFNb	7519.69	664512
KO	C12	IFNb	4472.49	444050
KO	C12	IFNb	6391.51	701323
KO	C12	IFNb	6345.28	490472
KO	C12	IFNb	9577.58	1.08259e+06
KO	C12	IFNb	6516.34	528999
KO	C12	IFNb	4136.52	520963
KO	C12	IFNb	12581.6	546671
KO	C12	IFNb	5664.4	344210
KO	C12	IFNb	5747.36	520258
KO	C12	IFNb	5716.05	320953
KO	C12	IFNb	8645.96	536280
KO	C12	IFNb	7335.46	1.15442e+06
KO	C12	IFNb	6414.78	457133
KO	C12	IFNb	6091.16	206168
KO	C12	IFNb	5931.64	416478
KO	C12	IFNb	6088.28	384664
KO	C12	IFNb	23086.5	1.13153e+06
KO	C12	IFNb	5194.5	500469
KO	C12	IFNb	8257.31	859688
KO	C12	IFNb	5285.28	444038
KO	C12	IFNb	4343.68	291762
KO	C12	IFNb	4312.94	424814
KO	C12	IFNb	4775.83	312519
KO	C12	IFNb	9235.06	769091
KO	C12	IFNb	4535.21	298915
KO	C12	IFNb	9121.52	652894
KO	C12	IFNb	9581.8	839197
KO	C12	IFNb	6186.79	446405
KO	C12	IFNb	4188.2	562857
KO	C12	IFNb	8418.41	726703
KO	C12	IFNb	6062.82	417735
KO	C12	IFNb	4786.52	364207
KO	C12	IFNb	8862.2	544577
KO	C12	IFNb	8282.33	1.08569e+06
KO	C12	IFNb	7636.45	633956
KO	C12	IFNb	6747.46	421709
KO	C12	IFNb	6692.49	328367
KO	C12	IFNb	5186.2	345632
KO	C12	IFNb	6850.68	404793
KO	C12	IFNb	7201.33	663965
KO	C12	IFNb	5748.07	263931
KO	C12	IFNb	7579	766000
KO	C12	IFNb	9582.93	586854
KO	C12	IFNb	6102.69	279254
KO	C12	IFNb	8824.8	767804
KO	C12	IFNb	7357.56	542078
KO	C12	IFNb	9970.7	724141
KO	C12	IFNb	9030.45	492838
KO	C12	IFNb	4491.79	393873
KO	C12	IFNb	5967.86	510779
KO	C12	IFNb	6053.52	672814
KO	C12	IFNb	6976.9	502316
KO	C12	IFNb	5966.76	354756
KO	C12	IFNb	7111.69	412751
KO	C12	IFNb	7985.4	498241
KO	C12	IFNb	9072.04	547474
KO	C12	IFNb	6371.19	827479
KO	C12	IFNb	6533.87	362758
KO	C12	IFNb	5734.91	436973
KO	C12	IFNb	6465.8	352532
KO	C12	IFNb	10188.6	648005
KO	C12	IFNb	8052.86	1.07928e+06
KO	C12	IFNb	4847.73	314680
KO	C12	IFNb	9766	1.02496e+06
KO	C12	IFNb	6904.44	391665
KO	C12	IFNb	5262.31	383566
KO	C12	IFNb	6213.95	360648
KO	C12	IFNb	8238.76	632077
KO	C12	IFNb	3724.39	147558
KO	C12	IFNb	6473.07	342059
KO	C12	IFNb	10816.6	1.00751e+06
KO	C12	IFNb	8998.47	492037
KO	C12	IFNb	6461.29	735089
KO	C12	IFNb	5388.96	511287
KO	C12	IFNb	8796.3	686853
KO	C12	IFNb	7739.17	611212
KO	C12	IFNb	16733.3	1.04757e+06
KO	C12	IFNb	8096.37	899439
KO	C12	IFNb	6567.97	507341
KO	C12	IFNb	16612.4	978104
KO	C12	IFNb	5116.63	501290
KO	C12	IFNb	11611.4	953587
KO	C12	IFNb	7406.15	421680
KO	C12	IFNb	9805.65	905628
KO	C12	IFNb	6036	504892
KO	C12	IFNb	10549.7	705294
KO	C12	IFNb	8296.7	1.30047e+06
KO	C12	IFNb	13103.7	1.20129e+06
KO	C12	IFNb	9415.47	897261
KO	C12	IFNb	8532.06	717709
KO	C12	IFNb	9681.11	727494
KO	C12	IFNb	10701.2	666003
KO	C12	IFNb	11273.5	907494
KO	C12	IFNb	28336.3	1.72192e+06
KO	C12	IFNb	8643.45	548371
KO	C12	IFNb	19806.9	1.52166e+06
KO	C12	IFNb	7730.42	447850
KO	C12	IFNb	6954.34	422596
KO	C12	IFNb	9684.69	1.52718e+06
KO	C12	IFNb	9131.48	749443
KO	C12	IFNb	8091.8	599146
KO	C12	IFNb	11712	797135
KO	C12	IFNb	14134.2	1.7178e+06
KO	C12	IFNb	8317.83	901345
KO	C12	IFNb	8185.09	550216
KO	C12	IFNb	6090.41	380325
KO	C12	IFNb	24607.6	2.22105e+06
KO	C12	IFNb	6172.04	939911
KO	C12	IFNb	14658.7	713078
KO	C12	IFNb	11807	1.60968e+06
KO	C12	IFNb	2339.66	127073
KO	C12	IFNb	7724.91	855336
KO	C12	IFNb	7898.89	741959
KO	C12	IFNb	19000.5	2.20552e+06
KO	C12	IFNb	17588.1	1.38074e+06
KO	C12	IFNb	9490.71	1.73714e+06
KO	C12	IFNb	8875.94	619945
KO	C12	IFNb	14268	2.64675e+06
KO	C12	IFNb	11811.1	1.26129e+06
KO	C12	IFNb	11389.7	727386
KO	C12	IFNb	6479.98	693689
KO	C12	IFNb	28895	2.05306e+06
KO	C12	IFNb	9462.66	675325
KO	C12	IFNb	8812.82	723290
KO	C12	IFNb	7929.36	800995
KO	C12	IFNb	8945.49	539368
KO	C12	IFNb	8895.34	672180
KO	C12	IFNb	23811.6	1.7756e+06
KO	C12	IFNb	7903.42	595981
KO	C12	IFNb	10030.1	795823
KO	C12	IFNb	9429.76	579454
KO	C12	IFNb	6572.62	531844
KO	C12	IFNb	7157.79	702770
KO	C12	IFNb	7696.64	583620
KO	C12	IFNb	10451.8	719044
KO	C12	IFNb	6548.39	890697
KO	C12	IFNb	13840	700121
KO	C12	IFNb	14055.4	1.50538e+06
KO	C12	IFNb	6050.37	789621
KO	C12	IFNb	6639.58	329604
KO	C12	IFNb	17283.6	800857
KO	C12	IFNb	11869.5	761140
KO	C12	IFNb	10449.1	1.19919e+06
KO	C12	IFNb	11122.8	757616
KO	C12	IFNb	8083.65	610844
KO	C12	IFNb	8194.47	771443
KO	C12	IFNb	5034.47	354542
KO	C12	IFNb	10619.3	1.19031e+06
KO	C12	IFNb	5888.63	572599
KO	C12	IFNb	20081.6	1.21609e+06
KO	C12	IFNb	13278.2	950421
KO	C12	IFNb	6414.56	313048
KO	C12	IFNb	8017.09	575104
KO	C12	IFNb	5939.54	332878
KO	C12	IFNb	8481.59	681418
KO	C12	IFNb	8348.78	922662
KO	C12	IFNb	9283.09	640589
KO	C12	IFNb	16221.2	2.31873e+06
KO	C12	IFNb	7451.46	682335
KO	C12	IFNb	6757.52	555670
KO	C12	IFNb	5692.82	422115
KO	C12	IFNb	5179.84	619472
KO	C12	IFNb	8224.22	592552
KO	C12	IFNb	13196.3	1.01658e+06
KO	C12	IFNb	7993.75	804144
KO	C12	IFNb	6739.38	752226
KO	C12	IFNb	7979.66	713535
KO	C12	IFNb	7573.16	685929
KO	C12	IFNb	9870.74	935985
KO	C12	IFNb	11479.2	751168
KO	C12	IFNb	5499.61	377774
KO	C12	IFNb	5151.12	272202
KO	C12	IFNb	4793.68	201746
KO	C12	IFNb	6216.77	630279
KO	C12	IFNb	7661.31	619938
KO	C12	IFNb	7541.05	545704
KO	C12	IFNb	7331.85	368587
KO	C12	IFNb	6262.67	790379
KO	C12	IFNb	4774.37	595784
KO	C12	IFNb	4887.59	220061
KO	C12	IFNb	10030.7	338457
KO	C12	IFNb	4742.55	341201
KO	C12	IFNb	5941.04	563354
KO	C12	IFNb	5660.24	327621
KO	C12	IFNb	31879.3	1.63777e+06
KO	C12	IFNb	11003	1.01506e+06
KO	C12	IFNb	6503.17	563762
KO	C12	IFNb	5917.11	294360
KO	C12	IFNb	12795.2	1.54499e+06
KO	C12	IFNb	4911.47	590212
KO	C12	IFNb	6743.44	504617
KO	C12	IFNb	6669.32	381828
KO	C12	IFNb	4434.34	165447
KO	C12	IFNb	7685.15	591217
KO	C12	IFNb	42954.2	2.21124e+06
KO	C12	IFNb	5069.89	313138
KO	C12	IFNb	9175.86	701082
KO	C12	IFNb	8028.22	358096
KO	C12	IFNb	6991.98	477718
KO	C12	IFNb	4848.47	183952
KO	C12	IFNb	6705.61	340624
KO	C12	IFNb	10436.1	610627
KO	C12	IFNb	6072.29	291565
KO	C12	IFNb	5980.27	431504
KO	C12	IFNb	7272.47	456812
KO	C12	IFNb	5159.66	550452
KO	C12	IFNb	5974.89	266821
KO	C12	IFNb	6062.23	510904
KO	C12	IFNb	12186.6	655494
KO	C12	IFNb	5853.41	734122
KO	C12	IFNb	9131.01	896027
KO	C12	IFNb	5716.06	383044
KO	C12	IFNb	9539.96	1.13791e+06
KO	C12	IFNb	8047.14	772776
KO	C12	IFNb	7196.39	435794
KO	C12	IFNb	11558.5	550138
KO	C12	IFNb	5924.92	627429
KO	C12	IFNb	8116.89	459591
KO	C12	IFNb	10963.5	1.01775e+06
KO	C12	IFNb	5804.35	474246
KO	C12	IFNb	7901.4	394317
KO	C12	IFNb	8303.66	568645
KO	C12	IFNb	7857.84	667592
KO	C12	IFNb	7196.94	473216
KO	C12	IFNb	22867.5	1.32119e+06
KO	C12	IFNb	6744.89	643118
KO	C12	IFNb	9279.26	580431
KO	C12	IFNb	6052.58	661275
KO	C12	IFNb	5350.08	318091
KO	C12	IFNb	10648.8	884029
KO	C12	IFNb	8179.6	1.13189e+06
KO	C12	IFNb	7463.9	562447
KO	C12	IFNb	10132.8	546086
KO	C12	IFNb	12227.7	884853
KO	C12	IFNb	8373.5	601989
KO	C12	IFNb	4469.21	344285
KO	C12	IFNb	8088.94	496212
KO	C12	IFNb	4497.46	316488
KO	C12	IFNb	9032.04	718058
KO	C12	IFNb	9730.12	428902
KO	C12	IFNb	11589.3	1.15733e+06
KO	C12	IFNb	9345.02	889076
KO	C12	IFNb	7422.35	702260
KO	C12	IFNb	6803.65	681567
KO	C12	IFNb	9482.97	935044
KO	C12	IFNb	6983.11	562495
KO	C12	IFNb	6254.99	464455
KO	C12	IFNb	20297.6	1.22384e+06
KO	C12	IFNb	5896.94	558554
KO	C12	IFNb	9923.71	1.2092e+06
KO	C12	IFNb	20396.8	921564
KO	C12	IFNb	5611.87	440849
KO	C12	IFNb	7881.31	570327
KO	C12	IFNb	5596.26	360039
KO	C12	IFNb	10319.1	884275
KO	C12	IFNb	9960.22	523195
KO	C12	IFNb	7345.68	999144
KO	C12	IFNb	5817.78	398714
KO	C12	IFNb	7202.17	628138
KO	C12	IFNb	9025.59	574983
KO	C12	IFNb	7953.03	545885
KO	C12	IFNb	7262.51	489723
KO	C12	IFNb	11397.9	623237
KO	C12	IFNb	20534.2	1.11419e+06
KO	C12	IFNb	20540.3	1.87873e+06
KO	C12	IFNb	11856.2	1.11119e+06
KO	C12	IFNb	7734.64	407506
KO	C12	IFNb	7702.5	786971
KO	C12	IFNb	9313.46	829869
KO	C12	IFNb	8438.54	765638
KO	C12	IFNb	8520.43	896920
KO	C12	IFNb	5911.49	776769
KO	C12	IFNb	8562.98	400372
KO	C12	IFNb	7139.5	840346
KO	C12	IFNb	8766.22	746146
KO	C12	IFNb	7581.88	617490
KO	C12	IFNb	12478.3	656123
KO	C12	IFNb	6037.12	713126
KO	C12	IFNb	6360.69	464961
KO	C12	IFNb	10911.2	1.15832e+06
KO	C12	IFNb	6498.61	639415
KO	C12	IFNb	14413.2	1.20562e+06
KO	C12	IFNb	11322.1	868627
KO	C12	IFNb	9275.83	955994
KO	C12	IFNb	8363.77	1.54009e+06
KO	C12	IFNb	6357.35	824680
KO	C12	IFNb	7647.01	693019
KO	C12	IFNb	4377.04	401727
KO	C12	IFNb	15330.6	1.05388e+06
KO	C12	IFNb	7352.44	443701
KO	C12	IFNb	10990.1	933127
KO	C12	IFNb	9667.65	1.05066e+06
KO	C12	IFNb	4663.75	504399
KO	C12	IFNb	6456.87	543146
KO	C12	IFNb	5481.25	539602
KO	C12	IFNb	5343.19	471054
KO	C12	IFNb	5311.54	298240
KO	C12	IFNb	9188.21	1.21553e+06
KO	C12	IFNb	5045.77	435037
KO	C12	IFNb	11721.9	650183
KO	C12	IFNb	5162.14	381953
KO	C12	IFNb	7712.14	667355
KO	C12	IFNb	7896.71	471988
KO	C12	IFNb	6988.91	345112
KO	C12	IFNb	6453.24	820186
KO	C12	IFNb	5358.05	690832
KO	C12	IFNb	8082.32	711687
KO	C12	IFNb	11157.7	689150
KO	C12	IFNb	7357.85	235527
KO	C12	IFNb	6299.66	445954
KO	C12	IFNb	19374	1.31659e+06
KO	C12	IFNb	6510.07	395599
KO	C12	IFNb	8038.21	714129
KO	C12	IFNb	20775.7	1.02481e+06
KO	C12	IFNb	6618.96	637363
KO	C12	IFNb	3766.19	279258
KO	C12	IFNb	3631.19	208081
KO	C12	IFNb	9967.51	474934
KO	C12	IFNb	4741.74	431467
KO	C12	IFNb	6498.01	472271
KO	C12	IFNb	6299.18	252214
KO	C12	IFNb	5632.91	1.61334e+06
KO	C12	IFNb	8517.87	463075
KO	C12	IFNb	9424.3	1.41095e+06
KO	C12	IFNb	3172.07	170785
KO	C12	IFNb	4697.75	685816
KO	C12	IFNb	6582.13	327788
KO	C12	IFNb	3610.71	158970
KO	C12	IFNb	6242.56	712497
KO	C12	IFNb	4906.02	564327
KO	C12	IFNb	9241.24	670677
KO	C12	IFNb	8442.59	578159
KO	C12	IFNb	3757.98	367588
KO	C12	IFNb	6821	464604
KO	C12	IFNb	6537.41	574964
KO	C12	IFNb	7923.52	502280
KO	C12	IFNb	1602.4	60458.9
KO	C12	IFNb	8587.3	747140
KO	C12	IFNb	5332.93	555504
KO	C12	IFNb	4396.02	472214
KO	C12	IFNb	5427.77	625197
KO	C12	IFNb	6620.06	752109
KO	C12	IFNb	12838.2	952608
KO	C12	IFNb	12007.6	834264
KO	C12	IFNb	6753.66	421033
KO	C12	IFNb	5870.4	532319
KO	C12	IFNb	5279.56	484284
KO	C12	IFNb	7191.73	523067
KO	C12	IFNb	3653.47	170822
KO	C12	IFNb	7230.3	746314
KO	C12	IFNb	7653.39	358646
KO	C12	IFNb	5858.26	735344
KO	C12	IFNb	7182.12	712321
KO	C12	IFNb	5963.35	546068
KO	C12	IFNb	6149.38	690889
KO	C12	IFNb	9825.24	422783
KO	C12	IFNb	6508.18	346988
KO	C12	IFNb	7462.94	1.97614e+06
KO	C12	IFNb	6460.52	769920
KO	C12	IFNb	5223.83	1.01152e+06
KO	C12	IFNb	5935.48	198718
KO	C12	IFNb	13078.7	1.18733e+06
KO	C12	IFNb	6248	418035
KO	C12	IFNb	7514.02	763771
KO	C12	IFNb	6955.75	549705
KO	C12	IFNb	7795.2	519098
KO	C12	IFNb	8494.06	1.15713e+06
KO	C12	IFNb	4880.48	300927
KO	C12	IFNb	6933.86	790671
KO	C12	IFNb	9466.5	935407
KO	C12	IFNb	4601.08	324987
KO	C12	IFNb	9548.84	883914
KO	C12	IFNb	10870.4	786060
KO	C12	IFNb	20647.9	870067
KO	C12	IFNb	5549.23	580364
KO	C12	IFNb	5503.71	684487
KO	C12	IFNb	10247.3	751221
KO	C12	IFNb	10713	1.0715e+06
KO	C12	IFNb	9394.45	1.10231e+06
KO	C12	IFNb	7806.18	809853
KO	C12	IFNb	8629.82	471879
KO	C12	IFNb	12249.5	614520
KO	C12	IFNb	8256.69	1.22704e+06
KO	C12	IFNb	5031.42	386274
KO	C12	IFNb	9321.79	1.13683e+06
KO	C12	IFNb	14498.4	1.03852e+06
KO	C12	IFNb	6914.54	415461
KO	C12	IFNb	18360.2	1.40282e+06
KO	C12	IFNb	8950.02	1.1502e+06
KO	C12	IFNb	5801.23	457552
KO	C12	IFNb	8958.03	687260
KO	C12	IFNb	17786.9	846583
KO	C12	IFNb	6474.64	436596
KO	C12	IFNb	12226.6	578083
KO	C12	IFNb	7832.78	572569
KO	C12	IFNb	8610.08	800630
KO	C12	IFNb	6069.41	472015
KO	C12	IFNb	6131.11	473596
KO	C12	IFNb	5631.26	768907
KO	C12	IFNb	6599.19	504904
KO	C12	IFNb	11041.7	827422
KO	C12	IFNb	7984.01	766713
KO	C12	IFNb	9262.68	841385
KO	C12	IFNb	6495.16	508534
KO	C12	IFNb	27336.6	1.6956e+06
KO	C12	IFNb	1745.32	75284.8
KO	C12	IFNb	9790.68	1.15805e+06
KO	C12	IFNb	5671.11	1.04338e+06
KO	C12	IFNb	6555.74	317874
KO	C12	IFNb	6982.42	343326
KO	C12	IFNb	11591.3	607048
KO	C12	IFNb	7131.87	729044
KO	C12	IFNb	7951.44	429361
KO	C12	IFNb	19784.7	1.37149e+06
KO	C12	IFNb	5123.88	426714
KO	C12	IFNb	7957.19	541577
KO	C12	IFNb	8485.84	1.05804e+06
KO	C12	IFNb	7457.06	517712
KO	C12	IFNb	15899.2	1.15471e+06
KO	C12	IFNb	7232.67	616376
KO	C12	IFNb	5988.68	628524
KO	C12	IFNb	6907.06	334183
KO	C12	IFNb	7086.71	317588
KO	C12	IFNb	8898.38	942775
KO	C12	IFNb	7378.68	350032
KO	C12	IFNb	15211.8	1.96691e+06
KO	C12	IFNb	6707.84	1.20842e+06
KO	C12	IFNb	11779.8	917965
KO	C12	IFNb	5760.92	266940
KO	C12	IFNb	9054.51	589179
KO	C12	IFNb	6919.99	639479
KO	C12	IFNb	7439.51	413429
KO	C12	IFNb	5979.22	418249
KO	C12	IFNb	8036.4	616130
KO	C12	IFNb	9994.93	628344
KO	C12	IFNb	11378.2	898011
KO	C12	IFNb	7389.85	1.29134e+06
KO	C12	IFNb	8501.29	597793
KO	C12	IFNb	12008.8	1.07256e+06
KO	C12	IFNb	9350.81	1.84304e+06
KO	C12	IFNb	15178.8	982113
KO	C12	IFNb	9727.94	425743
KO	C12	IFNb	8766.65	543766
KO	C12	IFNb	7750.07	457529
KO	C12	IFNb	4924.07	406715
KO	C12	IFNb	7528.7	604862
KO	C12	IFNb	7327.26	548689
KO	C12	IFNb	6614.4	274554
KO	C12	IFNb	12701.6	1.23041e+06
KO	C12	IFNb	6742.9	530761
KO	C12	IFNb	6422.22	437780
KO	C12	IFNb	8409.92	610785
KO	C12	IFNb	8724.03	822671
KO	C12	IFNb	6015.06	646760
KO	C12	IFNb	5812.53	397134
KO	C12	IFNb	7857.86	799133
KO	C12	IFNb	6399.85	895346
KO	C12	IFNb	10959.6	836220
KO	C12	IFNb	5229.88	543947
KO	C12	IFNb	5876.16	488439
KO	C12	IFNb	6896.86	461086
KO	C12	IFNb	9171.81	630503
KO	C12	IFNb	11182.3	896044
KO	C12	IFNb	5433.84	336187
KO	C12	IFNb	6643.38	419736
KO	C12	IFNb	6591.46	315455
KO	C12	IFNb	8571.4	648601
KO	C12	IFNb	7596.65	583213
KO	C12	IFNb	7283.92	384524
KO	C12	IFNb	5344.24	280725
KO	C12	IFNb	5820.03	528668
KO	C12	IFNb	5856.01	468326
KO	C12	IFNb	5528.8	403860
KO	C12	IFNb	11851.9	570320
KO	C12	IFNb	7763.06	728793
KO	C12	IFNb	6251.43	434666
KO	C12	IFNb	7802.37	332872
KO	C12	IFNb	5295.25	507675
KO	C12	IFNb	7415.22	577456
KO	C12	IFNb	5586.38	356472
KO	C12	IFNb	8552.72	682195
KO	C12	IFNb	7365.84	512539
KO	C12	IFNb	5823.34	624617
KO	C12	IFNb	6732.01	394248
KO	C12	IFNb	9351.01	344474
KO	C12	IFNb	7562.51	521858
KO	C12	IFNb	7035.3	462588
KO	C12	IFNb	8702.72	541170
KO	C12	IFNb	19816.1	993077
KO	C12	IFNb	12461.4	548642
KO	C12	IFNb	6443.95	572493
KO	C12	IFNb	6927.55	557656
KO	C12	IFNb	5731.99	350723
KO	C12	IFNb	10505.6	867732
KO	C12	IFNb	5769.74	381494
KO	C12	IFNb	6718.99	793318
KO	C12	IFNb	7738.85	540119
KO	C12	IFNb	5369.18	380085
KO	C12	IFNb	7456.54	591630
KO	C12	IFNb	8083.67	744893
KO	C12	IFNb	7399.84	359967
KO	C12	IFNb	7993.29	832620
KO	C12	IFNb	12263.8	1.39522e+06
KO	C12	IFNb	9200.06	680723
KO	C12	IFNb	6732.3	463509
KO	C12	IFNb	11094.4	415102
KO	C12	IFNb	10475.7	1.23633e+06
KO	C12	IFNb	8993.16	797082
KO	C12	IFNb	8743.86	791963
KO	C12	IFNb	9367.17	634102
KO	C12	IFNb	19189.8	1.95258e+06
KO	C12	IFNb	25859.6	1.08968e+06
KO	C12	IFNb	7031.97	538385
KO	C12	IFNb	4661.11	660410
KO	C12	IFNb	6413.62	733367
KO	C12	IFNb	6190.79	474307
KO	C12	IFNb	17943.5	1.58566e+06
KO	C12	IFNb	6502.87	464775
KO	C12	IFNb	7010.75	661110
KO	C12	IFNb	8618.75	804602
KO	C12	IFNb	8781.49	567727
KO	C12	IFNb	6179.54	521114
KO	C12	IFNb	16833.5	1.16779e+06
KO	C12	IFNb	9109.25	675439
KO	C12	IFNb	9175.43	1.22347e+06
KO	C12	IFNb	7472.4	632885
KO	C12	IFNb	9334.63	847921
KO	C12	IFNb	8818.83	546540
KO	C12	IFNb	8995	521584
KO	C12	IFNb	23195.8	877618
KO	C12	IFNb	4967.12	398541
KO	C12	IFNb	17086.9	976455
KO	C12	IFNb	6950.38	350139
KO	C12	IFNb	7618.79	857179
KO	C12	IFNb	16490.5	1.76187e+06
KO	C12	IFNb	8155.02	695408
KO	C12	IFNb	13089.9	875120
KO	C12	IFNb	12732.7	1.00826e+06
KO	C12	IFNb	18656.8	1.83177e+06
KO	C12	IFNb	8348.68	745218
KO	C12	IFNb	10454.5	784515
KO	C12	IFNb	7756.29	498192
KO	C12	IFNb	6513.4	243701
KO	C12	IFNb	12404.3	833837
KO	C12	IFNb	10389	897352
KO	C12	IFNb	13004.7	994993
KO	C12	IFNb	7976.15	700664
KO	C12	IFNb	5726.27	353078
KO	C12	IFNb	9202.06	855677
KO	C12	IFNb	8644.74	847402
KO	C12	IFNb	9435.49	740725
KO	C12	IFNb	7539.1	277331
KO	C12	IFNb	9376.33	723288
KO	C12	IFNb	5437.24	612593
KO	C12	IFNb	2935.5	88728.9
KO	C12	IFNb	5300.72	451733
KO	C12	IFNb	6119.49	566788
KO	C12	IFNb	8032.88	399614
KO	C12	IFNb	10021.4	725190
KO	C12	IFNb	17058.8	1.00887e+06
KO	C12	IFNb	11621.5	767802
KO	C12	IFNb	5515.58	392475
KO	C12	IFNb	6001.69	601230
KO	C12	IFNb	13915.4	1.02231e+06
KO	C12	IFNb	9754.23	778032
KO	C12	IFNb	11773.6	664167
KO	C12	IFNb	17294	925668
KO	C12	IFNb	14529.6	773129
KO	C12	IFNb	9784.94	810263
KO	C12	IFNb	11134.8	753178
KO	C12	IFNb	9395.9	1.57532e+06
KO	C12	IFNb	7705.73	672057
KO	C12	IFNb	6488.48	606412
KO	C12	IFNb	9758.45	698484
KO	C12	IFNb	5377.45	375309
KO	C12	IFNb	7816.43	532408
KO	C12	IFNb	7890.57	1.58753e+06
KO	C12	IFNb	6387.75	367383
KO	C12	IFNb	13994.4	1.40411e+06
KO	C12	IFNb	7894.13	426680
KO	C12	IFNb	13037.9	1.13847e+06
KO	C12	IFNb	9777.61	834284
KO	C12	IFNb	9463.77	862134
KO	C12	IFNb	18239.8	945665
KO	C12	IFNb	4393.54	329694
KO	C12	IFNb	6929.69	391643
KO	C12	IFNb	15797.8	717088
KO	C12	IFNb	8971.27	1.02064e+06
KO	C12	IFNb	10304	761327
KO	C12	IFNb	6432.01	449247
KO	C12	IFNb	7655.19	500536
KO	C12	IFNb	6901.37	608423
KO	C12	IFNb	10459.7	573035
KO	C12	IFNb	9426.42	1.48843e+06
KO	C12	IFNb	4128.85	452831
KO	C12	IFNb	4438.83	427664
KO	C12	IFNb	9317.38	395551
KO	C12	IFNb	5073.7	287547
KO	C12	IFNb	5650.3	321412
KO	C12	IFNb	9991.97	843137
KO	C12	IFNb	10127.3	866779
KO	C12	IFNb	5817.9	1.45934e+06
KO	C12	IFNb	6474.51	558559
KO	C12	IFNb	7439.95	609834
KO	C12	IFNb	9240.45	510602
KO	C12	IFNb	9179.07	700846
KO	C12	IFNb	5348.19	437817
KO	C12	IFNb	7739.23	521869
KO	C12	IFNb	8574.73	363574
KO	C12	IFNb	5477.84	437794
KO	C12	IFNb	6823.32	676735
KO	C12	IFNb	7363.83	916599
KO	C12	IFNb	6370.77	543259
KO	C12	IFNb	4691.11	320761
KO	C12	IFNb	6219.17	468323
KO	C12	IFNb	7798.17	755005
KO	C12	IFNb	5866.33	245350
KO	C12	IFNb	10415.2	582621
KO	C12	IFNb	5572.58	428698
KO	C12	IFNb	8605.5	692276
KO	C12	IFNb	7539.4	588314
KO	C12	IFNb	9053.33	748255
KO	C12	IFNb	7072.27	753012
KO	C12	IFNb	7917.03	774822
KO	C12	IFNb	8528.56	597920
KO	C12	IFNb	13826.3	703059
KO	C12	IFNb	9521.03	906321
KO	C12	IFNb	7174.61	686350
KO	C12	IFNb	5213.72	516548
KO	C12	IFNb	8161.2	642401
KO	C12	IFNb	5335.65	646786
KO	C12	IFNb	4663.93	263590
KO	C12	IFNb	7433.52	412316
KO	C12	IFNb	9650.5	1.33644e+06
KO	C12	IFNb	9600.46	997008
KO	C12	IFNb	7205.06	500217
KO	C12	IFNb	5480.29	1.77583e+06
KO	C12	IFNb	13373.8	911640
KO	C12	IFNb	8086.39	1.15718e+06
KO	C12	IFNb	6605.41	625312
KO	C12	IFNb	8367.32	365757
KO	C12	IFNb	4731.39	443685
KO	C12	IFNb	4963.27	416204
KO	C12	IFNb	7308.48	545365
KO	C12	IFNb	6654.53	848564
KO	C12	IFNb	14666.6	1.55622e+06
KO	C12	IFNb	8420.32	753380
KO	C12	IFNb	9260.95	511249
KO	C12	IFNb	7625.1	699436
KO	C12	IFNb	9388.5	846902
KO	C12	IFNb	9520.2	800331
KO	C12	IFNb	8996.28	804912
KO	C12	IFNb	12402.7	959341
KO	C12	IFNb	11289.6	1.50833e+06
KO	C12	IFNb	17134	1.00163e+06
KO	C12	IFNb	9648.24	1.25208e+06
KO	C12	IFNb	12040.2	1.16066e+06
KO	C12	IFNb	8350.7	778702
KO	C12	IFNb	5746.51	389306
KO	C12	IFNb	9557.06	1.19712e+06
KO	C12	IFNb	5010.89	550883
KO	C12	IFNb	9193.61	673974
KO	C12	IFNb	7217.3	680965
KO	C12	IFNb	5998.37	921019
KO	C12	IFNb	9789.7	1.27866e+06
KO	C12	IFNb	7955.71	1.03619e+06
KO	C12	IFNb	10900.7	1.08913e+06
KO	C12	IFNb	3790.01	414674
KO	C12	IFNb	7492.4	778086
KO	C12	IFNb	11658.5	1.26641e+06
KO	C12	IFNb	8956.21	977571
KO	C12	IFNb	9785.86	667580
KO	C12	IFNb	6418.97	473600
KO	C12	IFNb	7269.03	764807
KO	C12	IFNb	10180.8	637357
KO	C12	IFNb	8301.97	504488
KO	C12	IFNb	6376.39	442016
KO	C12	IFNb	11609.9	550754
KO	C12	IFNb	22661.8	1.4544e+06
KO	C12	IFNb	10667.5	713730
KO	C12	IFNb	6868.58	584987
KO	C12	IFNb	6653.93	486746
KO	C12	IFNb	7818.56	602301
KO	C12	IFNb	9687.8	733588
KO	C12	IFNb	11698.3	783313
KO	C12	IFNb	16496.8	1.04748e+06
KO	C12	IFNb	7542.55	575498
KO	C12	IFNb	16720.9	897625
KO	C12	IFNb	12404.5	1.00831e+06
KO	C12	IFNb	8264.48	823572
KO	C12	IFNb	9974.1	540673
KO	C12	IFNb	8403.98	891276
KO	C12	IFNb	5287.11	794052
KO	C12	IFNb	9121.78	786941
KO	C12	IFNb	7463.76	542461
KO	C12	IFNb	8456.14	431320
KO	C12	IFNb	6487.07	408159
KO	C12	IFNb	8885.68	955418
KO	C12	IFNb	10215.1	712409
KO	C12	IFNb	12887.9	683745
KO	C12	IFNb	8949.03	1.24634e+06
KO	C12	IFNb	8117.85	526100
KO	C12	IFNb	9094.95	540266
KO	C12	IFNb	13497.9	820230
KO	C12	IFNb	12390.3	671649
KO	C12	IFNb	5278.26	713506
KO	C12	IFNb	7597.82	820532
KO	C12	IFNb	11440.5	781055
KO	C12	IFNb	9407.08	789834
KO	C12	IFNb	9897.51	630529
KO	C12	IFNb	6921.65	716271
KO	C12	IFNb	7259.74	453345
KO	C12	IFNb	14623	1.02826e+06
KO	C12	IFNb	7488.9	560401
KO	C12	IFNb	3079.14	352085
KO	C12	IFNb	8738.12	1.62599e+06
KO	C12	IFNb	4855.59	387809
KO	C12	IFNb	5994.89	514666
KO	C12	IFNb	5099.23	372749
KO	C12	IFNb	6419.9	769122
KO	C12	IFNb	6624.07	718500
KO	C12	IFNb	5512.27	343354
KO	C12	IFNb	10125.4	654082
KO	C12	IFNb	8801.28	576397
KO	C12	IFNb	9138.42	773990
KO	C12	IFNb	2208.33	105918
KO	C12	IFNb	5829.5	291837
KO	C12	IFNb	8919.01	498924
KO	C12	IFNb	3049.22	191373
KO	C12	IFNb	8348.21	555487
KO	C12	IFNb	5300.07	450287
KO	C12	IFNb	8971.6	513636
KO	C12	IFNb	5522.95	512696
KO	C12	IFNb	11048.6	964762
KO	C12	IFNb	8296.2	835004
KO	C12	IFNb	7315.58	687167
KO	C12	IFNb	7011.14	713759
KO	C12	IFNb	12820.6	1.03809e+06
KO	C12	IFNb	6937.97	512620
KO	C12	IFNb	4049.97	438229
KO	C12	IFNb	7604.73	619749
KO	C12	IFNb	9586.79	473898
KO	C12	IFNb	6255.79	805268
KO	C12	IFNb	5843.89	362170
KO	C12	IFNb	6007.36	333211
KO	C12	IFNb	7154.84	747536
KO	C12	IFNb	5832.36	533155
KO	C12	IFNb	10188.3	707333
KO	C12	IFNb	8932.48	622019
KO	C12	IFNb	15530.7	1.31294e+06
KO	C12	IFNb	11079	545335
KO	C12	IFNb	5774.72	356671
KO	C12	IFNb	7516.02	480787
KO	C12	IFNb	9535.18	606947
KO	C12	IFNb	8020.84	654923
KO	C12	IFNb	7371.64	361303
KO	C12	IFNb	7925.33	481184
KO	C12	IFNb	7336.02	646357
KO	C12	IFNb	6162.54	443362
KO	C12	IFNb	7471.29	559082
KO	C12	IFNb	16538.4	1.63766e+06
KO	C12	IFNb	9327.45	1.02348e+06
KO	C12	IFNb	5005.05	164153
KO	C12	IFNb	4444.05	1.41066e+06
KO	C12	IFNb	7380.92	625911
KO	C12	IFNb	7166.43	564474
KO	C12	IFNb	4736.43	631066
KO	C12	IFNb	8240.3	761056
KO	C12	IFNb	11614.2	695400
KO	C12	IFNb	7606.14	620263
KO	C12	IFNb	9229.47	692586
KO	C12	IFNb	8025.22	528941
KO	C12	IFNb	3924.51	420330
KO	C12	IFNb	11258.1	513390
KO	C12	IFNb	12016.2	558677
KO	C12	IFNb	6628.68	636907
KO	C12	IFNb	8408.74	624379
KO	C12	IFNb	11194.5	766611
KO	C12	IFNb	7173.85	435182
KO	C12	IFNb	7734.69	547134
KO	C12	IFNb	11417.9	1.37448e+06
KO	C12	IFNb	11731.9	1.11677e+06
KO	C12	IFNb	8086.86	1.4908e+06
KO	C12	IFNb	6001.69	389271
KO	C12	IFNb	5938.3	369579
KO	C12	IFNb	7494.01	567468
KO	C12	IFNb	8623.66	980644
KO	C12	IFNb	6486.36	492868
KO	C12	IFNb	18206.9	1.45416e+06
KO	C12	IFNb	6897.99	673643
KO	C12	IFNb	5652.79	489746
KO	C12	IFNb	8137.34	664435
KO	C12	IFNb	19945.4	814298
KO	C12	IFNb	6792.26	458726
KO	C12	IFNb	9949.42	828582
KO	C12	IFNb	8702.54	610574
KO	C12	IFNb	6354.79	574243
KO	C12	IFNb	12391.2	992268
KO	C12	IFNb	6552.65	521975
KO	C12	IFNb	6701.92	513116
KO	C12	IFNb	8343.74	636628
KO	C12	IFNb	6931.81	557271
KO	C12	IFNb	13419.6	896459
KO	C12	IFNb	9859.28	498750
KO	C12	IFNb	7158.67	503382
KO	C12	IFNb	2375.49	111692
KO	C12	IFNb	8504.56	755115
KO	C12	IFNb	13244.3	730455
KO	C12	IFNb	6316.18	772605
KO	C12	IFNb	8812.96	824120
KO	C12	IFNb	11997.8	2.27411e+06
KO	C12	IFNb	6282.48	811671
KO	C12	IFNb	10775.3	542263
KO	C12	IFNb	12423.7	1.0405e+06
KO	C12	IFNb	7718.68	776067
KO	C12	IFNb	7518.36	986729
KO	C12	IFNb	6524.25	690896
KO	C12	IFNb	9373.1	979300
KO	C12	IFNb	6770.31	778772
KO	C12	IFNb	10108.9	618000
KO	C12	IFNb	18210.8	1.64273e+06
KO	C12	IFNb	13813.2	1.14528e+06
KO	C12	IFNb	10822	650809
KO	C12	IFNb	6051.43	569376
KO	C12	IFNb	6772.12	629367
KO	C12	IFNb	8922.95	449043
KO	C12	IFNb	12498.7	933318
KO	C12	IFNb	6188.51	494267
KO	C12	IFNb	12761.8	796263
KO	C12	IFNb	10294.4	1.00425e+06
KO	C12	IFNb	9478.56	563053
KO	C12	IFNb	8446.88	592637
KO	C12	IFNb	12723.7	648995
KO	C12	IFNb	5941.97	260362
KO	C12	IFNb	9920.65	860025
KO	C12	IFNb	5840.24	421706
KO	C12	IFNb	8363.9	745698
KO	C12	IFNb	7054.36	667073
KO	C12	IFNb	10636.1	1.00688e+06
KO	C12	IFNb	5398.2	455791
KO	C12	IFNb	6891.94	490413
KO	C12	IFNb	6381.48	743086
KO	C12	IFNb	6592.92	534524
KO	C12	IFNb	9482.58	1.00318e+06
KO	C12	IFNb	10532.3	901996
KO	C12	IFNb	3727.2	417778
KO	C12	IFNb	6735.35	726681
KO	C12	IFNb	5366.07	423512
KO	C12	IFNb	15741.2	841730
KO	C12	IFNb	11748.5	623298
KO	C12	IFNb	7188.07	641996
KO	C12	IFNb	7046.17	707342
KO	C12	IFNb	5837.17	509702
KO	C12	IFNb	6302.05	365431
KO	C12	IFNb	6043.49	486808
KO	C12	IFNb	9405.64	663852
KO	C12	IFNb	4638.85	378045
KO	C12	IFNb	9051.35	760442
KO	C12	IFNb	7517.96	466314
KO	C12	IFNb	11235.2	673889
KO	C12	IFNb	13284.9	803106
KO	C12	IFNb	9831.38	841452
KO	C12	IFNb	8096.67	769035
KO	C12	IFNb	9376.12	1.09967e+06
KO	C12	IFNb	13875.3	1.02155e+06
KO	C12	IFNb	7295.74	875199
KO	C12	IFNb	7026.94	529150
KO	C12	IFNb	9037.46	351419
KO	C12	IFNb	9265.5	809550
KO	C12	IFNb	6295.89	336991
KO	C12	IFNb	4879.9	342376
KO	C12	IFNb	6000.34	490888
KO	C12	IFNb	7209.74	593613
KO	C12	IFNb	5575.48	545659
KO	C12	IFNb	2415.51	221063
KO	C12	IFNb	5850.57	318067
KO	C12	IFNb	7987.91	964519
KO	C12	IFNb	5483.5	373503
KO	C12	IFNb	2998.61	291736
KO	C12	IFNb	11070.4	808075
KO	C12	IFNb	7158.81	490620
KO	C12	IFNb	4646.96	363342
KO	C12	IFNb	6732.9	558592
KO	C12	IFNb	6035.67	580562
KO	C12	IFNb	6894.85	522460
KO	C12	IFNb	21318.2	1.40844e+06
KO	C12	IFNb	9170.46	786810
KO	C12	IFNb	7155.81	583164
KO	C12	IFNb	7434.69	476365
KO	C12	IFNb	5485.23	706079
KO	C12	IFNb	14288	1.12466e+06
KO	C12	IFNb	10310.5	1.05939e+06
KO	C12	IFNb	12450.8	1.38841e+06
KO	C12	IFNb	9298.47	611397
KO	C12	IFNb	8689.42	722282
KO	C12	IFNb	5385.02	378663
KO	C12	IFNb	4294.25	591531
KO	C12	IFNb	6772.72	700504
KO	C12	IFNb	6696.17	689424
KO	C12	IFNb	6462.07	484579
KO	C12	IFNb	8592.74	755730
KO	C12	IFNb	13603.5	880901
KO	C12	IFNb	6052.91	409111
KO	C12	IFNb	6050.45	254003
KO	C12	IFNb	12444.4	1.18264e+06
KO	C12	IFNb	5213.73	241859
KO	C12	IFNb	8830.05	697829
KO	C12	IFNb	9686.83	980053
KO	C12	IFNb	7718.04	987824
KO	C12	IFNb	8308	595972
KO	C12	IFNb	6523.94	744612
KO	C12	IFNb	9998.51	438109
KO	C12	IFNb	6053.73	423779
KO	C12	IFNb	5234.52	315340
KO	C12	IFNb	8013.36	768271
KO	C12	IFNb	22567.7	2.27142e+06
KO	C12	IFNb	9464.91	1.07581e+06
KO	C12	IFNb	6251.03	356896
KO	C12	IFNb	6268.35	198350
KO	C12	IFNb	4186.6	618225
KO	C12	IFNb	4858.55	483654
KO	C12	IFNb	9489.62	656335
KO	C12	IFNb	10338.5	978170
KO	C12	IFNb	11086.1	1.9803e+06
KO	C12	IFNb	6884.89	466427
KO	C12	IFNb	6982.26	440048
KO	C12	IFNb	14308.3	1.73745e+06
KO	C12	IFNb	6327.41	496396
KO	C12	IFNb	7821.67	504033
KO	C12	IFNb	12275.9	538541
KO	C12	IFNb	4870.09	310764
KO	C12	IFNb	10663.8	1.30889e+06
KO	C12	IFNb	5745.41	633746
KO	C12	IFNb	6889.99	596573
KO	C12	IFNb	9314.61	720971
KO	C12	IFNb	9960.55	584368
KO	C12	IFNb	7782.82	713904
KO	C12	IFNb	9373.91	951345
KO	C12	IFNb	7920.33	438071
KO	C12	IFNb	6834.53	663859
KO	C12	IFNb	7023.1	979222
KO	C12	IFNb	5716.67	605376
KO	C12	IFNb	7618.48	519324
KO	C12	IFNb	13471.6	1.09646e+06
KO	C12	IFNb	12873.2	1.07343e+06
KO	C12	IFNb	8563.76	577019
KO	C12	IFNb	12518	1.06417e+06
KO	C12	IFNb	8616.91	1.15216e+06
KO	C12	IFNb	3299.36	289312
KO	C12	IFNb	9372.66	731858
KO	C12	IFNb	9197.86	895830
KO	C12	IFNb	8256.38	610033
KO	C12	IFNb	22712.8	1.28127e+06
KO	C12	IFNb	9211.37	673343
KO	C12	IFNb	5816.55	308892
KO	C12	IFNb	7270.31	1.18652e+06
KO	C12	IFNb	6601.26	908975
KO	C12	IFNb	7144.46	974024
KO	C12	IFNb	8798.44	1.17135e+06
KO	C12	IFNb	20871.4	1.38221e+06
KO	C12	IFNb	8247.59	418518
KO	C12	IFNb	12132.3	803458
KO	C12	IFNb	9858.34	1.61251e+06
KO	C12	IFNb	10029.7	992642
KO	C12	IFNb	12412.3	760776
KO	C12	IFNb	7198.75	609708
KO	C12	IFNb	8363.3	862824
KO	C12	IFNb	16066.5	603665
KO	C12	IFNb	7987.01	448046
KO	C12	IFNb	16280	1.23021e+06
KO	C12	IFNb	7052.15	492192
KO	C12	IFNb	1814.62	55706.1
KO	C12	IFNb	4696.77	634901
KO	C12	IFNb	11459.4	945313
KO	C12	IFNb	6616.43	348593
KO	C12	IFNb	8375.74	845647
KO	C12	IFNb	11259.8	726769
KO	C12	IFNb	2659.25	107172
KO	C12	IFNb	7515.18	483494
KO	C12	IFNb	6785.92	346839
KO	C12	IFNb	12890	1.02207e+06
KO	C12	IFNb	8806.25	455185
KO	C12	IFNb	13892.3	1.19121e+06
KO	C12	IFNb	8975.14	711179
KO	C12	IFNb	7537.9	754331
KO	C12	IFNb	7591.59	521076
KO	C12	IFNb	6063.68	812041
KO	C12	IFNb	5125.18	476846
KO	C12	IFNb	8568.91	657406
KO	C12	IFNb	7547.28	533481
KO	C12	IFNb	9358.8	668404
KO	C12	IFNb	11650.9	1.60247e+06
KO	C12	IFNb	7947.91	1.38302e+06
KO	C12	IFNb	12458	1.3781e+06
KO	C12	IFNb	7619.29	644126
KO	C12	IFNb	5850.35	505020
KO	C12	IFNb	12554.2	1.43946e+06
KO	C12	IFNb	10457.7	601462
KO	C12	IFNb	5354.33	425675
KO	C12	IFNb	8513.91	1.25499e+06
KO	C12	IFNb	13365.4	765891
KO	C12	IFNb	15194.7	1.01503e+06
KO	C12	IFNb	7252.72	488682
KO	C12	IFNb	10064.3	1.3779e+06
KO	C12	IFNb	4721.81	406610
KO	C12	IFNb	5542.1	546755
KO	C12	IFNb	8930.59	613452
KO	C12	IFNb	7330.66	641652
KO	C12	IFNb	6445.74	626772
KO	C12	IFNb	6871	520292
KO	C12	IFNb	7183.34	713572
KO	C12	IFNb	6119.21	423547
KO	C12	IFNb	5997.93	566231
KO	C12	IFNb	4165.27	166992
KO	C12	IFNb	14296.5	1.4922e+06
KO	C12	IFNb	7082.55	761168
KO	C12	IFNb	5666.28	439474
KO	C12	IFNb	7683.04	629357
KO	C12	IFNb	9810.11	676956
KO	C12	IFNb	7277.46	621720
KO	C12	IFNb	6410.06	746751
KO	C12	IFNb	5149.47	575306
KO	C12	IFNb	7947.08	785270
KO	C12	IFNb	14155.9	1.76649e+06
KO	C12	IFNb	8567.04	455408
KO	C12	IFNb	4758.77	166814
KO	C12	IFNb	5145.5	475227
KO	C12	IFNb	14044.9	1.0252e+06
KO	C12	IFNb	9349.12	781042
KO	C12	IFNb	7717.38	584382
KO	C12	IFNb	2043.05	132513
KO	C12	IFNb	5561.11	404469
KO	C12	IFNb	5891.7	428204
KO	C12	IFNb	13316.6	647091
KO	C12	IFNb	8251.32	560297
KO	C12	IFNb	7348.18	547942
KO	C12	IFNb	6859.07	695038
KO	C12	IFNb	6921.96	658186
KO	C12	IFNb	7331.8	382050
KO	C12	IFNb	8757.8	858944
KO	C12	IFNb	11716	548411
KO	C12	IFNb	7441.83	724801
KO	C12	IFNb	9826.45	1.10247e+06
KO	C12	IFNb	3567.7	208562
KO	C12	IFNb	6159.73	330026
[truncated: 136 more rows]

## Sheet: KO clones IFNb Random Set
genotype	clone	treatment	mean	integrated density
KO	C12	IFNb	10957.5	723354
KO	C12	IFNb	5194.5	500469
KO	C12	IFNb	5029.57	451588
KO	C12	IFNb	6805.94	523937
KO	C12	IFNb	5678.54	584651
KO	C12	IFNb	5698.56	612728
KO	C12	IFNb	5966.76	354756
KO	C12	IFNb	8158.21	1.17473e+06
KO	C12	IFNb	5933.96	606589
KO	C12	IFNb	7537.9	754331
KO	C12	IFNb	7756.29	498192
KO	C12	IFNb	10870.4	786060
KO	C12	IFNb	15797.8	717088
KO	C12	IFNb	6295.89	336991
KO	C12	IFNb	6036	504892
KO	C12	IFNb	8019.48	768015
KO	C12	IFNb	6248	418035
KO	C12	IFNb	7327.26	548689
KO	C12	IFNb	4721.81	406610
KO	C12	IFNb	10215.1	712409
KO	C12	IFNb	12263.8	1.39522e+06
KO	C12	IFNb	7395.21	553390
KO	C12	IFNb	10310.5	1.05939e+06
KO	C12	IFNb	6868.58	584987
KO	C12	IFNb	6933.86	790671
KO	C12	IFNb	16733.3	1.04757e+06
KO	C12	IFNb	6299.18	252214
KO	C12	IFNb	8400.69	987911
KO	C12	IFNb	8844.93	893947
KO	C12	IFNb	6921.65	716271
KO	C12	IFNb	6000.34	490888
KO	C12	IFNb	6607.22	522508
KO	C12	IFNb	8088.62	925320
KO	C12	IFNb	9047.88	967160
KO	C12	IFNb	7095.49	430056
KO	C12	IFNb	22712.8	1.28127e+06
KO	C12	IFNb	27153.8	1.56884e+06
KO	C12	IFNb	9211.37	673343
KO	C12	IFNb	8912.47	507445
KO	C12	IFNb	8607.84	869984
KO	C12	IFNb	7551.29	1.09883e+06
KO	C12	IFNb	5205.11	278060
KO	C12	IFNb	8566.22	450870
KO	C12	IFNb	4793.08	572967
KO	C12	IFNb	7082.55	761168
KO	C12	IFNb	7074.19	843053
KO	C12	IFNb	6393.41	503922
KO	C12	IFNb	6052.91	409111
KO	C12	IFNb	6179.54	521114
KO	C12	IFNb	5134.07	418133
KO	C12	IFNb	7515.18	483494
KO	C12	IFNb	5631.26	768907
KO	C12	IFNb	12007.6	834264
KO	C12	IFNb	12240.2	1.27564e+06
KO	C12	IFNb	9350.81	1.84304e+06
KO	C12	IFNb	5832.36	533155
KO	C12	IFNb	7424.5	608178
KO	C12	IFNb	7600.16	726263
KO	C12	IFNb	8112.22	405264
KO	C12	IFNb	6779.2	628603
KO	C12	IFNb	9048.07	572142
KO	C12	IFNb	9043.14	562339
KO	C12	IFNb	6908.44	859191
KO	C12	IFNb	6062.82	417735
KO	C12	IFNb	10188.6	648005
KO	C12	IFNb	10088.9	735371
KO	C12	IFNb	11006.7	767615
KO	C12	IFNb	9108.22	416784
KO	C12	IFNb	6007.36	333211
KO	C12	IFNb	6620.06	752109
KO	C12	IFNb	6599.19	504904
KO	C12	IFNb	14134.2	1.7178e+06
KO	C12	IFNb	6791.92	681105
KO	C12	IFNb	6186.79	446405
KO	C12	IFNb	7093.5	445570
KO	C12	IFNb	5617.36	244075
KO	C12	IFNb	7067.15	812175
KO	C12	IFNb	9673.16	512685
KO	C12	IFNb	7155.81	583164
KO	C12	IFNb	7054.34	433855
KO	C12	IFNb	15443.4	871997
KO	C12	IFNb	2208.33	105918
KO	C12	IFNb	8659.14	945147
KO	C12	IFNb	9287.76	494695
KO	C12	IFNb	5637.74	880143
KO	C12	IFNb	5850.35	505020
KO	C12	IFNb	10475.7	1.23633e+06
KO	C12	IFNb	8520.56	1.19472e+06
KO	C12	IFNb	12128	758625
KO	C12	IFNb	10465.6	729329
KO	C12	IFNb	9991.97	843137
KO	C12	IFNb	9595.06	924445
KO	C12	IFNb	7072.27	753012
KO	C12	IFNb	8435.23	640068
KO	C12	IFNb	7439.51	413429
KO	C12	IFNb	6119.49	566788
KO	C12	IFNb	5344.24	280725
KO	C12	IFNb	5624.13	447420
KO	C12	IFNb	8757.8	858944
KO	C12	IFNb	10648.8	884029
KO	C12	IFNb	28336.3	1.72192e+06
KO	C12	IFNb	5772.35	802409
KO	C12	IFNb	5522.95	512696
KO	C12	IFNb	6133.1	869291
KO	C12	IFNb	7930.24	882649
KO	C12	IFNb	9532.62	989463
KO	C12	IFNb	7556.38	553554
KO	C12	IFNb	7089.72	1.17974e+06
KO	C12	IFNb	7143.12	472676
KO	C12	IFNb	6159.73	330026
KO	C12	IFNb	9366.95	932943
KO	C12	IFNb	8895.34	672180
KO	C12	IFNb	7308.48	545365
KO	C12	IFNb	3635.62	421057
KO	C12	IFNb	8438.54	765638
KO	C12	IFNb	8730.44	497997
KO	C12	IFNb	11689.6	1.37775e+06
KO	C12	IFNb	7618.79	857179
KO	C12	IFNb	6263.47	639943
KO	C12	IFNb	6089.3	308998
KO	C12	IFNb	7903.01	1.01482e+06
KO	C12	IFNb	14155.9	1.76649e+06
KO	C12	IFNb	6628.68	636907
KO	C12	IFNb	8407.68	638419
KO	C12	IFNb	7335.46	1.15442e+06
KO	C12	IFNb	11096.7	815232
KO	C12	IFNb	7591.59	521076
KO	C12	IFNb	6927.55	557656
KO	C12	IFNb	9499.33	788108
KO	C12	IFNb	9054.51	589179
KO	C12	IFNb	13278.2	950421
KO	C12	IFNb	8801.28	576397
KO	C12	IFNb	8563.76	577019
KO	C12	IFNb	5034.47	354542
KO	C12	IFNb	10538.5	1.60541e+06
KO	C12	IFNb	4895.97	1.21806e+06
KO	C12	IFNb	8743.86	791963
KO	C12	IFNb	10990.1	933127
KO	C12	IFNb	5252.18	698680
KO	C12	IFNb	16490.5	1.76187e+06
KO	C12	IFNb	5593.81	494322
KO	C12	IFNb	5967.86	510779
KO	C12	IFNb	5995.72	594025
KO	C12	IFNb	9171.81	630503
KO	C12	IFNb	11034.6	846572
KO	C12	IFNb	6537.41	574964
KO	C12	IFNb	7750.07	457529
KO	C12	IFNb	5726.27	353078
KO	C12	IFNb	8339.91	932185
KO	C12	IFNb	9454.8	1.27808e+06
KO	C12	IFNb	6896.86	461086
KO	C12	IFNb	6316.18	772605
KO	C12	IFNb	6618.96	637363
KO	C12	IFNb	8605.5	692276
KO	C12	IFNb	10229.8	643649
KO	C12	IFNb	8965.92	481787
KO	C12	IFNb	18499.1	2.22497e+06
KO	C12	IFNb	5677.56	376591
KO	C12	IFNb	7025.57	583979
KO	C12	IFNb	8017.09	575104
KO	C12	IFNb	9071.62	456049
KO	C12	IFNb	8296.24	759257
KO	C12	IFNb	4587.89	270608
KO	C12	IFNb	7987.91	964519
KO	C12	IFNb	8708.42	738028
KO	C12	IFNb	4048.72	166994
KO	C12	IFNb	14055.4	1.50538e+06
KO	C12	IFNb	7277.46	621720
KO	C12	IFNb	5734.91	436973
KO	C12	IFNb	6502.87	464775
KO	C12	IFNb	10436.1	610627
KO	C12	IFNb	8083.65	610844
KO	C12	IFNb	4663.75	504399
KO	C12	IFNb	4955.5	449618
KO	C12	IFNb	8781.3	666789
KO	C12	IFNb	11856.2	1.11119e+06
KO	C12	IFNb	6785.92	346839
KO	C12	IFNb	9960.55	584368
KO	C12	IFNb	8623.56	454340
KO	C12	IFNb	8513.91	1.25499e+06
KO	C12	IFNb	7010.75	661110
KO	C12	IFNb	6486.72	865631
KO	C12	IFNb	11122.8	757616
KO	C12	IFNb	8768.44	479919
KO	C12	IFNb	7374.07	750320
KO	C12	IFNb	5483.5	373503
KO	C12	IFNb	12732.7	1.00826e+06
KO	C12	IFNb	11993.9	757791
KO	C12	IFNb	9667.65	1.05066e+06
KO	C12	IFNb	9317.38	395551
KO	C12	IFNb	12390.3	671649
KO	C12	IFNb	4736.43	631066
KO	C12	IFNb	5528.8	403860
KO	C12	IFNb	6889.99	596573
KO	C12	IFNb	8933.86	852303
KO	C12	IFNb	16066.5	603665
KO	C12	IFNb	9364.31	727766
KO	C12	IFNb	5694.01	491524
KO	C12	IFNb	6739.38	752226
KO	C12	IFNb	7352.44	443701
KO	C12	IFNb	7166.43	564474
KO	C12	IFNb	8602.25	722259
KO	C12	IFNb	10389	897352
KO	C12	IFNb	7334.02	533801
KO	C12	IFNb	4702.04	421933
KO	C12	IFNb	6732.01	394248
KO	C12	IFNb	7428.32	1.08991e+06
KO	C12	IFNb	9893.65	635475
KO	C12	IFNb	5427.77	625197
KO	C12	IFNb	8296.2	835004
KO	C12	IFNb	5728.15	405497
KO	C12	IFNb	5860.23	730056
KO	C12	IFNb	12625.8	551244
KO	C12	IFNb	9651.4	962794
KO	C12	IFNb	8442.59	578159
KO	C12	IFNb	2998.61	291736
KO	C12	IFNb	8949.03	1.24634e+06
KO	C12	IFNb	3653.47	170822
KO	C12	IFNb	8238.76	632077
KO	C12	IFNb	7532.37	530846
KO	C12	IFNb	8399.15	731211
KO	C12	IFNb	14288	1.12466e+06
KO	C12	IFNb	7202.17	628138
KO	C12	IFNb	7523.14	860236
KO	C12	IFNb	9138.44	530381
KO	C12	IFNb	7284.61	794352
KO	C12	IFNb	10108.6	663602
KO	C12	IFNb	7970.56	752874
KO	C12	IFNb	5117.23	524712
KO	C12	IFNb	7814.18	659372
KO	C12	IFNb	5974.89	266821
KO	C12	IFNb	9060.39	893852
KO	C12	IFNb	10371.1	988329
KO	C12	IFNb	9365.44	924930
KO	C12	IFNb	11544.9	568873
KO	C12	IFNb	7196.39	435794
KO	C12	IFNb	7865.71	1.07524e+06
KO	C12	IFNb	6494.45	388175
KO	C12	IFNb	7738.85	540119
KO	C12	IFNb	8048.88	775899
KO	C12	IFNb	7573.16	685929
KO	C12	IFNb	7378.68	350032
KO	C12	IFNb	10989	751390
KO	C12	IFNb	11676.2	1.16049e+06
KO	C12	IFNb	6227.33	503904
KO	C12	IFNb	10308.9	754109
KO	C12	IFNb	7830.81	431887
KO	C12	IFNb	6149.38	690889
KO	C12	IFNb	7294.69	384327
KO	C12	IFNb	6159.68	540127
KO	C12	IFNb	4924.07	406715
KO	C12	IFNb	11157.7	689150
KO	C12	IFNb	20540.3	1.87873e+06
KO	C12	IFNb	19806.9	1.52166e+06
KO	C12	IFNb	10809.6	891707
KO	C12	IFNb	7953.03	545885
KO	C12	IFNb	7409.26	477846
KO	C12	IFNb	6043.49	486808
KO	C12	IFNb	10247.3	751221
KO	C12	IFNb	7619.29	644126
KO	C12	IFNb	9134.46	863771
KO	C12	IFNb	7697.59	739208
KO	C12	IFNb	13915.4	1.02231e+06
KO	C12	IFNb	4937.68	431936
KO	C12	IFNb	3483.66	454829
KO	C12	IFNb	16720.9	897625
KO	C12	IFNb	24609.2	2.34259e+06
KO	C12	IFNb	12090.8	1.0012e+06
KO	C12	IFNb	7454.23	971271
KO	C12	IFNb	6070.88	252631
KO	C12	IFNb	10084.3	795360
KO	C12	IFNb	11621.5	767802
KO	C12	IFNb	6749.12	550730
KO	C12	IFNb	5497.82	564602
KO	C12	IFNb	6160.96	677643
KO	C12	IFNb	6050.45	254003
KO	C12	IFNb	14413.2	1.20562e+06
KO	C12	IFNb	6242.56	712497
KO	C12	IFNb	6529.07	398124
KO	C12	IFNb	6154.36	717932
KO	C12	IFNb	9789.7	1.27866e+06
KO	C12	IFNb	8196.15	1.95481e+06
KO	C12	IFNb	6891.94	490413
KO	C12	IFNb	7169.23	813748
KO	C12	IFNb	6432.01	449247
KO	C12	IFNb	5542.1	546755
KO	C12	IFNb	2659.25	107172
KO	C12	IFNb	24607.6	2.22105e+06
KO	C12	IFNb	6339.33	586484
KO	C12	IFNb	5716.06	383044
KO	C12	IFNb	7086.71	317588
KO	C12	IFNb	9195.92	588247
KO	C12	IFNb	13316.6	647091
KO	C12	IFNb	5823.34	624617
KO	C12	IFNb	7230.3	746314
KO	C12	IFNb	7734.69	547134
KO	C12	IFNb	8932.48	622019
KO	C12	IFNb	17016	677737
KO	C12	IFNb	8409.92	610785
KO	C12	IFNb	7705.73	672057
KO	C12	IFNb	6921.96	658186
KO	C12	IFNb	6090.41	380325
KO	C12	IFNb	7985.4	498241
KO	C12	IFNb	11583.5	679585
KO	C12	IFNb	12766.7	977452
KO	C12	IFNb	11712	797135
KO	C12	IFNb	5414.35	410843
KO	C12	IFNb	1602.4	60458.9
KO	C12	IFNb	5073.7	287547
KO	C12	IFNb	8820.85	1.69137e+06
KO	C12	IFNb	5300.72	451733
KO	C12	IFNb	6250.22	579224
KO	C12	IFNb	12269.4	939377
KO	C12	IFNb	6516.34	528999
KO	C12	IFNb	7124.66	430702
KO	C12	IFNb	8941.99	573881
KO	C12	IFNb	3743.67	155984
KO	C12	IFNb	5842.35	362994
KO	C12	IFNb	6162.82	569508
KO	C12	IFNb	5843.89	362170
KO	C12	IFNb	6229.67	1.23179e+06
KO	C12	IFNb	2935.5	88728.9
KO	C12	IFNb	19945.4	814298
KO	C12	IFNb	3924.83	200604
KO	C12	IFNb	9478.56	563053
KO	C12	IFNb	11048.6	964762
KO	C12	IFNb	19374	1.31659e+06
KO	C12	IFNb	4841.7	435735
KO	C12	IFNb	8194.47	771443
KO	C12	IFNb	11589.3	1.15733e+06
KO	C12	IFNb	7733.73	353077
KO	C12	IFNb	8572.82	649609
KO	C12	IFNb	8213.62	649976
KO	C12	IFNb	15223	1.22063e+06
KO	C12	IFNb	7637.94	525861
KO	C12	IFNb	7059.92	318610
KO	C12	IFNb	6006.64	376669
KO	C12	IFNb	7144.46	974024
KO	C12	IFNb	8499.83	446483
KO	C12	IFNb	5988.68	628524
KO	C12	IFNb	9051.35	760442
KO	C12	IFNb	7026.81	657830
KO	C12	IFNb	6863.52	296420
KO	C12	IFNb	8836.68	493392
KO	C12	IFNb	8781.49	567727
KO	C12	IFNb	6213.95	360648
KO	C12	IFNb	6593.55	522811
KO	C12	IFNb	7252.72	488682
KO	C12	IFNb	8096.67	769035
KO	C12	IFNb	8862.2	544577
KO	C12	IFNb	5602.35	786126
KO	C12	IFNb	12644.8	1.00129e+06
KO	C12	IFNb	10883.7	1.48723e+06
KO	C12	IFNb	10598.1	488853
KO	C12	IFNb	7093.17	828565
KO	C12	IFNb	9527.31	423462
KO	C12	IFNb	9202.06	855677
KO	C12	IFNb	7521.6	913739
KO	C12	IFNb	11070.4	808075
KO	C12	IFNb	9321.79	1.13683e+06
KO	C12	IFNb	6555.74	317874
KO	C12	IFNb	7023.4	817466
KO	C12	IFNb	8494.06	1.15713e+06
KO	C12	IFNb	9042.75	705148
KO	C12	IFNb	7730.42	447850
KO	C12	IFNb	6142.63	558294
KO	C12	IFNb	9826.45	1.10247e+06
KO	C12	IFNb	6988.91	345112
KO	C12	IFNb	6494.98	396727
KO	C12	IFNb	11518.6	1.18109e+06
KO	C12	IFNb	31879.3	1.63777e+06
KO	C12	IFNb	7530.79	543380
KO	C12	IFNb	8605.76	2.15005e+06
KO	C12	IFNb	6418.97	473600
KO	C12	IFNb	7562.51	521858
KO	C12	IFNb	1131.03	36620.1
KO	C12	IFNb	12039.4	969785
KO	C12	IFNb	8082.32	711687
KO	C12	IFNb	9279.26	580431
KO	C12	IFNb	22466.6	1.21786e+06
KO	C12	IFNb	10809.1	912658
KO	C12	IFNb	3567.7	208562
KO	C12	IFNb	6548.39	890697
KO	C12	IFNb	6707.84	1.20842e+06
KO	C12	IFNb	8172.97	461051
KO	C12	IFNb	7606.14	620263
KO	C12	IFNb	9463.77	862134
KO	C12	IFNb	6456.14	270356
KO	C12	IFNb	7270.31	1.18652e+06
KO	C12	IFNb	9777.17	1.22931e+06
KO	C12	IFNb	8986.29	1.62737e+06
KO	C12	IFNb	9520.2	800331
KO	C12	IFNb	11900	761221
KO	C12	IFNb	10547.8	1.07269e+06
KO	C12	IFNb	6374.96	1.04207e+06
KO	C12	IFNb	9244.72	504046
KO	C12	IFNb	6749.26	592888
KO	C12	IFNb	6419.9	769122
KO	C12	IFNb	10101.9	605915
KO	C12	IFNb	7795.2	519098
KO	C12	IFNb	5385.02	378663
KO	C12	IFNb	5749.48	333691
KO	C12	IFNb	8399.98	561576
KO	C12	IFNb	7979.66	713535
KO	C12	IFNb	5568	460194
KO	C12	IFNb	8096.37	899439
KO	C12	IFNb	6929.69	391643
KO	C12	IFNb	6562.29	484174
KO	C12	IFNb	11134.8	753178
KO	C12	IFNb	5667.83	516330
KO	C12	IFNb	3631.19	208081
KO	C12	IFNb	4393.54	329694
KO	C12	IFNb	7029.3	652530
KO	C12	IFNb	5812.53	397134
KO	C12	IFNb	14658.7	713078
KO	C12	IFNb	4094.01	378973
KO	C12	IFNb	5311.91	242511
KO	C12	IFNb	8562.98	400372
KO	C12	IFNb	10549.7	705294
KO	C12	IFNb	3876.36	268916
KO	C12	IFNb	7201.33	663965
KO	C12	IFNb	5076.45	572476
KO	C12	IFNb	13373.8	911640
KO	C12	IFNb	8420.32	753380
KO	C12	IFNb	6796.12	320613
KO	C12	IFNb	14411.8	782741
KO	C12	IFNb	8929.82	340205
KO	C12	IFNb	7519.69	664512
KO	C12	IFNb	12013.6	754619
KO	C12	IFNb	8738.12	1.62599e+06
KO	C12	IFNb	11795.1	782368
KO	C12	IFNb	8592.74	755730
KO	C12	IFNb	11467.8	871387
KO	C12	IFNb	4952.06	437352
KO	C12	IFNb	4255.27	676375
KO	C12	IFNb	9970.07	548302
KO	C12	IFNb	13295.6	979569
KO	C12	IFNb	8552.72	682195
KO	C12	IFNb	8083.67	744893
KO	C12	IFNb	17588.1	1.38074e+06
KO	C12	IFNb	8179.6	1.13189e+06
KO	C12	IFNb	5710.83	576288
KO	C12	IFNb	8995	521584
KO	C12	IFNb	8971.6	513636
KO	C12	IFNb	9372.66	731858
KO	C12	IFNb	6025.36	492303
KO	C12	IFNb	9607.63	578787
KO	C12	IFNb	5151.12	272202
KO	C12	IFNb	6817.2	488672
KO	C12	IFNb	14837.9	803550
KO	C12	IFNb	5045.77	435037
KO	C12	IFNb	9781.73	931651
KO	C12	IFNb	5123.92	580518
KO	C12	IFNb	7749.12	1.12559e+06
KO	C12	IFNb	6360.69	464961
KO	C12	IFNb	13875.3	1.02155e+06
KO	C12	IFNb	11807	1.60968e+06
KO	C12	IFNb	17283.6	800857
KO	C12	IFNb	6953.43	479828
KO	C12	IFNb	5244.03	493133
KO	C12	IFNb	9650.5	1.33644e+06
KO	C12	IFNb	6370.87	556639
KO	C12	IFNb	6803.65	681567
KO	C12	IFNb	4994.69	582128
KO	C12	IFNb	8363.3	862824
KO	C12	IFNb	12807.6	986635
KO	C12	IFNb	8819.86	332776
KO	C12	IFNb	4396.02	472214
KO	C12	IFNb	6701.84	514165
KO	C12	IFNb	9641.17	676429
KO	C12	IFNb	8993.16	797082
KO	C12	IFNb	9949.42	828582
KO	C12	IFNb	10640.6	691827
KO	C12	IFNb	8038.21	714129
KO	C12	IFNb	4469.21	344285
KO	C12	IFNb	7968.17	588320
KO	C12	IFNb	7315.58	687167
KO	C12	IFNb	6450.54	689521
KO	C12	IFNb	5149.47	575306
KO	C12	IFNb	9415.47	897261
KO	C12	IFNb	7604.73	619749
KO	C12	IFNb	5896.59	506536
KO	C12	IFNb	4716.81	401971
KO	C12	IFNb	5664.4	344210
KO	C12	IFNb	9567.27	1.43085e+06
KO	C12	IFNb	7123.27	680692
KO	C12	IFNb	13898.3	808095
KO	C12	IFNb	6354.79	574243
KO	C12	IFNb	7595.55	479098
KO	C12	IFNb	12432.2	1.7582e+06
KO	C12	IFNb	3636.72	200383
KO	C12	IFNb	5904.52	635493
KO	C12	IFNb	10505.6	867732
KO	C12	IFNb	9974.1	540673
KO	C12	IFNb	5942.72	440644
KO	C12	IFNb	8074.66	924146
KO	C12	IFNb	6498.01	472271
KO	C12	IFNb	16221.2	2.31873e+06
KO	C12	IFNb	7655.19	500536
KO	C12	IFNb	2167.96	94425.7
KO	C12	IFNb	9188.21	1.21553e+06
KO	C12	IFNb	7756.76	626033
KO	C12	IFNb	9681.11	727494
KO	C12	IFNb	7188.07	641996
KO	C12	IFNb	10451.8	719044
KO	C12	IFNb	8610.08	800630
KO	C12	IFNb	11397.9	623237
KO	C12	IFNb	7369.03	514307
KO	C12	IFNb	7184.98	487134
KO	C12	IFNb	27627.1	1.80205e+06
KO	C12	IFNb	4491.79	393873
KO	C12	IFNb	5829.5	291837
KO	C12	IFNb	7357.85	235527
KO	C12	IFNb	6707.43	342476
KO	C12	IFNb	20871.4	1.38221e+06
KO	C12	IFNb	3997.89	165737
KO	C12	IFNb	15330.6	1.05388e+06
KO	C12	IFNb	14532.4	613131
KO	C12	IFNb	8247.59	418518
KO	C12	IFNb	9067.4	983522
KO	C12	IFNb	13497.9	820230
KO	C12	IFNb	11194.5	766611
KO	C12	IFNb	4646.96	363342
KO	C12	IFNb	9569.48	895869
KO	C12	IFNb	5734.9	365948
KO	C12	IFNb	6714.27	471781
KO	C12	IFNb	5717.84	890846
KO	C12	IFNb	12423.7	1.0405e+06
KO	C12	IFNb	8155.01	776716
KO	C12	IFNb	15848	1.05868e+06
KO	C12	IFNb	13096.1	1.11125e+06
KO	C12	IFNb	11313	964700
KO	C12	IFNb	8796.3	686853
KO	C12	IFNb	6937.97	512620
KO	C12	IFNb	8430.9	797241
KO	C12	IFNb	7625.1	699436
KO	C12	IFNb	9072.04	547474
KO	C12	IFNb	6976.9	502316
KO	C12	IFNb	8161.2	642401
KO	C12	IFNb	4430.25	425907
KO	C12	IFNb	10097.3	697836
KO	C12	IFNb	5963.35	546068
KO	C12	IFNb	7542.55	575498
KO	C12	IFNb	8643.45	548371
KO	C12	IFNb	8323.26	631135
KO	C12	IFNb	4576.62	194292
KO	C12	IFNb	11256.5	583607
KO	C12	IFNb	3989.32	194062
KO	C12	IFNb	7702.5	786971
KO	C12	IFNb	10018	758592
KO	C12	IFNb	7054.36	667073
KO	C12	IFNb	16954.2	1.11211e+06
KO	C12	IFNb	7399.84	359967
KO	C12	IFNb	7362.18	419949
KO	C12	IFNb	5287.11	794052
KO	C12	IFNb	6052.58	661275
KO	C12	IFNb	17717.4	1.707e+06
KO	C12	IFNb	9138.42	773990
KO	C12	IFNb	8898.38	942775
KO	C12	IFNb	4953.04	366482
KO	C12	IFNb	8592.5	724597
KO	C12	IFNb	8738.52	490662
KO	C12	IFNb	4731.39	443685
KO	C12	IFNb	9595.88	577073
KO	C12	IFNb	9235.06	769091
KO	C12	IFNb	7734.64	407506
KO	C12	IFNb	6498.61	639415
KO	C12	IFNb	8937.87	642563
KO	C12	IFNb	8208.88	688369
KO	C12	IFNb	7718.04	987824
KO	C12	IFNb	9426.42	1.48843e+06
KO	C12	IFNb	12252.3	648740
KO	C12	IFNb	8659.79	685737
KO	C12	IFNb	12725.6	656435
KO	C12	IFNb	2293.27	154760
KO	C12	IFNb	7539.4	588314
KO	C12	IFNb	8629.82	471879
KO	C12	IFNb	10020.3	846050
KO	C12	IFNb	5074.49	510476
KO	C12	IFNb	9742.7	592548
KO	C12	IFNb	5561.11	404469
KO	C12	IFNb	4658.19	565886
KO	C12	IFNb	11558.5	550138
KO	C12	IFNb	7103.04	849846
KO	C12	IFNb	7009.97	633447
KO	C12	IFNb	6273.75	973508
KO	C12	IFNb	12249.4	757221
KO	C12	IFNb	5911.49	776769
KO	C12	IFNb	8766.65	543766
KO	C12	IFNb	17468.5	1.2036e+06
KO	C12	IFNb	9175.86	701082
KO	C12	IFNb	6616.43	348593
KO	C12	IFNb	5575.48	545659
